# Supplementary material for: Human sperm displays rapid responses to diet
Source: PLoS Biol. 2019 Dec 26;17(12):e3000559. doi: 10.1371/journal.pbio.3000559 (PMC6932762; doi:10.1371/journal.pbio.3000559)
Supplement: S1 Table — Statistical summary of the BMRs, PALs, and TEEs of the participants at intervention start point. (XLSX) [file pbio.3000559.s010.xlsx]

## Sheet: Table S1
Table S1. Estimated physiolocial/metabolic parameters of the study participants (n=15).
	Mean ± SD	Min-Max
Estimated Basal Metabolic Rate (MJ)	7.47 ± 0.69	6.39-8.80
Estimated Physical Activity Level	1.71 ± 0.10	1.68-2.08
Estimated Total Energy Expenditure (MJ)	12.76 ± 1.50	10.71-16.28
