# Supplementary material for: Human sperm displays rapid responses to diet
Source: PLoS Biol. 2019 Dec 26;17(12):e3000559. doi: 10.1371/journal.pbio.3000559 (PMC6932762; doi:10.1371/journal.pbio.3000559)
Supplement: S4 Table — Contains detailed annotations and statistical results from comparing Sugar versus Healthy diets on all analyzed tsRNA. Note that column “tsRNA type” is presented with the original MINTmap names, where tRF = tsRNA (e.g., 3′-tRF = 3′-tsRNA). (XLSX) [file pbio.3000559.s013.xlsx]

## Sheet: Table S4
Table S4. Annotation and statistical summary for MINTmap analysis after filtration1
MINTbase annotation:							Statistics:					T-loop class:				Best alignment full length tRNA:			Multimapping:
							Mean RPM					Loop with	Loop with
ID	Isodecoder2	tsRNA type	tRNA space3	Chromsome type	Length		Sugar	Healthy	z value4	p value4		TTCGA	5' end	Distance		Example full tRNA name5	Example alignment5		Genomic coordinates for all alignments (Format: x_y_z_w; x=chromosome, y=strand, z=start coordinate, w=end coordinate)
tRF-18-KK5Y930K	ArgCCT	i-tRF	Exclusive	Nuclear	18		26.218	18.74	4.12391	3.725e-05		Yes	Yes	4		trna12_ArgCCT_16_+_3243918_3243990	NNNGCCCCAGTGGCCTGATGGATAAGGTACTGGCCTCCTAAGCCAGGGATTGTGGGTTCGAGTTCCACCTGGGGTANNN ------------------------------------------CCAGGGATTGTGGGTTCG-------------------		16_+_3243918_32439908, 16_+_3202901_32029738, 17_+_73030001_730300738, 7_+_139025446_1390255188, 17_-_73030526_730305988
tRF-30-XENDBP1IUUK7	MT_HisGTG	i-tRF	Exclusive	MT	30		17.8693	12.6167	3.87636	0.000106032		No	No	12		trnaMT_HisGTG_MT_+_12138_12206	NNNGTAAATATAGTTTAACCAAAACATCAGATTGTGAATCTGACAACAGAGGCTTACGACCCCTTATTTACCNNN ----------------------------------TGAATCTGACAACAGAGGCTTACGACCCCT-----------		MT_+_12138_122060
tRF-16-ZDL9X1B	MT_ValTAC	3'-tRF	Exclusive	MT	16		9.964	5.96467	3.79443	0.000147983		No	No	22		trnaMT_ValTAC_MT_+_1602_1670	NNNCAGAGTGTAGCTTAACACAAAGCACCCAACTTACACTTAGGAGATTTCAACTTAACTTGACCGCTCTGANNN -----------------------------------------------------------TTGACCGCTCTGACCA		MT_+_1602_16706
tRF-17-FN7BWU2	MT_HisGTG	i-tRF	Ambiguous	MT	17		17.614	12.3167	3.78426	0.000154165		No	No	-7		trnaMT_HisGTG_MT_+_12138_12206	NNNGTAAATATAGTTTAACCAAAACATCAGATTGTGAATCTGACAACAGAGGCTTACGACCCCTTATTTACCNNN ----------------------------AGATTGTGAATCTGACA------------------------------		MT_+_12138_122067
tRF-31-M0IBB7Z92K01B	MT_ThrTGT	3'-tRF	Exclusive	MT	31		12.1753	8.09867	3.50608	0.000454765		No	No	19		trnaMT_ThrTGT_MT_+_15888_15953	NNNGTCCTTGTAGTATAAACTAATACACCAGTCTTGTAAACCGGAGATGAAAACCTTTTTCCAAGGACANNN -----------------------------------------CGGAGATGAAAACCTTTTTCCAAGGACACCA		MT_+_15888_159531
tRF-19-7KV0JZHW	CysGCA	i-tRF	Exclusive	Nuclear	19		16.9633	12.166	3.37036	0.000750703		No	No	-20		trna3_CysGCA_15_+_80036997_80037069	NNNGGGGGTATAGCTCAGTGGGTAGAGCATTTGACTGCAGATCAAGAGGTCCCCGGTTCAAATCCGGGTGCCCCCTNNN -----------------GTGGGTAGAGCATTTGACT-------------------------------------------		15_+_80036997_800370699
tRF-18-Y8RH930K	LeuTAG, LeuAAG	i-tRF	Exclusive	Nuclear	18		8.704	5.63333	3.28889	0.00100583		Yes	Yes	4		trna1_LeuAAG_14_+_21078291_21078372	NNNGGTAGCGTGGCCGAGCGGTCTAAGGCGCTGGATTAAGGCTCCAGTCTCTTCGGGGGCGTGGGTTCGAATCCCACCGCTGCCANNN ---------------------------------------------------TTCGGGGGCGTGGGTTCG-------------------		6_-_28911399_289114808, 14_+_21093529_210936108, 16_+_22308461_223085428, 14_+_21078291_210783728, 5_+_180614701_1806147828
tRF-29-R9J89O9NF5JP	GlnCTG	5'-tRF	Ambiguous	Nuclear	29		9.15933	13.016	-3.25109	0.00114962		No	No	-23		trna1_GlnCTG_6_+_18836402_18836473	NNNGGTTCCATGGTGTAATGGTTAGCACTCTGGACTCTGAATCCAGCGATCCGAGTTCAAATCTCGGTGGAACCTNNN ---GGTTCCATGGTGTAATGGTTAGCACTCTG----------------------------------------------		6_-_27515531_27515602, 15_-_66161400_66161471, 6_+_18836402_18836473, 6_+_27487308_27487379, 6_-_28909378_28909449, 6_+_27263212_27263283, 17_+_8023070_8023141
tRF-18-9NS334DL	MT_GluTTC, GluTTC	i-tRF	Exclusive	MT	18		6.49467	3.98867	3.2204	0.0012801		No	No	15		trnaMT_GluTTC_MT_-_14674_14742	NNNGTTCTTGTAGTTGAAATACAACGATGGTTTTTCATATCATTGGTCGTGGTTGTAGTCCGTGCGAGAATANNN -------------------------------------------------TGGTTGTAGTCCGTGCGA--------		MT_-_14674_147428, 5_-_93905172_939052408
tRF-16-Z92K01B	MT_ThrTGT	3'-tRF	Ambiguous	MT	16		12.3513	8.57067	3.21914	0.00128575		No	No	19		trnaMT_ThrTGT_MT_+_15888_15953	NNNGTCCTTGTAGTATAAACTAATACACCAGTCTTGTAAACCGGAGATGAAAACCTTTTTCCAAGGACANNN --------------------------------------------------------TTTTCCAAGGACACCA		MT_+_15888_159536
tRF-30-JE9UHY0DFKN5	MT_HisGTG	i-tRF	Exclusive	MT	30		4.44467	2.424	3.21223	0.0013171		No	Yes	5		trnaMT_HisGTG_MT_+_12138_12206	NNNGTAAATATAGTTTAACCAAAACATCAGATTGTGAATCTGACAACAGAGGCTTACGACCCCTTATTTACCNNN ---------------------------CAGATTGTGAATCTGACAACAGAGGCTTAC------------------		MT_+_12138_122060
tRF-30-FN8DYDZDL9X1	MT_ValTAC	3'-tRF	Exclusive	MT	30		4.14067	2.122	3.19686	0.00138931		No	No	21		trnaMT_ValTAC_MT_+_1602_1670	NNNCAGAGTGTAGCTTAACACAAAGCACCCAACTTACACTTAGGAGATTTCAACTTAACTTGACCGCTCTGANNN --------------------------------------------AGATTTCAACTTAACTTGACCGCTCTGACC-		MT_+_1602_16700
tRF-23-2YU04DYJDE	MT_LysTTT, LysTTT	5'-tRF	Exclusive	MT	23		28.274	22.404	3.16664	0.0015421		No	No	-25		trnaMT_LysTTT_MT_+_8295_8364	NNNCACTGTAAAGCTAACTTAGCATTAACCTTTTAAGTTAAAGATTAAGAGAACCAACACCTCTTTACAGTGANNN ---CACTGTAAAGCTAACTTAGCATT--------------------------------------------------		1_+_568844_568913, MT_+_8295_8364
tRF-18-EY0VWUD2	MT_ValTAC	3'-tRF	Exclusive	MT	18		7.33533	4.618	3.14237	0.00167584		No	No	22		trnaMT_ValTAC_MT_+_1602_1670	NNNCAGAGTGTAGCTTAACACAAAGCACCCAACTTACACTTAGGAGATTTCAACTTAACTTGACCGCTCTGANNN ---------------------------------------------------------ACTTGACCGCTCTGACCA		MT_+_1602_16708
tRF-16-88I26W0	LeuCAA	i-tRF	Exclusive	Nuclear	16		8.428	5.548	3.09481	0.00196941		Yes	No	-2		trna58_LeuCAA_1_+_249168054_249168159	NNNGTCAGGATGGCCGAGTGGTCTAAGGCGCCAGACTCAAGTTCTGGTCTCCGGATGGAGGCGTGGGTTCGAATCCCACTTCTGACANNN -------------------------------------------------TCCGGATGGAGGCGTG-------------------------		1_+_249168054_2491681596
tRF-19-88I26WIZ	LeuCAA	i-tRF	Exclusive	Nuclear	19		10.462	6.38467	3.08123	0.00206145		Yes	Yes	1		trna58_LeuCAA_1_+_249168054_249168159	NNNGTCAGGATGGCCGAGTGGTCTAAGGCGCCAGACTCAAGTTCTGGTCTCCGGATGGAGGCGTGGGTTCGAATCCCACTTCTGACANNN -------------------------------------------------TCCGGATGGAGGCGTGGGT----------------------		1_+_249168054_2491681599
tRF-21-V2Y8L9810	GluCTC	i-tRF	Exclusive	Nuclear	21		17.4853	13.194	3.05962	0.00221622		Yes	No	-12		trna10_GluCTC_3_-_103879524_103879595	NNNTTATTATTATACCTGTGGTTAGGATTCGGCGCTCTCACCGCCACGACCCGGGTTCAATTCCCGGTCAGGGAANNN ----------------------TAGGATTCGGCGCTCTCACCG-----------------------------------		3_-_103879524_1038795951, 1_-_145399233_1453993041, 6_-_126101393_1261014641, 1_-_161439189_1614392601, 1_-_161431809_1614318801, 6_+_28949976_289500471, 1_+_249168447_2491685181, 1_-_161417018_1614170891, 1_-_161424398_1614244691
tRF-19-7OFND00V	MT_LysTTT, LysTTT	i-tRF	Ambiguous	MT	19		10.512	7.146	3.04898	0.00229623		No	Yes	4		trnaMT_LysTTT_MT_+_8295_8364	NNNCACTGTAAAGCTAACTTAGCATTAACCTTTTAAGTTAAAGATTAAGAGAACCAACACCTCTTTACAGTGANNN ------------------------------------GTTAAAGATTAAGAGAACC---------------------		MT_+_8295_83649, 1_+_568844_5689139
tRF-17-KK5Y935	ArgCCT	i-tRF	Exclusive	Nuclear	17		22.458	17.446	3.04087	0.00235899		Yes	Yes	3		trna12_ArgCCT_16_+_3243918_3243990	NNNGCCCCAGTGGCCTGATGGATAAGGTACTGGCCTCCTAAGCCAGGGATTGTGGGTTCGAGTTCCACCTGGGGTANNN ------------------------------------------CCAGGGATTGTGGGTTC--------------------		16_+_3243918_32439907, 17_+_73030001_730300737, 16_+_3202901_32029737, 7_+_139025446_1390255187, 17_-_73030526_730305987
tRF-35-BU9NZ6V6Z3M8ZL	MT_GluTTC, GluTTC	i-tRF	Ambiguous	MT	35		7.67267	4.974	2.98371	0.00284774		No	Yes	5		trnaMT_GluTTC_MT_-_14674_14742	NNNGTTCTTGTAGTTGAAATACAACGATGGTTTTTCATATCATTGGTCGTGGTTGTAGTCCGTGCGAGAATANNN ----------------------AACGATGGTTTTTCATATCATTGGTCGTGGTTGTA------------------		5_-_93905172_939052405, MT_-_14674_147425
tRF-17-884U1D2	TyrGTA	3'-tRF	Exclusive	Nuclear	17		10.6573	7.43133	2.95142	0.00316316		Yes	No	23		trna14_TyrGTA_6_+_26569086_26569176	NNNCCTTCGATAGCTCAGTTGGTAGAGCGGAGGACTGTAGATCCTTAGGTCGCTGGTTCGAATCCGGCTCGAAGGANNN --------------------------------------------------------------TCCGGCTCGAAGGACCA		14_-_21131351_211314447, 14_-_21121258_211213517, 14_+_21151432_211515207, 8_+_67026223_670263117, 6_+_26569086_265691767, 6_+_26575798_265758877, 2_+_27273650_272737387, 8_+_67025602_670256947, 14_-_21128117_211282107
tRF-17-9NS334K	MT_GluTTC, GluTTC	i-tRF	Exclusive	MT	17		12.8973	9.41467	2.92974	0.0033925		No	No	14		trnaMT_GluTTC_MT_-_14674_14742	NNNGTTCTTGTAGTTGAAATACAACGATGGTTTTTCATATCATTGGTCGTGGTTGTAGTCCGTGCGAGAATANNN -------------------------------------------------TGGTTGTAGTCCGTGCG---------		5_-_93905172_939052407, MT_-_14674_147427
tRF-16-Y8RH93E	LeuTAG, LeuAAG	i-tRF	Exclusive	Nuclear	16		11.46	7.96667	2.92202	0.00347772		Yes	Yes	2		trna1_LeuAAG_14_+_21078291_21078372	NNNGGTAGCGTGGCCGAGCGGTCTAAGGCGCTGGATTAAGGCTCCAGTCTCTTCGGGGGCGTGGGTTCGAATCCCACCGCTGCCANNN ---------------------------------------------------TTCGGGGGCGTGGGTT---------------------		14_+_21093529_210936106, 6_+_28956779_289568606, 6_-_28911399_289114806, 14_+_21078291_210783726, 16_+_22308461_223085426, 5_+_180614701_1806147826, 6_-_28446400_284464816
tRF-16-12Z4R90	ArgCCT	i-tRF	Exclusive	Nuclear	16		26.9967	18.6753	2.91866	0.00351539		Yes	Yes	4		trna12_ArgCCT_16_+_3243918_3243990	NNNGCCCCAGTGGCCTGATGGATAAGGTACTGGCCTCCTAAGCCAGGGATTGTGGGTTCGAGTTCCACCTGGGGTANNN --------------------------------------------AGGGATTGTGGGTTCG-------------------		17_+_73030001_730300736, 16_+_3243918_32439906, 16_+_3202901_32029736, 7_+_139025446_1390255186, 17_-_73030526_730305986
tRF-18-Q86N7K05	ArgCCG	i-tRF	Exclusive	Nuclear	18		11.6067	8.22267	2.8758	0.00403001		Yes	Yes	3		trna23_ArgCCG_17_-_66016013_66016085	NNNGACCCAGTGGCCTAATGGATAAGGCATCAGCCTCCGGAGCTGGGGATTGTGGGTTCGAGTCCCATCTGGGTCGNNN -----------------------------------------GCTGGGGATTGTGGGTTC--------------------		17_-_66016013_660160858
tRF-18-D81H930K	LeuCAA	i-tRF	Exclusive	Nuclear	18		2.16667	1.08067	2.86791	0.00413194		Yes	Yes	4		trna100_LeuCAA_6_-_28864000_28864105	NNNGTCAGGATGGCCGAGTGGTCTAAGGCGCCAGACTCAAGTTCTGGTCTCCAATGGAGGCGTGGGTTCGAATCCCACTTCTGACANNN ----------------------------------------------------AATGGAGGCGTGGGTTCG-------------------		6_-_28864000_288641058, 6_+_28908830_289089348
tRF-18-88I26WDY	LeuCAA	i-tRF	Exclusive	Nuclear	18		16.506	10.0933	2.83483	0.00458506		Yes	No	0		trna58_LeuCAA_1_+_249168054_249168159	NNNGTCAGGATGGCCGAGTGGTCTAAGGCGCCAGACTCAAGTTCTGGTCTCCGGATGGAGGCGTGGGTTCGAATCCCACTTCTGACANNN -------------------------------------------------TCCGGATGGAGGCGTGGG-----------------------		1_+_249168054_2491681598
tRF-18-YSQSD2D2	TyrGTA	3'-tRF	Exclusive	Nuclear	18		15.6587	11.8487	2.81435	0.00488762		Yes	No	23		trna16_TyrGTA_14_-_21131351_21131444	NNNCCTTCGATAGCTCAGCTGGTAGAGCGGAGGACTGTAGATCCTTAGGTCGCTGGTTCGATTCCGGCTCGAAGGANNN -------------------------------------------------------------TTCCGGCTCGAAGGACCA		14_-_21128117_211282108, 8_+_67026223_670263118, 8_+_67025602_670256948, 14_-_21131351_211314448, 14_+_21151432_211515208, 2_+_27273650_272737388, 14_-_21121258_211213518
tRF-30-IKE7UM8KSWRN	LysCTT	i-tRF	Exclusive	Nuclear	30		6.57267	4.31867	2.78929	0.00528239		Yes	Yes	2		trna10_LysCTT_16_+_3241501_3241573	NNNGCCCGGCTAGCTCAGTCGGTAGAGCATGGGACTCTTAATCTCAGGGTCGTGGGTTCGAGCCCCACGTTGGGCGNNN ----------------------------ATGGGACTCTTAATCTCAGGGTCGTGGGTT---------------------		16_+_3241501_32415730
tRF-39-73FEWS3V2VR0PS2E	GlyGCC	i-tRF	Exclusive	Nuclear	39		19.1287	14.9247	2.78204	0.00540183		Yes	Yes	2		trna128_GlyGCC_6_-_27870686_27870756	NNNGCATTGGTGGTTCAGTGGTAGAATTCTCGCCTGCCACGCGGGAGGCCCGGGTTCGATTCCCGGCCAATGCANNN -----------------GTGGTAGAATTCTCGCCTGCCACGCGGGAGGCCCGGGTT---------------------		2_-_157257659_1572577299, 21_-_18827107_188271779, 1_+_161413094_1614131649, 6_-_27870686_278707569, 17_+_8029064_80291349, 16_-_70812114_708121849, 1_+_161427898_1614279689, 1_+_161435258_1614353289, 1_+_161420467_1614205379, 16_-_70812942_708130129, 16_+_70823410_708234809, 1_-_161493637_1614937079
tRF-29-IKE7UMKKSWIZ	LysCTT	i-tRF	Ambiguous	Nuclear	29		4.41333	2.60867	2.77465	0.00552612		Yes	Yes	1		trna13_LysCTT_14_-_58706613_58706685	NNNGCCCGGCTAGCTCAGTCGGTAGAGCATGGGACTCTTAATCCCAGGGTCGTGGGTTCGAGCCCCACGTTGGGCGNNN ----------------------------ATGGGACTCTTAATCCCAGGGTCGTGGGT----------------------		15_+_79152904_791529769, 18_-_43669271_436693439, 14_-_58706613_587066859
tRF-23-I8W47W1R00	MT_GluTTC, GluTTC	i-tRF	Exclusive	MT	23		43.5307	37.3213	2.7247	0.00643593		No	No	12		trnaMT_GluTTC_MT_-_14674_14742	NNNGTTCTTGTAGTTGAAATACAACGATGGTTTTTCATATCATTGGTCGTGGTTGTAGTCCGTGCGAGAATANNN -----------------------------------------ATTGGTCGTGGTTGTAGTCCGTG-----------		MT_-_14674_147423, 5_-_93905172_939052403
tRF-17-I26WRNK	LeuCAA	i-tRF	Exclusive	Nuclear	17		5.71933	3.398	2.72305	0.00646829		Yes	Yes	4		trna100_LeuCAA_6_-_28864000_28864105	NNNGTCAGGATGGCCGAGTGGTCTAAGGCGCCAGACTCAAGTTCTGGTCTCCAATGGAGGCGTGGGTTCGAATCCCACTTCTGACANNN -----------------------------------------------------ATGGAGGCGTGGGTTCG-------------------		6_+_28908830_289089347, 6_-_27573417_275735247, 1_+_249168054_2491681597, 6_-_27570348_275704547, 6_-_28864000_288641057
tRF-29-924ZDRJKW42E	LysCTT	i-tRF	Ambiguous	Nuclear	29		36.0633	23.126	2.68706	0.00720834		Yes	Yes	2		trna13_LysCTT_14_-_58706613_58706685	NNNGCCCGGCTAGCTCAGTCGGTAGAGCATGGGACTCTTAATCCCAGGGTCGTGGGTTCGAGCCCCACGTTGGGCGNNN -----------------------------TGGGACTCTTAATCCCAGGGTCGTGGGTT---------------------		15_+_79152904_791529769, 14_-_58706613_587066859, 18_-_43669271_436693439
tRF-24-PNR8YP9LH7	GlyCCC, GlyGCC	5'-tRF	Ambiguous	Nuclear	24		34.136	28.7353	2.66861	0.00761656		Yes	No	-27		trna128_GlyGCC_6_-_27870686_27870756	NNNGCATTGGTGGTTCAGTGGTAGAATTCTCGCCTGCCACGCGGGAGGCCCGGGTTCGATTCCCGGCCAATGCANNN ---GCATTGGTGGTTCAGTGGTAGAAT--------------------------------------------------		17_+_8029064_8029134, 16_+_70822597_70822667, 16_-_70812942_70813012, 1_+_17188416_17188486, 16_-_70812114_70812184, 2_-_157257659_157257729, 1_-_161493637_161493707, 6_-_27870686_27870756, 16_+_70823410_70823480, 1_-_16872434_16872504
tRF-17-NU3IND2	MT_ValTAC	3'-tRF	Exclusive	MT	17		59.6787	36.87	2.66587	0.00767896		No	No	22		trnaMT_ValTAC_MT_+_1602_1670	NNNCAGAGTGTAGCTTAACACAAAGCACCCAACTTACACTTAGGAGATTTCAACTTAACTTGACCGCTCTGANNN ----------------------------------------------------------CTTGACCGCTCTGACCA		MT_+_1602_16707
tRF-17-WK6WRNK	LeuTAG, LeuAAG	i-tRF	Exclusive	Nuclear	17		20.9053	12.8473	2.64263	0.00822648		Yes	Yes	4		trna1_LeuAAG_14_+_21078291_21078372	NNNGGTAGCGTGGCCGAGCGGTCTAAGGCGCTGGATTAAGGCTCCAGTCTCTTCGGGGGCGTGGGTTCGAATCCCACCGCTGCCANNN ----------------------------------------------------TCGGGGGCGTGGGTTCG-------------------		16_+_22308461_223085427, 14_+_21078291_210783727, 14_+_21093529_210936107, 5_+_180614701_1806147827, 6_-_28911399_289114807
tRF-16-NU3INDD	MT_ValTAC	3'-tRF	Ambiguous	MT	16		8.096	5.678	2.63642	0.0083787		No	No	21		trnaMT_ValTAC_MT_+_1602_1670	NNNCAGAGTGTAGCTTAACACAAAGCACCCAACTTACACTTAGGAGATTTCAACTTAACTTGACCGCTCTGANNN ----------------------------------------------------------CTTGACCGCTCTGACC-		MT_+_1602_16706
tRF-16-I26WRND	LeuCAA	i-tRF	Exclusive	Nuclear	16		5.65733	3.64467	2.63447	0.00842697		Yes	Yes	3		trna100_LeuCAA_6_-_28864000_28864105	NNNGTCAGGATGGCCGAGTGGTCTAAGGCGCCAGACTCAAGTTCTGGTCTCCAATGGAGGCGTGGGTTCGAATCCCACTTCTGACANNN -----------------------------------------------------ATGGAGGCGTGGGTTC--------------------		6_+_28908830_289089346, 6_-_27570348_275704546, 6_-_27573417_275735246, 6_-_28864000_288641056, 1_+_249168054_2491681596
tRF-34-5F924ZDRJKW42E	LysCTT	i-tRF	Ambiguous	Nuclear	34		14.08	10.744	2.60765	0.00911669		Yes	Yes	2		trna13_LysCTT_14_-_58706613_58706685	NNNGCCCGGCTAGCTCAGTCGGTAGAGCATGGGACTCTTAATCCCAGGGTCGTGGGTTCGAGCCCCACGTTGGGCGNNN ------------------------GAGCATGGGACTCTTAATCCCAGGGTCGTGGGTT---------------------		18_-_43669271_436693434, 14_-_58706613_587066854, 15_+_79152904_791529764
tRF-44-6SXMSL73VL4YMY91IH	HisGTG	5'-tRF	Exclusive	Nuclear	44		5.93333	3.95533	2.60501	0.00918717		Yes	No	-9		trna1_HisGTG_15_+_45493349_45493420	NNNGCCGTGATCGTATAGTGGTTAGTACTCTGCGTTGTGGCCGCAGCAACCTCGGTTCGAATCCGAGTCACGGCANNN --GGCCGTGATCGTATAGTGGTTAGTACTCTGCGTTGTGGCCGCAG--------------------------------		1_+_147753471_14775354244, 15_-_45490804_4549087544, 6_+_27125906_2712597744, 15_+_45493349_4549342044, 15_-_45492611_4549268244, 1_+_146544773_14654484444, 1_-_145396881_14539695244, 1_-_147774845_14777491644, 9_-_14433938_1443400944
tRF-17-U0IO5BJ	MT_LysTTT, LysTTT	i-tRF	Ambiguous	MT	17		4.23	2.53133	2.59579	0.0094373		No	Yes	4		trnaMT_LysTTT_MT_+_8295_8364	NNNCACTGTAAAGCTAACTTAGCATTAACCTTTTAAGTTAAAGATTAAGAGAACCAACACCTCTTTACAGTGANNN --------------------------------------TAAAGATTAAGAGAACC---------------------		1_+_568844_5689137, MT_+_8295_83647
tRF-16-R2Z4R90	ArgCCG	i-tRF	Exclusive	Nuclear	16		17.7727	12.6393	2.58733	0.00967231		Yes	Yes	4		trna23_ArgCCG_17_-_66016013_66016085	NNNGACCCAGTGGCCTAATGGATAAGGCATCAGCCTCCGGAGCTGGGGATTGTGGGTTCGAGTCCCATCTGGGTCGNNN --------------------------------------------GGGGATTGTGGGTTCG-------------------		17_-_66016013_660160856
tRF-19-9NS3341S	MT_GluTTC, GluTTC	i-tRF	Exclusive	MT	19		11.724	8.92267	2.57197	0.0101121		No	No	16		trnaMT_GluTTC_MT_-_14674_14742	NNNGTTCTTGTAGTTGAAATACAACGATGGTTTTTCATATCATTGGTCGTGGTTGTAGTCCGTGCGAGAATANNN -------------------------------------------------TGGTTGTAGTCCGTGCGAG-------		MT_-_14674_147429, 5_-_93905172_939052409
tRF-39-ML5F924ZDRJKW42E	LysCTT	i-tRF	Exclusive	Nuclear	39		25.07	19.9507	2.54317	0.0109851		Yes	Yes	2		trna13_LysCTT_14_-_58706613_58706685	NNNGCCCGGCTAGCTCAGTCGGTAGAGCATGGGACTCTTAATCCCAGGGTCGTGGGTTCGAGCCCCACGTTGGGCGNNN -------------------CGGTAGAGCATGGGACTCTTAATCCCAGGGTCGTGGGTT---------------------		14_-_58706613_587066859, 18_-_43669271_436693439, 15_+_79152904_791529769
tRF-16-90Q4R90	LeuCAG, LeuCAA	i-tRF	Ambiguous	Nuclear	16		13.2967	10.0867	2.54068	0.0110637		Yes	Yes	4		trna100_LeuCAA_6_-_28864000_28864105	NNNGTCAGGATGGCCGAGTGGTCTAAGGCGCCAGACTCAAGTTCTGGTCTCCAATGGAGGCGTGGGTTCGAATCCCACTTCTGACANNN ------------------------------------------------------TGGAGGCGTGGGTTCG-------------------		6_+_26521436_265215186, 16_+_57333863_573339456, 1_+_161426122_1614262046, 6_-_27570348_275704546, 1_-_161581736_1615818196, 1_+_161440913_1614409956, 1_+_249168054_2491681596, 16_-_57334392_573344746, 6_+_28908830_289089346, 1_+_161418741_1614188236, 1_+_161411323_1614114056, 1_-_161500132_1615002146, 6_-_28864000_288641056, 6_-_27573417_275735246, 1_+_161433532_1614336146
tRF-24-Z3M8ZLSSJ8	MT_GluTTC, GluTTC	i-tRF	Exclusive	MT	24		40.73	35.1287	2.53392	0.0112796		No	No	14		trnaMT_GluTTC_MT_-_14674_14742	NNNGTTCTTGTAGTTGAAATACAACGATGGTTTTTCATATCATTGGTCGTGGTTGTAGTCCGTGCGAGAATANNN ------------------------------------------TTGGTCGTGGTTGTAGTCCGTGCG---------		MT_-_14674_147424, 5_-_93905172_939052404
tRF-16-B2Y0FDD	MT_LysTTT, LysTTT	i-tRF	Ambiguous	MT	16		4.10533	2.50733	2.52577	0.0115446		No	Yes	4		trnaMT_LysTTT_MT_+_8295_8364	NNNCACTGTAAAGCTAACTTAGCATTAACCTTTTAAGTTAAAGATTAAGAGAACCAACACCTCTTTACAGTGANNN ---------------------------------------AAAGATTAAGAGAACC---------------------		1_+_568844_5689136, MT_+_8295_83646
tRF-17-3290Q44	LeuCAA	i-tRF	Exclusive	Nuclear	17		3.736	2.24933	2.50069	0.0123951		Yes	No	0		trna58_LeuCAA_1_+_249168054_249168159	NNNGTCAGGATGGCCGAGTGGTCTAAGGCGCCAGACTCAAGTTCTGGTCTCCGGATGGAGGCGTGGGTTCGAATCCCACTTCTGACANNN --------------------------------------------------CCGGATGGAGGCGTGGG-----------------------		1_+_249168054_2491681597
tRF-45-I89NJ4S2I7L7P5QK11	GlyGCC	i-tRF	Exclusive	Nuclear	45		7.694	5.39867	2.49904	0.0124532		Yes	No	-4		trna128_GlyGCC_6_-_27870686_27870756	NNNGCATTGGTGGTTCAGTGGTAGAATTCTCGCCTGCCACGCGGGAGGCCCGGGTTCGATTCCCGGCCAATGCANNN -----ATTGGTGGTTCAGTGGTAGAATTCTCGCCTGCCACGCGGGAGGCC---------------------------		17_+_8029064_8029134, 6_-_27870686_27870756, 16_-_70812942_70813012, 2_-_157257659_157257729, 1_-_161493637_161493707, 16_+_70823410_70823480, 16_-_70812114_70812184
tRF-27-OB1690PQR3P	SerTGA, MT_SerTGA	5'-tRF	Exclusive	MT	27		70.322	62.7613	2.49823	0.0124817		Yes	No	-22		trnaMT_SerTGA_MT_-_7446_7514	NNNGAAAAAGTCATGGAGGCCATGGGGTTGGCTTGAAACCAGCTTTGGGGGGTTCGATTCCTTCCTTTTTTGNNN ---GAAAAAGTCATGGAGGCCATGGGGTTG---------------------------------------------		1_-_567997_568065, MT_-_7446_7514
tRF-17-JKIWRNK	ArgCCT	i-tRF	Exclusive	Nuclear	17		84.0233	60.9387	2.48204	0.0130634		Yes	Yes	4		trna12_ArgCCT_16_+_3243918_3243990	NNNGCCCCAGTGGCCTGATGGATAAGGTACTGGCCTCCTAAGCCAGGGATTGTGGGTTCGAGTTCCACCTGGGGTANNN -------------------------------------------CAGGGATTGTGGGTTCG-------------------		16_+_3202901_32029737, 7_+_139025446_1390255187, 17_+_73030001_730300737, 16_+_3243918_32439907, 17_-_73030526_730305987
tRF-16-3290Q40	LeuCAA	i-tRF	Ambiguous	Nuclear	16		5.78333	3.54533	2.47833	0.0131998		Yes	No	-1		trna58_LeuCAA_1_+_249168054_249168159	NNNGTCAGGATGGCCGAGTGGTCTAAGGCGCCAGACTCAAGTTCTGGTCTCCGGATGGAGGCGTGGGTTCGAATCCCACTTCTGACANNN --------------------------------------------------CCGGATGGAGGCGTGG------------------------		1_+_249168054_2491681596
tRF-23-VKS4I7MN04	ProTGG	i-tRF	Exclusive	Nuclear	23		13.6293	10.5127	2.46989	0.0135154		No	No	-17		trna12_ProTGG_11_-_75946869_75946940	NNNGGCTCGTTGGTCTAGGGGTATGATTCTCGGTTTGGGTCCGAGAGGTCCCGGGTTCAAATCCCGGACGAGCCCNNN ---------------TAGGGGTATGATTCTCGGTTTGG----------------------------------------		11_-_75946869_759469403
tRF-17-JE9UHY1	MT_HisGTG	i-tRF	Ambiguous	MT	17		3.73867	2.528	2.46263	0.0137921		No	No	-8		trnaMT_HisGTG_MT_+_12138_12206	NNNGTAAATATAGTTTAACCAAAACATCAGATTGTGAATCTGACAACAGAGGCTTACGACCCCTTATTTACCNNN ---------------------------CAGATTGTGAATCTGAC-------------------------------		MT_+_12138_122067
tRF-17-8SOUPR2	ProAGG, ProTGG, ProCGG	3'-tRF	Ambiguous	Nuclear	17		2.77067	1.62867	2.44666	0.0144189		No	No	23		trna11_ProAGG_16_+_3241989_3242060	NNNGGCTCGTTGGTCTAGGGGTATGATTCTCGCTTAGGATGCGAGAGGTCCCGGGTTCAAATCCCGGACGAGCCCNNN -------------------------------------------------------------TCCCGGACGAGCCCCCA		16_+_3210386_32104807, 1_-_167684725_1676847967, 6_+_27059521_270595927, 14_-_21081560_210816317, 1_+_167683962_1676840337, 14_+_21152175_211522467, 14_+_21101165_211012367, 16_+_3239634_32397057, 16_+_3238094_32381657, 11_+_75946557_759466287, 17_-_8126151_81262227, 16_+_3222049_32221207, 16_+_3208923_32089947, 6_+_26555498_265555697, 16_-_3234133_32342047, 11_-_75946869_759469407, 16_+_3241989_…
tRF-25-I8W47W1R7H	MT_GluTTC, GluTTC	i-tRF	Exclusive	MT	25		71.466	60.3173	2.42971	0.015111		No	No	14		trnaMT_GluTTC_MT_-_14674_14742	NNNGTTCTTGTAGTTGAAATACAACGATGGTTTTTCATATCATTGGTCGTGGTTGTAGTCCGTGCGAGAATANNN -----------------------------------------ATTGGTCGTGGTTGTAGTCCGTGCG---------		MT_-_14674_147425, 5_-_93905172_939052405
tRF-16-BS5EOBD	MT_ThrTGT	i-tRF	Exclusive	MT	16		7.404	5.41133	2.41011	0.0159476		No	Yes	1		trnaMT_ThrTGT_MT_+_15888_15953	NNNGTCCTTGTAGTATAAACTAATACACCAGTCTTGTAAACCGGAGATGAAAACCTTTTTCCAAGGACANNN --------------------------------------AACCGGAGATGAAAAC------------------		MT_+_15888_159536
tRF-20-18S2PNXI	CysGCA	i-tRF	Exclusive	Nuclear	20		12.4013	9.50267	2.39573	0.0165872		No	No	-20		trna3_CysGCA_15_+_80036997_80037069	NNNGGGGGTATAGCTCAGTGGGTAGAGCATTTGACTGCAGATCAAGAGGTCCCCGGTTCAAATCCGGGTGCCCCCTNNN ----------------AGTGGGTAGAGCATTTGACT-------------------------------------------		15_+_80036997_800370690
tRF-16-NK5Y93E	ArgCCG	i-tRF	Ambiguous	Nuclear	16		60.3693	43.4027	2.39413	0.0166598		Yes	Yes	2		trna23_ArgCCG_17_-_66016013_66016085	NNNGACCCAGTGGCCTAATGGATAAGGCATCAGCCTCCGGAGCTGGGGATTGTGGGTTCGAGTCCCATCTGGGTCGNNN ------------------------------------------CTGGGGATTGTGGGTT---------------------		17_-_66016013_660160856
tRF-29-FN7BWU2F5JK1	MT_HisGTG	i-tRF	Exclusive	MT	29		6.87533	4.79933	2.39075	0.016814		No	Yes	5		trnaMT_HisGTG_MT_+_12138_12206	NNNGTAAATATAGTTTAACCAAAACATCAGATTGTGAATCTGACAACAGAGGCTTACGACCCCTTATTTACCNNN ----------------------------AGATTGTGAATCTGACAACAGAGGCTTAC------------------		MT_+_12138_122069
tRF-28-V47P596VW6DK	GluCTC	i-tRF	Exclusive	Nuclear	28		12.5113	9.56467	2.38665	0.0170025		Yes	No	-12		trna116_GluCTC_1_-_145399233_145399304	NNNTCCCTGGTGGTCTAGTGGTTAGGATTCGGCGCTCTCACCGCCGCGGCCCGGGTTCGATTCCCGGTCAGGGAANNN ---------------TAGTGGTTAGGATTCGGCGCTCTCACCG-----------------------------------		1_-_161424398_1614244698, 1_-_161439189_1614392608, 1_-_145399233_1453993048, 1_+_249168447_2491685188, 6_+_28949976_289500478, 1_-_161431809_1614318808, 6_-_126101393_1261014648, 1_-_161417018_1614170898
tRF-39-EERZYQHQ9M739PJK	MT_GluTTC, GluTTC	i-tRF	Exclusive	MT	39		16.1107	12.9247	2.3845	0.0171021		No	No	10		trnaMT_GluTTC_MT_-_14674_14742	NNNGTTCTTGTAGTTGAAATACAACGATGGTTTTTCATATCATTGGTCGTGGTTGTAGTCCGTGCGAGAATANNN -----------------------ACGATGGTTTTTCATATCATTGGTCGTGGTTGTAGTCCG-------------		5_-_93905172_939052409, MT_-_14674_147429
tRF-16-Q2FWQ80	MetCAT, ThrCGT	i-tRF	Exclusive	Nuclear	16		7.04	4.98933	2.38239	0.0172006		No	No	-22		trna129_MetCAT_6_-_27870271_27870342	NNNAGCAGAGTGGCGCAGCGGAAGCGTGCTGGGCCCATAACCCAGAGGTCGATGGATCGAAACCATCCTCTGCTANNN -----------------GCGGAAGCGTGCTGGG---------------------------------------------		6_-_27560600_275606716, 17_-_80452597_804526686, 6_-_27300764_273008356, 6_-_27870271_278703426, 6_-_26313352_263134236, 6_-_26330529_263306006, 6_-_27271568_272716396, 1_+_153643726_1536437976, 6_+_26286754_262868256, 6_+_27745664_277457356
tRF-16-JKIWRND	ArgCCT	i-tRF	Exclusive	Nuclear	16		99.3513	74.6627	2.36805	0.0178819		Yes	Yes	3		trna12_ArgCCT_16_+_3243918_3243990	NNNGCCCCAGTGGCCTGATGGATAAGGTACTGGCCTCCTAAGCCAGGGATTGTGGGTTCGAGTTCCACCTGGGGTANNN -------------------------------------------CAGGGATTGTGGGTTC--------------------		17_+_73030001_730300736, 7_+_139025446_1390255186, 16_+_3202901_32029736, 16_+_3243918_32439906, 17_-_73030526_730305986
tRF-19-Q86N7KKK	ArgCCG	i-tRF	Exclusive	Nuclear	19		9.30267	6.17267	2.36646	0.0179589		Yes	Yes	4		trna23_ArgCCG_17_-_66016013_66016085	NNNGACCCAGTGGCCTAATGGATAAGGCATCAGCCTCCGGAGCTGGGGATTGTGGGTTCGAGTCCCATCTGGGTCGNNN -----------------------------------------GCTGGGGATTGTGGGTTCG-------------------		17_-_66016013_660160859
tRF-22-1KVUY9RZ4	ProTGG	i-tRF	Exclusive	Nuclear	22		9.76333	7.264	2.3644	0.0180593		No	No	-17		trna12_ProTGG_11_-_75946869_75946940	NNNGGCTCGTTGGTCTAGGGGTATGATTCTCGGTTTGGGTCCGAGAGGTCCCGGGTTCAAATCCCGGACGAGCCCNNN ----------------AGGGGTATGATTCTCGGTTTGG----------------------------------------		11_-_75946869_759469402
tRF-16-8NRS9N0	MT_GluTTC, GluTTC	i-tRF	Ambiguous	MT	16		77.2307	65.6853	2.358	0.0183738		No	Yes	3		trnaMT_GluTTC_MT_-_14674_14742	NNNGTTCTTGTAGTTGAAATACAACGATGGTTTTTCATATCATTGGTCGTGGTTGTAGTCCGTGCGAGAATANNN ---------------------------------------TCATTGGTCGTGGTTG--------------------		5_-_93905172_939052406, MT_-_14674_147426
tRF-17-7W1R7HH	MT_GluTTC, GluTTC	i-tRF	Ambiguous	MT	17		19.8487	16.1273	2.35601	0.0184725		No	No	16		trnaMT_GluTTC_MT_-_14674_14742	NNNGTTCTTGTAGTTGAAATACAACGATGGTTTTTCATATCATTGGTCGTGGTTGTAGTCCGTGCGAGAATANNN ---------------------------------------------------GTTGTAGTCCGTGCGAG-------		5_-_93905172_939052407, MT_-_14674_147427
tRF-20-88I26WRN	LeuCAA	i-tRF	Exclusive	Nuclear	20		3.08067	1.81733	2.33812	0.0193812		Yes	Yes	2		trna58_LeuCAA_1_+_249168054_249168159	NNNGTCAGGATGGCCGAGTGGTCTAAGGCGCCAGACTCAAGTTCTGGTCTCCGGATGGAGGCGTGGGTTCGAATCCCACTTCTGACANNN -------------------------------------------------TCCGGATGGAGGCGTGGGTT---------------------		1_+_249168054_2491681590
tRF-22-UJJKIWRNK	ArgCCT	i-tRF	Exclusive	Nuclear	22		3.998	2.65667	2.33373	0.0196096		Yes	Yes	4		trna12_ArgCCT_16_+_3243918_3243990	NNNGCCCCAGTGGCCTGATGGATAAGGTACTGGCCTCCTAAGCCAGGGATTGTGGGTTCGAGTTCCACCTGGGGTANNN --------------------------------------TAAGCCAGGGATTGTGGGTTCG-------------------		17_-_73030526_730305982, 7_+_139025446_1390255182, 16_+_3243918_32439902, 16_+_3202901_32029732, 17_+_73030001_730300732
tRF-17-NK5Y935	ArgCCG	i-tRF	Exclusive	Nuclear	17		90.0187	63.0727	2.33281	0.0196581		Yes	Yes	3		trna23_ArgCCG_17_-_66016013_66016085	NNNGACCCAGTGGCCTAATGGATAAGGCATCAGCCTCCGGAGCTGGGGATTGTGGGTTCGAGTCCCATCTGGGTCGNNN ------------------------------------------CTGGGGATTGTGGGTTC--------------------		17_-_66016013_660160857
tRF-16-KK5Y93E	ArgCCT	i-tRF	Exclusive	Nuclear	16		13.76	10.9073	2.33226	0.0196873		Yes	Yes	2		trna12_ArgCCT_16_+_3243918_3243990	NNNGCCCCAGTGGCCTGATGGATAAGGTACTGGCCTCCTAAGCCAGGGATTGTGGGTTCGAGTTCCACCTGGGGTANNN ------------------------------------------CCAGGGATTGTGGGTT---------------------		16_+_3202901_32029736, 17_-_73030526_730305986, 17_+_73030001_730300736, 7_+_139025446_1390255186, 16_+_3243918_32439906
tRF-18-0MFN7B03	MT_HisGTG	i-tRF	Ambiguous	MT	18		3.138	1.86267	2.33201	0.0197		No	No	-11		trnaMT_HisGTG_MT_+_12138_12206	NNNGTAAATATAGTTTAACCAAAACATCAGATTGTGAATCTGACAACAGAGGCTTACGACCCCTTATTTACCNNN -----------------------ACATCAGATTGTGAATCT----------------------------------		MT_+_12138_122068
tRF-16-MKQ4R90	LeuTAG, LeuAAG	i-tRF	Exclusive	Nuclear	16		12.2253	7.984	2.30611	0.0211047		Yes	Yes	4		trna1_LeuAAG_14_+_21078291_21078372	NNNGGTAGCGTGGCCGAGCGGTCTAAGGCGCTGGATTAAGGCTCCAGTCTCTTCGGGGGCGTGGGTTCGAATCCCACCGCTGCCANNN -----------------------------------------------------CGGGGGCGTGGGTTCG-------------------		5_+_180614701_1806147826, 14_+_21078291_210783726, 14_+_21093529_210936106, 16_+_22308461_223085426, 6_-_28911399_289114806
tRF-17-Y8RH935	LeuTAG, LeuAAG	i-tRF	Exclusive	Nuclear	17		7.03933	5.02267	2.30414	0.0212145		Yes	Yes	3		trna1_LeuAAG_14_+_21078291_21078372	NNNGGTAGCGTGGCCGAGCGGTCTAAGGCGCTGGATTAAGGCTCCAGTCTCTTCGGGGGCGTGGGTTCGAATCCCACCGCTGCCANNN ---------------------------------------------------TTCGGGGGCGTGGGTTC--------------------		16_+_22308461_223085427, 14_+_21093529_210936107, 5_+_180614701_1806147827, 6_-_28911399_289114807, 14_+_21078291_210783727, 6_+_28956779_289568607
tRF-30-Y8L981PV6RRN	GluCTC	i-tRF	Exclusive	Nuclear	30		7.85933	5.766	2.30414	0.0212147		Yes	Yes	2		trna116_GluCTC_1_-_145399233_145399304	NNNTCCCTGGTGGTCTAGTGGTTAGGATTCGGCGCTCTCACCGCCGCGGCCCGGGTTCGATTCCCGGTCAGGGAANNN ---------------------------TTCGGCGCTCTCACCGCCGCGGCCCGGGTT---------------------		1_-_161431809_1614318800, 6_+_28949976_289500470, 1_-_161439189_1614392600, 1_+_249168447_2491685180, 1_-_161424398_1614244690, 6_-_126101393_1261014640, 1_-_145399233_1453993040, 1_-_161417018_1614170890
tRF-19-5BF9000W	MT_SerGCT	5'-half	Exclusive	MT	19		6.44	4.50733	2.29655	0.0216447		No	No	-19		trnaMT_SerGCT_MT_+_12207_12265	NNNGAGAAAGCTCACAAGAACTGCTAACTCATGCCCCCATGTCTAACAACATGGCTTTCTCANNN ---GAGAAAGCTCACAAGAACT-------------------------------------------		MT_+_12207_12265
tRF-38-RPFQRDWXHR13M80E	LysCTT	i-tRF	Exclusive	Nuclear	38		13.638	10.5693	2.27847	0.0226988		Yes	Yes	2		trna13_LysCTT_14_-_58706613_58706685	NNNGCCCGGCTAGCTCAGTCGGTAGAGCATGGGACTCTTAATCCCAGGGTCGTGGGTTCGAGCCCCACGTTGGGCGNNN --------------------GGTAGAGCATGGGACTCTTAATCCCAGGGTCGTGGGTT---------------------		15_+_79152904_791529768, 18_-_43669271_436693438, 14_-_58706613_587066858
tRF-27-JE9UHY0DFK3	MT_HisGTG	i-tRF	Ambiguous	MT	27		6.64067	4.69933	2.27311	0.0230193		No	Yes	2		trnaMT_HisGTG_MT_+_12138_12206	NNNGTAAATATAGTTTAACCAAAACATCAGATTGTGAATCTGACAACAGAGGCTTACGACCCCTTATTTACCNNN ---------------------------CAGATTGTGAATCTGACAACAGAGGCT---------------------		MT_+_12138_122067
tRF-32-P46INO86RM7KQ	LysCTT	i-tRF	Ambiguous	Nuclear	32		25.276	18.772	2.26096	0.023762		Yes	Yes	2		trna13_LysCTT_14_-_58706613_58706685	NNNGCCCGGCTAGCTCAGTCGGTAGAGCATGGGACTCTTAATCCCAGGGTCGTGGGTTCGAGCCCCACGTTGGGCGNNN --------------------------GCATGGGACTCTTAATCCCAGGGTCGTGGGTT---------------------		18_-_43669271_436693432, 14_-_58706613_587066852, 15_+_79152904_791529762
tRF-17-9ZFH691	MT_PheGAA	i-tRF	Ambiguous	MT	17		9.70133	7.29267	2.26	0.023821		No	Yes	5		trnaMT_PheGAA_MT_+_577_647	NNNGTTTATGTAGCTTACCTCCTCAAAGCAATACACTGAAAATGTTTAGACGGGCTCACATCACCCCATAAACANNN ------------------------------------------TGTTTAGACGGGCTCAC------------------		MT_+_577_6477
tRF-22-88I26WRNK	LeuCAA	i-tRF	Exclusive	Nuclear	22		3.458	2.186	2.25265	0.024281		Yes	Yes	4		trna58_LeuCAA_1_+_249168054_249168159	NNNGTCAGGATGGCCGAGTGGTCTAAGGCGCCAGACTCAAGTTCTGGTCTCCGGATGGAGGCGTGGGTTCGAATCCCACTTCTGACANNN -------------------------------------------------TCCGGATGGAGGCGTGGGTTCG-------------------		1_+_249168054_2491681592
tRF-22-Z3M8ZLSSP	MT_GluTTC, GluTTC	i-tRF	Exclusive	MT	22		31.5353	27.2547	2.25058	0.024412		No	No	12		trnaMT_GluTTC_MT_-_14674_14742	NNNGTTCTTGTAGTTGAAATACAACGATGGTTTTTCATATCATTGGTCGTGGTTGTAGTCCGTGCGAGAATANNN ------------------------------------------TTGGTCGTGGTTGTAGTCCGTG-----------		MT_-_14674_147422, 5_-_93905172_939052402
tRF-25-Q72S3HPSR9	GluCTC	i-tRF	Exclusive	Nuclear	25		5.59533	3.91067	2.23222	0.0256004		Yes	Yes	3		trna116_GluCTC_1_-_145399233_145399304	NNNTCCCTGGTGGTCTAGTGGTTAGGATTCGGCGCTCTCACCGCCGCGGCCCGGGTTCGATTCCCGGTCAGGGAANNN ---------------------------------GCTCTCACCGCCGCGGCCCGGGTTC--------------------		1_-_161417018_1614170895, 1_-_161431809_1614318805, 1_-_161424398_1614244695, 1_-_145399233_1453993045, 1_-_161439189_1614392605, 6_+_28949976_289500475, 6_-_126101393_1261014645, 1_+_249168447_2491685185
tRF-41-18YKISQI45LSM1M3E	GluCTC	i-tRF	Exclusive	Nuclear	41		16.2833	12.3287	2.22321	0.026202		Yes	Yes	2		trna116_GluCTC_1_-_145399233_145399304	NNNTCCCTGGTGGTCTAGTGGTTAGGATTCGGCGCTCTCACCGCCGCGGCCCGGGTTCGATTCCCGGTCAGGGAANNN ----------------AGTGGTTAGGATTCGGCGCTCTCACCGCCGCGGCCCGGGTT---------------------		6_-_126101393_1261014641, 6_+_28949976_289500471, 1_-_161417018_1614170891, 1_-_145399233_1453993041, 1_+_249168447_2491685181, 1_-_161424398_1614244691, 1_-_161431809_1614318801, 1_-_161439189_1614392601
tRF-44-EERZYQHQ9M739P8WIL	MT_GluTTC, GluTTC	i-tRF	Exclusive	MT	44		5.808	4.07	2.22297	0.026218		No	No	15		trnaMT_GluTTC_MT_-_14674_14742	NNNGTTCTTGTAGTTGAAATACAACGATGGTTTTTCATATCATTGGTCGTGGTTGTAGTCCGTGCGAGAATANNN -----------------------ACGATGGTTTTTCATATCATTGGTCGTGGTTGTAGTCCGTGCGA--------		MT_-_14674_147424, 5_-_93905172_939052404
tRF-18-NK5Y930K	ArgCCG	i-tRF	Exclusive	Nuclear	18		59.3793	41.184	2.22158	0.0263119		Yes	Yes	4		trna23_ArgCCG_17_-_66016013_66016085	NNNGACCCAGTGGCCTAATGGATAAGGCATCAGCCTCCGGAGCTGGGGATTGTGGGTTCGAGTCCCATCTGGGTCGNNN ------------------------------------------CTGGGGATTGTGGGTTCG-------------------		17_-_66016013_660160858
tRF-16-9NS334D	MT_GluTTC, GluTTC	i-tRF	Exclusive	MT	16		2.64933	1.70067	2.22155	0.0263135		No	No	13		trnaMT_GluTTC_MT_-_14674_14742	NNNGTTCTTGTAGTTGAAATACAACGATGGTTTTTCATATCATTGGTCGTGGTTGTAGTCCGTGCGAGAATANNN -------------------------------------------------TGGTTGTAGTCCGTGC----------		MT_-_14674_147426, 5_-_93905172_939052406
tRF-17-NSRJ7KQ	LeuTAG, LeuAAG	i-tRF	Exclusive	Nuclear	17		5.18667	3.63133	2.21371	0.0268485		Yes	Yes	2		trna1_LeuAAG_14_+_21078291_21078372	NNNGGTAGCGTGGCCGAGCGGTCTAAGGCGCTGGATTAAGGCTCCAGTCTCTTCGGGGGCGTGGGTTCGAATCCCACCGCTGCCANNN --------------------------------------------------CTTCGGGGGCGTGGGTT---------------------		6_-_28446400_284464817, 5_+_180614701_1806147827, 16_+_22308461_223085427, 6_-_28911399_289114807, 14_+_21078291_210783727, 6_+_28956779_289568607, 14_+_21093529_210936107
tRF-16-WK6WRND	LeuTAG, LeuAAG	i-tRF	Exclusive	Nuclear	16		16.8573	11.0673	2.2099	0.0271121		Yes	Yes	3		trna1_LeuAAG_14_+_21078291_21078372	NNNGGTAGCGTGGCCGAGCGGTCTAAGGCGCTGGATTAAGGCTCCAGTCTCTTCGGGGGCGTGGGTTCGAATCCCACCGCTGCCANNN ----------------------------------------------------TCGGGGGCGTGGGTTC--------------------		6_+_28956779_289568606, 5_+_180614701_1806147826, 14_+_21078291_210783726, 14_+_21093529_210936106, 16_+_22308461_223085426, 6_-_28911399_289114806
tRF-18-HRE9XFD2	LeuCAG, LeuCAA	3'-tRF	Ambiguous	Nuclear	18		6.95533	5.126	2.20709	0.0273079		Yes	No	23		trna100_LeuCAA_6_-_28864000_28864105	NNNGTCAGGATGGCCGAGTGGTCTAAGGCGCCAGACTCAAGTTCTGGTCTCCAATGGAGGCGTGGGTTCGAATCCCACTTCTGACANNN -----------------------------------------------------------------------ATCCCACTTCTGACACCA		1_+_249168054_2491681598, 6_-_27570348_275704548, 16_+_57333863_573339458, 6_+_28908830_289089348, 6_-_27573417_275735248, 16_-_57334392_573344748, 6_-_28864000_288641058
tRF-16-FN7BWUD	MT_HisGTG	i-tRF	Ambiguous	MT	16		4.24	2.85733	2.20234	0.0276412		No	No	-8		trnaMT_HisGTG_MT_+_12138_12206	NNNGTAAATATAGTTTAACCAAAACATCAGATTGTGAATCTGACAACAGAGGCTTACGACCCCTTATTTACCNNN ----------------------------AGATTGTGAATCTGAC-------------------------------		MT_+_12138_122066
tRF-34-BDHPIWOMXF02IW	MT_HisGTG	i-tRF	Ambiguous	MT	34		21.3833	18.0067	2.19785	0.0279601		No	Yes	2		trnaMT_HisGTG_MT_+_12138_12206	NNNGTAAATATAGTTTAACCAAAACATCAGATTGTGAATCTGACAACAGAGGCTTACGACCCCTTATTTACCNNN --------------------AAAACATCAGATTGTGAATCTGACAACAGAGGCT---------------------		MT_+_12138_122064
tRF-28-I8W47W1R7HX	MT_GluTTC, GluTTC	i-tRF	Exclusive	MT	28		24.4447	20.8567	2.19444	0.0282038		No	No	17		trnaMT_GluTTC_MT_-_14674_14742	NNNGTTCTTGTAGTTGAAATACAACGATGGTTTTTCATATCATTGGTCGTGGTTGTAGTCCGTGCGAGAATANNN -----------------------------------------ATTGGTCGTGGTTGTAGTCCGTGCGAGA------		5_-_93905172_939052408, MT_-_14674_147428
tRF-33-08F4BDNZ8O6FD2	MT_ThrTGT	3'-tRF	Exclusive	MT	33		21.7013	18.268	2.18053	0.0292184		No	No	19		trnaMT_ThrTGT_MT_+_15888_15953	NNNGTCCTTGTAGTATAAACTAATACACCAGTCTTGTAAACCGGAGATGAAAACCTTTTTCCAAGGACANNN ---------------------------------------ACCGGAGATGAAAACCTTTTTCCAAGGACACCA		MT_+_15888_159533
tRF-17-ISQI45K	GluCTC	i-tRF	Exclusive	Nuclear	17		6.324	4.55067	2.17895	0.0293354		Yes	No	-12		trna10_GluCTC_3_-_103879524_103879595	NNNTTATTATTATACCTGTGGTTAGGATTCGGCGCTCTCACCGCCACGACCCGGGTTCAATTCCCGGTCAGGGAANNN --------------------------ATTCGGCGCTCTCACCG-----------------------------------		1_-_161424398_1614244697, 1_+_249168447_2491685187, 3_-_103879524_1038795957, 1_-_161431809_1614318807, 1_-_145399233_1453993047, 1_-_161417018_1614170897, 6_-_126101393_1261014647, 6_+_28949976_289500477, 1_-_161439189_1614392607
tRF-26-JE9UHY0DFKD	MT_HisGTG	i-tRF	Ambiguous	MT	26		3.866	2.696	2.16543	0.0303547		No	Yes	1		trnaMT_HisGTG_MT_+_12138_12206	NNNGTAAATATAGTTTAACCAAAACATCAGATTGTGAATCTGACAACAGAGGCTTACGACCCCTTATTTACCNNN ---------------------------CAGATTGTGAATCTGACAACAGAGGC----------------------		MT_+_12138_122066
tRF-16-Q86N7KE	ArgCCG	i-tRF	Ambiguous	Nuclear	16		27.3107	20.4213	2.15909	0.0308429		Yes	Yes	1		trna23_ArgCCG_17_-_66016013_66016085	NNNGACCCAGTGGCCTAATGGATAAGGCATCAGCCTCCGGAGCTGGGGATTGTGGGTTCGAGTCCCATCTGGGTCGNNN -----------------------------------------GCTGGGGATTGTGGGT----------------------		17_-_66016013_660160856
tRF-17-9KIWRNK	ArgCCG	i-tRF	Exclusive	Nuclear	17		81.2847	60.088	2.15734	0.0309791		Yes	Yes	4		trna23_ArgCCG_17_-_66016013_66016085	NNNGACCCAGTGGCCTAATGGATAAGGCATCAGCCTCCGGAGCTGGGGATTGTGGGTTCGAGTCCCATCTGGGTCGNNN -------------------------------------------TGGGGATTGTGGGTTCG-------------------		17_-_66016013_660160857
tRF-31-J8O9YEKPRS93E	LysCTT	i-tRF	Ambiguous	Nuclear	31		56.82	41.7727	2.15516	0.0311492		Yes	Yes	2		trna13_LysCTT_14_-_58706613_58706685	NNNGCCCGGCTAGCTCAGTCGGTAGAGCATGGGACTCTTAATCCCAGGGTCGTGGGTTCGAGCCCCACGTTGGGCGNNN ---------------------------CATGGGACTCTTAATCCCAGGGTCGTGGGTT---------------------		18_-_43669271_436693431, 14_-_58706613_587066851, 15_+_79152904_791529761
tRF-16-S3M830E	SerAGA, SerTGA	5'-tRF	Exclusive	Nuclear	16		35.4473	30.7713	2.15318	0.0313045		Yes	No	-46		trna11_SerAGA_8_-_96281885_96281966	NNNGTAGTCGTGGCCGAGTGGTTAAGGCGATGGACTAGAAATCCATTGGGGTCTCCCCGCGCAGGTTCGAATCCTGCCGACTACGNNN ---GTAGTCGTGGCCGAGT---------------------------------------------------------------------		6_-_26312824_26312905, 17_-_8129928_8130009, 6_+_27470818_27470899, 6_+_27463593_27463674, 6_+_27499987_27500068, 6_-_27473607_27473688, 6_+_26327817_26327898, 6_+_27446591_27446672, 6_-_27521192_27521273, 6_-_27509554_27509635, 8_-_96281885_96281966, 6_+_27513468_27513549
tRF-16-ZLBS5E0	MT_ThrTGT	i-tRF	Ambiguous	MT	16		10.01	7.918	2.14688	0.0318029		No	No	-4		trnaMT_ThrTGT_MT_+_15888_15953	NNNGTCCTTGTAGTATAAACTAATACACCAGTCTTGTAAACCGGAGATGAAAACCTTTTTCCAAGGACANNN ---------------------------------TTGTAAACCGGAGATG-----------------------		MT_+_15888_159536
tRF-25-JE9UHY0DFK	MT_HisGTG	i-tRF	Ambiguous	MT	25		6.562	4.836	2.14053	0.0323122		No	No	0		trnaMT_HisGTG_MT_+_12138_12206	NNNGTAAATATAGTTTAACCAAAACATCAGATTGTGAATCTGACAACAGAGGCTTACGACCCCTTATTTACCNNN ---------------------------CAGATTGTGAATCTGACAACAGAGG-----------------------		MT_+_12138_122065
tRF-35-V2Y8L981PV6RRN	GluCTC	i-tRF	Exclusive	Nuclear	35		6.428	4.68267	2.13367	0.0328696		Yes	Yes	2		trna116_GluCTC_1_-_145399233_145399304	NNNTCCCTGGTGGTCTAGTGGTTAGGATTCGGCGCTCTCACCGCCGCGGCCCGGGTTCGATTCCCGGTCAGGGAANNN ----------------------TAGGATTCGGCGCTCTCACCGCCGCGGCCCGGGTT---------------------		6_-_126101393_1261014645, 1_-_161424398_1614244695, 6_+_28949976_289500475, 1_-_161431809_1614318805, 1_-_161417018_1614170895, 1_-_145399233_1453993045, 1_+_249168447_2491685185, 1_-_161439189_1614392605
tRF-24-Q72S3HPS2E	GluCTC	i-tRF	Exclusive	Nuclear	24		79.728	61.3687	2.13178	0.0330247		Yes	Yes	2		trna116_GluCTC_1_-_145399233_145399304	NNNTCCCTGGTGGTCTAGTGGTTAGGATTCGGCGCTCTCACCGCCGCGGCCCGGGTTCGATTCCCGGTCAGGGAANNN ---------------------------------GCTCTCACCGCCGCGGCCCGGGTT---------------------		6_+_28949976_289500474, 1_-_161424398_1614244694, 1_-_161439189_1614392604, 1_-_161431809_1614318804, 1_+_249168447_2491685184, 1_-_161417018_1614170894, 1_-_145399233_1453993044, 6_-_126101393_1261014644
tRF-16-79MP9PE	ValCAC, ValAAC	5'-tRF	Ambiguous	Nuclear	16		4.84733	3.47733	2.1223	0.0338125		Yes	No	-37		trna10_ValCAC_5_-_180649395_180649467	NNNGTTTCCGTAGTGTAGTGGTTATCACGTTCGCCTCACACGCGAAAGGTCCCCGGTTCGAAACCGGGCGGAAACANNN ---GTTTCCGTAGTGTAGT------------------------------------------------------------		1_-_161369490_161369562, 6_+_27203288_27203360, 5_+_180596610_180596682, 6_-_27648885_27648957, 5_-_180529253_180529325, 5_-_180645270_180645342, 6_-_27618707_27618779, 6_-_27696327_27696399, 6_+_26538282_26538354, 1_-_149684088_149684161, 5_+_180591154_180591226, 5_-_180615416_180615488, 5_+_180524070_180524142, 5_-_180649395_180649467, 3_+_169490018_169490090, 6_-_27721179_27721251, 1_-_1492985…
tRF-24-JE9UHY0DES	MT_HisGTG	i-tRF	Ambiguous	MT	24		3.13933	2.054	2.11771	0.0341993		No	No	-1		trnaMT_HisGTG_MT_+_12138_12206	NNNGTAAATATAGTTTAACCAAAACATCAGATTGTGAATCTGACAACAGAGGCTTACGACCCCTTATTTACCNNN ---------------------------CAGATTGTGAATCTGACAACAGAG------------------------		MT_+_12138_122064
tRF-21-88I26WRND	LeuCAA	i-tRF	Exclusive	Nuclear	21		4.79067	3.26	2.10786	0.035043		Yes	Yes	3		trna58_LeuCAA_1_+_249168054_249168159	NNNGTCAGGATGGCCGAGTGGTCTAAGGCGCCAGACTCAAGTTCTGGTCTCCGGATGGAGGCGTGGGTTCGAATCCCACTTCTGACANNN -------------------------------------------------TCCGGATGGAGGCGTGGGTTC--------------------		1_+_249168054_2491681591
tRF-17-ZZK0O52	MT_ThrTGT	3'-tRF	Ambiguous	MT	17		9.70333	7.49667	2.10053	0.0356819		No	No	19		trnaMT_ThrTGT_MT_+_15888_15953	NNNGTCCTTGTAGTATAAACTAATACACCAGTCTTGTAAACCGGAGATGAAAACCTTTTTCCAAGGACANNN -------------------------------------------------------TTTTTCCAAGGACACCA		MT_+_15888_159537
tRF-26-Q72S3HPSR90	GluCTC	i-tRF	Exclusive	Nuclear	26		8.86067	6.92133	2.09263	0.0363821		Yes	Yes	4		trna116_GluCTC_1_-_145399233_145399304	NNNTCCCTGGTGGTCTAGTGGTTAGGATTCGGCGCTCTCACCGCCGCGGCCCGGGTTCGATTCCCGGTCAGGGAANNN ---------------------------------GCTCTCACCGCCGCGGCCCGGGTTCG-------------------		1_-_145399233_1453993046, 6_-_126101393_1261014646, 1_-_161439189_1614392606, 1_-_161431809_1614318806, 6_+_28949976_289500476, 1_+_249168447_2491685186, 1_-_161417018_1614170896, 1_-_161424398_1614244696
tRF-20-7O58J0K8	MT_LeuTAA, LeuTAA	5'-tRF	Ambiguous	MT	20		12.864	10.4127	2.09087	0.0365395		No	No	-35		trna2_LeuTAA_X_-_55207755_55207829	NNNGTTAAGATGGCAGAGCCCGGCAATTGCATAAGACTTAAAACTTTATAATCAGAGGTTCAACTCCTCTCATTAACANNN ---GTTAAGATGGCAGAGCCCGG----------------------------------------------------------		MT_+_3230_3304, X_-_55207755_55207829
tRF-38-EERZYQHQ9M739P0J	MT_GluTTC, GluTTC	i-tRF	Exclusive	MT	38		7.262	5.50333	2.08929	0.0366815		No	No	9		trnaMT_GluTTC_MT_-_14674_14742	NNNGTTCTTGTAGTTGAAATACAACGATGGTTTTTCATATCATTGGTCGTGGTTGTAGTCCGTGCGAGAATANNN -----------------------ACGATGGTTTTTCATATCATTGGTCGTGGTTGTAGTCC--------------		MT_-_14674_147428, 5_-_93905172_939052408
tRF-41-S8V0JUO9YE4PRS93E	LysCTT	i-tRF	Exclusive	Nuclear	41		20.0007	14.056	2.0874	0.0368517		Yes	Yes	2		trna11_LysCTT_5_-_180648979_180649051	NNNGCCCGGCTAGCTCAGTCGGTAGAGCATGAGACTCTTAATCTCAGGGTCGTGGGTTCGAGCCCCACGTTGGGCGNNN -----------------GTCGGTAGAGCATGAGACTCTTAATCTCAGGGTCGTGGGTT---------------------		5_-_180648979_1806490511, 16_+_3225692_32257641, 5_+_180634755_1806348271, 1_-_145395522_1453955941, 6_+_26556774_265568461
tRF-16-9KIWRND	ArgCCG	i-tRF	Ambiguous	Nuclear	16		124.858	90.226	2.08543	0.0370302		Yes	Yes	3		trna23_ArgCCG_17_-_66016013_66016085	NNNGACCCAGTGGCCTAATGGATAAGGCATCAGCCTCCGGAGCTGGGGATTGTGGGTTCGAGTCCCATCTGGGTCGNNN -------------------------------------------TGGGGATTGTGGGTTC--------------------		17_-_66016013_660160856
tRF-16-08F4BDD	MT_ThrTGT	i-tRF	Exclusive	MT	16		4.85467	3.332	2.05931	0.0394645		No	Yes	2		trnaMT_ThrTGT_MT_+_15888_15953	NNNGTCCTTGTAGTATAAACTAATACACCAGTCTTGTAAACCGGAGATGAAAACCTTTTTCCAAGGACANNN ---------------------------------------ACCGGAGATGAAAACC-----------------		MT_+_15888_159536
tRF-23-Q72S3HPSDZ	GluCTC	i-tRF	Exclusive	Nuclear	23		8.35867	6.28533	2.05261	0.0401106		Yes	Yes	1		trna116_GluCTC_1_-_145399233_145399304	NNNTCCCTGGTGGTCTAGTGGTTAGGATTCGGCGCTCTCACCGCCGCGGCCCGGGTTCGATTCCCGGTCAGGGAANNN ---------------------------------GCTCTCACCGCCGCGGCCCGGGT----------------------		1_-_145399233_1453993043, 1_+_249168447_2491685183, 6_-_126101393_1261014643, 1_-_161439189_1614392603, 1_-_161431809_1614318803, 1_-_161424398_1614244693, 6_+_28949976_289500473, 1_-_161417018_1614170893
tRF-39-87R8WP9N1EWJQ7FV	GluCTC	5'-tRF	Exclusive	Nuclear	39		48.5133	38.226	2.05256	0.0401155		Yes	No	-13		trna116_GluCTC_1_-_145399233_145399304	NNNTCCCTGGTGGTCTAGTGGTTAGGATTCGGCGCTCTCACCGCCGCGGCCCGGGTTCGATTCCCGGTCAGGGAANNN ---TCCCTGGTGGTCTAGTGGTTAGGATTCGGCGCTCTCACC------------------------------------		1_+_249168447_249168518, 1_-_161431809_161431880, 1_-_161417018_161417089, 1_-_161439189_161439260, 1_-_145399233_145399304, 6_-_126101393_126101464, 1_-_161424398_161424469, 6_+_28949976_28950047
tRF-40-W3FJI0E7UM8KSWRN	LysCTT	i-tRF	Exclusive	Nuclear	40		18.0913	12.9373	2.0456	0.0407953		Yes	Yes	2		trna11_LysCTT_5_-_180648979_180649051	NNNGCCCGGCTAGCTCAGTCGGTAGAGCATGAGACTCTTAATCTCAGGGTCGTGGGTTCGAGCCCCACGTTGGGCGNNN ------------------TCGGTAGAGCATGAGACTCTTAATCTCAGGGTCGTGGGTT---------------------		5_+_180634755_1806348270, 5_-_180648979_1806490510, 16_+_3225692_32257640, 1_-_145395522_1453955940, 6_+_26556774_265568460
tRF-16-NSRJ7KE	LeuTAG, LeuAAG	i-tRF	Ambiguous	Nuclear	16		3.63667	2.56133	2.04273	0.0410792		Yes	Yes	1		trna1_LeuAAG_14_+_21078291_21078372	NNNGGTAGCGTGGCCGAGCGGTCTAAGGCGCTGGATTAAGGCTCCAGTCTCTTCGGGGGCGTGGGTTCGAATCCCACCGCTGCCANNN --------------------------------------------------CTTCGGGGGCGTGGGT----------------------		14_+_21093529_210936106, 16_+_22308461_223085426, 6_+_28956779_289568606, 6_-_28446400_284464816, 6_-_28911399_289114806, 5_+_180614701_1806147826, 14_+_21078291_210783726
tRF-30-IKE7UMKKSWRN	LysCTT	i-tRF	Ambiguous	Nuclear	30		328.731	219.289	2.03852	0.0414983		Yes	Yes	2		trna13_LysCTT_14_-_58706613_58706685	NNNGCCCGGCTAGCTCAGTCGGTAGAGCATGGGACTCTTAATCCCAGGGTCGTGGGTTCGAGCCCCACGTTGGGCGNNN ----------------------------ATGGGACTCTTAATCCCAGGGTCGTGGGTT---------------------		15_+_79152904_791529760, 18_-_43669271_436693430, 14_-_58706613_587066850
tRF-35-FJIKE7UMKKSWRN	LysCTT	i-tRF	Ambiguous	Nuclear	35		24.072	18.6993	2.03357	0.0419953		Yes	Yes	2		trna13_LysCTT_14_-_58706613_58706685	NNNGCCCGGCTAGCTCAGTCGGTAGAGCATGGGACTCTTAATCCCAGGGTCGTGGGTTCGAGCCCCACGTTGGGCGNNN -----------------------AGAGCATGGGACTCTTAATCCCAGGGTCGTGGGTT---------------------		15_+_79152904_791529765, 18_-_43669271_436693435, 14_-_58706613_587066855
tRF-16-ML5F92D	LysCTT	i-tRF	Ambiguous	Nuclear	16		3.738	2.51467	2.02616	0.0427486		Yes	No	-21		trna10_LysCTT_16_+_3241501_3241573	NNNGCCCGGCTAGCTCAGTCGGTAGAGCATGGGACTCTTAATCTCAGGGTCGTGGGTTCGAGCCCCACGTTGGGCGNNN -------------------CGGTAGAGCATGGGAC--------------------------------------------		15_+_79152904_791529766, 16_+_3241501_32415736, 18_-_43669271_436693436, 14_-_58706613_587066856
tRF-32-86V8WPMN1E8YN	GluTTC	5'-half	Exclusive	Nuclear	32		4.994	6.48867	-2.02569	0.0427962		Yes	No	-20		trna20_GluTTC_2_-_131094701_131094772	NNNTCCCATATGGTCTAGCGGTTAGGATTCCTGGTTTTCACCCAGGTGGCCCGGGTTCGACTCCCGGTATGGGAANNN ---TCCCATATGGTCTAGCGGTTAGGATTCCTGGT-------------------------------------------		13_-_41634874_41634945, 2_-_131094701_131094772
tRF-36-V0J8O9YEKPRS93E	LysCTT	i-tRF	Ambiguous	Nuclear	36		9.99667	7.774	2.0224	0.0431351		Yes	Yes	2		trna13_LysCTT_14_-_58706613_58706685	NNNGCCCGGCTAGCTCAGTCGGTAGAGCATGGGACTCTTAATCCCAGGGTCGTGGGTTCGAGCCCCACGTTGGGCGNNN ----------------------TAGAGCATGGGACTCTTAATCCCAGGGTCGTGGGTT---------------------		14_-_58706613_587066856, 18_-_43669271_436693436, 15_+_79152904_791529766
tRF-29-XENDBP1IUU1J	MT_HisGTG	i-tRF	Exclusive	MT	29		2.6	1.706	2.02026	0.0433563		No	No	11		trnaMT_HisGTG_MT_+_12138_12206	NNNGTAAATATAGTTTAACCAAAACATCAGATTGTGAATCTGACAACAGAGGCTTACGACCCCTTATTTACCNNN ----------------------------------TGAATCTGACAACAGAGGCTTACGACCCC------------		MT_+_12138_122069
tRF-27-V6Z3M8ZLSSP	MT_GluTTC, GluTTC	i-tRF	Exclusive	MT	27		30.554	26.5833	2.01871	0.0435169		No	No	12		trnaMT_GluTTC_MT_-_14674_14742	NNNGTTCTTGTAGTTGAAATACAACGATGGTTTTTCATATCATTGGTCGTGGTTGTAGTCCGTGCGAGAATANNN -------------------------------------TATCATTGGTCGTGGTTGTAGTCCGTG-----------		MT_-_14674_147427, 5_-_93905172_939052407
tRF-17-I3VF4YL	GlnCTG, GlnTTG	i-tRF	Ambiguous	Nuclear	17		2.35667	3.41333	-2.00817	0.0446256		Yes	No	-21		trna1_GlnCTG_6_+_18836402_18836473	NNNGGTTCCATGGTGTAATGGTTAGCACTCTGGACTCTGAATCCAGCGATCCGAGTTCAAATCTCGGTGGAACCTNNN -----------------ATGGTTAGCACTCTGGA--------------------------------------------		6_+_18836402_188364737, 6_+_28557156_285572277, 17_+_47269890_472699617, 6_-_27763640_277637117, 6_-_27515531_275156027, 6_-_26311975_263120467, 6_-_28909378_289094497, 6_-_26311424_263114957, 17_+_8023070_80231417, 6_+_27487308_274873797, 6_+_27263212_272632837, 15_-_66161400_661614717
tRF-34-PNR8YP9LON4VHJ	GlyCCC	5'-half	Ambiguous	Nuclear	34		31.3753	35.564	-1.98949	0.0466476		No	No	-17		trna133_GlyCCC_1_-_16872434_16872504	NNNGCATTGGTGGTTCAGTGGTAGAATTCTCGCCTCCCACGCGGGAGACCCGGGTTCAATTCCCGGCCAATGCANNN ---GCATTGGTGGTTCAGTGGTAGAATTCTCGCCTCC----------------------------------------		1_+_17188416_17188486, 1_-_16872434_16872504
tRF-26-Z3M8ZLSSXU0	MT_GluTTC, GluTTC	i-tRF	Exclusive	MT	26		45.3033	40.5353	1.9873	0.0468889		No	No	16		trnaMT_GluTTC_MT_-_14674_14742	NNNGTTCTTGTAGTTGAAATACAACGATGGTTTTTCATATCATTGGTCGTGGTTGTAGTCCGTGCGAGAATANNN ------------------------------------------TTGGTCGTGGTTGTAGTCCGTGCGAG-------		5_-_93905172_939052406, MT_-_14674_147426
tRF-23-1690PQR304	SerTGA, MT_SerTGA	i-tRF	Exclusive	MT	23		53.798	45.8687	1.98295	0.0473726		Yes	No	-21		trnaMT_SerTGA_MT_-_7446_7514	NNNGAAAAAGTCATGGAGGCCATGGGGTTGGCTTGAAACCAGCTTTGGGGGGTTCGATTCCTTCCTTTTTTGNNN --------AGTCATGGAGGCCATGGGGTTGG--------------------------------------------		1_-_567997_568065, MT_-_7446_7514
tRF-33-FQRDWXHR13M80E	LysCTT	i-tRF	Ambiguous	Nuclear	33		29.5767	22.49	1.98243	0.0474311		Yes	Yes	2		trna13_LysCTT_14_-_58706613_58706685	NNNGCCCGGCTAGCTCAGTCGGTAGAGCATGGGACTCTTAATCCCAGGGTCGTGGGTTCGAGCCCCACGTTGGGCGNNN -------------------------AGCATGGGACTCTTAATCCCAGGGTCGTGGGTT---------------------		18_-_43669271_436693433, 14_-_58706613_587066853, 15_+_79152904_791529763
tRF-31-IKE7UMKKSWRND	LysCTT	i-tRF	Ambiguous	Nuclear	31		2.93867	1.86867	1.98025	0.0476758		Yes	Yes	3		trna13_LysCTT_14_-_58706613_58706685	NNNGCCCGGCTAGCTCAGTCGGTAGAGCATGGGACTCTTAATCCCAGGGTCGTGGGTTCGAGCCCCACGTTGGGCGNNN ----------------------------ATGGGACTCTTAATCCCAGGGTCGTGGGTTC--------------------		15_+_79152904_791529761, 14_-_58706613_587066851
tRF-31-JQJYSWRYVMMV0	MT_GluTTC, GluTTC	i-tRF	Exclusive	MT	31		7.81467	6.132	1.97902	0.0478133		No	No	14		trnaMT_GluTTC_MT_-_14674_14742	NNNGTTCTTGTAGTTGAAATACAACGATGGTTTTTCATATCATTGGTCGTGGTTGTAGTCCGTGCGAGAATANNN -----------------------------------CATATCATTGGTCGTGGTTGTAGTCCGTGCG---------		5_-_93905172_939052401, MT_-_14674_147421
tRF-33-Z4D7OOJ0QXL1D3	MT_HisGTG	i-tRF	Exclusive	MT	33		17.73	14.94	1.97635	0.0481154		No	No	12		trnaMT_HisGTG_MT_+_12138_12206	NNNGTAAATATAGTTTAACCAAAACATCAGATTGTGAATCTGACAACAGAGGCTTACGACCCCTTATTTACCNNN -------------------------------TTGTGAATCTGACAACAGAGGCTTACGACCCCT-----------		MT_+_12138_122063
tRF-24-DMI2669KK4	SerTGA, MT_SerTGA	i-tRF	Exclusive	MT	24		16.36	13.6733	1.96961	0.0488834		Yes	No	-21		trnaMT_SerTGA_MT_-_7446_7514	NNNGAAAAAGTCATGGAGGCCATGGGGTTGGCTTGAAACCAGCTTTGGGGGGTTCGATTCCTTCCTTTTTTGNNN -------AAGTCATGGAGGCCATGGGGTTGG--------------------------------------------		1_-_567997_568065, MT_-_7446_7514
tRF-41-BU9NZ6V6Z3M8ZLSSE	MT_GluTTC, GluTTC	i-tRF	Exclusive	MT	41		1.93267	1.29067	1.9687	0.0489876		No	No	11		trnaMT_GluTTC_MT_-_14674_14742	NNNGTTCTTGTAGTTGAAATACAACGATGGTTTTTCATATCATTGGTCGTGGTTGTAGTCCGTGCGAGAATANNN ----------------------AACGATGGTTTTTCATATCATTGGTCGTGGTTGTAGTCCGT------------		MT_-_14674_147421, 5_-_93905172_939052401
tRF-30-8NRS9NS334L2	MT_GluTTC, GluTTC	i-tRF	Exclusive	MT	30		15.8953	13.2493	1.96791	0.0490788		No	No	17		trnaMT_GluTTC_MT_-_14674_14742	NNNGTTCTTGTAGTTGAAATACAACGATGGTTTTTCATATCATTGGTCGTGGTTGTAGTCCGTGCGAGAATANNN ---------------------------------------TCATTGGTCGTGGTTGTAGTCCGTGCGAGA------		5_-_93905172_939052400, MT_-_14674_147420
tRF-16-FYRE980	ArgCCG	i-tRF	Ambiguous	Nuclear	16		6.56267	4.97	1.96772	0.0491008		Yes	No	0		trna23_ArgCCG_17_-_66016013_66016085	NNNGACCCAGTGGCCTAATGGATAAGGCATCAGCCTCCGGAGCTGGGGATTGTGGGTTCGAGTCCCATCTGGGTCGNNN ----------------------------------------AGCTGGGGATTGTGGG-----------------------		17_-_66016013_660160856
tRF-18-MBQ4NKDJ	MetCAT, ThrCGT	i-tRF	Exclusive	Nuclear	18		19.798	16.7973	1.96579	0.0493232		No	No	-19		trna129_MetCAT_6_-_27870271_27870342	NNNAGCAGAGTGGCGCAGCGGAAGCGTGCTGGGCCCATAACCCAGAGGTCGATGGATCGAAACCATCCTCTGCTANNN ------------------CGGAAGCGTGCTGGGCCC------------------------------------------		17_-_80452597_804526688, 6_+_27745664_277457358, 6_-_27300764_273008358, 6_-_26330529_263306008, 6_-_27271568_272716398, 6_+_26286754_262868258, 6_-_26313352_263134238, 1_+_153643726_1536437978, 6_-_27560600_275606718, 6_-_27870271_278703428
tRF-16-QK11M3E	GlyGCC	i-tRF	Ambiguous	Nuclear	16		11.0547	8.858	1.95939	0.0500675		Yes	Yes	2		trna128_GlyGCC_6_-_27870686_27870756	NNNGCATTGGTGGTTCAGTGGTAGAATTCTCGCCTGCCACGCGGGAGGCCCGGGTTCGATTCCCGGCCAATGCANNN ----------------------------------------GCGGGAGGCCCGGGTT---------------------		1_+_161435258_1614353286, 1_+_161420467_1614205376, 16_+_70823410_708234806, 1_+_161427898_1614279686, 1_-_161493637_1614937076, 16_-_70812942_708130126, 17_+_8029064_80291346, 16_-_70812114_708121846, 2_-_157257659_1572577296, 1_+_161413094_1614131646, 21_-_18827107_188271776, 6_-_27870686_278707566
tRF-17-Q86N7KQ	ArgCCG	i-tRF	Exclusive	Nuclear	17		7.464	5.568	1.95701	0.0503464		Yes	Yes	2		trna23_ArgCCG_17_-_66016013_66016085	NNNGACCCAGTGGCCTAATGGATAAGGCATCAGCCTCCGGAGCTGGGGATTGTGGGTTCGAGTCCCATCTGGGTCGNNN -----------------------------------------GCTGGGGATTGTGGGTT---------------------		17_-_66016013_660160857
tRF-20-9NS334L2	MT_GluTTC, GluTTC	i-tRF	Exclusive	MT	20		6.53733	4.786	1.95066	0.0510977		No	No	17		trnaMT_GluTTC_MT_-_14674_14742	NNNGTTCTTGTAGTTGAAATACAACGATGGTTTTTCATATCATTGGTCGTGGTTGTAGTCCGTGCGAGAATANNN -------------------------------------------------TGGTTGTAGTCCGTGCGAGA------		5_-_93905172_939052400, MT_-_14674_147420
tRF-39-W3FJIKE7UMKKSWIZ	LysCTT	i-tRF	Exclusive	Nuclear	39		1.96533	1.21933	1.94795	0.0514212		Yes	Yes	1		trna13_LysCTT_14_-_58706613_58706685	NNNGCCCGGCTAGCTCAGTCGGTAGAGCATGGGACTCTTAATCCCAGGGTCGTGGGTTCGAGCCCCACGTTGGGCGNNN ------------------TCGGTAGAGCATGGGACTCTTAATCCCAGGGTCGTGGGT----------------------		15_+_79152904_791529769, 18_-_43669271_436693439, 14_-_58706613_587066859
tRF-18-93FJIYW	CysGCA	i-tRF	Exclusive	Nuclear	18		2.56333	1.76467	1.94189	0.0521502		No	No	-20		trna3_CysGCA_15_+_80036997_80037069	NNNGGGGGTATAGCTCAGTGGGTAGAGCATTTGACTGCAGATCAAGAGGTCCCCGGTTCAAATCCGGGTGCCCCCTNNN ------------------TGGGTAGAGCATTTGACT-------------------------------------------		15_+_80036997_800370698
tRF-20-NK5Y93W0	ArgCCG	i-tRF	Exclusive	Nuclear	20		14.6813	10.5913	1.94099	0.0522592		Yes	Yes	6		trna23_ArgCCG_17_-_66016013_66016085	NNNGACCCAGTGGCCTAATGGATAAGGCATCAGCCTCCGGAGCTGGGGATTGTGGGTTCGAGTCCCATCTGGGTCGNNN ------------------------------------------CTGGGGATTGTGGGTTCGAG-----------------		17_-_66016013_660160850
tRF-40-Q72S3HPSR95933JK	GluCTC	i-tRF	Exclusive	Nuclear	40		8.39333	6.492	1.93448	0.0530545		Yes	No	18		trna116_GluCTC_1_-_145399233_145399304	NNNTCCCTGGTGGTCTAGTGGTTAGGATTCGGCGCTCTCACCGCCGCGGCCCGGGTTCGATTCCCGGTCAGGGAANNN ---------------------------------GCTCTCACCGCCGCGGCCCGGGTTCGATTCCCGGTCAGGG-----		1_-_161439189_1614392600, 1_-_145399233_1453993040, 1_-_161431809_1614318800, 1_-_161417018_1614170890, 6_-_126101393_1261014640, 6_+_28949976_289500470, 1_-_161424398_1614244690
tRF-40-W3FJIKE7UMKKSWRN	LysCTT	i-tRF	Exclusive	Nuclear	40		65.746	47.334	1.93114	0.0534655		Yes	Yes	2		trna13_LysCTT_14_-_58706613_58706685	NNNGCCCGGCTAGCTCAGTCGGTAGAGCATGGGACTCTTAATCCCAGGGTCGTGGGTTCGAGCCCCACGTTGGGCGNNN ------------------TCGGTAGAGCATGGGACTCTTAATCCCAGGGTCGTGGGTT---------------------		15_+_79152904_791529760, 18_-_43669271_436693430, 14_-_58706613_587066850
tRF-22-YKISQI45K	GluCTC	i-tRF	Exclusive	Nuclear	22		33.1587	24.9147	1.92096	0.0547363		Yes	No	-12		trna10_GluCTC_3_-_103879524_103879595	NNNTTATTATTATACCTGTGGTTAGGATTCGGCGCTCTCACCGCCACGACCCGGGTTCAATTCCCGGTCAGGGAANNN ---------------------TTAGGATTCGGCGCTCTCACCG-----------------------------------		1_-_145399233_1453993042, 1_+_249168447_2491685182, 6_-_126101393_1261014642, 1_-_161439189_1614392602, 1_-_161431809_1614318802, 1_-_161424398_1614244692, 6_+_28949976_289500472, 3_-_103879524_1038795952, 1_-_161417018_1614170892
tRF-20-1EWJQ72S	GluCTC	i-tRF	Exclusive	Nuclear	20		9.16667	7.24	1.91107	0.0559955		Yes	No	-12		trna10_GluCTC_3_-_103879524_103879595	NNNTTATTATTATACCTGTGGTTAGGATTCGGCGCTCTCACCGCCACGACCCGGGTTCAATTCCCGGTCAGGGAANNN -----------------------AGGATTCGGCGCTCTCACCG-----------------------------------		6_-_126101393_1261014640, 3_-_103879524_1038795950, 1_-_161439189_1614392600, 1_-_161431809_1614318800, 1_+_249168447_2491685180, 1_-_161424398_1614244690, 1_-_145399233_1453993040, 1_-_161417018_1614170890, 6_+_28949976_289500470
tRF-27-I8W47W1R7HH	MT_GluTTC, GluTTC	i-tRF	Exclusive	MT	27		78.2933	67.6853	1.90293	0.0570493		No	No	16		trnaMT_GluTTC_MT_-_14674_14742	NNNGTTCTTGTAGTTGAAATACAACGATGGTTTTTCATATCATTGGTCGTGGTTGTAGTCCGTGCGAGAATANNN -----------------------------------------ATTGGTCGTGGTTGTAGTCCGTGCGAG-------		MT_-_14674_147427, 5_-_93905172_939052407
tRF-20-BZBZOS4Y	MT_ValTAC	i-tRF	Ambiguous	MT	20		3.63267	2.60867	1.90206	0.0571638		No	No	18		trnaMT_ValTAC_MT_+_1602_1670	NNNCAGAGTGTAGCTTAACACAAAGCACCCAACTTACACTTAGGAGATTTCAACTTAACTTGACCGCTCTGANNN ---------------------------------------------------AACTTAACTTGACCGCTCTG----		MT_+_1602_16700
tRF-33-79MP9P9NH57SD3	ValAAC, ValCAC	5'-half	Ambiguous	Nuclear	33		305.008	347.498	-1.89615	0.05794		Yes	No	-20		trna10_ValCAC_5_-_180649395_180649467	NNNGTTTCCGTAGTGTAGTGGTTATCACGTTCGCCTCACACGCGAAAGGTCCCCGGTTCGAAACCGGGCGGAAACANNN ---GTTTCCGTAGTGTAGTGGTTATCACGTTCGCCT-------------------------------------------		5_+_180600650_180600722, 3_+_169490018_169490090, 5_+_180524070_180524142, 6_-_27648885_27648957, 5_+_180596610_180596682, 1_-_149298555_149298627, 1_-_161369490_161369562, 1_-_149684088_149684161, 5_-_180649395_180649467, 6_-_27721179_27721251, 6_-_27618707_27618779, 5_-_180645270_180645342, 6_+_26538282_26538354, 5_+_180591154_180591226, 5_-_180529253_180529325
tRF-16-W3FJIKB	LysCTT	i-tRF	Exclusive	Nuclear	16		3.97867	2.84467	1.89344	0.058299		Yes	No	-22		trna10_LysCTT_16_+_3241501_3241573	NNNGCCCGGCTAGCTCAGTCGGTAGAGCATGGGACTCTTAATCTCAGGGTCGTGGGTTCGAGCCCCACGTTGGGCGNNN ------------------TCGGTAGAGCATGGGA---------------------------------------------		15_+_79152904_791529766, 18_-_43669271_436693436, 14_-_58706613_587066856, 16_+_3241501_32415736
tRF-17-RPM830K	LeuAAG, LeuTAG	5'-tRF	Exclusive	Nuclear	17		4.97333	3.81733	1.8793	0.0602038		Yes	No	-45		trna1_LeuAAG_14_+_21078291_21078372	NNNGGTAGCGTGGCCGAGCGGTCTAAGGCGCTGGATTAAGGCTCCAGTCTCTTCGGGGGCGTGGGTTCGAATCCCACCGCTGCCANNN ---GGTAGCGTGGCCGAGCG--------------------------------------------------------------------		6_+_28956779_28956860, 5_+_180528840_180528921, 6_-_28911399_28911480, 17_-_8023632_8023713, 5_-_180601044_180601125, 14_+_21078291_21078372, 5_+_180614701_180614782, 5_-_180524474_180524555, 16_+_22308461_22308542
tRF-16-739P8W0	MT_GluTTC, GluTTC	i-tRF	Exclusive	MT	16		16.1473	13.6373	1.87485	0.060814		No	No	12		trnaMT_GluTTC_MT_-_14674_14742	NNNGTTCTTGTAGTTGAAATACAACGATGGTTTTTCATATCATTGGTCGTGGTTGTAGTCCGTGCGAGAATANNN ------------------------------------------------GTGGTTGTAGTCCGTG-----------		5_-_93905172_939052406, MT_-_14674_147426
tRF-25-8NRS9NS334	MT_GluTTC, GluTTC	i-tRF	Exclusive	MT	25		87.1013	75.858	1.86529	0.0621413		No	No	12		trnaMT_GluTTC_MT_-_14674_14742	NNNGTTCTTGTAGTTGAAATACAACGATGGTTTTTCATATCATTGGTCGTGGTTGTAGTCCGTGCGAGAATANNN ---------------------------------------TCATTGGTCGTGGTTGTAGTCCGTG-----------		MT_-_14674_147425, 5_-_93905172_939052405
tRF-16-WSNKP9D	ThrTGT	3'-tRF	Ambiguous	Nuclear	16		3.05533	2.094	1.86181	0.0626297		No	No	22		trna13_ThrTGT_5_-_180618687_180618758	NNNGGCTCCATAGCTCAGGGGTTAGAGCACTGGTCTTGTAAACCAGGGTCGCGAGTTCAAATCTCGCTGGGGCCTNNN -------------------------------------------------------------TCTCGCTGGGGCCTCC-		14_-_21081949_210820216, 5_-_180618687_1806187586, 14_-_21099319_210993916, 14_+_21149849_211499216
tRF-29-RRJ89O9NF5JP	GlnTTG	5'-tRF	Exclusive	Nuclear	29		2.99667	4.14	-1.85708	0.0632993		Yes	No	-23		trna16_GlnTTG_17_+_47269890_47269961	NNNGGTCCCATGGTGTAATGGTTAGCACTCTGGACTTTGAATCCAGCGATCCGAGTTCAAATCTCGGTGGGACCTNNN ---GGTCCCATGGTGTAATGGTTAGCACTCTG----------------------------------------------		17_+_47269890_47269961, 6_+_28557156_28557227, 6_+_145503859_145503930
tRF-18-NSRJ7K05	LeuTAG, LeuAAG	i-tRF	Exclusive	Nuclear	18		2.832	1.77733	1.85396	0.0637448		Yes	Yes	3		trna1_LeuAAG_14_+_21078291_21078372	NNNGGTAGCGTGGCCGAGCGGTCTAAGGCGCTGGATTAAGGCTCCAGTCTCTTCGGGGGCGTGGGTTCGAATCCCACCGCTGCCANNN --------------------------------------------------CTTCGGGGGCGTGGGTTC--------------------		6_+_28956779_289568608, 6_-_28911399_289114808, 16_+_22308461_223085428, 5_+_180614701_1806147828, 14_+_21093529_210936108, 14_+_21078291_210783728
tRF-27-18YKISQI45K	GluCTC	i-tRF	Exclusive	Nuclear	27		60.056	46.8047	1.85319	0.0638554		Yes	No	-12		trna116_GluCTC_1_-_145399233_145399304	NNNTCCCTGGTGGTCTAGTGGTTAGGATTCGGCGCTCTCACCGCCGCGGCCCGGGTTCGATTCCCGGTCAGGGAANNN ----------------AGTGGTTAGGATTCGGCGCTCTCACCG-----------------------------------		1_-_161439189_1614392607, 1_-_145399233_1453993047, 1_-_161431809_1614318807, 1_-_161417018_1614170897, 1_+_249168447_2491685187, 6_-_126101393_1261014647, 6_+_28949976_289500477, 1_-_161424398_1614244697
tRF-34-EERZYQHQ9M73KB	MT_GluTTC, GluTTC	i-tRF	Ambiguous	MT	34		9.404	7.49467	1.84068	0.065669		No	Yes	5		trnaMT_GluTTC_MT_-_14674_14742	NNNGTTCTTGTAGTTGAAATACAACGATGGTTTTTCATATCATTGGTCGTGGTTGTAGTCCGTGCGAGAATANNN -----------------------ACGATGGTTTTTCATATCATTGGTCGTGGTTGTA------------------		5_-_93905172_939052404, MT_-_14674_147424
tRF-31-PIR8YP9LON4VD	ValCAC, GlyCCC	5'-half	Exclusive	Nuclear	31		16.27	19.0047	-1.83811	0.0660458		No	No	-20		trna91_GlyCCC_1_-_149680210_149680280	NNNGCACTGGTGGTTCAGTGGTAGAATTCTCGCCTCCCACGCGGGAGACCCGGGTTTAATTCCCGGTCAAGATANNN ---GCACTGGTGGTTCAGTGGTAGAATTCTCGCC-------------------------------------------		1_-_149680210_149680280, 1_-_149294666_149294736
tRF-19-NSRJ7KKK	LeuTAG, LeuAAG	i-tRF	Exclusive	Nuclear	19		2.88	2.02	1.82935	0.0673467		Yes	Yes	4		trna1_LeuAAG_14_+_21078291_21078372	NNNGGTAGCGTGGCCGAGCGGTCTAAGGCGCTGGATTAAGGCTCCAGTCTCTTCGGGGGCGTGGGTTCGAATCCCACCGCTGCCANNN --------------------------------------------------CTTCGGGGGCGTGGGTTCG-------------------		6_-_28911399_289114809, 14_+_21093529_210936109, 16_+_22308461_223085429, 14_+_21078291_210783729, 5_+_180614701_1806147829
tRF-24-6SXMSL732Z	HisGTG	5'-tRF	Ambiguous	Nuclear	24		9.138	7.382	1.82523	0.0679666		Yes	No	-29		trna1_HisGTG_15_+_45493349_45493420	NNNGCCGTGATCGTATAGTGGTTAGTACTCTGCGTTGTGGCCGCAGCAACCTCGGTTCGAATCCGAGTCACGGCANNN --GGCCGTGATCGTATAGTGGTTAGT----------------------------------------------------		15_-_45492611_4549268224, 1_+_146544773_14654484424, 6_+_27125906_2712597724, 1_-_147774845_14777491624, 9_-_14433938_1443400924, 1_+_147753471_14775354224, 1_-_145396881_14539695224, 15_-_45490804_4549087524, 15_+_45493349_4549342024
tRF-26-I8W47W1R7HB	MT_GluTTC, GluTTC	i-tRF	Exclusive	MT	26		12.5893	10.546	1.81886	0.0689334		No	No	15		trnaMT_GluTTC_MT_-_14674_14742	NNNGTTCTTGTAGTTGAAATACAACGATGGTTTTTCATATCATTGGTCGTGGTTGTAGTCCGTGCGAGAATANNN -----------------------------------------ATTGGTCGTGGTTGTAGTCCGTGCGA--------		MT_-_14674_147426, 5_-_93905172_939052406
tRF-22-1690PQR3P	SerTGA, MT_SerTGA	i-tRF	Exclusive	MT	22		22.936	19.814	1.81479	0.0695556		Yes	No	-22		trnaMT_SerTGA_MT_-_7446_7514	NNNGAAAAAGTCATGGAGGCCATGGGGTTGGCTTGAAACCAGCTTTGGGGGGTTCGATTCCTTCCTTTTTTGNNN --------AGTCATGGAGGCCATGGGGTTG---------------------------------------------		MT_-_7446_7514, 1_-_567997_568065
tRF-27-V29K9UV3654	MT_GlnTTG, GlnTTG	5'-tRF	Exclusive	MT	27		44.668	40.3473	1.81066	0.0701933		Yes	No	-25		trnaMT_GlnTTG_MT_-_4329_4400	NNNTAGGATGGGGTGTGATAGGTGGCACGGAGAATTTTGGATTCTCAGGGATGGGTTCGATTCTCATAGTCCTAGNNN ---TAGGATGGGGTGTGATAGGTGGCACGG------------------------------------------------		1_-_564879_564950, MT_-_4329_4400
tRF-27-5YXENDBP1IO	MT_HisGTG	i-tRF	Exclusive	MT	27		1.18	1.014	1.80282	0.0714167		No	Yes	4		trnaMT_HisGTG_MT_+_12138_12206	NNNGTAAATATAGTTTAACCAAAACATCAGATTGTGAATCTGACAACAGAGGCTTACGACCCCTTATTTACCNNN -----------------------------GATTGTGAATCTGACAACAGAGGCTTA-------------------		MT_+_12138_122067
tRF-41-S8V0J8O9YEKPRS93E	LysCTT	i-tRF	Exclusive	Nuclear	41		37.3967	27.8753	1.78799	0.0737783		Yes	Yes	2		trna13_LysCTT_14_-_58706613_58706685	NNNGCCCGGCTAGCTCAGTCGGTAGAGCATGGGACTCTTAATCCCAGGGTCGTGGGTTCGAGCCCCACGTTGGGCGNNN -----------------GTCGGTAGAGCATGGGACTCTTAATCCCAGGGTCGTGGGTT---------------------		15_+_79152904_791529761, 18_-_43669271_436693431, 14_-_58706613_587066851
tRF-22-P4R8YP9LL	GlyGCC	5'-tRF	Ambiguous	Nuclear	22		12.7847	10.5993	1.78499	0.0742631		Yes	No	-29		trna2_GlyGCC_21_-_18827107_18827177	NNNGCATGGGTGGTTCAGTGGTAGAATTCTCGCCTGCCACGCGGGAGGCCCGGGTTCGATTCCCGGCCCATGCANNN ---GCATGGGTGGTTCAGTGGTAGA----------------------------------------------------		1_+_161413094_161413164, 1_+_161427898_161427968, 21_-_18827107_18827177, 1_+_161420467_161420537, 1_+_161435258_161435328
tRF-33-18VBY9PYKHM2D9	GlyGCC	i-tRF	Exclusive	Nuclear	33		15.764	13.3353	1.78078	0.074949		Yes	No	-5		trna128_GlyGCC_6_-_27870686_27870756	NNNGCATTGGTGGTTCAGTGGTAGAATTCTCGCCTGCCACGCGGGAGGCCCGGGTTCGATTCCCGGCCAATGCANNN ----------------AGTGGTAGAATTCTCGCCTGCCACGCGGGAGGC----------------------------		17_+_8029064_80291343, 1_+_161427898_1614279683, 16_-_70812942_708130123, 16_+_70823410_708234803, 1_+_161413094_1614131643, 6_-_27870686_278707563, 1_-_161493637_1614937073, 1_+_161420467_1614205373, 2_-_157257659_1572577293, 1_+_161435258_1614353283, 16_-_70812114_708121843, 21_-_18827107_188271773
tRF-16-SP5830D	LeuCAG, LeuCAA	5'-tRF	Ambiguous	Nuclear	16		39.8647	34.9887	1.77913	0.0752181		Yes	No	-47		trna17_LeuCAG_16_+_57333863_57333945	NNNGTCAGGATGGCCGAGCGGTCTAAGGCGCTGCGTTCAGGTCGCAGTCTCCCCTGGAGGCGTGGGTTCGAATCCCACTTCTGACANNN ---GTCAGGATGGCCGAGC----------------------------------------------------------------------		1_-_161581736_161581819, 16_-_57334392_57334474, 1_+_161433532_161433614, 1_-_161500132_161500214, 16_+_57333863_57333945, 1_+_161426122_161426204, 1_+_161418741_161418823, 1_+_161440913_161440995, 6_+_26521436_26521518, 1_+_161411323_161411405
tRF-16-0P5830E	LeuTAA	5'-tRF	Exclusive	Nuclear	16		5.51	4.12733	1.77158	0.076464		Yes	No	-47		trna83_LeuTAA_6_+_144537684_144537766	NNNACCAGGATGGCCGAGTGGTTAAGGCGTTGGACTTAAGATCCAATGGACATATGTCCGCGTGGGTTCGAACCCCACTCCTGGTANNN ---ACCAGGATGGCCGAGT----------------------------------------------------------------------		6_+_144537684_144537766
tRF-16-I958M80	LeuTAG	i-tRF	Exclusive	Nuclear	16		2.02733	1.444	1.77131	0.0765094		Yes	No	0		trna27_LeuTAG_16_-_22207032_22207113	NNNGGTAGCGTGGCCGAGTGGTCTAAGGCGCTGGATTTAGGCTCCAGTCATTTCGATGGCGTGGGTTCGAATCCCACCGCTGCCANNN -------------------------------------------------ATTTCGATGGCGTGGG-----------------------		16_-_22207032_222071136
tRF-30-9KIWRNL3KQNK	ArgCCG	i-tRF	Exclusive	Nuclear	30		7.37067	6.05533	1.77056	0.0766347		Yes	No	17		trna23_ArgCCG_17_-_66016013_66016085	NNNGACCCAGTGGCCTAATGGATAAGGCATCAGCCTCCGGAGCTGGGGATTGTGGGTTCGAGTCCCATCTGGGTCGNNN -------------------------------------------TGGGGATTGTGGGTTCGAGTCCCATCTGGG------		17_-_66016013_660160850
tRF-17-08F4BD3	MT_ThrTGT	i-tRF	Exclusive	MT	17		5.348	3.85133	1.76902	0.07689		No	Yes	3		trnaMT_ThrTGT_MT_+_15888_15953	NNNGTCCTTGTAGTATAAACTAATACACCAGTCTTGTAAACCGGAGATGAAAACCTTTTTCCAAGGACANNN ---------------------------------------ACCGGAGATGAAAACCT----------------		MT_+_15888_159537
tRF-44-P4R8YP9LON4VN1EHIS	GlyGCC	5'-tRF	Exclusive	Nuclear	44		6.70467	5.044	1.76893	0.0769061		Yes	No	-7		trna2_GlyGCC_21_-_18827107_18827177	NNNGCATGGGTGGTTCAGTGGTAGAATTCTCGCCTGCCACGCGGGAGGCCCGGGTTCGATTCCCGGCCCATGCANNN ---GCATGGGTGGTTCAGTGGTAGAATTCTCGCCTGCCACGCGGGAG------------------------------		1_+_161413094_161413164, 1_+_161427898_161427968, 1_+_161420467_161420537, 21_-_18827107_18827177, 1_+_161435258_161435328
tRF-32-9UHY0DFKN5OR3	MT_HisGTG	i-tRF	Exclusive	MT	32		9.55733	7.95333	1.76137	0.0781757		No	No	12		trnaMT_HisGTG_MT_+_12138_12206	NNNGTAAATATAGTTTAACCAAAACATCAGATTGTGAATCTGACAACAGAGGCTTACGACCCCTTATTTACCNNN --------------------------------TGTGAATCTGACAACAGAGGCTTACGACCCCT-----------		MT_+_12138_122062
tRF-22-I8W47W1RN	MT_GluTTC, GluTTC	i-tRF	Exclusive	MT	22		8.132	6.51533	1.75866	0.0786345		No	No	11		trnaMT_GluTTC_MT_-_14674_14742	NNNGTTCTTGTAGTTGAAATACAACGATGGTTTTTCATATCATTGGTCGTGGTTGTAGTCCGTGCGAGAATANNN -----------------------------------------ATTGGTCGTGGTTGTAGTCCGT------------		5_-_93905172_939052402, MT_-_14674_147422
tRF-28-HMI8W47W1R00	MT_GluTTC, GluTTC	i-tRF	Exclusive	MT	28		18.3127	15.7873	1.74901	0.0802894		No	No	12		trnaMT_GluTTC_MT_-_14674_14742	NNNGTTCTTGTAGTTGAAATACAACGATGGTTTTTCATATCATTGGTCGTGGTTGTAGTCCGTGCGAGAATANNN ------------------------------------ATATCATTGGTCGTGGTTGTAGTCCGTG-----------		5_-_93905172_939052408, MT_-_14674_147428
tRF-41-F8YKIR9NY5KKM1M3E	GluTTC	i-tRF	Exclusive	Nuclear	41		2.30733	1.666	1.74641	0.0807405		Yes	Yes	2		trna11_GluTTC_15_-_26327381_26327452	NNNTCCCACATGGTCTAGCGGTTAGGATTCCTGGTTTTCACCCAGGCGGCCCGGGTTCGACTCCCGGTGTGGGAANNN ----------------AGCGGTTAGGATTCCTGGTTTTCACCCAGGCGGCCCGGGTT---------------------		13_-_45492062_454921331, 15_-_26327381_263274521
tRF-25-H3RXSINHZ4	HisGTG	i-tRF	Exclusive	Nuclear	25		1.58467	1.09867	1.74627	0.0807637		Yes	No	-16		trna1_HisGTG_15_+_45493349_45493420	NNNGCCGTGATCGTATAGTGGTTAGTACTCTGCGTTGTGGCCGCAGCAACCTCGGTTCGAATCCGAGTCACGGCANNN --------------ATAGTGGTTAGTACTCTGCGTTGTG---------------------------------------		15_-_45492611_454926825, 1_+_146544773_1465448445, 6_+_27125906_271259775, 1_-_147774845_1477749165, 9_-_14433938_144340095, 1_+_147753471_1477535425, 1_-_145396881_1453969525, 15_-_45490804_454908755, 15_+_45493349_454934205
tRF-17-D81H935	LeuCAA	i-tRF	Exclusive	Nuclear	17		1.904	1.20467	1.73633	0.0825058		Yes	Yes	3		trna100_LeuCAA_6_-_28864000_28864105	NNNGTCAGGATGGCCGAGTGGTCTAAGGCGCCAGACTCAAGTTCTGGTCTCCAATGGAGGCGTGGGTTCGAATCCCACTTCTGACANNN ----------------------------------------------------AATGGAGGCGTGGGTTC--------------------		6_-_28864000_288641057, 6_+_28908830_289089347
tRF-18-INVDRID1	MT_PheGAA	i-tRF	Exclusive	MT	18		4.97267	3.86867	1.73443	0.0828424		No	Yes	5		trnaMT_PheGAA_MT_+_577_647	NNNGTTTATGTAGCTTACCTCCTCAAAGCAATACACTGAAAATGTTTAGACGGGCTCACATCACCCCATAAACANNN -----------------------------------------ATGTTTAGACGGGCTCAC------------------		MT_+_577_6478
tRF-41-87R8WP9N1EWJQ72SD	GluCTC	5'-tRF	Exclusive	Nuclear	41		11.3527	9.46933	1.73131	0.0833958		Yes	No	-11		trna116_GluCTC_1_-_145399233_145399304	NNNTCCCTGGTGGTCTAGTGGTTAGGATTCGGCGCTCTCACCGCCGCGGCCCGGGTTCGATTCCCGGTCAGGGAANNN ---TCCCTGGTGGTCTAGTGGTTAGGATTCGGCGCTCTCACCGC----------------------------------		1_-_161439189_161439260, 1_-_145399233_145399304, 1_-_161417018_161417089, 1_+_249168447_249168518, 1_-_161424398_161424469, 1_-_161431809_161431880, 6_-_126101393_126101464, 6_+_28949976_28950047
tRF-16-JKW4R90	LysCTT	i-tRF	Ambiguous	Nuclear	16		5.02	3.86333	1.72981	0.0836651		Yes	Yes	4		trna10_LysCTT_16_+_3241501_3241573	NNNGCCCGGCTAGCTCAGTCGGTAGAGCATGGGACTCTTAATCTCAGGGTCGTGGGTTCGAGCCCCACGTTGGGCGNNN --------------------------------------------CAGGGTCGTGGGTTCG-------------------		1_-_145395522_1453955946, 6_+_26556774_265568466, 16_-_3230555_32306276, 5_-_180648979_1806490516, 16_-_3207406_32074786, 16_+_3225692_32257646, 16_+_3241501_32415736, 5_+_180634755_1806348276, 14_-_58706613_587066856, 15_+_79152904_791529766
tRF-18-779PZBDB	MT_GluTTC, GluTTC	5'-tRF	Ambiguous	MT	18		17.8693	15.3873	1.72559	0.0844216		No	No	-31		trnaMT_GluTTC_MT_-_14674_14742	NNNGTTCTTGTAGTTGAAATACAACGATGGTTTTTCATATCATTGGTCGTGGTTGTAGTCCGTGCGAGAATANNN ---GTTCTTGTAGTTGAAATA------------------------------------------------------		5_-_93905172_93905240, MT_-_14674_14742
tRF-26-73V2Y8L9810	GluCTC	i-tRF	Exclusive	Nuclear	26		36.6553	28.712	1.72493	0.0845399		Yes	No	-12		trna10_GluCTC_3_-_103879524_103879595	NNNTTATTATTATACCTGTGGTTAGGATTCGGCGCTCTCACCGCCACGACCCGGGTTCAATTCCCGGTCAGGGAANNN -----------------GTGGTTAGGATTCGGCGCTCTCACCG-----------------------------------		1_-_161431809_1614318806, 1_-_161439189_1614392606, 6_+_28949976_289500476, 3_-_103879524_1038795956, 1_-_161424398_1614244696, 1_-_161417018_1614170896, 1_-_145399233_1453993046, 6_-_126101393_1261014646, 1_+_249168447_2491685186
tRF-22-V29K9UV34	MT_GlnTTG, GlnTTG	5'-tRF	Exclusive	MT	22		229.426	195.385	1.72478	0.084567		Yes	No	-30		trnaMT_GlnTTG_MT_-_4329_4400	NNNTAGGATGGGGTGTGATAGGTGGCACGGAGAATTTTGGATTCTCAGGGATGGGTTCGATTCTCATAGTCCTAGNNN ---TAGGATGGGGTGTGATAGGTGG-----------------------------------------------------		MT_-_4329_4400, 1_-_564879_564950
tRF-20-SERXPIN2	GlnCTG, GlnTTG	i-tRF	Ambiguous	Nuclear	20		1.612	2.41733	-1.72425	0.0846633		Yes	No	-21		trna1_GlnCTG_6_+_18836402_18836473	NNNGGTTCCATGGTGTAATGGTTAGCACTCTGGACTCTGAATCCAGCGATCCGAGTTCAAATCTCGGTGGAACCTNNN --------------GTAATGGTTAGCACTCTGGA--------------------------------------------		6_+_28557156_285572270, 6_-_28909378_289094490, 6_-_26311975_263120460, 6_-_27515531_275156020, 6_+_18836402_188364730, 6_-_27763640_277637110, 6_+_27487308_274873790, 17_+_8023070_80231410, 17_+_47269890_472699610, 6_+_27263212_272632830, 6_-_26311424_263114950, 15_-_66161400_661614710
tRF-21-I8W47W1R0	MT_GluTTC, GluTTC	i-tRF	Exclusive	MT	21		19.022	16.408	1.72408	0.0846933		No	No	10		trnaMT_GluTTC_MT_-_14674_14742	NNNGTTCTTGTAGTTGAAATACAACGATGGTTTTTCATATCATTGGTCGTGGTTGTAGTCCGTGCGAGAATANNN -----------------------------------------ATTGGTCGTGGTTGTAGTCCG-------------		MT_-_14674_147421, 5_-_93905172_939052401
tRF-21-739P8WQ0B	MT_GluTTC, GluTTC	i-tRF	Exclusive	MT	21		8.24667	6.70933	1.71117	0.0870497		No	No	17		trnaMT_GluTTC_MT_-_14674_14742	NNNGTTCTTGTAGTTGAAATACAACGATGGTTTTTCATATCATTGGTCGTGGTTGTAGTCCGTGCGAGAATANNN ------------------------------------------------GTGGTTGTAGTCCGTGCGAGA------		MT_-_14674_147421, 5_-_93905172_939052401
tRF-32-79MP9PMNH5ISJ	ValCAC	5'-half	Exclusive	Nuclear	32		1.96733	2.878	-1.70538	0.0881235		Yes	No	-21		trna13_ValCAC_19_-_4724647_4724719	NNNGTTTCCGTAGTGTAGCGGTTATCACATTCGCCTCACACGCGAAAGGTCCCCGGTTCGATCCCGGGCGGAAACANNN ---GTTTCCGTAGTGTAGCGGTTATCACATTCGCC--------------------------------------------		19_-_4724647_4724719
tRF-18-43RX6ND4	GluCTC	i-tRF	Ambiguous	Nuclear	18		1.75867	2.33267	-1.70449	0.0882893		Yes	No	-23		trna116_GluCTC_1_-_145399233_145399304	NNNTCCCTGGTGGTCTAGTGGTTAGGATTCGGCGCTCTCACCGCCGCGGCCCGGGTTCGATTCCCGGTCAGGGAANNN --------------CTAGTGGTTAGGATTCGG----------------------------------------------		1_-_161424398_1614244698, 1_-_161439189_1614392608, 1_-_145399233_1453993048, 6_+_28949976_289500478, 6_-_126101393_1261014648, 2_-_71273488_712735608, 1_+_249168447_2491685188, 1_-_161417018_1614170898, 1_-_161431809_1614318808
tRF-21-1690PQR3E	SerTGA, MT_SerTGA	i-tRF	Exclusive	MT	21		12.202	10.202	1.70371	0.0884348		Yes	No	-23		trnaMT_SerTGA_MT_-_7446_7514	NNNGAAAAAGTCATGGAGGCCATGGGGTTGGCTTGAAACCAGCTTTGGGGGGTTCGATTCCTTCCTTTTTTGNNN --------AGTCATGGAGGCCATGGGGTT----------------------------------------------		1_-_567997_568065, MT_-_7446_7514
tRF-18-9KIWRNDL	ArgCCG	i-tRF	Exclusive	Nuclear	18		2.396	1.63733	1.70285	0.0885962		Yes	Yes	5		trna23_ArgCCG_17_-_66016013_66016085	NNNGACCCAGTGGCCTAATGGATAAGGCATCAGCCTCCGGAGCTGGGGATTGTGGGTTCGAGTCCCATCTGGGTCGNNN -------------------------------------------TGGGGATTGTGGGTTCGA------------------		17_-_66016013_660160858
tRF-19-9KIWRN1S	ArgCCG	i-tRF	Exclusive	Nuclear	19		8.738	7.19933	1.70284	0.0885973		Yes	Yes	6		trna23_ArgCCG_17_-_66016013_66016085	NNNGACCCAGTGGCCTAATGGATAAGGCATCAGCCTCCGGAGCTGGGGATTGTGGGTTCGAGTCCCATCTGGGTCGNNN -------------------------------------------TGGGGATTGTGGGTTCGAG-----------------		17_-_66016013_660160859
tRF-16-884U1DD	TyrGTA	3'-tRF	Exclusive	Nuclear	16		4.71	3.452	1.70273	0.0886189		Yes	No	22		trna14_TyrGTA_6_+_26569086_26569176	NNNCCTTCGATAGCTCAGTTGGTAGAGCGGAGGACTGTAGATCCTTAGGTCGCTGGTTCGAATCCGGCTCGAAGGANNN --------------------------------------------------------------TCCGGCTCGAAGGACC-		6_+_26569086_265691766, 6_+_26575798_265758876, 2_+_27273650_272737386, 8_+_67025602_670256946, 8_+_67026223_670263116, 14_+_21151432_211515206, 14_-_21128117_211282106, 14_-_21131351_211314446, 14_-_21121258_211213516
tRF-21-Z34KRQ59E	ProAGG, ProTGG, ProCGG	i-tRF	Ambiguous	Nuclear	21		1.422	2.07467	-1.69974	0.0891797		No	No	-25		trna11_ProAGG_16_+_3241989_3242060	NNNGGCTCGTTGGTCTAGGGGTATGATTCTCGCTTAGGATGCGAGAGGTCCCGGGTTCAAATCCCGGACGAGCCCNNN ---------TTGGTCTAGGGGTATGATTCT------------------------------------------------		11_-_75946869_75946940, 16_-_3232635_3232706, 16_-_3234133_3234204, 16_+_3208923_3208994, 5_-_180615854_180615925, 16_+_3241989_3242060, 6_+_27059521_27059592, 1_+_167683962_167684033, 14_-_21077495_21077566, 16_+_3222049_3222120, 6_+_26555498_26555569, 14_-_21081560_21081631, 16_+_3239634_3239705, 11_+_75946557_75946628, 16_+_3238094_3238165, 7_+_128423504_128423575, 17_-_8126151_8126222, 14_+_2…
tRF-21-M8ZLSSXU0	MT_GluTTC, GluTTC	i-tRF	Exclusive	MT	21		16.354	14.164	1.6958	0.0899243		No	No	16		trnaMT_GluTTC_MT_-_14674_14742	NNNGTTCTTGTAGTTGAAATACAACGATGGTTTTTCATATCATTGGTCGTGGTTGTAGTCCGTGCGAGAATANNN -----------------------------------------------CGTGGTTGTAGTCCGTGCGAG-------		MT_-_14674_147421, 5_-_93905172_939052401
tRF-38-EH623K7SIR3DR2DV	AspGTC	3'-tRF	Exclusive	Nuclear	38		1.892	1.25667	1.69251	0.090548		Yes	No	22		trna10_AspGTC_12_-_125424193_125424264	NNNTCCTCGTTAGTATAGTGGTGAGTATCCCCGCCTGTCACGCGGGAGACCGGGGTTCGATTCCCCGACGGGGAGNNN ---------------------------------------ACGCGGGAGACCGGGGTTCGATTCCCCGACGGGGAGCC-		6_+_27447453_274475248, 17_-_8125556_81256278, 1_-_161440205_1614402768, 12_+_96429799_964298708, 6_+_27471523_274715948, 12_-_125424193_1254242648, 6_-_27551236_275513078, 1_-_161425414_1614254858, 1_-_161432824_1614328958, 12_-_125411891_1254119628, 1_-_161418033_1614181048, 1_-_161410615_1614106868
tRF-21-4KRQ59WIE	ProAGG, ProTGG, ProCGG	i-tRF	Ambiguous	Nuclear	21		26.814	21.762	1.68773	0.0914629		No	No	-20		trna11_ProAGG_16_+_3241989_3242060	NNNGGCTCGTTGGTCTAGGGGTATGATTCTCGCTTAGGATGCGAGAGGTCCCGGGTTCAAATCCCGGACGAGCCCNNN --------------CTAGGGGTATGATTCTCGCTT-------------------------------------------		16_+_3239634_32397051, 16_-_3234133_32342041, 11_+_75946557_759466281, 7_+_128423504_1284235751, 16_-_3232635_32327061, 14_-_21077495_210775661, 1_-_167684725_1676847961, 5_-_180615854_1806159251, 16_+_3208923_32089941, 16_+_3238094_32381651, 16_+_3241989_32420601, 17_-_8126151_81262221, 14_+_21152175_211522461, 6_+_26555498_265555691, 14_-_21081560_210816311, 6_+_27059521_270595921, 16_+_3222049…
tRF-21-9M739P8W0	MT_GluTTC, GluTTC	i-tRF	Exclusive	MT	21		14.2013	12.1367	1.68476	0.0920346		No	No	12		trnaMT_GluTTC_MT_-_14674_14742	NNNGTTCTTGTAGTTGAAATACAACGATGGTTTTTCATATCATTGGTCGTGGTTGTAGTCCGTGCGAGAATANNN -------------------------------------------TGGTCGTGGTTGTAGTCCGTG-----------		MT_-_14674_147421, 5_-_93905172_939052401
tRF-31-JKIWRNL3KQNK0	ArgCCT	i-tRF	Exclusive	Nuclear	31		1.65733	1.148	1.68441	0.0921026		Yes	No	18		trna3_ArgCCT_7_+_139025446_139025518	NNNGCCCCAGTGGCCTAATGGATAAGGCATTGGCCTCCTAAGCCAGGGATTGTGGGTTCGAGTCCCATCTGGGGTGNNN -------------------------------------------CAGGGATTGTGGGTTCGAGTCCCATCTGGGG-----		7_+_139025446_1390255181
tRF-23-J09PNO2O9	MT_ValTAC	5'-tRF	Ambiguous	MT	23		1.63867	1.05467	1.6833	0.0923165		No	No	-27		trnaMT_ValTAC_MT_+_1602_1670	NNNCAGAGTGTAGCTTAACACAAAGCACCCAACTTACACTTAGGAGATTTCAACTTAACTTGACCGCTCTGANNN ---CAGAGTGTAGCTTAACACAAAGC-------------------------------------------------		MT_+_1602_1670
tRF-31-XENDBP1IUUK7E	MT_HisGTG	i-tRF	Exclusive	MT	31		4.43467	3.44533	1.68202	0.092565		No	No	13		trnaMT_HisGTG_MT_+_12138_12206	NNNGTAAATATAGTTTAACCAAAACATCAGATTGTGAATCTGACAACAGAGGCTTACGACCCCTTATTTACCNNN ----------------------------------TGAATCTGACAACAGAGGCTTACGACCCCTT----------		MT_+_12138_122061
tRF-43-YP9LON4VN1EH6KK80E	GlyGCC	i-tRF	Exclusive	Nuclear	43		2.94067	2.02867	1.66657	0.0955993		Yes	Yes	2		trna128_GlyGCC_6_-_27870686_27870756	NNNGCATTGGTGGTTCAGTGGTAGAATTCTCGCCTGCCACGCGGGAGGCCCGGGTTCGATTCCCGGCCAATGCANNN -------------TTCAGTGGTAGAATTCTCGCCTGCCACGCGGGAGGCCCGGGTT---------------------		1_+_161420467_1614205373, 1_+_161413094_1614131643, 1_+_161427898_1614279683, 1_+_161435258_1614353283, 16_-_70812114_708121843, 1_-_161493637_1614937073, 16_-_70812942_708130123, 21_-_18827107_188271773, 2_-_157257659_1572577293, 16_+_70823410_708234803, 17_+_8029064_80291343, 6_-_27870686_278707563
tRF-20-F6RE987S	ArgCCT	i-tRF	Exclusive	Nuclear	20		5.99267	4.64133	1.666	0.0957131		Yes	Yes	4		trna12_ArgCCT_16_+_3243918_3243990	NNNGCCCCAGTGGCCTGATGGATAAGGTACTGGCCTCCTAAGCCAGGGATTGTGGGTTCGAGTTCCACCTGGGGTANNN ----------------------------------------AGCCAGGGATTGTGGGTTCG-------------------		17_+_73030001_730300730, 7_+_139025446_1390255180, 16_+_3243918_32439900, 16_+_3202901_32029730, 17_-_73030526_730305980
tRF-32-HMI8W47W1R7HH	MT_GluTTC, GluTTC	i-tRF	Exclusive	MT	32		23.978	21.1653	1.66357	0.0961987		No	No	16		trnaMT_GluTTC_MT_-_14674_14742	NNNGTTCTTGTAGTTGAAATACAACGATGGTTTTTCATATCATTGGTCGTGGTTGTAGTCCGTGCGAGAATANNN ------------------------------------ATATCATTGGTCGTGGTTGTAGTCCGTGCGAG-------		5_-_93905172_939052402, MT_-_14674_147422
tRF-32-6978WPRLXN48Q	ProTGG	5'-half	Exclusive	Nuclear	32		2.38533	3.18733	-1.6616	0.0965925		No	No	-20		trna12_ProTGG_11_-_75946869_75946940	NNNGGCTCGTTGGTCTAGGGGTATGATTCTCGGTTTGGGTCCGAGAGGTCCCGGGTTCAAATCCCGGACGAGCCCNNN ---GGCTCGTTGGTCTAGGGGTATGATTCTCGGTT-------------------------------------------		11_-_75946869_75946940
tRF-25-5BF900BY4D	MT_SerGCT	5'-tRF	Exclusive	MT	25		5.7	4.106	1.6607	0.0967728		No	No	-13		trnaMT_SerGCT_MT_+_12207_12265	NNNGAGAAAGCTCACAAGAACTGCTAACTCATGCCCCCATGTCTAACAACATGGCTTTCTCANNN ---GAGAAAGCTCACAAGAACTGCTAAC-------------------------------------		MT_+_12207_12265
tRF-24-3OPP6N7KKK	ArgCCT	i-tRF	Exclusive	Nuclear	24		2.888	2.19333	1.66034	0.0968464		Yes	Yes	4		trna12_ArgCCT_16_+_3243918_3243990	NNNGCCCCAGTGGCCTGATGGATAAGGTACTGGCCTCCTAAGCCAGGGATTGTGGGTTCGAGTTCCACCTGGGGTANNN ------------------------------------CCTAAGCCAGGGATTGTGGGTTCG-------------------		17_-_73030526_730305984, 16_+_3243918_32439904, 17_+_73030001_730300734, 7_+_139025446_1390255184, 16_+_3202901_32029734
tRF-17-88I26W4	LeuCAA	i-tRF	Exclusive	Nuclear	17		18.5293	12.6613	1.64648	0.099665		Yes	No	-1		trna58_LeuCAA_1_+_249168054_249168159	NNNGTCAGGATGGCCGAGTGGTCTAAGGCGCCAGACTCAAGTTCTGGTCTCCGGATGGAGGCGTGGGTTCGAATCCCACTTCTGACANNN -------------------------------------------------TCCGGATGGAGGCGTGG------------------------		1_+_249168054_2491681597
tRF-18-S8V0J8DR	LysCTT	i-tRF	Exclusive	Nuclear	18		2.056	1.41733	1.64393	0.10019		Yes	No	-21		trna10_LysCTT_16_+_3241501_3241573	NNNGCCCGGCTAGCTCAGTCGGTAGAGCATGGGACTCTTAATCTCAGGGTCGTGGGTTCGAGCCCCACGTTGGGCGNNN -----------------GTCGGTAGAGCATGGGAC--------------------------------------------		15_+_79152904_791529768, 16_+_3241501_32415738, 18_-_43669271_436693438, 14_-_58706613_587066858
tRF-28-OB1690PQR304	SerTGA, MT_SerTGA	5'-tRF	Exclusive	MT	28		199.16	174.052	1.63274	0.102524		Yes	No	-21		trnaMT_SerTGA_MT_-_7446_7514	NNNGAAAAAGTCATGGAGGCCATGGGGTTGGCTTGAAACCAGCTTTGGGGGGTTCGATTCCTTCCTTTTTTGNNN ---GAAAAAGTCATGGAGGCCATGGGGTTGG--------------------------------------------		MT_-_7446_7514, 1_-_567997_568065
tRF-18-9NF5W8W	GlnCTG, GlnTTG	i-tRF	Ambiguous	Nuclear	18		1.074	1.56067	-1.63052	0.102991		Yes	No	-19		trna1_GlnCTG_6_+_18836402_18836473	NNNGGTTCCATGGTGTAATGGTTAGCACTCTGGACTCTGAATCCAGCGATCCGAGTTCAAATCTCGGTGGAACCTNNN ------------------TGGTTAGCACTCTGGACT------------------------------------------		6_-_26311424_263114958, 6_+_28557156_285572278, 6_-_27515531_275156028, 17_+_8023070_80231418, 6_+_27263212_272632838, 15_-_66161400_661614718, 6_+_18836402_188364738, 6_+_27487308_274873798, 6_-_27763640_277637118, 6_-_28909378_289094498, 6_-_26311975_263120468, 17_+_47269890_472699618
tRF-29-PW5SVP9N15JP	HisGTG	5'-tRF	Ambiguous	Nuclear	29		17.1087	19.6553	-1.62878	0.103359		Yes	No	-23		trna1_HisGTG_15_+_45493349_45493420	NNNGCCGTGATCGTATAGTGGTTAGTACTCTGCGTTGTGGCCGCAGCAACCTCGGTTCGAATCCGAGTCACGGCANNN ---GCCGTGATCGTATAGTGGTTAGTACTCTG----------------------------------------------		1_+_147753471_147753542, 15_-_45492611_45492682, 15_-_45490804_45490875, 1_-_145396881_145396952, 6_+_27125906_27125977, 9_-_14433938_14434009, 1_-_147774845_147774916, 1_+_146544773_146544844, 15_+_45493349_45493420
tRF-19-1KVUY9IQ	ProAGG, ProTGG, ProCGG	i-tRF	Ambiguous	Nuclear	19		20.354	16.038	1.6258	0.103993		No	No	-20		trna11_ProAGG_16_+_3241989_3242060	NNNGGCTCGTTGGTCTAGGGGTATGATTCTCGCTTAGGATGCGAGAGGTCCCGGGTTCAAATCCCGGACGAGCCCNNN ----------------AGGGGTATGATTCTCGCTT-------------------------------------------		1_+_167683962_1676840339, 14_-_21081560_210816319, 16_+_3238094_32381659, 17_-_8126151_81262229, 16_-_3234133_32342049, 5_-_180615854_1806159259, 16_+_3241989_32420609, 16_-_3232635_32327069, 16_+_3222049_32221209, 14_+_21152175_211522469, 6_+_27059521_270595929, 6_+_26555498_265555699, 11_+_75946557_759466289, 16_+_3208923_32089949, 14_-_21077495_210775669, 16_+_3239634_32397059, 7_+_128423504_1…
tRF-38-7Z2R1HPSR9O93300	GluTTC	i-tRF	Exclusive	Nuclear	38		12.8207	10.934	1.62439	0.104293		Yes	No	16		trna11_GluTTC_15_-_26327381_26327452	NNNTCCCACATGGTCTAGCGGTTAGGATTCCTGGTTTTCACCCAGGCGGCCCGGGTTCGACTCCCGGTGTGGGAANNN ---------------------------------GTTTTCACCCAGGCGGCCCGGGTTCGACTCCCGGTGTG-------		15_-_26327381_263274528, 13_-_45492062_454921338
tRF-20-Z3M8ZLSS	MT_GluTTC, GluTTC	i-tRF	Exclusive	MT	20		16.516	14.2507	1.62018	0.105194		No	No	10		trnaMT_GluTTC_MT_-_14674_14742	NNNGTTCTTGTAGTTGAAATACAACGATGGTTTTTCATATCATTGGTCGTGGTTGTAGTCCGTGCGAGAATANNN ------------------------------------------TTGGTCGTGGTTGTAGTCCG-------------		MT_-_14674_147420, 5_-_93905172_939052400
tRF-18-S79PVOW	MT_ThrTGT	5'-tRF	Exclusive	MT	18		5.196	4.06267	1.61838	0.105581		No	No	-32		trnaMT_ThrTGT_MT_+_15888_15953	NNNGTCCTTGTAGTATAAACTAATACACCAGTCTTGTAAACCGGAGATGAAAACCTTTTTCCAAGGACANNN ---GTCCTTGTAGTATAAACT---------------------------------------------------		MT_+_15888_15953
tRF-37-7Z8L8NRS9NS334K	MT_GluTTC, GluTTC	i-tRF	Exclusive	MT	37		17.0767	14.638	1.61452	0.106415		No	No	14		trnaMT_GluTTC_MT_-_14674_14742	NNNGTTCTTGTAGTTGAAATACAACGATGGTTTTTCATATCATTGGTCGTGGTTGTAGTCCGTGCGAGAATANNN -----------------------------GTTTTTCATATCATTGGTCGTGGTTGTAGTCCGTGCG---------		5_-_93905172_939052407, MT_-_14674_147427
tRF-39-18VBY9PYKHM26RIZ	GlyGCC	i-tRF	Exclusive	Nuclear	39		8.48067	7.07933	1.61328	0.106683		Yes	Yes	1		trna128_GlyGCC_6_-_27870686_27870756	NNNGCATTGGTGGTTCAGTGGTAGAATTCTCGCCTGCCACGCGGGAGGCCCGGGTTCGATTCCCGGCCAATGCANNN ----------------AGTGGTAGAATTCTCGCCTGCCACGCGGGAGGCCCGGGT----------------------		1_-_161493637_1614937079, 1_+_161420467_1614205379, 16_-_70812942_708130129, 1_+_161413094_1614131649, 6_-_27870686_278707569, 16_+_70823410_708234809, 21_-_18827107_188271779, 16_-_70812114_708121849, 1_+_161427898_1614279689, 1_+_161435258_1614353289, 2_-_157257659_1572577299, 17_+_8029064_80291349
tRF-22-WPRLXN4VQ	ProAGG, ProTGG, ProCGG	i-tRF	Ambiguous	Nuclear	22		3.064	2.14533	1.61315	0.106711		No	No	-20		trna11_ProAGG_16_+_3241989_3242060	NNNGGCTCGTTGGTCTAGGGGTATGATTCTCGCTTAGGATGCGAGAGGTCCCGGGTTCAAATCCCGGACGAGCCCNNN -------------TCTAGGGGTATGATTCTCGCTT-------------------------------------------		1_+_167683962_1676840332, 14_-_21081560_210816312, 16_+_3238094_32381652, 16_+_3241989_32420602, 16_+_3208923_32089942, 16_-_3232635_32327062, 5_-_180615854_1806159252, 14_-_21077495_210775662, 7_+_128423504_1284235752, 16_+_3222049_32221202, 16_-_3234133_32342042, 16_+_3239634_32397052, 14_+_21152175_211522462, 11_+_75946557_759466282, 6_+_27059521_270595922, 6_+_26555498_265555692, 1_-_16768472…
tRF-30-RZYQHQ9M739P	MT_GluTTC, GluTTC	i-tRF	Ambiguous	MT	30		1.15333	1.59533	-1.60983	0.107435		No	Yes	6		trnaMT_GluTTC_MT_-_14674_14742	NNNGTTCTTGTAGTTGAAATACAACGATGGTTTTTCATATCATTGGTCGTGGTTGTAGTCCGTGCGAGAATANNN ----------------------------GGTTTTTCATATCATTGGTCGTGGTTGTAG-----------------		MT_-_14674_147420, 5_-_93905172_939052400
tRF-44-Z3R918VBY9PYKHM2IV	GlyGCC	i-tRF	Exclusive	Nuclear	44		1.52667	1.06733	1.59636	0.110408		Yes	No	-4		trna128_GlyGCC_6_-_27870686_27870756	NNNGCATTGGTGGTTCAGTGGTAGAATTCTCGCCTGCCACGCGGGAGGCCCGGGTTCGATTCCCGGCCAATGCANNN ------TTGGTGGTTCAGTGGTAGAATTCTCGCCTGCCACGCGGGAGGCC---------------------------		1_-_161493637_161493707, 6_-_27870686_27870756, 16_-_70812114_70812184, 16_+_70823410_70823480, 16_-_70812942_70813012, 17_+_8029064_8029134, 2_-_157257659_157257729
tRF-19-40KK5YJY	ArgCCT	i-tRF	Exclusive	Nuclear	19		8.74067	7.13133	1.58893	0.112076		Yes	No	0		trna12_ArgCCT_16_+_3243918_3243990	NNNGCCCCAGTGGCCTGATGGATAAGGTACTGGCCTCCTAAGCCAGGGATTGTGGGTTCGAGTTCCACCTGGGGTANNN -------------------------------------CTAAGCCAGGGATTGTGGG-----------------------		17_+_73030001_730300739, 16_+_3243918_32439909, 17_-_73030526_730305989, 16_+_3202901_32029739, 7_+_139025446_1390255189
tRF-23-6SXMSL730H	HisGTG	5'-tRF	Ambiguous	Nuclear	23		10.9293	8.62333	1.58245	0.113548		Yes	No	-30		trna1_HisGTG_15_+_45493349_45493420	NNNGCCGTGATCGTATAGTGGTTAGTACTCTGCGTTGTGGCCGCAGCAACCTCGGTTCGAATCCGAGTCACGGCANNN --GGCCGTGATCGTATAGTGGTTAG-----------------------------------------------------		6_+_27125906_2712597723, 15_+_45493349_4549342023, 1_-_145396881_14539695223, 15_-_45492611_4549268223, 1_+_147753471_14775354223, 1_-_147774845_14777491623, 15_-_45490804_4549087523, 9_-_14433938_1443400923, 1_+_146544773_14654484423
tRF-21-1KVUY9RZ0	ProTGG	i-tRF	Exclusive	Nuclear	21		2.308	1.72733	1.57909	0.114315		No	No	-18		trna12_ProTGG_11_-_75946869_75946940	NNNGGCTCGTTGGTCTAGGGGTATGATTCTCGGTTTGGGTCCGAGAGGTCCCGGGTTCAAATCCCGGACGAGCCCNNN ----------------AGGGGTATGATTCTCGGTTTG-----------------------------------------		11_-_75946869_759469401
tRF-33-JQJYSWRYVMMVDS	MT_GluTTC, GluTTC	i-tRF	Exclusive	MT	33		10.3867	8.69067	1.56916	0.116611		No	No	16		trnaMT_GluTTC_MT_-_14674_14742	NNNGTTCTTGTAGTTGAAATACAACGATGGTTTTTCATATCATTGGTCGTGGTTGTAGTCCGTGCGAGAATANNN -----------------------------------CATATCATTGGTCGTGGTTGTAGTCCGTGCGAG-------		5_-_93905172_939052403, MT_-_14674_147423
tRF-34-18VBY9PYKHM2IV	GlyGCC	i-tRF	Exclusive	Nuclear	34		5.08667	4.10067	1.55909	0.118975		Yes	No	-4		trna128_GlyGCC_6_-_27870686_27870756	NNNGCATTGGTGGTTCAGTGGTAGAATTCTCGCCTGCCACGCGGGAGGCCCGGGTTCGATTCCCGGCCAATGCANNN ----------------AGTGGTAGAATTCTCGCCTGCCACGCGGGAGGCC---------------------------		1_-_161493637_1614937074, 16_-_70812114_708121844, 1_+_161413094_1614131644, 1_+_161427898_1614279684, 6_-_27870686_278707564, 16_+_70823410_708234804, 2_-_157257659_1572577294, 21_-_18827107_188271774, 1_+_161420467_1614205374, 17_+_8029064_80291344, 1_+_161435258_1614353284, 16_-_70812942_708130124
tRF-40-F8DHXY6RHDK2RSI2	MetCAT	i-tRF	Exclusive	Nuclear	40		3.54267	2.88	1.55433	0.120105		No	Yes	1		trna129_MetCAT_6_-_27870271_27870342	NNNAGCAGAGTGGCGCAGCGGAAGCGTGCTGGGCCCATAACCCAGAGGTCGATGGATCGAAACCATCCTCTGCTANNN ----------------AGCGGAAGCGTGCTGGGCCCATAACCCAGAGGTCGATGGA----------------------		6_-_26313352_263134230, 6_+_26286754_262868250, 1_+_153643726_1536437970, 6_-_27300764_273008350, 6_+_27745664_277457350, 17_-_80452597_804526680, 6_-_27560600_275606710, 6_-_26330529_263306000, 6_-_27870271_278703420
tRF-19-V29K9U2Y	MT_GlnTTG, GlnTTG	5'-tRF	Exclusive	MT	19		449.631	393.271	1.55345	0.120316		Yes	No	-33		trnaMT_GlnTTG_MT_-_4329_4400	NNNTAGGATGGGGTGTGATAGGTGGCACGGAGAATTTTGGATTCTCAGGGATGGGTTCGATTCTCATAGTCCTAGNNN ---TAGGATGGGGTGTGATAGG--------------------------------------------------------		1_-_564879_564950, MT_-_4329_4400
tRF-31-KF9MVH7P59N3E	GluTTC	i-tRF	Exclusive	Nuclear	31		2.42267	3.23267	-1.54907	0.121365		Yes	No	-19		trna11_GluTTC_15_-_26327381_26327452	NNNTCCCACATGGTCTAGCGGTTAGGATTCCTGGTTTTCACCCAGGCGGCCCGGGTTCGACTCCCGGTGTGGGAANNN -----CCACATGGTCTAGCGGTTAGGATTCCTGGTT------------------------------------------		15_-_26327381_26327452, 13_-_45492062_45492133
tRF-30-MIF91SS2P46I	LysCTT	i-tRF	Exclusive	Nuclear	30		11.28	9.458	1.54854	0.121492		Yes	No	-20		trna10_LysCTT_16_+_3241501_3241573	NNNGCCCGGCTAGCTCAGTCGGTAGAGCATGGGACTCTTAATCTCAGGGTCGTGGGTTCGAGCCCCACGTTGGGCGNNN ------CGGCTAGCTCAGTCGGTAGAGCATGGGACT-------------------------------------------		14_-_58706613_58706685, 15_+_79152904_79152976, 16_+_3241501_3241573
tRF-16-LSM1M3E	GluCTC, GluTTC	i-tRF	Ambiguous	Nuclear	16		5.09067	3.95133	1.54687	0.121894		Yes	Yes	2		trna116_GluCTC_1_-_145399233_145399304	NNNTCCCTGGTGGTCTAGTGGTTAGGATTCGGCGCTCTCACCGCCGCGGCCCGGGTTCGATTCCCGGTCAGGGAANNN -----------------------------------------CGCCGCGGCCCGGGTT---------------------		1_-_161439189_1614392606, 6_+_28949976_289500476, 1_+_249168447_2491685186, 1_-_145399233_1453993046, 1_-_161424398_1614244696, 1_-_161391883_1613919546, 1_-_161431809_1614318806, 1_-_161417018_1614170896, 1_+_17199078_171991496, 1_-_16861774_168618456, 6_-_126101393_1261014646
tRF-38-2YU04DYJIO3ZU30F	MT_LysTTT, LysTTT	5'-tRF	Exclusive	MT	38		39.784	37.2633	1.5404	0.123463		No	No	-10		trnaMT_LysTTT_MT_+_8295_8364	NNNCACTGTAAAGCTAACTTAGCATTAACCTTTTAAGTTAAAGATTAAGAGAACCAACACCTCTTTACAGTGANNN ---CACTGTAAAGCTAACTTAGCATTAACCTTTTAAGTTAA-----------------------------------		MT_+_8295_8364, 1_+_568844_568913
tRF-27-8NRS9NS334K	MT_GluTTC, GluTTC	i-tRF	Exclusive	MT	27		67.7873	59.5773	1.53968	0.123637		No	No	14		trnaMT_GluTTC_MT_-_14674_14742	NNNGTTCTTGTAGTTGAAATACAACGATGGTTTTTCATATCATTGGTCGTGGTTGTAGTCCGTGCGAGAATANNN ---------------------------------------TCATTGGTCGTGGTTGTAGTCCGTGCG---------		5_-_93905172_939052407, MT_-_14674_147427
tRF-41-J4S2I7L7P5QK11M3E	GlyGCC	i-tRF	Exclusive	Nuclear	41		4.56133	3.488	1.53765	0.124135		Yes	Yes	2		trna128_GlyGCC_6_-_27870686_27870756	NNNGCATTGGTGGTTCAGTGGTAGAATTCTCGCCTGCCACGCGGGAGGCCCGGGTTCGATTCCCGGCCAATGCANNN ---------------CAGTGGTAGAATTCTCGCCTGCCACGCGGGAGGCCCGGGTT---------------------		2_-_157257659_1572577291, 1_+_161427898_1614279681, 21_-_18827107_188271771, 1_+_161413094_1614131641, 1_+_161420467_1614205371, 1_+_161435258_1614353281, 16_-_70812942_708130121, 6_-_27870686_278707561, 16_-_70812114_708121841, 16_+_70823410_708234801, 1_-_161493637_1614937071, 17_+_8029064_80291341
tRF-25-9M739P8WQ0	MT_GluTTC, GluTTC	i-tRF	Exclusive	MT	25		19.804	17.49	1.53537	0.124692		No	No	16		trnaMT_GluTTC_MT_-_14674_14742	NNNGTTCTTGTAGTTGAAATACAACGATGGTTTTTCATATCATTGGTCGTGGTTGTAGTCCGTGCGAGAATANNN -------------------------------------------TGGTCGTGGTTGTAGTCCGTGCGAG-------		MT_-_14674_147425, 5_-_93905172_939052405
tRF-21-2YU04DYJB	MT_LysTTT, LysTTT	5'-tRF	Exclusive	MT	21		19.5447	17.124	1.53497	0.12479		No	No	-27		trnaMT_LysTTT_MT_+_8295_8364	NNNCACTGTAAAGCTAACTTAGCATTAACCTTTTAAGTTAAAGATTAAGAGAACCAACACCTCTTTACAGTGANNN ---CACTGTAAAGCTAACTTAGCA----------------------------------------------------		1_+_568844_568913, MT_+_8295_8364
tRF-19-BZOS4YE2	MT_ValTAC	3'-tRF	Exclusive	MT	19		2.99733	2.23333	1.53144	0.125661		No	No	22		trnaMT_ValTAC_MT_+_1602_1670	NNNCAGAGTGTAGCTTAACACAAAGCACCCAACTTACACTTAGGAGATTTCAACTTAACTTGACCGCTCTGANNN --------------------------------------------------------AACTTGACCGCTCTGACCA		MT_+_1602_16709
tRF-32-18VBY9PYKHM24	GlyGCC	i-tRF	Exclusive	Nuclear	32		23.7713	21.0787	1.53063	0.125861		Yes	No	-6		trna128_GlyGCC_6_-_27870686_27870756	NNNGCATTGGTGGTTCAGTGGTAGAATTCTCGCCTGCCACGCGGGAGGCCCGGGTTCGATTCCCGGCCAATGCANNN ----------------AGTGGTAGAATTCTCGCCTGCCACGCGGGAGG-----------------------------		1_+_161420467_1614205372, 21_-_18827107_188271772, 16_-_70812942_708130122, 1_+_161435258_1614353282, 16_-_70812114_708121842, 2_-_157257659_1572577292, 16_+_70823410_708234802, 1_-_161493637_1614937072, 17_+_8029064_80291342, 1_+_161427898_1614279682, 1_+_161413094_1614131642, 6_-_27870686_278707562
tRF-40-87R8WP9N1EWJQ72S	GluCTC	5'-tRF	Exclusive	Nuclear	40		840.442	671.517	1.52927	0.126199		Yes	No	-12		trna116_GluCTC_1_-_145399233_145399304	NNNTCCCTGGTGGTCTAGTGGTTAGGATTCGGCGCTCTCACCGCCGCGGCCCGGGTTCGATTCCCGGTCAGGGAANNN ---TCCCTGGTGGTCTAGTGGTTAGGATTCGGCGCTCTCACCG-----------------------------------		6_+_28949976_28950047, 1_+_249168447_249168518, 6_-_126101393_126101464, 1_-_161431809_161431880, 1_-_161417018_161417089, 1_-_161439189_161439260, 1_-_161424398_161424469, 1_-_145399233_145399304
tRF-38-87R8WP9N1EWJQ7D1	GluCTC	5'-tRF	Exclusive	Nuclear	38		6.39467	5.09333	1.52081	0.128306		Yes	No	-14		trna116_GluCTC_1_-_145399233_145399304	NNNTCCCTGGTGGTCTAGTGGTTAGGATTCGGCGCTCTCACCGCCGCGGCCCGGGTTCGATTCCCGGTCAGGGAANNN ---TCCCTGGTGGTCTAGTGGTTAGGATTCGGCGCTCTCAC-------------------------------------		1_+_249168447_249168518, 1_-_161431809_161431880, 1_-_161417018_161417089, 1_-_161439189_161439260, 1_-_145399233_145399304, 6_-_126101393_126101464, 1_-_161424398_161424469, 6_+_28949976_28950047
tRF-19-9M739PJK	MT_GluTTC, GluTTC	i-tRF	Exclusive	MT	19		5.77867	4.712	1.51488	0.129804		No	No	10		trnaMT_GluTTC_MT_-_14674_14742	NNNGTTCTTGTAGTTGAAATACAACGATGGTTTTTCATATCATTGGTCGTGGTTGTAGTCCGTGCGAGAATANNN -------------------------------------------TGGTCGTGGTTGTAGTCCG-------------		5_-_93905172_939052409, MT_-_14674_147429
tRF-16-R29P4PE	AlaTGC, AlaAGC, AlaCGC	5'-tRF	Exclusive	Nuclear	16		29.1453	32.2287	-1.51418	0.12998		Yes	No	-36		trna10_AlaCGC_6_+_26553731_26553802	NNNGGGGATGTAGCTCAGTGGTAGAGCGCATGCTTCGCATGTATGAGGTCCCGGGTTCGATCCCCGGCATCTCCANNN ---GGGGATGTAGCTCAGT-----------------------------------------------------------		12_+_125424512_125424583, 6_-_28626014_28626085, 6_+_28611222_28611293, 5_+_180633868_180633939, 6_+_26553731_26553802, 12_-_125406301_125406372, 2_+_157257281_157257352, 6_-_28641613_28641684
tRF-43-7Z2R1HPSR9O9337KR	GluTTC	3'-tRF	Exclusive	Nuclear	43		4.89267	3.89733	1.50276	0.132901		Yes	No	21		trna11_GluTTC_15_-_26327381_26327452	NNNTCCCACATGGTCTAGCGGTTAGGATTCCTGGTTTTCACCCAGGCGGCCCGGGTTCGACTCCCGGTGTGGGAANNN ---------------------------------GTTTTCACCCAGGCGGCCCGGGTTCGACTCCCGGTGTGGGAAC--		15_-_26327381_263274523, 13_-_45492062_454921333
tRF-24-BZBZOS4YE2	MT_ValTAC	3'-tRF	Exclusive	MT	24		4.45133	3.292	1.50079	0.133409		No	No	22		trnaMT_ValTAC_MT_+_1602_1670	NNNCAGAGTGTAGCTTAACACAAAGCACCCAACTTACACTTAGGAGATTTCAACTTAACTTGACCGCTCTGANNN ---------------------------------------------------AACTTAACTTGACCGCTCTGACCA		MT_+_1602_16704
tRF-18-W47W1R00	MT_GluTTC, GluTTC	i-tRF	Exclusive	MT	18		4.83533	3.706	1.49731	0.134312		No	No	12		trnaMT_GluTTC_MT_-_14674_14742	NNNGTTCTTGTAGTTGAAATACAACGATGGTTTTTCATATCATTGGTCGTGGTTGTAGTCCGTGCGAGAATANNN ----------------------------------------------TCGTGGTTGTAGTCCGTG-----------		5_-_93905172_939052408, MT_-_14674_147428
tRF-37-S2P46INO86RM7KQ	LysCTT	i-tRF	Ambiguous	Nuclear	37		14.7947	11.7867	1.49446	0.135056		Yes	Yes	2		trna13_LysCTT_14_-_58706613_58706685	NNNGCCCGGCTAGCTCAGTCGGTAGAGCATGGGACTCTTAATCCCAGGGTCGTGGGTTCGAGCCCCACGTTGGGCGNNN ---------------------GTAGAGCATGGGACTCTTAATCCCAGGGTCGTGGGTT---------------------		15_+_79152904_791529767, 14_-_58706613_587066857, 18_-_43669271_436693437
tRF-21-P4R8YP9L0	GlyGCC	5'-tRF	Ambiguous	Nuclear	21		8.43133	6.94067	1.49395	0.13519		Yes	No	-30		trna2_GlyGCC_21_-_18827107_18827177	NNNGCATGGGTGGTTCAGTGGTAGAATTCTCGCCTGCCACGCGGGAGGCCCGGGTTCGATTCCCGGCCCATGCANNN ---GCATGGGTGGTTCAGTGGTAG-----------------------------------------------------		1_+_161413094_161413164, 1_+_161435258_161435328, 1_+_161420467_161420537, 1_+_161427898_161427968, 21_-_18827107_18827177
tRF-43-I89NJ4S2I7L7K5QKX	GlyCCC	i-tRF	Exclusive	Nuclear	43		4.22267	3.23667	1.4919	0.135725		No	No	-6		trna133_GlyCCC_1_-_16872434_16872504	NNNGCATTGGTGGTTCAGTGGTAGAATTCTCGCCTCCCACGCGGGAGACCCGGGTTCAATTCCCGGCCAATGCANNN -----ATTGGTGGTTCAGTGGTAGAATTCTCGCCTCCCACGCGGGAGA-----------------------------		1_+_17188416_17188486, 1_-_16872434_16872504
tRF-22-VKS4I7MNP	ProTGG	i-tRF	Exclusive	Nuclear	22		3.01267	2.15933	1.48677	0.137076		No	No	-18		trna12_ProTGG_11_-_75946869_75946940	NNNGGCTCGTTGGTCTAGGGGTATGATTCTCGGTTTGGGTCCGAGAGGTCCCGGGTTCAAATCCCGGACGAGCCCNNN ---------------TAGGGGTATGATTCTCGGTTTG-----------------------------------------		11_-_75946869_759469402
tRF-39-KY7343RX6NMH49EK	GluCTC	i-tRF	Exclusive	Nuclear	39		39.2347	31.0947	1.48445	0.13769		Yes	No	-12		trna116_GluCTC_1_-_145399233_145399304	NNNTCCCTGGTGGTCTAGTGGTTAGGATTCGGCGCTCTCACCGCCGCGGCCCGGGTTCGATTCCCGGTCAGGGAANNN ----CCCTGGTGGTCTAGTGGTTAGGATTCGGCGCTCTCACCG-----------------------------------		1_-_161424398_161424469, 1_-_145399233_145399304, 1_-_161417018_161417089, 1_-_161431809_161431880, 6_+_28949976_28950047, 6_-_126101393_126101464, 1_-_161439189_161439260, 1_+_249168447_249168518
tRF-22-08F4BDNZ5	MT_ThrTGT	i-tRF	Exclusive	MT	22		4.34333	3.25467	1.4837	0.137888		No	Yes	8		trnaMT_ThrTGT_MT_+_15888_15953	NNNGTCCTTGTAGTATAAACTAATACACCAGTCTTGTAAACCGGAGATGAAAACCTTTTTCCAAGGACANNN ---------------------------------------ACCGGAGATGAAAACCTTTTTC-----------		MT_+_15888_159532
tRF-29-RZYQHQ9M73KB	MT_GluTTC, GluTTC	i-tRF	Ambiguous	MT	29		10.3207	12.0253	-1.4828	0.138127		No	Yes	5		trnaMT_GluTTC_MT_-_14674_14742	NNNGTTCTTGTAGTTGAAATACAACGATGGTTTTTCATATCATTGGTCGTGGTTGTAGTCCGTGCGAGAATANNN ----------------------------GGTTTTTCATATCATTGGTCGTGGTTGTA------------------		5_-_93905172_939052409, MT_-_14674_147429
tRF-16-OB16900	SerTGA, MT_SerTGA	5'-tRF	Ambiguous	MT	16		4.06733	3.14867	1.48205	0.138327		Yes	No	-33		trnaMT_SerTGA_MT_-_7446_7514	NNNGAAAAAGTCATGGAGGCCATGGGGTTGGCTTGAAACCAGCTTTGGGGGGTTCGATTCCTTCCTTTTTTGNNN ---GAAAAAGTCATGGAGG--------------------------------------------------------		1_-_567997_568065, MT_-_7446_7514
tRF-42-I3Z9HMI8W47W1R7HH	MT_GluTTC, GluTTC	i-tRF	Exclusive	MT	42		4.28267	3.31	1.47874	0.139209		No	No	16		trnaMT_GluTTC_MT_-_14674_14742	NNNGTTCTTGTAGTTGAAATACAACGATGGTTTTTCATATCATTGGTCGTGGTTGTAGTCCGTGCGAGAATANNN --------------------------ATGGTTTTTCATATCATTGGTCGTGGTTGTAGTCCGTGCGAG-------		5_-_93905172_939052402, MT_-_14674_147422
tRF-32-JQJYSWRYVMMVL	MT_GluTTC, GluTTC	i-tRF	Exclusive	MT	32		1.072	0.832	1.47633	0.139856		No	No	15		trnaMT_GluTTC_MT_-_14674_14742	NNNGTTCTTGTAGTTGAAATACAACGATGGTTTTTCATATCATTGGTCGTGGTTGTAGTCCGTGCGAGAATANNN -----------------------------------CATATCATTGGTCGTGGTTGTAGTCCGTGCGA--------		MT_-_14674_147422, 5_-_93905172_939052402
tRF-28-JYSWRYVMMVDS	MT_GluTTC, GluTTC	i-tRF	Exclusive	MT	28		39.0053	52.5767	-1.47355	0.140604		No	No	16		trnaMT_GluTTC_MT_-_14674_14742	NNNGTTCTTGTAGTTGAAATACAACGATGGTTTTTCATATCATTGGTCGTGGTTGTAGTCCGTGCGAGAATANNN ----------------------------------------CATTGGTCGTGGTTGTAGTCCGTGCGAG-------		MT_-_14674_147428, 5_-_93905172_939052408
tRF-37-6SXMSL73VL4YMYP	HisGTG	5'-tRF	Exclusive	Nuclear	37		97.4433	77.5147	1.46946	0.141708		Yes	No	-16		trna1_HisGTG_15_+_45493349_45493420	NNNGCCGTGATCGTATAGTGGTTAGTACTCTGCGTTGTGGCCGCAGCAACCTCGGTTCGAATCCGAGTCACGGCANNN --GGCCGTGATCGTATAGTGGTTAGTACTCTGCGTTGTG---------------------------------------		6_+_27125906_2712597737, 1_+_147753471_14775354237, 1_+_146544773_14654484437, 15_-_45492611_4549268237, 15_+_45493349_4549342037, 15_-_45490804_4549087537, 1_-_147774845_14777491637, 1_-_145396881_14539695237, 9_-_14433938_1443400937
tRF-42-1SS2P46INO86RM7KQ	LysCTT	i-tRF	Exclusive	Nuclear	42		24.318	21.032	1.46686	0.142415		Yes	Yes	2		trna13_LysCTT_14_-_58706613_58706685	NNNGCCCGGCTAGCTCAGTCGGTAGAGCATGGGACTCTTAATCCCAGGGTCGTGGGTTCGAGCCCCACGTTGGGCGNNN ----------------AGTCGGTAGAGCATGGGACTCTTAATCCCAGGGTCGTGGGTT---------------------		15_+_79152904_791529762, 18_-_43669271_436693432, 14_-_58706613_587066852
tRF-29-WJQ72S3HPS2E	GluCTC	i-tRF	Exclusive	Nuclear	29		4.348	3.50267	1.46232	0.143653		Yes	Yes	2		trna116_GluCTC_1_-_145399233_145399304	NNNTCCCTGGTGGTCTAGTGGTTAGGATTCGGCGCTCTCACCGCCGCGGCCCGGGTTCGATTCCCGGTCAGGGAANNN ----------------------------TCGGCGCTCTCACCGCCGCGGCCCGGGTT---------------------		1_-_161417018_1614170899, 1_-_161431809_1614318809, 1_-_161424398_1614244699, 1_-_145399233_1453993049, 1_-_161439189_1614392609, 6_+_28949976_289500479, 6_-_126101393_1261014649, 1_+_249168447_2491685189
tRF-19-Z3M8ZL2J	MT_GluTTC, GluTTC	i-tRF	Exclusive	MT	19		7.77933	6.334	1.46115	0.143976		No	No	9		trnaMT_GluTTC_MT_-_14674_14742	NNNGTTCTTGTAGTTGAAATACAACGATGGTTTTTCATATCATTGGTCGTGGTTGTAGTCCGTGCGAGAATANNN ------------------------------------------TTGGTCGTGGTTGTAGTCC--------------		MT_-_14674_147429, 5_-_93905172_939052409
tRF-16-87R8WPE	GluCTC, GluTTC	5'-tRF	Ambiguous	Nuclear	16		4.362	3.35133	1.45805	0.144825		Yes	No	-36		trna116_GluCTC_1_-_145399233_145399304	NNNTCCCTGGTGGTCTAGTGGTTAGGATTCGGCGCTCTCACCGCCGCGGCCCGGGTTCGATTCCCGGTCAGGGAANNN ---TCCCTGGTGGTCTAGT-----------------------------------------------------------		1_-_149664355_149664427, 1_-_16861774_16861845, 1_-_145399233_145399304, 6_-_126101393_126101464, 1_-_161439189_161439260, 1_-_161431809_161431880, 6_+_28949976_28950047, 1_+_17199078_17199149, 1_+_249168447_249168518, 1_-_161417018_161417089, 1_-_161424398_161424469, 1_-_161391883_161391954
tRF-36-PW5SVP9N15WV7W0	HisGTG	5'-tRF	Exclusive	Nuclear	36		10.1493	8.51133	1.45757	0.144958		Yes	No	-16		trna1_HisGTG_15_+_45493349_45493420	NNNGCCGTGATCGTATAGTGGTTAGTACTCTGCGTTGTGGCCGCAGCAACCTCGGTTCGAATCCGAGTCACGGCANNN ---GCCGTGATCGTATAGTGGTTAGTACTCTGCGTTGTG---------------------------------------		15_+_45493349_45493420, 1_-_147774845_147774916, 1_+_147753471_147753542, 6_+_27125906_27125977, 9_-_14433938_14434009, 15_-_45492611_45492682, 1_+_146544773_146544844, 15_-_45490804_45490875, 1_-_145396881_145396952
tRF-40-L47Z8L8NRS9NS334	MT_GluTTC, GluTTC	i-tRF	Exclusive	MT	40		8.06	6.63667	1.45698	0.145121		No	No	12		trnaMT_GluTTC_MT_-_14674_14742	NNNGTTCTTGTAGTTGAAATACAACGATGGTTTTTCATATCATTGGTCGTGGTTGTAGTCCGTGCGAGAATANNN ------------------------CGATGGTTTTTCATATCATTGGTCGTGGTTGTAGTCCGTG-----------		MT_-_14674_147420, 5_-_93905172_939052400
tRF-20-QNR8VP94	GlyTCC	5'-tRF	Ambiguous	Nuclear	20		1.86333	1.472	1.45506	0.145652		Yes	No	-32		trna117_GlyTCC_1_-_145397864_145397935	NNNGCGTTGGTGGTATAGTGGTGAGCATAGCTGCCTTCCAAGCAGTTGACCCGGGTTCGATTCCCGGCCAACGCANNN ---GCGTTGGTGGTATAGTGGTG-------------------------------------------------------		1_-_161409961_161410032, 1_+_161500903_161500974, 1_-_161439547_161439618, 1_-_161417375_161417446, 1_-_145397864_145397935, 1_-_161424756_161424827, 1_-_161432166_161432237
tRF-32-PIR8YP9LON4V3	ValCAC, GlyCCC	5'-half	Exclusive	Nuclear	32		27.9707	30.6007	-1.45114	0.14674		No	No	-19		trna91_GlyCCC_1_-_149680210_149680280	NNNGCACTGGTGGTTCAGTGGTAGAATTCTCGCCTCCCACGCGGGAGACCCGGGTTTAATTCCCGGTCAAGATANNN ---GCACTGGTGGTTCAGTGGTAGAATTCTCGCCT------------------------------------------		1_-_149680210_149680280, 1_-_149294666_149294736
tRF-16-MBQ4NKD	MetCAT, ThrCGT	i-tRF	Exclusive	Nuclear	16		93.6947	79.7533	1.44662	0.148005		No	No	-21		trna129_MetCAT_6_-_27870271_27870342	NNNAGCAGAGTGGCGCAGCGGAAGCGTGCTGGGCCCATAACCCAGAGGTCGATGGATCGAAACCATCCTCTGCTANNN ------------------CGGAAGCGTGCTGGGC--------------------------------------------		6_-_26313352_263134236, 17_-_80452597_804526686, 6_-_27271568_272716396, 6_+_26286754_262868256, 6_-_27560600_275606716, 1_+_153643726_1536437976, 6_-_27870271_278703426, 6_-_27300764_273008356, 6_-_26330529_263306006, 6_+_27745664_277457356
tRF-40-BU9NZ6V6Z3M8ZLSS	MT_GluTTC, GluTTC	i-tRF	Exclusive	MT	40		4.40933	3.62867	1.44501	0.148455		No	No	10		trnaMT_GluTTC_MT_-_14674_14742	NNNGTTCTTGTAGTTGAAATACAACGATGGTTTTTCATATCATTGGTCGTGGTTGTAGTCCGTGCGAGAATANNN ----------------------AACGATGGTTTTTCATATCATTGGTCGTGGTTGTAGTCCG-------------		5_-_93905172_939052400, MT_-_14674_147420
tRF-36-73FEWS3R2VR00S0	GlyCCC	i-tRF	Exclusive	Nuclear	36		6.86467	5.58333	1.44407	0.148719		No	No	-1		trna133_GlyCCC_1_-_16872434_16872504	NNNGCATTGGTGGTTCAGTGGTAGAATTCTCGCCTCCCACGCGGGAGACCCGGGTTCAATTCCCGGCCAATGCANNN -----------------GTGGTAGAATTCTCGCCTCCCACGCGGGAGACCCGG------------------------		1_-_16872434_168725046, 1_-_149680210_1496802806, 1_+_17188416_171884866
tRF-16-5YXENDB	MT_HisGTG	i-tRF	Ambiguous	MT	16		14.982	13.0333	1.43772	0.150512		No	No	-7		trnaMT_HisGTG_MT_+_12138_12206	NNNGTAAATATAGTTTAACCAAAACATCAGATTGTGAATCTGACAACAGAGGCTTACGACCCCTTATTTACCNNN -----------------------------GATTGTGAATCTGACA------------------------------		MT_+_12138_122066
tRF-19-1KVUY92E	ProTGG	i-tRF	Exclusive	Nuclear	19		2.62467	2.03733	1.43735	0.150619		No	No	-20		trna12_ProTGG_11_-_75946869_75946940	NNNGGCTCGTTGGTCTAGGGGTATGATTCTCGGTTTGGGTCCGAGAGGTCCCGGGTTCAAATCCCGGACGAGCCCNNN ----------------AGGGGTATGATTCTCGGTT-------------------------------------------		11_-_75946869_759469409
tRF-24-OB1690PQIY	SerTGA, MT_SerTGA	5'-tRF	Exclusive	MT	24		15.2547	13.292	1.43402	0.151565		Yes	No	-25		trnaMT_SerTGA_MT_-_7446_7514	NNNGAAAAAGTCATGGAGGCCATGGGGTTGGCTTGAAACCAGCTTTGGGGGGTTCGATTCCTTCCTTTTTTGNNN ---GAAAAAGTCATGGAGGCCATGGGG------------------------------------------------		MT_-_7446_7514, 1_-_567997_568065
tRF-29-8NRS9NS3341S	MT_GluTTC, GluTTC	i-tRF	Exclusive	MT	29		135.491	119.997	1.43329	0.151776		No	No	16		trnaMT_GluTTC_MT_-_14674_14742	NNNGTTCTTGTAGTTGAAATACAACGATGGTTTTTCATATCATTGGTCGTGGTTGTAGTCCGTGCGAGAATANNN ---------------------------------------TCATTGGTCGTGGTTGTAGTCCGTGCGAG-------		MT_-_14674_147429, 5_-_93905172_939052409
tRF-20-7KV0JZOY	CysGCA	i-tRF	Exclusive	Nuclear	20		1.60867	1.05467	1.43033	0.152623		No	No	-19		trna3_CysGCA_15_+_80036997_80037069	NNNGGGGGTATAGCTCAGTGGGTAGAGCATTTGACTGCAGATCAAGAGGTCCCCGGTTCAAATCCGGGTGCCCCCTNNN -----------------GTGGGTAGAGCATTTGACTG------------------------------------------		15_+_80036997_800370690
tRF-16-5VF3R3E	AlaTGC, MT_AlaTGC	i-tRF	Ambiguous	MT	16		4.06267	3.10067	1.42929	0.15292		No	Yes	8		trnaMT_AlaTGC_MT_-_5587_5655	NNNAAGGGCTTAGCTTAATTAAAGTGGCTGATTTGCGTTCAGTTGATGCAGAGTGGGGTTTTGCAGTCCTTANNN --------------------------------------------GATGCAGAGTGGGGTT---------------		14_+_32954252_329543206, MT_-_5587_56556, 1_-_566137_5662056
tRF-24-PW5SVP9NFB	HisGTG	5'-tRF	Ambiguous	Nuclear	24		6.80067	5.698	1.42864	0.153106		Yes	No	-28		trna1_HisGTG_15_+_45493349_45493420	NNNGCCGTGATCGTATAGTGGTTAGTACTCTGCGTTGTGGCCGCAGCAACCTCGGTTCGAATCCGAGTCACGGCANNN ---GCCGTGATCGTATAGTGGTTAGTA---------------------------------------------------		1_-_147774845_147774916, 15_-_45492611_45492682, 1_+_147753471_147753542, 15_-_45490804_45490875, 1_-_145396881_145396952, 1_+_146544773_146544844, 6_+_27125906_27125977, 15_+_45493349_45493420, 9_-_14433938_14434009
tRF-23-PW5SVP9NZ	HisGTG	5'-tRF	Ambiguous	Nuclear	23		4.06667	3.28	1.42524	0.154089		Yes	No	-29		trna1_HisGTG_15_+_45493349_45493420	NNNGCCGTGATCGTATAGTGGTTAGTACTCTGCGTTGTGGCCGCAGCAACCTCGGTTCGAATCCGAGTCACGGCANNN ---GCCGTGATCGTATAGTGGTTAGT----------------------------------------------------		1_+_147753471_147753542, 1_-_145396881_145396952, 15_-_45490804_45490875, 15_+_45493349_45493420, 6_+_27125906_27125977, 1_+_146544773_146544844, 1_-_147774845_147774916, 15_-_45492611_45492682, 9_-_14433938_14434009
tRF-23-DMI2669K0P	SerTGA, MT_SerTGA	i-tRF	Exclusive	MT	23		7.92533	6.57467	1.42506	0.154141		Yes	No	-22		trnaMT_SerTGA_MT_-_7446_7514	NNNGAAAAAGTCATGGAGGCCATGGGGTTGGCTTGAAACCAGCTTTGGGGGGTTCGATTCCTTCCTTTTTTGNNN -------AAGTCATGGAGGCCATGGGGTTG---------------------------------------------		MT_-_7446_7514, 1_-_567997_568065
tRF-20-VKS4I7LZ	ProAGG, ProTGG, ProCGG	i-tRF	Ambiguous	Nuclear	20		32.9207	25.8093	1.42352	0.154587		No	No	-20		trna11_ProAGG_16_+_3241989_3242060	NNNGGCTCGTTGGTCTAGGGGTATGATTCTCGCTTAGGATGCGAGAGGTCCCGGGTTCAAATCCCGGACGAGCCCNNN ---------------TAGGGGTATGATTCTCGCTT-------------------------------------------		6_+_26555498_265555690, 11_+_75946557_759466280, 1_-_167684725_1676847960, 5_-_180615854_1806159250, 7_+_128423504_1284235750, 14_-_21081560_210816310, 16_+_3222049_32221200, 17_-_8126151_81262220, 14_-_21077495_210775660, 14_+_21152175_211522460, 6_+_27059521_270595920, 16_-_3232635_32327060, 16_+_3239634_32397050, 16_-_3234133_32342040, 1_+_167683962_1676840330, 16_+_3208923_32089940, 16_+_3241…
tRF-17-D112Z44	ArgCCT	i-tRF	Ambiguous	Nuclear	17		4.672	3.68133	1.4194	0.155782		Yes	No	0		trna12_ArgCCT_16_+_3243918_3243990	NNNGCCCCAGTGGCCTGATGGATAAGGTACTGGCCTCCTAAGCCAGGGATTGTGGGTTCGAGTTCCACCTGGGGTANNN ---------------------------------------AAGCCAGGGATTGTGGG-----------------------		16_+_3243918_32439907, 16_+_3202901_32029737, 17_-_73030526_730305987, 7_+_139025446_1390255187, 17_+_73030001_730300737
tRF-31-7BWU2F5JYH0RE	MT_HisGTG	i-tRF	Exclusive	MT	31		7.156	5.85533	1.41831	0.156101		No	No	12		trnaMT_HisGTG_MT_+_12138_12206	NNNGTAAATATAGTTTAACCAAAACATCAGATTGTGAATCTGACAACAGAGGCTTACGACCCCTTATTTACCNNN ---------------------------------GTGAATCTGACAACAGAGGCTTACGACCCCT-----------		MT_+_12138_122061
tRF-29-JQJYSWRYVMH0	MT_GluTTC, GluTTC	i-tRF	Exclusive	MT	29		6.926	5.71267	1.41679	0.156546		No	No	12		trnaMT_GluTTC_MT_-_14674_14742	NNNGTTCTTGTAGTTGAAATACAACGATGGTTTTTCATATCATTGGTCGTGGTTGTAGTCCGTGCGAGAATANNN -----------------------------------CATATCATTGGTCGTGGTTGTAGTCCGTG-----------		5_-_93905172_939052409, MT_-_14674_147429
tRF-19-43RX6N19	GluCTC	i-tRF	Ambiguous	Nuclear	19		7.72133	11.112	-1.41508	0.157044		Yes	No	-22		trna116_GluCTC_1_-_145399233_145399304	NNNTCCCTGGTGGTCTAGTGGTTAGGATTCGGCGCTCTCACCGCCGCGGCCCGGGTTCGATTCCCGGTCAGGGAANNN --------------CTAGTGGTTAGGATTCGGC---------------------------------------------		1_-_161424398_1614244699, 1_-_161439189_1614392609, 1_-_145399233_1453993049, 6_+_28949976_289500479, 6_-_126101393_1261014649, 2_-_71273488_712735609, 1_+_249168447_2491685189, 1_-_161417018_1614170899, 1_-_161431809_1614318809
tRF-18-3290Q4DZ	LeuCAA	i-tRF	Exclusive	Nuclear	18		2.568	1.93467	1.4139	0.157392		Yes	Yes	1		trna58_LeuCAA_1_+_249168054_249168159	NNNGTCAGGATGGCCGAGTGGTCTAAGGCGCCAGACTCAAGTTCTGGTCTCCGGATGGAGGCGTGGGTTCGAATCCCACTTCTGACANNN --------------------------------------------------CCGGATGGAGGCGTGGGT----------------------		1_+_249168054_2491681598
tRF-21-D112Z4R90	ArgCCT	i-tRF	Exclusive	Nuclear	21		3.284	2.564	1.4104	0.158422		Yes	Yes	4		trna12_ArgCCT_16_+_3243918_3243990	NNNGCCCCAGTGGCCTGATGGATAAGGTACTGGCCTCCTAAGCCAGGGATTGTGGGTTCGAGTTCCACCTGGGGTANNN ---------------------------------------AAGCCAGGGATTGTGGGTTCG-------------------		17_+_73030001_730300731, 7_+_139025446_1390255181, 16_+_3202901_32029731, 17_-_73030526_730305981, 16_+_3243918_32439901
tRF-21-Q72S3HPS0	GluCTC	i-tRF	Exclusive	Nuclear	21		3.794	3.05467	1.40827	0.15905		Yes	No	-1		trna116_GluCTC_1_-_145399233_145399304	NNNTCCCTGGTGGTCTAGTGGTTAGGATTCGGCGCTCTCACCGCCGCGGCCCGGGTTCGATTCCCGGTCAGGGAANNN ---------------------------------GCTCTCACCGCCGCGGCCCGG------------------------		1_-_161439189_1614392601, 1_-_145399233_1453993041, 1_-_161431809_1614318801, 1_-_161417018_1614170891, 1_+_249168447_2491685181, 6_-_126101393_1261014641, 6_+_28949976_289500471, 1_-_161424398_1614244691
tRF-24-9NJ4S2I71V	GlyGCC, ValCAC, GlyCCC, GluTTC	i-tRF	Ambiguous	Nuclear	24		3.92	4.73733	-1.40696	0.159438		Yes	No	-20		trna128_GlyGCC_6_-_27870686_27870756	NNNGCATTGGTGGTTCAGTGGTAGAATTCTCGCCTGCCACGCGGGAGGCCCGGGTTCGATTCCCGGCCAATGCANNN ----------TGGTTCAGTGGTAGAATTCTCGCC-------------------------------------------		1_+_161420467_161420537, 2_-_204229131_204229201, 16_-_70812114_70812184, 1_+_17188416_17188486, 1_-_149680210_149680280, 16_-_70812942_70813012, 1_+_161427898_161427968, 1_-_149294666_149294736, 2_-_157257659_157257729, 16_+_70823410_70823480, 1_+_161435258_161435328, 16_+_70822597_70822667, 21_-_18827107_18827177, 1_-_16872434_16872504, 1_-_161493637_161493707, 17_+_8029064_8029134, 6_-_2787068…
tRF-23-79MP9P9NDE	ValCAC	5'-tRF	Exclusive	Nuclear	23		13.822	11.2587	1.40446	0.160183		Yes	No	-30		trna133_ValCAC_6_-_27696327_27696399	NNNGTTTCCGTAGTGTAGTGGTTATTATGTTCGCCTCACACGCGAAAAGTCCCCGGTTCGAAATCAGGCGGGAACANNN ---GTTTCCGTAGTGTAGTGGTTATT-----------------------------------------------------		6_-_27696327_27696399
tRF-20-18V0JZOY	CysGCA	i-tRF	Ambiguous	Nuclear	20		1.11133	1.59733	-1.40175	0.160988		No	No	-19		trna15_CysGCA_17_+_37023898_37023969	NNNGGGGGTATAGCTCAGTGGTAGAGCATTTGACTGCAGATCAAGAGGTCCCCGGTTCAAATCCGGGTGCCCCCTNNN ----------------AGTGGTAGAGCATTTGACTG------------------------------------------		7_+_149007281_1490073520, 3_-_131947944_1319480150, 17_-_37025545_370256160, 4_-_124430005_1244300760, 17_+_37023898_370239690, 17_-_37310744_373108150, 17_-_37309987_373100580
tRF-42-EERZYQHQ9M739P8WM	MT_GluTTC, GluTTC	i-tRF	Exclusive	MT	42		3.31267	2.35067	1.39898	0.161818		No	No	13		trnaMT_GluTTC_MT_-_14674_14742	NNNGTTCTTGTAGTTGAAATACAACGATGGTTTTTCATATCATTGGTCGTGGTTGTAGTCCGTGCGAGAATANNN -----------------------ACGATGGTTTTTCATATCATTGGTCGTGGTTGTAGTCCGTGC----------		MT_-_14674_147422, 5_-_93905172_939052402
tRF-27-SL73VL4YMYP	HisGTG	i-tRF	Exclusive	Nuclear	27		1.80667	1.45867	1.39317	0.163569		Yes	No	-16		trna1_HisGTG_15_+_45493349_45493420	NNNGCCGTGATCGTATAGTGGTTAGTACTCTGCGTTGTGGCCGCAGCAACCTCGGTTCGAATCCGAGTCACGGCANNN ------------GTATAGTGGTTAGTACTCTGCGTTGTG---------------------------------------		1_+_146544773_1465448447, 15_-_45492611_454926827, 15_+_45493349_454934207, 1_+_147753471_1477535427, 1_-_145396881_1453969527, 1_-_147774845_1477749167, 9_-_14433938_144340097, 15_-_45490804_454908757, 6_+_27125906_271259777
tRF-16-W9RKM80	LeuTAG, LeuAAG	i-tRF	Exclusive	Nuclear	16		2.58467	1.80133	1.38425	0.166283		Yes	No	0		trna1_LeuAAG_14_+_21078291_21078372	NNNGGTAGCGTGGCCGAGCGGTCTAAGGCGCTGGATTAAGGCTCCAGTCTCTTCGGGGGCGTGGGTTCGAATCCCACCGCTGCCANNN -------------------------------------------------TCTTCGGGGGCGTGGG-----------------------		14_+_21093529_210936106, 6_+_28956779_289568606, 6_-_28446400_284464816, 14_+_21078291_210783726, 16_+_22308461_223085426, 6_-_28911399_289114806, 5_+_180614701_1806147826
tRF-35-HMI8W47W1R7HFE	MT_GluTTC, GluTTC	i-tRF	Exclusive	MT	35		1.22533	0.92	1.38407	0.166338		No	No	19		trnaMT_GluTTC_MT_-_14674_14742	NNNGTTCTTGTAGTTGAAATACAACGATGGTTTTTCATATCATTGGTCGTGGTTGTAGTCCGTGCGAGAATANNN ------------------------------------ATATCATTGGTCGTGGTTGTAGTCCGTGCGAGAAT----		5_-_93905172_939052405, MT_-_14674_147425
tRF-24-V29K9UV3IU	MT_GlnTTG, GlnTTG	5'-tRF	Exclusive	MT	24		114.825	98.5187	1.38349	0.166515		Yes	No	-28		trnaMT_GlnTTG_MT_-_4329_4400	NNNTAGGATGGGGTGTGATAGGTGGCACGGAGAATTTTGGATTCTCAGGGATGGGTTCGATTCTCATAGTCCTAGNNN ---TAGGATGGGGTGTGATAGGTGGCA---------------------------------------------------		1_-_564879_564950, MT_-_4329_4400
tRF-19-V47P59I8	GluCTC	i-tRF	Exclusive	Nuclear	19		2.83267	2.17933	1.3829	0.166695		Yes	No	-21		trna116_GluCTC_1_-_145399233_145399304	NNNTCCCTGGTGGTCTAGTGGTTAGGATTCGGCGCTCTCACCGCCGCGGCCCGGGTTCGATTCCCGGTCAGGGAANNN ---------------TAGTGGTTAGGATTCGGCG--------------------------------------------		1_-_161424398_1614244699, 1_-_145399233_1453993049, 1_-_161417018_1614170899, 1_-_161431809_1614318809, 6_+_28949976_289500479, 6_-_126101393_1261014649, 1_-_161439189_1614392609, 2_-_71273488_712735609, 1_+_249168447_2491685189
tRF-17-73V2Y8K	GluCTC	i-tRF	Exclusive	Nuclear	17		2.85933	2.31267	1.38086	0.167323		Yes	No	-21		trna10_GluCTC_3_-_103879524_103879595	NNNTTATTATTATACCTGTGGTTAGGATTCGGCGCTCTCACCGCCACGACCCGGGTTCAATTCCCGGTCAGGGAANNN -----------------GTGGTTAGGATTCGGCG--------------------------------------------		1_-_161439189_1614392607, 1_-_161417018_1614170897, 6_-_126101393_1261014647, 6_+_28949976_289500477, 1_-_145399233_1453993047, 3_-_103879524_1038795957, 1_+_249168447_2491685187, 1_-_161424398_1614244697, 1_-_161431809_1614318807, 2_-_71273488_712735607
tRF-19-H3RXSIHM	HisGTG	i-tRF	Ambiguous	Nuclear	19		1.09267	1.50533	-1.38079	0.167344		Yes	No	-22		trna1_HisGTG_15_+_45493349_45493420	NNNGCCGTGATCGTATAGTGGTTAGTACTCTGCGTTGTGGCCGCAGCAACCTCGGTTCGAATCCGAGTCACGGCANNN --------------ATAGTGGTTAGTACTCTGC---------------------------------------------		1_-_149155828_1491558999, 1_-_147774845_1477749169, 15_+_45493349_454934209, 1_-_145396881_1453969529, 15_-_45492611_454926829, 15_-_45490804_454908759, 1_+_146544773_1465448449, 6_+_27125906_271259779, 1_+_147753471_1477535429, 9_-_14433938_144340099
tRF-23-VKS4I7LZ04	ProTGG	i-tRF	Exclusive	Nuclear	23		2.37133	1.89867	1.38068	0.167376		No	No	-17		trna14_ProTGG_5_-_180615854_180615925	NNNGGCTCGTTGGTCTAGGGGTATGATTCTCGCTTTGGGTGCGAGAGGTCCCGGGTTCAAATCCCGGACGAGCCCNNN ---------------TAGGGGTATGATTCTCGCTTTGG----------------------------------------		14_+_21152175_211522463, 16_+_3238094_32381653, 16_+_3208923_32089943, 5_-_180615854_1806159253, 16_-_3234133_32342043
tRF-39-7Z2R1HPSR9O93324	GluTTC	i-tRF	Exclusive	Nuclear	39		19.2433	17.1707	1.37984	0.167635		Yes	No	17		trna11_GluTTC_15_-_26327381_26327452	NNNTCCCACATGGTCTAGCGGTTAGGATTCCTGGTTTTCACCCAGGCGGCCCGGGTTCGACTCCCGGTGTGGGAANNN ---------------------------------GTTTTCACCCAGGCGGCCCGGGTTCGACTCCCGGTGTGG------		13_-_45492062_454921339, 15_-_26327381_263274529
tRF-44-PNR8YP9LON4V4REHIS	GlyCCC	5'-tRF	Exclusive	Nuclear	44		4.122	3.18467	1.37867	0.167997		No	No	-7		trna133_GlyCCC_1_-_16872434_16872504	NNNGCATTGGTGGTTCAGTGGTAGAATTCTCGCCTCCCACGCGGGAGACCCGGGTTCAATTCCCGGCCAATGCANNN ---GCATTGGTGGTTCAGTGGTAGAATTCTCGCCTCCCACGCGGGAG------------------------------		1_-_16872434_16872504, 1_+_17188416_17188486
tRF-20-739P8WQ0	MT_GluTTC, GluTTC	i-tRF	Exclusive	MT	20		15.702	13.7573	1.37762	0.168322		No	No	16		trnaMT_GluTTC_MT_-_14674_14742	NNNGTTCTTGTAGTTGAAATACAACGATGGTTTTTCATATCATTGGTCGTGGTTGTAGTCCGTGCGAGAATANNN ------------------------------------------------GTGGTTGTAGTCCGTGCGAG-------		5_-_93905172_939052400, MT_-_14674_147420
tRF-17-BS68BFJ	ValAAC, ValCAC	3'-tRF	Exclusive	Nuclear	17		8.74333	7.45667	1.37462	0.169249		Yes	No	22		trna10_ValCAC_5_-_180649395_180649467	NNNGTTTCCGTAGTGTAGTGGTTATCACGTTCGCCTCACACGCGAAAGGTCCCCGGTTCGAAACCGGGCGGAAACANNN -------------------------------------------------------------AACCGGGCGGAAACACC-		1_-_161369490_1613695627, 5_+_180596610_1805966827, 6_-_27648885_276489577, 5_-_180529253_1805293257, 5_-_180645270_1806453427, 6_+_26538282_265383547, 1_-_149684088_1496841617, 5_+_180591154_1805912267, 5_-_180615416_1806154887, 5_+_180524070_1805241427, 5_-_180649395_1806494677, 3_+_169490018_1694900907, 6_-_27721179_277212517, 5_+_180600650_1806007227
tRF-19-1SS2P4IR	LysCTT	i-tRF	Exclusive	Nuclear	19		4.02333	3.23867	1.37381	0.169502		Yes	No	-21		trna10_LysCTT_16_+_3241501_3241573	NNNGCCCGGCTAGCTCAGTCGGTAGAGCATGGGACTCTTAATCTCAGGGTCGTGGGTTCGAGCCCCACGTTGGGCGNNN ----------------AGTCGGTAGAGCATGGGAC--------------------------------------------		16_+_3241501_32415739, 14_-_58706613_587066859, 18_-_43669271_436693439, 15_+_79152904_791529769
tRF-42-V47P596VW631QJ3KQ	GluCTC	i-tRF	Exclusive	Nuclear	42		4.81933	3.90733	1.37288	0.169789		Yes	Yes	2		trna116_GluCTC_1_-_145399233_145399304	NNNTCCCTGGTGGTCTAGTGGTTAGGATTCGGCGCTCTCACCGCCGCGGCCCGGGTTCGATTCCCGGTCAGGGAANNN ---------------TAGTGGTTAGGATTCGGCGCTCTCACCGCCGCGGCCCGGGTT---------------------		6_+_28949976_289500472, 1_-_161424398_1614244692, 1_-_161439189_1614392602, 1_-_161431809_1614318802, 1_+_249168447_2491685182, 1_-_161417018_1614170892, 1_-_145399233_1453993042, 6_-_126101393_1261014642
tRF-16-HR6HFRD	ProAGG, ProTGG, ProCGG	3'-tRF	Ambiguous	Nuclear	16		5.66933	4.51733	1.36944	0.170861		No	No	21		trna11_ProAGG_16_+_3241989_3242060	NNNGGCTCGTTGGTCTAGGGGTATGATTCTCGCTTAGGATGCGAGAGGTCCCGGGTTCAAATCCCGGACGAGCCCNNN ------------------------------------------------------------ATCCCGGACGAGCCCC--		11_+_75946557_759466286, 14_-_21077495_210775666, 1_-_167684725_1676847966, 11_-_75946869_759469406, 16_+_3239634_32397056, 14_+_21101165_211012366, 14_+_21152175_211522466, 16_-_3232635_32327066, 16_+_3222049_32221206, 16_+_3210386_32104806, 1_+_167683962_1676840336, 16_+_3238094_32381656, 6_+_26555498_265555696, 16_+_3208923_32089946, 16_-_3234133_32342046, 16_+_3241989_32420606, 7_+_128423504_…
tRF-33-I8W47W1R7HFEV	MT_GluTTC, GluTTC	3'-tRF	Exclusive	MT	33		14.6553	12.7247	1.36725	0.171548		No	No	22		trnaMT_GluTTC_MT_-_14674_14742	NNNGTTCTTGTAGTTGAAATACAACGATGGTTTTTCATATCATTGGTCGTGGTTGTAGTCCGTGCGAGAATANNN -----------------------------------------ATTGGTCGTGGTTGTAGTCCGTGCGAGAATACC-		5_-_93905172_939052403, MT_-_14674_147423
tRF-21-7OFND0B6B	MT_LysTTT, LysTTT	i-tRF	Ambiguous	MT	21		2.29133	1.64533	1.36724	0.171549		No	Yes	6		trnaMT_LysTTT_MT_+_8295_8364	NNNCACTGTAAAGCTAACTTAGCATTAACCTTTTAAGTTAAAGATTAAGAGAACCAACACCTCTTTACAGTGANNN ------------------------------------GTTAAAGATTAAGAGAACCAA-------------------		MT_+_8295_83641, 1_+_568844_5689131
tRF-25-8XF6RE987S	ArgCCT	i-tRF	Exclusive	Nuclear	25		9.04867	7.67067	1.36713	0.171586		Yes	Yes	4		trna12_ArgCCT_16_+_3243918_3243990	NNNGCCCCAGTGGCCTGATGGATAAGGTACTGGCCTCCTAAGCCAGGGATTGTGGGTTCGAGTTCCACCTGGGGTANNN -----------------------------------TCCTAAGCCAGGGATTGTGGGTTCG-------------------		16_+_3202901_32029735, 7_+_139025446_1390255185, 17_+_73030001_730300735, 16_+_3243918_32439905, 17_-_73030526_730305985
tRF-28-8NRS9NS334DL	MT_GluTTC, GluTTC	i-tRF	Exclusive	MT	28		5.46133	4.39667	1.36487	0.172295		No	No	15		trnaMT_GluTTC_MT_-_14674_14742	NNNGTTCTTGTAGTTGAAATACAACGATGGTTTTTCATATCATTGGTCGTGGTTGTAGTCCGTGCGAGAATANNN ---------------------------------------TCATTGGTCGTGGTTGTAGTCCGTGCGA--------		MT_-_14674_147428, 5_-_93905172_939052408
tRF-35-8NRS9NS334L2H1	MT_GluTTC, GluTTC	3'-tRF	Exclusive	MT	35		9.01867	7.62	1.36263	0.172998		No	No	22		trnaMT_GluTTC_MT_-_14674_14742	NNNGTTCTTGTAGTTGAAATACAACGATGGTTTTTCATATCATTGGTCGTGGTTGTAGTCCGTGCGAGAATANNN ---------------------------------------TCATTGGTCGTGGTTGTAGTCCGTGCGAGAATACC-		5_-_93905172_939052405, MT_-_14674_147425
tRF-40-EERZYQHQ9M739P8W	MT_GluTTC, GluTTC	i-tRF	Exclusive	MT	40		8.34667	6.97533	1.35877	0.174221		No	No	11		trnaMT_GluTTC_MT_-_14674_14742	NNNGTTCTTGTAGTTGAAATACAACGATGGTTTTTCATATCATTGGTCGTGGTTGTAGTCCGTGCGAGAATANNN -----------------------ACGATGGTTTTTCATATCATTGGTCGTGGTTGTAGTCCGT------------		MT_-_14674_147420, 5_-_93905172_939052400
tRF-20-7W1R7HFE	MT_GluTTC, GluTTC	i-tRF	Ambiguous	MT	20		2.406	1.838	1.35411	0.175702		No	No	19		trnaMT_GluTTC_MT_-_14674_14742	NNNGTTCTTGTAGTTGAAATACAACGATGGTTTTTCATATCATTGGTCGTGGTTGTAGTCCGTGCGAGAATANNN ---------------------------------------------------GTTGTAGTCCGTGCGAGAAT----		MT_-_14674_147420, 5_-_93905172_939052400
tRF-17-E76INB5	GlnCTG	i-tRF	Ambiguous	Nuclear	17		2.416	1.982	1.35345	0.175913		Yes	No	-12		trna1_GlnCTG_6_+_18836402_18836473	NNNGGTTCCATGGTGTAATGGTTAGCACTCTGGACTCTGAATCCAGCGATCCGAGTTCAAATCTCGGTGGAACCTNNN --------------------------ACTCTGGACTCTGAATC-----------------------------------		6_-_27515531_275156027, 1_-_147737382_1477374537, 1_+_147505038_1475051097, 6_-_28909378_289094497, 1_+_147800937_1478010087, 15_-_66161400_661614717, 6_+_27263212_272632837, 6_+_18836402_188364737, 6_+_27487308_274873797, 1_+_149186125_1491861967, 1_+_145963304_1459633757, 6_-_27759135_277592067, 17_+_8023070_80231417
tRF-25-PIR8YP9LON	ValCAC, GlyCCC	5'-tRF	Exclusive	Nuclear	25		7.45	6.294	1.35261	0.17618		No	No	-26		trna91_GlyCCC_1_-_149680210_149680280	NNNGCACTGGTGGTTCAGTGGTAGAATTCTCGCCTCCCACGCGGGAGACCCGGGTTTAATTCCCGGTCAAGATANNN ---GCACTGGTGGTTCAGTGGTAGAATT-------------------------------------------------		1_-_149680210_149680280, 1_-_149294666_149294736
tRF-35-6SXMSL73VL4YMY	HisGTG	5'-half	Exclusive	Nuclear	35		37.9047	33.7553	1.35036	0.176901		Yes	No	-18		trna1_HisGTG_15_+_45493349_45493420	NNNGCCGTGATCGTATAGTGGTTAGTACTCTGCGTTGTGGCCGCAGCAACCTCGGTTCGAATCCGAGTCACGGCANNN --GGCCGTGATCGTATAGTGGTTAGTACTCTGCGTTG-----------------------------------------		1_+_146544773_14654484435, 15_-_45492611_4549268235, 1_-_147774845_14777491635, 1_+_147753471_14775354235, 15_+_45493349_4549342035, 9_-_14433938_1443400935, 1_-_145396881_14539695235, 15_-_45490804_4549087535, 6_+_27125906_2712597735
tRF-28-JE9UHY0DFKDQ	MT_HisGTG	i-tRF	Exclusive	MT	28		2.25467	1.67933	1.34929	0.177243		No	Yes	3		trnaMT_HisGTG_MT_+_12138_12206	NNNGTAAATATAGTTTAACCAAAACATCAGATTGTGAATCTGACAACAGAGGCTTACGACCCCTTATTTACCNNN ---------------------------CAGATTGTGAATCTGACAACAGAGGCTT--------------------		MT_+_12138_122068
tRF-20-JKS2PNXI	CysGCA	i-tRF	Ambiguous	Nuclear	20		4.54933	3.62667	1.34922	0.177267		No	No	-20		trna10_CysGCA_7_+_149281816_149281887	NNNGGGGGTATAGCTCAGGGGTAGAGCATTTGACTGCAGATCAAGAGGTCTCTGGTTCAAATCCAGGTGCCCCCTNNN ---------------CAGGGGTAGAGCATTTGACT-------------------------------------------		7_+_149028220_1490282910, 3_-_131950642_1319507130, 14_+_73429679_734297500, 7_+_149281816_1492818870, 7_-_149052766_1490528370, 7_+_149332778_1493328490, 7_-_149074601_1490746720, 7_-_149072850_1490729210, 7_+_149295046_1492951170, 7_+_149404760_1494048310, 7_-_149310156_1493102270, 17_-_37017937_370180080, 7_+_149253802_1492538730, 7_-_149388272_1493883430
tRF-16-F8DHXY0	MetCAT, ThrCGT	i-tRF	Exclusive	Nuclear	16		16.6673	14.5313	1.3485	0.177498		No	No	-23		trna129_MetCAT_6_-_27870271_27870342	NNNAGCAGAGTGGCGCAGCGGAAGCGTGCTGGGCCCATAACCCAGAGGTCGATGGATCGAAACCATCCTCTGCTANNN ----------------AGCGGAAGCGTGCTGG----------------------------------------------		6_-_27271568_272716396, 6_-_27870271_278703426, 6_+_26286754_262868256, 17_-_80452597_804526686, 6_-_26330529_263306006, 1_+_153643726_1536437976, 6_-_26313352_263134236, 6_-_27560600_275606716, 6_-_27300764_273008356, 6_+_27745664_277457356
tRF-22-73VL4YMYP	HisGTG	i-tRF	Exclusive	Nuclear	22		3.90933	3.196	1.34198	0.179604		Yes	No	-16		trna1_HisGTG_15_+_45493349_45493420	NNNGCCGTGATCGTATAGTGGTTAGTACTCTGCGTTGTGGCCGCAGCAACCTCGGTTCGAATCCGAGTCACGGCANNN -----------------GTGGTTAGTACTCTGCGTTGTG---------------------------------------		6_+_27125906_271259772, 1_-_147774845_1477749162, 1_-_145396881_1453969522, 15_-_45490804_454908752, 15_-_45492611_454926822, 15_+_45493349_454934202, 9_-_14433938_144340092, 1_+_147753471_1477535422, 1_+_146544773_1465448442
tRF-32-PNR8YP9LON4V3	GlyCCC, GlyGCC	5'-half	Ambiguous	Nuclear	32		6523.23	7092.5	-1.34071	0.180015		Yes	No	-19		trna128_GlyGCC_6_-_27870686_27870756	NNNGCATTGGTGGTTCAGTGGTAGAATTCTCGCCTGCCACGCGGGAGGCCCGGGTTCGATTCCCGGCCAATGCANNN ---GCATTGGTGGTTCAGTGGTAGAATTCTCGCCT------------------------------------------		17_+_8029064_8029134, 1_-_161493637_161493707, 16_-_70812114_70812184, 16_-_70812942_70813012, 6_-_27870686_27870756, 2_-_157257659_157257729, 16_+_70823410_70823480, 1_+_17188416_17188486, 1_-_16872434_16872504, 16_+_70822597_70822667
tRF-24-OUR8309N0Y	SerGCT	5'-tRF	Exclusive	Nuclear	24		9.36933	7.83933	1.33904	0.180556		Yes	No	-38		trna10_SerGCT_15_-_40886023_40886104	NNNGACGAGGTGGCCGAGTGGTTAAGGCGATGGACTGCTAATCCATTGTGCTCTGCACGCGTGGGTTCGAATCCCATCCTCGTCGNNN ---GACGAGGTGGCCGAGTGGTTAAGG-------------------------------------------------------------		6_+_28180815_28180896, 17_+_8090184_8090265, 11_+_66115591_66115672, 6_-_28565117_28565198, 6_+_27265775_27265856, 15_-_40886023_40886104, 6_+_27065085_27065166
tRF-22-4S5IR2Z44	ArgCCG	i-tRF	Exclusive	Nuclear	22		1.51533	1.03867	1.33891	0.1806		Yes	No	0		trna23_ArgCCG_17_-_66016013_66016085	NNNGACCCAGTGGCCTAATGGATAAGGCATCAGCCTCCGGAGCTGGGGATTGTGGGTTCGAGTCCCATCTGGGTCGNNN ----------------------------------CTCCGGAGCTGGGGATTGTGGG-----------------------		17_-_66016013_660160852
tRF-27-Z3M8ZLSSXUL	MT_GluTTC, GluTTC	i-tRF	Exclusive	MT	27		19.8327	17.6453	1.33814	0.18085		No	No	17		trnaMT_GluTTC_MT_-_14674_14742	NNNGTTCTTGTAGTTGAAATACAACGATGGTTTTTCATATCATTGGTCGTGGTTGTAGTCCGTGCGAGAATANNN ------------------------------------------TTGGTCGTGGTTGTAGTCCGTGCGAGA------		MT_-_14674_147427, 5_-_93905172_939052407
tRF-17-M8ZLSSP	MT_GluTTC, GluTTC	i-tRF	Exclusive	MT	17		5.34733	4.46067	1.33775	0.180977		No	No	12		trnaMT_GluTTC_MT_-_14674_14742	NNNGTTCTTGTAGTTGAAATACAACGATGGTTTTTCATATCATTGGTCGTGGTTGTAGTCCGTGCGAGAATANNN -----------------------------------------------CGTGGTTGTAGTCCGTG-----------		MT_-_14674_147427, 5_-_93905172_939052407
tRF-35-8L8NRS9NS334L2	MT_GluTTC, GluTTC	i-tRF	Exclusive	MT	35		6.416	5.29067	1.33735	0.181109		No	No	17		trnaMT_GluTTC_MT_-_14674_14742	NNNGTTCTTGTAGTTGAAATACAACGATGGTTTTTCATATCATTGGTCGTGGTTGTAGTCCGTGCGAGAATANNN ----------------------------------TCATATCATTGGTCGTGGTTGTAGTCCGTGCGAGA------		5_-_93905172_939052405, MT_-_14674_147425
tRF-18-596VW6DK	GluCTC	i-tRF	Exclusive	Nuclear	18		2.99733	2.30067	1.336	0.181549		Yes	No	-12		trna10_GluCTC_3_-_103879524_103879595	NNNTTATTATTATACCTGTGGTTAGGATTCGGCGCTCTCACCGCCACGACCCGGGTTCAATTCCCGGTCAGGGAANNN -------------------------GATTCGGCGCTCTCACCG-----------------------------------		1_-_161431809_1614318808, 3_-_103879524_1038795958, 1_-_161424398_1614244698, 1_+_249168447_2491685188, 6_+_28949976_289500478, 1_-_145399233_1453993048, 1_-_161439189_1614392608, 1_-_161417018_1614170898, 6_-_126101393_1261014648
tRF-36-6SXMSL73VL4YMYE	HisGTG	5'-half	Exclusive	Nuclear	36		19.2133	17.0527	1.33554	0.181699		Yes	No	-17		trna1_HisGTG_15_+_45493349_45493420	NNNGCCGTGATCGTATAGTGGTTAGTACTCTGCGTTGTGGCCGCAGCAACCTCGGTTCGAATCCGAGTCACGGCANNN --GGCCGTGATCGTATAGTGGTTAGTACTCTGCGTTGT----------------------------------------		15_-_45492611_4549268236, 15_+_45493349_4549342036, 9_-_14433938_1443400936, 1_-_145396881_14539695236, 1_-_147774845_14777491636, 1_+_146544773_14654484436, 6_+_27125906_2712597736, 1_+_147753471_14775354236, 15_-_45490804_4549087536
tRF-18-94V4SMD0	GlyCCC	i-tRF	Exclusive	Nuclear	18		2.42867	3.37133	-1.33134	0.183078		Yes	No	-26		trna27_GlyCCC_2_-_70476123_70476193	NNNGCGCCGCTGGTGTAGTGGTATCATGCAAGATTCCCATTCTTGCGACCCGGGTTCGATTCCCGGGCGGCGCANNN ----------TGGTGTAGTGGTATCATG-------------------------------------------------		2_-_70476123_70476193, 16_-_686736_686806
tRF-16-RP9830D	LeuTAG	5'-tRF	Ambiguous	Nuclear	16		8.48867	9.92133	-1.32955	0.183666		Yes	No	-46		trna2_LeuTAG_14_+_21093529_21093610	NNNGGTAGTGTGGCCGAGCGGTCTAAGGCGCTGGATTTAGGCTCCAGTCTCTTCGGGGGCGTGGGTTCGAATCCCACCACTGCCANNN ---GGTAGTGTGGCCGAGC---------------------------------------------------------------------		14_+_21093529_21093610
tRF-26-OB1690PQR3E	SerTGA, MT_SerTGA	5'-tRF	Exclusive	MT	26		70.294	63.6367	1.32896	0.183862		Yes	No	-23		trnaMT_SerTGA_MT_-_7446_7514	NNNGAAAAAGTCATGGAGGCCATGGGGTTGGCTTGAAACCAGCTTTGGGGGGTTCGATTCCTTCCTTTTTTGNNN ---GAAAAAGTCATGGAGGCCATGGGGTT----------------------------------------------		1_-_567997_568065, MT_-_7446_7514
tRF-40-18VBY9PYKHM26RRN	GlyGCC	i-tRF	Exclusive	Nuclear	40		33.1373	28.2387	1.3264	0.184706		Yes	Yes	2		trna128_GlyGCC_6_-_27870686_27870756	NNNGCATTGGTGGTTCAGTGGTAGAATTCTCGCCTGCCACGCGGGAGGCCCGGGTTCGATTCCCGGCCAATGCANNN ----------------AGTGGTAGAATTCTCGCCTGCCACGCGGGAGGCCCGGGTT---------------------		16_-_70812942_708130120, 17_+_8029064_80291340, 1_+_161420467_1614205370, 1_-_161493637_1614937070, 16_-_70812114_708121840, 1_+_161435258_1614353280, 21_-_18827107_188271770, 6_-_27870686_278707560, 1_+_161413094_1614131640, 16_+_70823410_708234800, 1_+_161427898_1614279680, 2_-_157257659_1572577290
tRF-36-KB0MFN7BWU2F5JE	MT_HisGTG	i-tRF	Ambiguous	MT	36		1.26067	0.918667	1.32537	0.185048		No	Yes	2		trnaMT_HisGTG_MT_+_12138_12206	NNNGTAAATATAGTTTAACCAAAACATCAGATTGTGAATCTGACAACAGAGGCTTACGACCCCTTATTTACCNNN ------------------CCAAAACATCAGATTGTGAATCTGACAACAGAGGCT---------------------		MT_+_12138_122066
tRF-35-2BJ65YXENDBP1I	MT_HisGTG	i-tRF	Ambiguous	MT	35		4.92333	3.742	1.32487	0.185215		No	Yes	2		trnaMT_HisGTG_MT_+_12138_12206	NNNGTAAATATAGTTTAACCAAAACATCAGATTGTGAATCTGACAACAGAGGCTTACGACCCCTTATTTACCNNN -------------------CAAAACATCAGATTGTGAATCTGACAACAGAGGCT---------------------		MT_+_12138_122065
tRF-22-Q86N7KYUN	ArgCCG	i-tRF	Exclusive	Nuclear	22		1.91	1.51667	1.32214	0.186123		Yes	Yes	7		trna23_ArgCCG_17_-_66016013_66016085	NNNGACCCAGTGGCCTAATGGATAAGGCATCAGCCTCCGGAGCTGGGGATTGTGGGTTCGAGTCCCATCTGGGTCGNNN -----------------------------------------GCTGGGGATTGTGGGTTCGAGT----------------		17_-_66016013_660160852
tRF-38-HMI8W47W1R7HFEV	MT_GluTTC, GluTTC	3'-tRF	Exclusive	MT	38		4.172	3.36267	1.32175	0.186253		No	No	22		trnaMT_GluTTC_MT_-_14674_14742	NNNGTTCTTGTAGTTGAAATACAACGATGGTTTTTCATATCATTGGTCGTGGTTGTAGTCCGTGCGAGAATANNN ------------------------------------ATATCATTGGTCGTGGTTGTAGTCCGTGCGAGAATACC-		5_-_93905172_939052408, MT_-_14674_147428
tRF-21-8XF6RE980	ArgCCT	i-tRF	Exclusive	Nuclear	21		6.584	5.50933	1.31656	0.187985		Yes	No	0		trna12_ArgCCT_16_+_3243918_3243990	NNNGCCCCAGTGGCCTGATGGATAAGGTACTGGCCTCCTAAGCCAGGGATTGTGGGTTCGAGTTCCACCTGGGGTANNN -----------------------------------TCCTAAGCCAGGGATTGTGGG-----------------------		17_+_73030001_730300731, 16_+_3202901_32029731, 17_-_73030526_730305981, 7_+_139025446_1390255181, 16_+_3243918_32439901
tRF-41-Q72S3HPSR95933JKB	GluCTC	i-tRF	Exclusive	Nuclear	41		3.48867	2.79067	1.31598	0.188182		Yes	No	19		trna116_GluCTC_1_-_145399233_145399304	NNNTCCCTGGTGGTCTAGTGGTTAGGATTCGGCGCTCTCACCGCCGCGGCCCGGGTTCGATTCCCGGTCAGGGAANNN ---------------------------------GCTCTCACCGCCGCGGCCCGGGTTCGATTCCCGGTCAGGGA----		1_-_145399233_1453993041, 1_-_161439189_1614392601, 1_-_161424398_1614244691, 1_-_161417018_1614170891, 6_+_28949976_289500471, 6_-_126101393_1261014641, 1_-_161431809_1614318801
tRF-17-S8V0J8L	LysCTT	i-tRF	Exclusive	Nuclear	17		1.612	1.168	1.31472	0.188603		Yes	No	-22		trna10_LysCTT_16_+_3241501_3241573	NNNGCCCGGCTAGCTCAGTCGGTAGAGCATGGGACTCTTAATCTCAGGGTCGTGGGTTCGAGCCCCACGTTGGGCGNNN -----------------GTCGGTAGAGCATGGGA---------------------------------------------		15_+_79152904_791529767, 18_-_43669271_436693437, 14_-_58706613_587066857, 16_+_3241501_32415737
tRF-33-Q99P9P9NH57SD3	ValCAC	5'-half	Exclusive	Nuclear	33		33.1807	38.9273	-1.31227	0.189429		Yes	No	-20		trna152_ValCAC_6_-_27248049_27248121	NNNGCTTCTGTAGTGTAGTGGTTATCACGTTCGCCTCACACGCGAAAGGTCCCCGGTTCGAAACCGGGCAGAAGCANNN ---GCTTCTGTAGTGTAGTGGTTATCACGTTCGCCT-------------------------------------------		6_-_27248049_27248121
tRF-42-1SS2P4FINOW6RM7KQ	LysCTT	i-tRF	Exclusive	Nuclear	42		18.5387	16.302	1.30914	0.190488		Yes	Yes	2		trna11_LysCTT_5_-_180648979_180649051	NNNGCCCGGCTAGCTCAGTCGGTAGAGCATGAGACTCTTAATCTCAGGGTCGTGGGTTCGAGCCCCACGTTGGGCGNNN ----------------AGTCGGTAGAGCATGAGACTCTTAATCTCAGGGTCGTGGGTT---------------------		5_-_180648979_1806490512, 16_+_3225692_32257642, 5_+_180634755_1806348272, 1_-_145395522_1453955942, 6_+_26556774_265568462
tRF-20-BDHPIWOM	MT_HisGTG	i-tRF	Ambiguous	MT	20		1.288	0.975333	1.30652	0.191374		No	No	-12		trnaMT_HisGTG_MT_+_12138_12206	NNNGTAAATATAGTTTAACCAAAACATCAGATTGTGAATCTGACAACAGAGGCTTACGACCCCTTATTTACCNNN --------------------AAAACATCAGATTGTGAATC-----------------------------------		MT_+_12138_122060
tRF-34-8L8NRS9NS3341S	MT_GluTTC, GluTTC	i-tRF	Exclusive	MT	34		12.474	10.7633	1.30505	0.191877		No	No	16		trnaMT_GluTTC_MT_-_14674_14742	NNNGTTCTTGTAGTTGAAATACAACGATGGTTTTTCATATCATTGGTCGTGGTTGTAGTCCGTGCGAGAATANNN ----------------------------------TCATATCATTGGTCGTGGTTGTAGTCCGTGCGAG-------		5_-_93905172_939052404, MT_-_14674_147424
tRF-43-EERZYQHQ9M739P8WD8	MT_GluTTC, GluTTC	i-tRF	Exclusive	MT	43		17.8507	13.0513	1.30495	0.191909		No	No	14		trnaMT_GluTTC_MT_-_14674_14742	NNNGTTCTTGTAGTTGAAATACAACGATGGTTTTTCATATCATTGGTCGTGGTTGTAGTCCGTGCGAGAATANNN -----------------------ACGATGGTTTTTCATATCATTGGTCGTGGTTGTAGTCCGTGCG---------		5_-_93905172_939052403, MT_-_14674_147423
tRF-39-7Z8L8NRS9NS3341S	MT_GluTTC, GluTTC	i-tRF	Exclusive	MT	39		17.3613	14.944	1.30268	0.192684		No	No	16		trnaMT_GluTTC_MT_-_14674_14742	NNNGTTCTTGTAGTTGAAATACAACGATGGTTTTTCATATCATTGGTCGTGGTTGTAGTCCGTGCGAGAATANNN -----------------------------GTTTTTCATATCATTGGTCGTGGTTGTAGTCCGTGCGAG-------		5_-_93905172_939052409, MT_-_14674_147429
tRF-34-XENDBP1IUUK7JE	MT_HisGTG	i-tRF	Exclusive	MT	34		3.91133	3.04067	1.30111	0.193222		No	No	16		trnaMT_HisGTG_MT_+_12138_12206	NNNGTAAATATAGTTTAACCAAAACATCAGATTGTGAATCTGACAACAGAGGCTTACGACCCCTTATTTACCNNN ----------------------------------TGAATCTGACAACAGAGGCTTACGACCCCTTATT-------		MT_+_12138_122064
tRF-17-UJJKIW4	ArgCCT	i-tRF	Ambiguous	Nuclear	17		2.36533	1.878	1.29931	0.193836		Yes	No	-1		trna12_ArgCCT_16_+_3243918_3243990	NNNGCCCCAGTGGCCTGATGGATAAGGTACTGGCCTCCTAAGCCAGGGATTGTGGGTTCGAGTTCCACCTGGGGTANNN --------------------------------------TAAGCCAGGGATTGTGG------------------------		17_+_73030001_730300737, 16_+_3243918_32439907, 17_-_73030526_730305987, 7_+_139025446_1390255187, 16_+_3202901_32029737
tRF-23-FN7BWU2FDS	MT_HisGTG	i-tRF	Ambiguous	MT	23		29.8033	27.31	1.29779	0.194361		No	No	-1		trnaMT_HisGTG_MT_+_12138_12206	NNNGTAAATATAGTTTAACCAAAACATCAGATTGTGAATCTGACAACAGAGGCTTACGACCCCTTATTTACCNNN ----------------------------AGATTGTGAATCTGACAACAGAG------------------------		MT_+_12138_122063
tRF-17-L85J3KQ	GlyGCC	i-tRF	Exclusive	Nuclear	17		4.49933	3.69	1.29771	0.194387		Yes	Yes	2		trna128_GlyGCC_6_-_27870686_27870756	NNNGCATTGGTGGTTCAGTGGTAGAATTCTCGCCTGCCACGCGGGAGGCCCGGGTTCGATTCCCGGCCAATGCANNN ---------------------------------------CGCGGGAGGCCCGGGTT---------------------		1_+_161427898_1614279687, 1_+_161420467_1614205377, 16_-_70812114_708121847, 17_+_8029064_80291347, 1_-_161493637_1614937077, 6_-_27870686_278707567, 16_+_70823410_708234807, 1_+_161413094_1614131647, 21_-_18827107_188271777, 2_-_157257659_1572577297, 16_-_70812942_708130127, 1_+_161435258_1614353287
tRF-20-1YIF54RN	AlaTGC, MT_AlaTGC	i-tRF	Exclusive	MT	20		2.32267	1.78333	1.29698	0.194637		No	Yes	8		trnaMT_AlaTGC_MT_-_5587_5655	NNNAAGGGCTTAGCTTAATTAAAGTGGCTGATTTGCGTTCAGTTGATGCAGAGTGGGGTTTTGCAGTCCTTANNN ----------------------------------------AGTTGATGCAGAGTGGGGTT---------------		14_+_32954252_329543200, MT_-_5587_56550, 1_-_566137_5662050
tRF-29-I8W47W1R7HE6	MT_GluTTC, GluTTC	i-tRF	Exclusive	MT	29		5.40067	4.382	1.29418	0.195604		No	No	18		trnaMT_GluTTC_MT_-_14674_14742	NNNGTTCTTGTAGTTGAAATACAACGATGGTTTTTCATATCATTGGTCGTGGTTGTAGTCCGTGCGAGAATANNN -----------------------------------------ATTGGTCGTGGTTGTAGTCCGTGCGAGAA-----		5_-_93905172_939052409, MT_-_14674_147429
tRF-22-MQ18Y3E7M	HisGTG	i-tRF	Ambiguous	Nuclear	22		2.854	2.19667	1.29377	0.195744		Yes	No	-22		trna1_HisGTG_15_+_45493349_45493420	NNNGCCGTGATCGTATAGTGGTTAGTACTCTGCGTTGTGGCCGCAGCAACCTCGGTTCGAATCCGAGTCACGGCANNN -----------CGTATAGTGGTTAGTACTCTGC---------------------------------------------		1_-_149155828_149155899, 15_-_45490804_45490875, 1_+_146544773_146544844, 1_-_147774845_147774916, 1_+_147753471_147753542, 1_-_145396881_145396952, 15_+_45493349_45493420, 6_+_27125906_27125977, 15_-_45492611_45492682, 9_-_14433938_14434009
tRF-33-EERZYQHQ9M730N	MT_GluTTC, GluTTC	i-tRF	Ambiguous	MT	33		6.94733	5.91333	1.29361	0.195799		No	Yes	4		trnaMT_GluTTC_MT_-_14674_14742	NNNGTTCTTGTAGTTGAAATACAACGATGGTTTTTCATATCATTGGTCGTGGTTGTAGTCCGTGCGAGAATANNN -----------------------ACGATGGTTTTTCATATCATTGGTCGTGGTTGT-------------------		MT_-_14674_147423, 5_-_93905172_939052403
tRF-32-R9JP9P9NH5SY3	ValTAC	5'-half	Exclusive	Sex	32		2.25733	2.806	-1.29079	0.196776		Yes	No	-21		trna17_ValTAC_11_-_59318102_59318174	NNNGGTTCCATAGTGTAGTGGTTATCACGTCTGCTTTACACGCAGAAGGTCCTGGGTTCGAGCCCCAGTGGAACCANNN ---GGTTCCATAGTGTAGTGGTTATCACGTCTGCT--------------------------------------------		X_-_18693029_18693101, 11_-_59318102_59318174
tRF-35-897PVP941QKS3W	AspGTC	5'-half	Exclusive	Nuclear	35		1.794	2.25267	-1.28731	0.197987		Yes	No	-17		trna10_AspGTC_12_-_125424193_125424264	NNNTCCTCGTTAGTATAGTGGTGAGTATCCCCGCCTGTCACGCGGGAGACCGGGGTTCGATTCCCCGACGGGGAGNNN ---TCCTCGTTAGTATAGTGGTGAGTATCCCCGCCTGT----------------------------------------		6_+_27447453_27447524, 1_-_161425414_161425485, 6_+_27471523_27471594, 1_-_161410615_161410686, 12_-_125411891_125411962, 12_-_125424193_125424264, 1_-_161440205_161440276, 1_-_161432824_161432895, 12_+_96429799_96429870, 1_-_161418033_161418104, 17_-_8125556_8125627
tRF-18-4E6L1FDP	ArgCCT	i-tRF	Ambiguous	Nuclear	18		11.818	14.8767	-1.2872	0.198025		Yes	No	-24		trna18_ArgCCT_17_+_73030001_73030073	NNNGCCCCAGTGGCCTAATGGATAAGGCACTGGCCTCCTAAGCCAGGGATTGTGGGTTCGAGTCCCACCTGGGGTANNN --------------CTAATGGATAAGGCACTG-----------------------------------------------		17_+_73030001_730300738, 17_-_73030526_730305988
tRF-16-WB08Q2B	ValAAC, ValCAC	i-tRF	Exclusive	Nuclear	16		1.68267	1.15333	1.28527	0.198699		Yes	No	17		trna10_ValCAC_5_-_180649395_180649467	NNNGTTTCCGTAGTGTAGTGGTTATCACGTTCGCCTCACACGCGAAAGGTCCCCGGTTCGAAACCGGGCGGAAACANNN ---------------------------------------------------------TCGAAACCGGGCGGAA------		5_-_180649395_1806494676, 6_+_26538282_265383546, 5_-_180529253_1805293256, 6_-_27648885_276489576, 6_-_27721179_277212516, 5_+_180596610_1805966826, 5_-_180615416_1806154886, 5_-_180645270_1806453426, 1_-_149684088_1496841616, 5_+_180524070_1805241426, 5_+_180591154_1805912266, 3_+_169490018_1694900906, 1_-_161369490_1613695626, 5_+_180600650_1806007226
tRF-19-JKIWRN1S	ArgCCT	i-tRF	Exclusive	Nuclear	19		9.166	7.80267	1.28465	0.198915		Yes	Yes	6		trna12_ArgCCT_16_+_3243918_3243990	NNNGCCCCAGTGGCCTGATGGATAAGGTACTGGCCTCCTAAGCCAGGGATTGTGGGTTCGAGTTCCACCTGGGGTANNN -------------------------------------------CAGGGATTGTGGGTTCGAG-----------------		17_+_73030001_730300739, 16_+_3243918_32439909, 16_+_3202901_32029739, 17_-_73030526_730305989, 7_+_139025446_1390255189
tRF-18-4JRX6ND3	GluTTC	i-tRF	Ambiguous	Nuclear	18		3.58467	3.00067	1.27958	0.200693		Yes	No	-23		trna11_GluTTC_15_-_26327381_26327452	NNNTCCCACATGGTCTAGCGGTTAGGATTCCTGGTTTTCACCCAGGCGGCCCGGGTTCGACTCCCGGTGTGGGAANNN --------------CTAGCGGTTAGGATTCCT----------------------------------------------		15_-_26327381_263274528, 13_-_45492062_454921338, 13_-_41634874_416349458, 2_-_131094701_1310947728
tRF-22-M8ZLSSXUL	MT_GluTTC, GluTTC	i-tRF	Exclusive	MT	22		5.648	4.614	1.27805	0.201232		No	No	17		trnaMT_GluTTC_MT_-_14674_14742	NNNGTTCTTGTAGTTGAAATACAACGATGGTTTTTCATATCATTGGTCGTGGTTGTAGTCCGTGCGAGAATANNN -----------------------------------------------CGTGGTTGTAGTCCGTGCGAGA------		MT_-_14674_147422, 5_-_93905172_939052402
tRF-36-86V8WPMN1E8Y7ZD	GluTTC	5'-tRF	Exclusive	Nuclear	36		2.17067	2.89	-1.27694	0.201624		Yes	No	-16		trna20_GluTTC_2_-_131094701_131094772	NNNTCCCATATGGTCTAGCGGTTAGGATTCCTGGTTTTCACCCAGGTGGCCCGGGTTCGACTCCCGGTATGGGAANNN ---TCCCATATGGTCTAGCGGTTAGGATTCCTGGTTTTC---------------------------------------		2_-_131094701_131094772, 13_-_41634874_41634945
tRF-26-R29P4P9L5HD	AlaTGC, AlaAGC, AlaCGC	5'-tRF	Exclusive	Nuclear	26		1.446	2.02333	-1.27528	0.202211		Yes	No	-26		trna10_AlaCGC_6_+_26553731_26553802	NNNGGGGATGTAGCTCAGTGGTAGAGCGCATGCTTCGCATGTATGAGGTCCCGGGTTCGATCCCCGGCATCTCCANNN ---GGGGATGTAGCTCAGTGGTAGAGCGC-------------------------------------------------		12_-_125406301_125406372, 6_+_28611222_28611293, 2_+_157257281_157257352, 6_-_28641613_28641684, 12_+_125424512_125424583, 5_+_180633868_180633939, 6_-_28626014_28626085, 6_+_26553731_26553802
tRF-19-7W1R7HE6	MT_GluTTC, GluTTC	i-tRF	Ambiguous	MT	19		2.644	2.06933	1.27218	0.20331		No	No	18		trnaMT_GluTTC_MT_-_14674_14742	NNNGTTCTTGTAGTTGAAATACAACGATGGTTTTTCATATCATTGGTCGTGGTTGTAGTCCGTGCGAGAATANNN ---------------------------------------------------GTTGTAGTCCGTGCGAGAA-----		5_-_93905172_939052409, MT_-_14674_147429
tRF-36-8L8NRS9NS334L2B	MT_GluTTC, GluTTC	i-tRF	Exclusive	MT	36		1.42533	1.18533	1.26861	0.204582		No	No	18		trnaMT_GluTTC_MT_-_14674_14742	NNNGTTCTTGTAGTTGAAATACAACGATGGTTTTTCATATCATTGGTCGTGGTTGTAGTCCGTGCGAGAATANNN ----------------------------------TCATATCATTGGTCGTGGTTGTAGTCCGTGCGAGAA-----		MT_-_14674_147426, 5_-_93905172_939052406
tRF-33-86V8WPMN1E8Y0E	GluTTC	5'-half	Exclusive	Nuclear	33		96.5393	114.457	-1.2682	0.204728		Yes	No	-19		trna20_GluTTC_2_-_131094701_131094772	NNNTCCCATATGGTCTAGCGGTTAGGATTCCTGGTTTTCACCCAGGTGGCCCGGGTTCGACTCCCGGTATGGGAANNN ---TCCCATATGGTCTAGCGGTTAGGATTCCTGGTT------------------------------------------		13_-_41634874_41634945, 2_-_131094701_131094772
tRF-31-ISQI45LSM1M3E	GluCTC	i-tRF	Exclusive	Nuclear	31		5.59	4.59333	1.2671	0.20512		Yes	Yes	2		trna116_GluCTC_1_-_145399233_145399304	NNNTCCCTGGTGGTCTAGTGGTTAGGATTCGGCGCTCTCACCGCCGCGGCCCGGGTTCGATTCCCGGTCAGGGAANNN --------------------------ATTCGGCGCTCTCACCGCCGCGGCCCGGGTT---------------------		1_-_161439189_1614392601, 1_-_145399233_1453993041, 1_-_161431809_1614318801, 1_-_161417018_1614170891, 1_+_249168447_2491685181, 6_-_126101393_1261014641, 6_+_28949976_289500471, 1_-_161424398_1614244691
tRF-23-8NRS9NS3DK	MT_GluTTC, GluTTC	i-tRF	Exclusive	MT	23		24.1707	21.9827	1.26193	0.206975		No	No	10		trnaMT_GluTTC_MT_-_14674_14742	NNNGTTCTTGTAGTTGAAATACAACGATGGTTTTTCATATCATTGGTCGTGGTTGTAGTCCGTGCGAGAATANNN ---------------------------------------TCATTGGTCGTGGTTGTAGTCCG-------------		5_-_93905172_939052403, MT_-_14674_147423
tRF-31-73FEWS3R2VR0B	GlyCCC	i-tRF	Exclusive	Nuclear	31		2.03533	1.52933	1.26092	0.207337		No	No	-6		trna133_GlyCCC_1_-_16872434_16872504	NNNGCATTGGTGGTTCAGTGGTAGAATTCTCGCCTCCCACGCGGGAGACCCGGGTTCAATTCCCGGCCAATGCANNN -----------------GTGGTAGAATTCTCGCCTCCCACGCGGGAGA-----------------------------		1_-_149680210_1496802801, 1_+_17188416_171884861, 1_-_16872434_168725041
tRF-21-Z3M8ZLSSE	MT_GluTTC, GluTTC	i-tRF	Exclusive	MT	21		5.146	4.16667	1.2603	0.207561		No	No	11		trnaMT_GluTTC_MT_-_14674_14742	NNNGTTCTTGTAGTTGAAATACAACGATGGTTTTTCATATCATTGGTCGTGGTTGTAGTCCGTGCGAGAATANNN ------------------------------------------TTGGTCGTGGTTGTAGTCCGT------------		MT_-_14674_147421, 5_-_93905172_939052401
tRF-36-EERZYQHQ9M739PE	MT_GluTTC, GluTTC	i-tRF	Exclusive	MT	36		4.524	3.65333	1.25613	0.209068		No	Yes	7		trnaMT_GluTTC_MT_-_14674_14742	NNNGTTCTTGTAGTTGAAATACAACGATGGTTTTTCATATCATTGGTCGTGGTTGTAGTCCGTGCGAGAATANNN -----------------------ACGATGGTTTTTCATATCATTGGTCGTGGTTGTAGT----------------		MT_-_14674_147426, 5_-_93905172_939052406
tRF-23-9M739P8WD8	MT_GluTTC, GluTTC	i-tRF	Exclusive	MT	23		17.9213	16.0787	1.25418	0.209775		No	No	14		trnaMT_GluTTC_MT_-_14674_14742	NNNGTTCTTGTAGTTGAAATACAACGATGGTTTTTCATATCATTGGTCGTGGTTGTAGTCCGTGCGAGAATANNN -------------------------------------------TGGTCGTGGTTGTAGTCCGTGCG---------		MT_-_14674_147423, 5_-_93905172_939052403
tRF-20-779PZBHF	MT_GluTTC, GluTTC	5'-tRF	Ambiguous	MT	20		1.952	1.57333	1.25321	0.210129		No	No	-29		trnaMT_GluTTC_MT_-_14674_14742	NNNGTTCTTGTAGTTGAAATACAACGATGGTTTTTCATATCATTGGTCGTGGTTGTAGTCCGTGCGAGAATANNN ---GTTCTTGTAGTTGAAATACA----------------------------------------------------		5_-_93905172_93905240, MT_-_14674_14742
tRF-23-QNR8VP949	GlyTCC	5'-tRF	Ambiguous	Nuclear	23		3.02133	2.384	1.25151	0.210747		Yes	No	-29		trna117_GlyTCC_1_-_145397864_145397935	NNNGCGTTGGTGGTATAGTGGTGAGCATAGCTGCCTTCCAAGCAGTTGACCCGGGTTCGATTCCCGGCCAACGCANNN ---GCGTTGGTGGTATAGTGGTGAGC----------------------------------------------------		1_-_161409961_161410032, 1_-_161417375_161417446, 1_+_161500903_161500974, 1_-_161432166_161432237, 1_-_161424756_161424827, 1_-_161439547_161439618, 1_-_145397864_145397935
tRF-17-8NRS9NN	MT_GluTTC, GluTTC	i-tRF	Ambiguous	MT	17		4.06533	3.32267	1.2506	0.211081		No	Yes	4		trnaMT_GluTTC_MT_-_14674_14742	NNNGTTCTTGTAGTTGAAATACAACGATGGTTTTTCATATCATTGGTCGTGGTTGTAGTCCGTGCGAGAATANNN ---------------------------------------TCATTGGTCGTGGTTGT-------------------		MT_-_14674_147427, 5_-_93905172_939052407
tRF-29-PSQP4PW3FJFL	LysCTT	5'-tRF	Exclusive	Nuclear	29		3.814	2.75533	1.25052	0.211109		Yes	No	-24		trna11_LysCTT_5_-_180648979_180649051	NNNGCCCGGCTAGCTCAGTCGGTAGAGCATGAGACTCTTAATCTCAGGGTCGTGGGTTCGAGCCCCACGTTGGGCGNNN ---GCCCGGCTAGCTCAGTCGGTAGAGCATGA-----------------------------------------------		16_+_3225692_3225764, 5_-_180648979_180649051, 16_-_3207406_3207478, 1_-_145395522_145395594, 6_+_26556774_26556846, 5_+_180634755_180634827
tRF-29-6SXMSL73VLH3	HisGTG	5'-tRF	Ambiguous	Nuclear	29		18.348	16.4653	1.24764	0.212164		Yes	No	-24		trna1_HisGTG_15_+_45493349_45493420	NNNGCCGTGATCGTATAGTGGTTAGTACTCTGCGTTGTGGCCGCAGCAACCTCGGTTCGAATCCGAGTCACGGCANNN --GGCCGTGATCGTATAGTGGTTAGTACTCT-----------------------------------------------		1_+_146544773_14654484429, 1_+_147753471_14775354229, 15_+_45493349_4549342029, 9_-_14433938_1443400929, 6_+_27125906_2712597729, 1_-_147774845_14777491629, 15_-_45492611_4549268229, 15_-_45490804_4549087529, 1_-_145396881_14539695229
tRF-33-86J8WPMN1E8Y0E	GluTTC	5'-half	Exclusive	Nuclear	33		557.413	683.371	-1.24605	0.212745		Yes	No	-19		trna11_GluTTC_15_-_26327381_26327452	NNNTCCCACATGGTCTAGCGGTTAGGATTCCTGGTTTTCACCCAGGCGGCCCGGGTTCGACTCCCGGTGTGGGAANNN ---TCCCACATGGTCTAGCGGTTAGGATTCCTGGTT------------------------------------------		15_-_26327381_26327452, 13_-_45492062_45492133
tRF-18-8R6Q46D2	AlaTGC, AlaCGC	3'-tRF	Exclusive	Nuclear	18		2.46933	1.98867	1.24271	0.213974		Yes	No	23		trna10_AlaCGC_6_+_26553731_26553802	NNNGGGGATGTAGCTCAGTGGTAGAGCGCATGCTTCGCATGTATGAGGTCCCGGGTTCGATCCCCGGCATCTCCANNN ------------------------------------------------------------TCCCCGGCATCTCCACCA		6_+_26553731_265538028, 5_+_180633868_1806339398, 2_+_157257281_1572573528, 6_+_28611222_286112938, 12_+_125424512_1254245838, 6_-_28641613_286416848, 12_-_125406301_1254063728
tRF-31-PNR8YP9LON4VD	GlyCCC, GlyGCC	5'-half	Ambiguous	Nuclear	31		3996.2	4471.2	-1.24162	0.214376		Yes	No	-20		trna128_GlyGCC_6_-_27870686_27870756	NNNGCATTGGTGGTTCAGTGGTAGAATTCTCGCCTGCCACGCGGGAGGCCCGGGTTCGATTCCCGGCCAATGCANNN ---GCATTGGTGGTTCAGTGGTAGAATTCTCGCC-------------------------------------------		16_+_70823410_70823480, 16_-_70812114_70812184, 1_-_161493637_161493707, 16_+_70822597_70822667, 6_-_27870686_27870756, 2_-_157257659_157257729, 16_-_70812942_70813012, 1_-_16872434_16872504, 1_+_17188416_17188486, 17_+_8029064_8029134
tRF-19-UJJKIWIZ	ArgCCT	i-tRF	Exclusive	Nuclear	19		5.76933	4.77	1.24098	0.214613		Yes	Yes	1		trna12_ArgCCT_16_+_3243918_3243990	NNNGCCCCAGTGGCCTGATGGATAAGGTACTGGCCTCCTAAGCCAGGGATTGTGGGTTCGAGTTCCACCTGGGGTANNN --------------------------------------TAAGCCAGGGATTGTGGGT----------------------		16_+_3243918_32439909, 16_+_3202901_32029739, 7_+_139025446_1390255189, 17_+_73030001_730300739, 17_-_73030526_730305989
tRF-18-PP6N7K05	ArgCCT	i-tRF	Exclusive	Nuclear	18		3.496	2.63867	1.24091	0.214638		Yes	Yes	3		trna12_ArgCCT_16_+_3243918_3243990	NNNGCCCCAGTGGCCTGATGGATAAGGTACTGGCCTCCTAAGCCAGGGATTGTGGGTTCGAGTTCCACCTGGGGTANNN -----------------------------------------GCCAGGGATTGTGGGTTC--------------------		16_+_3202901_32029738, 16_+_3243918_32439908, 7_+_139025446_1390255188, 17_-_73030526_730305988, 17_+_73030001_730300738
tRF-39-Q72S3HPSR95933FY	GluCTC	i-tRF	Exclusive	Nuclear	39		4.03	3.248	1.23902	0.215338		Yes	No	17		trna116_GluCTC_1_-_145399233_145399304	NNNTCCCTGGTGGTCTAGTGGTTAGGATTCGGCGCTCTCACCGCCGCGGCCCGGGTTCGATTCCCGGTCAGGGAANNN ---------------------------------GCTCTCACCGCCGCGGCCCGGGTTCGATTCCCGGTCAGG------		1_-_161431809_1614318809, 1_-_145399233_1453993049, 1_-_161417018_1614170899, 1_+_249168447_2491685189, 6_+_28949976_289500479, 6_-_126101393_1261014649, 1_-_161424398_1614244699, 1_-_161439189_1614392609
tRF-35-Z9HMI8W47W1R7H	MT_GluTTC, GluTTC	i-tRF	Exclusive	MT	35		4.41267	3.632	1.23817	0.215655		No	No	14		trnaMT_GluTTC_MT_-_14674_14742	NNNGTTCTTGTAGTTGAAATACAACGATGGTTTTTCATATCATTGGTCGTGGTTGTAGTCCGTGCGAGAATANNN -------------------------------TTTTCATATCATTGGTCGTGGTTGTAGTCCGTGCG---------		MT_-_14674_147425, 5_-_93905172_939052405
tRF-23-HQ9M739P0J	MT_GluTTC, GluTTC	i-tRF	Exclusive	MT	23		1.60267	1.28067	1.23784	0.215776		No	No	9		trnaMT_GluTTC_MT_-_14674_14742	NNNGTTCTTGTAGTTGAAATACAACGATGGTTTTTCATATCATTGGTCGTGGTTGTAGTCCGTGCGAGAATANNN --------------------------------------ATCATTGGTCGTGGTTGTAGTCC--------------		5_-_93905172_939052403, MT_-_14674_147423
tRF-23-PNR8YP9LD6	GlyCCC, GlyGCC	5'-tRF	Ambiguous	Nuclear	23		7.84867	6.642	1.2363	0.216347		Yes	No	-28		trna128_GlyGCC_6_-_27870686_27870756	NNNGCATTGGTGGTTCAGTGGTAGAATTCTCGCCTGCCACGCGGGAGGCCCGGGTTCGATTCCCGGCCAATGCANNN ---GCATTGGTGGTTCAGTGGTAGAA---------------------------------------------------		17_+_8029064_8029134, 16_+_70822597_70822667, 16_-_70812942_70813012, 1_+_17188416_17188486, 16_-_70812114_70812184, 2_-_157257659_157257729, 1_-_161493637_161493707, 6_-_27870686_27870756, 16_+_70823410_70823480, 1_-_16872434_16872504
tRF-35-Q72S3HPSR95933	GluCTC	i-tRF	Exclusive	Nuclear	35		1.64533	1.18667	1.2354	0.216681		Yes	No	13		trna116_GluCTC_1_-_145399233_145399304	NNNTCCCTGGTGGTCTAGTGGTTAGGATTCGGCGCTCTCACCGCCGCGGCCCGGGTTCGATTCCCGGTCAGGGAANNN ---------------------------------GCTCTCACCGCCGCGGCCCGGGTTCGATTCCCGGT----------		6_-_126101393_1261014645, 6_+_28949976_289500475, 1_-_161417018_1614170895, 1_-_145399233_1453993045, 1_+_249168447_2491685185, 1_-_161424398_1614244695, 1_-_161431809_1614318805, 1_-_161439189_1614392605
tRF-22-FN7BWU2FL	MT_HisGTG	i-tRF	Ambiguous	MT	22		18.4787	16.5713	1.23231	0.217832		No	No	-2		trnaMT_HisGTG_MT_+_12138_12206	NNNGTAAATATAGTTTAACCAAAACATCAGATTGTGAATCTGACAACAGAGGCTTACGACCCCTTATTTACCNNN ----------------------------AGATTGTGAATCTGACAACAGA-------------------------		MT_+_12138_122062
tRF-42-83RPD9W1X6L85J3KQ	GlyGCC	i-tRF	Exclusive	Nuclear	42		2.908	2.368	1.2321	0.217913		Yes	Yes	2		trna128_GlyGCC_6_-_27870686_27870756	NNNGCATTGGTGGTTCAGTGGTAGAATTCTCGCCTGCCACGCGGGAGGCCCGGGTTCGATTCCCGGCCAATGCANNN --------------TCAGTGGTAGAATTCTCGCCTGCCACGCGGGAGGCCCGGGTT---------------------		2_-_157257659_1572577292, 1_+_161435258_1614353282, 1_-_161493637_1614937072, 1_+_161427898_1614279682, 21_-_18827107_188271772, 16_-_70812942_708130122, 1_+_161413094_1614131642, 17_+_8029064_80291342, 6_-_27870686_278707562, 1_+_161420467_1614205372, 16_-_70812114_708121842, 16_+_70823410_708234802
tRF-18-DKNPNO0O	AlaTGC, MT_AlaTGC	5'-tRF	Ambiguous	MT	18		12.864	11.5407	1.23098	0.218332		No	No	-31		trnaMT_AlaTGC_MT_-_5587_5655	NNNAAGGGCTTAGCTTAATTAAAGTGGCTGATTTGCGTTCAGTTGATGCAGAGTGGGGTTTTGCAGTCCTTANNN ---AAGGGCTTAGCTTAATTA------------------------------------------------------		MT_-_5587_5655, 14_+_32954252_32954320, 1_-_566137_566205
tRF-32-V29K9UV36562I	MT_GlnTTG, GlnTTG	5'-half	Exclusive	MT	32		270.771	235.953	1.22951	0.218882		Yes	No	-20		trnaMT_GlnTTG_MT_-_4329_4400	NNNTAGGATGGGGTGTGATAGGTGGCACGGAGAATTTTGGATTCTCAGGGATGGGTTCGATTCTCATAGTCCTAGNNN ---TAGGATGGGGTGTGATAGGTGGCACGGAGAAT-------------------------------------------		MT_-_4329_4400, 1_-_564879_564950
tRF-21-J4RPFQZDE	CysGCA	i-tRF	Exclusive	Nuclear	21		1.78867	1.292	1.22685	0.219877		No	No	-20		trna3_CysGCA_15_+_80036997_80037069	NNNGGGGGTATAGCTCAGTGGGTAGAGCATTTGACTGCAGATCAAGAGGTCCCCGGTTCAAATCCGGGTGCCCCCTNNN ---------------CAGTGGGTAGAGCATTTGACT-------------------------------------------		15_+_80036997_800370691
tRF-45-JY7383RPD9W1X6L85J	GlyGCC	i-tRF	Exclusive	Nuclear	45		2.442	1.958	1.22566	0.220328		Yes	No	-5		trna128_GlyGCC_6_-_27870686_27870756	NNNGCATTGGTGGTTCAGTGGTAGAATTCTCGCCTGCCACGCGGGAGGCCCGGGTTCGATTCCCGGCCAATGCANNN ----CATTGGTGGTTCAGTGGTAGAATTCTCGCCTGCCACGCGGGAGGC----------------------------		16_-_70812942_70813012, 16_-_70812114_70812184, 2_-_157257659_157257729, 16_+_70823410_70823480, 1_-_161493637_161493707, 17_+_8029064_8029134, 6_-_27870686_27870756
tRF-34-86J8WPMN1E8Y2Q	GluTTC	5'-half	Exclusive	Nuclear	34		47.802	61.0513	-1.22493	0.220601		Yes	No	-18		trna11_GluTTC_15_-_26327381_26327452	NNNTCCCACATGGTCTAGCGGTTAGGATTCCTGGTTTTCACCCAGGCGGCCCGGGTTCGACTCCCGGTGTGGGAANNN ---TCCCACATGGTCTAGCGGTTAGGATTCCTGGTTT-----------------------------------------		15_-_26327381_26327452, 13_-_45492062_45492133
tRF-32-9M739P8WQ0D52	MT_GluTTC, GluTTC	3'-tRF	Exclusive	MT	32		23.8113	20.7913	1.2223	0.221596		No	No	23		trnaMT_GluTTC_MT_-_14674_14742	NNNGTTCTTGTAGTTGAAATACAACGATGGTTTTTCATATCATTGGTCGTGGTTGTAGTCCGTGCGAGAATANNN -------------------------------------------TGGTCGTGGTTGTAGTCCGTGCGAGAATACCA		MT_-_14674_147422, 5_-_93905172_939052402
tRF-42-93R918VBY9PYKHM24	GlyGCC	i-tRF	Exclusive	Nuclear	42		4.10267	3.31067	1.22156	0.221875		Yes	No	-6		trna2_GlyGCC_21_-_18827107_18827177	NNNGCATGGGTGGTTCAGTGGTAGAATTCTCGCCTGCCACGCGGGAGGCCCGGGTTCGATTCCCGGCCCATGCANNN ------TGGGTGGTTCAGTGGTAGAATTCTCGCCTGCCACGCGGGAGG-----------------------------		1_+_161427898_161427968, 1_+_161420467_161420537, 1_+_161413094_161413164, 21_-_18827107_18827177, 1_+_161435258_161435328
tRF-45-2HI3Z9HMI8W47W1R7H	MT_GluTTC, GluTTC	i-tRF	Exclusive	MT	45		3.52067	2.71867	1.2198	0.22254		No	No	14		trnaMT_GluTTC_MT_-_14674_14742	NNNGTTCTTGTAGTTGAAATACAACGATGGTTTTTCATATCATTGGTCGTGGTTGTAGTCCGTGCGAGAATANNN ---------------------CAACGATGGTTTTTCATATCATTGGTCGTGGTTGTAGTCCGTGCG---------		MT_-_14674_147425, 5_-_93905172_939052405
tRF-44-7673FEWS3V2VR0PS2E	GlyGCC	i-tRF	Exclusive	Nuclear	44		2.08133	1.56133	1.21805	0.223206		Yes	Yes	2		trna128_GlyGCC_6_-_27870686_27870756	NNNGCATTGGTGGTTCAGTGGTAGAATTCTCGCCTGCCACGCGGGAGGCCCGGGTTCGATTCCCGGCCAATGCANNN ------------GTTCAGTGGTAGAATTCTCGCCTGCCACGCGGGAGGCCCGGGTT---------------------		6_-_27870686_278707564, 17_+_8029064_80291344, 1_+_161427898_1614279684, 2_-_157257659_1572577294, 1_+_161435258_1614353284, 1_-_161493637_1614937074, 21_-_18827107_188271774, 16_-_70812114_708121844, 1_+_161413094_1614131644, 16_+_70823410_708234804, 16_-_70812942_708130124, 1_+_161420467_1614205374
tRF-17-P4R8YPP	GlyGCC	5'-tRF	Ambiguous	Nuclear	17		2.102	1.634	1.21725	0.22351		Yes	No	-34		trna2_GlyGCC_21_-_18827107_18827177	NNNGCATGGGTGGTTCAGTGGTAGAATTCTCGCCTGCCACGCGGGAGGCCCGGGTTCGATTCCCGGCCCATGCANNN ---GCATGGGTGGTTCAGTG---------------------------------------------------------		1_+_161427898_161427968, 1_+_161435258_161435328, 1_+_161413094_161413164, 21_-_18827107_18827177, 1_+_161420467_161420537
tRF-32-1OR6QOH04MR12	MT_MetCAT	5'-half	Ambiguous	MT	32		4.646	4.06333	1.21721	0.223524		No	No	-17		trnaMT_MetCAT_MT_+_4402_4469	NNNAGTAAGGTCAGCTAAATAAGCTATCGGGCCCATACCCCGAAAATGTTGGTTATACCCTTCCCGTACTANNN ---AGTAAGGTCAGCTAAATAAGCTATCGGGCCCA---------------------------------------		MT_+_4402_4469
tRF-36-UDM0IBB7Z92K01B	MT_ThrTGT	3'-half	Exclusive	MT	36		2.38333	1.98	1.21377	0.224835		No	No	19		trnaMT_ThrTGT_MT_+_15888_15953	NNNGTCCTTGTAGTATAAACTAATACACCAGTCTTGTAAACCGGAGATGAAAACCTTTTTCCAAGGACANNN ------------------------------------TAAACCGGAGATGAAAACCTTTTTCCAAGGACACCA		MT_+_15888_159536
tRF-19-1KV0JZHW	CysGCA	i-tRF	Ambiguous	Nuclear	19		5.486	4.46467	1.21214	0.225459		No	No	-20		trna10_CysGCA_7_+_149281816_149281887	NNNGGGGGTATAGCTCAGGGGTAGAGCATTTGACTGCAGATCAAGAGGTCTCTGGTTCAAATCCAGGTGCCCCCTNNN ----------------AGGGGTAGAGCATTTGACT-------------------------------------------		7_+_149295046_1492951179, 7_+_149404760_1494048319, 7_+_149281816_1492818879, 3_-_131950642_1319507139, 7_-_149052766_1490528379, 7_-_149074601_1490746729, 7_+_149332778_1493328499, 7_-_149072850_1490729219, 7_-_149310156_1493102279, 7_-_149344046_1493441179, 7_+_149028220_1490282919, 14_+_73429679_734297509, 7_-_149388272_1493883439, 7_+_149253802_1492538739, 17_-_37017937_370180089
tRF-31-YQHQ9M739P8W0	MT_GluTTC, GluTTC	i-tRF	Exclusive	MT	31		2.67733	2.08933	1.20667	0.227558		No	No	12		trnaMT_GluTTC_MT_-_14674_14742	NNNGTTCTTGTAGTTGAAATACAACGATGGTTTTTCATATCATTGGTCGTGGTTGTAGTCCGTGCGAGAATANNN ---------------------------------TTCATATCATTGGTCGTGGTTGTAGTCCGTG-----------		MT_-_14674_147421, 5_-_93905172_939052401
tRF-24-7LI3VF4YHW	GlnCTG, GlnTTG	i-tRF	Ambiguous	Nuclear	24		1.65533	2.11133	-1.20553	0.228		Yes	No	-19		trna1_GlnCTG_6_+_18836402_18836473	NNNGGTTCCATGGTGTAATGGTTAGCACTCTGGACTCTGAATCCAGCGATCCGAGTTCAAATCTCGGTGGAACCTNNN ------------GTGTAATGGTTAGCACTCTGGACT------------------------------------------		17_+_8023070_80231414, 15_-_66161400_661614714, 6_+_28557156_285572274, 6_+_18836402_188364734, 6_-_28909378_289094494, 6_-_27515531_275156024, 17_+_47269890_472699614, 6_+_27263212_272632834, 6_-_26311975_263120464, 6_-_27763640_277637114, 6_-_26311424_263114954, 6_+_27487308_274873794
tRF-33-EH623K7SIR3DDY	AspGTC	i-tRF	Exclusive	Nuclear	33		2.25533	1.76867	1.20492	0.228233		Yes	No	17		trna10_AspGTC_12_-_125424193_125424264	NNNTCCTCGTTAGTATAGTGGTGAGTATCCCCGCCTGTCACGCGGGAGACCGGGGTTCGATTCCCCGACGGGGAGNNN ---------------------------------------ACGCGGGAGACCGGGGTTCGATTCCCCGACGGG------		1_-_161440205_1614402763, 1_-_161432824_1614328953, 12_-_125411891_1254119623, 1_-_161425414_1614254853, 6_+_27447453_274475243, 1_-_161410615_1614106863, 6_-_27551236_275513073, 17_-_8125556_81256273, 6_+_27471523_274715943, 1_-_161418033_1614181043, 12_-_125424193_1254242643, 12_+_96429799_964298703
tRF-42-L47Z8L8NRS9NS334K	MT_GluTTC, GluTTC	i-tRF	Exclusive	MT	42		6.21067	5.09067	1.20483	0.22827		No	No	14		trnaMT_GluTTC_MT_-_14674_14742	NNNGTTCTTGTAGTTGAAATACAACGATGGTTTTTCATATCATTGGTCGTGGTTGTAGTCCGTGCGAGAATANNN ------------------------CGATGGTTTTTCATATCATTGGTCGTGGTTGTAGTCCGTGCG---------		MT_-_14674_147422, 5_-_93905172_939052402
tRF-41-P4R8YP9LON4VN1EH0	GlyGCC	5'-tRF	Exclusive	Nuclear	41		2.17067	1.68667	1.20436	0.22845		Yes	No	-10		trna2_GlyGCC_21_-_18827107_18827177	NNNGCATGGGTGGTTCAGTGGTAGAATTCTCGCCTGCCACGCGGGAGGCCCGGGTTCGATTCCCGGCCCATGCANNN ---GCATGGGTGGTTCAGTGGTAGAATTCTCGCCTGCCACGCGG---------------------------------		1_+_161427898_161427968, 1_+_161435258_161435328, 21_-_18827107_18827177, 1_+_161413094_161413164, 1_+_161420467_161420537
tRF-29-18VBY9PYKH1Y	GlyGCC	i-tRF	Exclusive	Nuclear	29		1.72867	1.36333	1.2036	0.228745		Yes	No	-9		trna128_GlyGCC_6_-_27870686_27870756	NNNGCATTGGTGGTTCAGTGGTAGAATTCTCGCCTGCCACGCGGGAGGCCCGGGTTCGATTCCCGGCCAATGCANNN ----------------AGTGGTAGAATTCTCGCCTGCCACGCGGG--------------------------------		1_+_161427898_1614279689, 1_+_161435258_1614353289, 1_+_161413094_1614131649, 21_-_18827107_188271779, 16_+_70823410_708234809, 1_-_161493637_1614937079, 16_-_70812942_708130129, 6_-_27870686_278707569, 1_+_161420467_1614205379, 16_-_70812114_708121849, 17_+_8029064_80291349, 2_-_157257659_1572577299
tRF-38-ZLBS5EOB3ZY61DV	MT_ThrTGT	3'-half	Exclusive	MT	38		7.03533	5.85333	1.20171	0.229476		No	No	18		trnaMT_ThrTGT_MT_+_15888_15953	NNNGTCCTTGTAGTATAAACTAATACACCAGTCTTGTAAACCGGAGATGAAAACCTTTTTCCAAGGACANNN ---------------------------------TTGTAAACCGGAGATGAAAACCTTTTTCCAAGGACACC-		MT_+_15888_159538
tRF-22-8NRS9NS3J	MT_GluTTC, GluTTC	i-tRF	Exclusive	MT	22		8.76667	7.35333	1.20137	0.229609		No	No	9		trnaMT_GluTTC_MT_-_14674_14742	NNNGTTCTTGTAGTTGAAATACAACGATGGTTTTTCATATCATTGGTCGTGGTTGTAGTCCGTGCGAGAATANNN ---------------------------------------TCATTGGTCGTGGTTGTAGTCC--------------		5_-_93905172_939052402, MT_-_14674_147422
tRF-28-P4R8YP9LOND5	GlyGCC	5'-tRF	Exclusive	Nuclear	28		85.088	78.0067	1.19852	0.230716		Yes	No	-23		trna2_GlyGCC_21_-_18827107_18827177	NNNGCATGGGTGGTTCAGTGGTAGAATTCTCGCCTGCCACGCGGGAGGCCCGGGTTCGATTCCCGGCCCATGCANNN ---GCATGGGTGGTTCAGTGGTAGAATTCTC----------------------------------------------		1_+_161435258_161435328, 1_+_161427898_161427968, 21_-_18827107_18827177, 1_+_161413094_161413164, 1_+_161420467_161420537
tRF-28-WJ9X0UD3940E	AsnGTT	i-tRF	Exclusive	Nuclear	28		7.09	6.00467	1.19796	0.230934		Yes	Yes	2		trna1_AsnGTT_19_+_1383562_1383635	NNNGTCTCTGTGGCGCAATCGGTTAGCGCGTTCGGCTGTTAACCGAAAGGTTGGTGGTTCGAGCCCACCCAGGGACGNNN -------------------------------TCGGCTGTTAACCGAAAGGTTGGTGGTT---------------------		1_-_148598314_1485983878, 17_-_36908034_369081078, 1_+_161510031_1615101048, 1_-_161397867_1613979408, 1_-_148760356_1487604298, 10_-_22518438_225185118, 1_+_148248115_1482481888, 13_-_31248101_312481748, 1_-_149230570_1492306438, 19_+_1383562_13836358
tRF-34-V29K9UV36562FQ	MT_GlnTTG, GlnTTG	5'-half	Exclusive	MT	34		246.73	211.457	1.19529	0.231975		Yes	No	-18		trnaMT_GlnTTG_MT_-_4329_4400	NNNTAGGATGGGGTGTGATAGGTGGCACGGAGAATTTTGGATTCTCAGGGATGGGTTCGATTCTCATAGTCCTAGNNN ---TAGGATGGGGTGTGATAGGTGGCACGGAGAATTT-----------------------------------------		1_-_564879_564950, MT_-_4329_4400
tRF-34-RP9830MMUKLYIE	LeuTAG	5'-half	Exclusive	Nuclear	34		3.24733	4.11533	-1.19417	0.232412		Yes	No	-28		trna2_LeuTAG_14_+_21093529_21093610	NNNGGTAGTGTGGCCGAGCGGTCTAAGGCGCTGGATTTAGGCTCCAGTCTCTTCGGGGGCGTGGGTTCGAATCCCACCACTGCCANNN ---GGTAGTGTGGCCGAGCGGTCTAAGGCGCTGGATT---------------------------------------------------		14_+_21093529_21093610
tRF-28-82Z4D7OOJ0DW	MT_HisGTG	i-tRF	Ambiguous	MT	28		2.24533	1.784	1.19185	0.23332		No	Yes	2		trnaMT_HisGTG_MT_+_12138_12206	NNNGTAAATATAGTTTAACCAAAACATCAGATTGTGAATCTGACAACAGAGGCTTACGACCCCTTATTTACCNNN --------------------------TCAGATTGTGAATCTGACAACAGAGGCT---------------------		MT_+_12138_122068
tRF-19-4ZMKQ42E	LeuTAG, LeuAAG	i-tRF	Exclusive	Nuclear	19		1.402	1.07333	1.19115	0.233596		Yes	Yes	2		trna1_LeuAAG_14_+_21078291_21078372	NNNGGTAGCGTGGCCGAGCGGTCTAAGGCGCTGGATTAAGGCTCCAGTCTCTTCGGGGGCGTGGGTTCGAATCCCACCGCTGCCANNN ------------------------------------------------CTCTTCGGGGGCGTGGGTT---------------------		6_-_28911399_289114809, 5_+_180614701_1806147829, 6_-_28446400_284464819, 16_+_22308461_223085429, 6_+_28956779_289568609, 14_+_21078291_210783729, 14_+_21093529_210936109
tRF-42-87R8WP9N1EWJQ72SJ	GluCTC	5'-tRF	Exclusive	Nuclear	42		4.926	3.89533	1.19102	0.233647		Yes	No	-10		trna116_GluCTC_1_-_145399233_145399304	NNNTCCCTGGTGGTCTAGTGGTTAGGATTCGGCGCTCTCACCGCCGCGGCCCGGGTTCGATTCCCGGTCAGGGAANNN ---TCCCTGGTGGTCTAGTGGTTAGGATTCGGCGCTCTCACCGCC---------------------------------		1_-_161439189_161439260, 1_-_161424398_161424469, 1_-_161431809_161431880, 6_+_28949976_28950047, 1_-_145399233_145399304, 1_+_249168447_249168518, 1_-_161417018_161417089, 6_-_126101393_126101464
tRF-20-UIX1Q7O6	MT_ValTAC	3'-tRF	Exclusive	MT	20		2.19533	1.732	1.18934	0.234306		No	No	22		trnaMT_ValTAC_MT_+_1602_1670	NNNCAGAGTGTAGCTTAACACAAAGCACCCAACTTACACTTAGGAGATTTCAACTTAACTTGACCGCTCTGANNN -------------------------------------------------------TAACTTGACCGCTCTGACCA		MT_+_1602_16700
tRF-16-ZLSSXU0	MT_GluTTC, GluTTC	i-tRF	Ambiguous	MT	16		6.904	5.774	1.18927	0.234334		No	No	16		trnaMT_GluTTC_MT_-_14674_14742	NNNGTTCTTGTAGTTGAAATACAACGATGGTTTTTCATATCATTGGTCGTGGTTGTAGTCCGTGCGAGAATANNN ----------------------------------------------------TTGTAGTCCGTGCGAG-------		MT_-_14674_147426, 5_-_93905172_939052406
tRF-18-9ZFH69U	MT_PheGAA	i-tRF	Ambiguous	MT	18		2.61067	1.982	1.18745	0.235052		No	Yes	6		trnaMT_PheGAA_MT_+_577_647	NNNGTTTATGTAGCTTACCTCCTCAAAGCAATACACTGAAAATGTTTAGACGGGCTCACATCACCCCATAAACANNN ------------------------------------------TGTTTAGACGGGCTCACA-----------------		MT_+_577_6478
tRF-34-87R8WP9I1EWJIQ	GluTTC	5'-half	Exclusive	Nuclear	34		4.41667	3.648	1.18555	0.235801		Yes	No	-18		trna134_GluTTC_1_-_16861774_16861845	NNNTCCCTGGTGGTCTAGTGGCTAGGATTCGGCGCTTTCACCGCCGCGGCCCGGGTTCGATTCCCGGTCAGGGAANNN ---TCCCTGGTGGTCTAGTGGCTAGGATTCGGCGCTT-----------------------------------------		1_+_17199078_17199149, 1_-_149664355_149664427, 1_-_16861774_16861845, 1_-_161391883_161391954
tRF-40-PNR8YP9LON4V4REH	GlyCCC	5'-tRF	Exclusive	Nuclear	40		11.3047	10.024	1.18459	0.236179		No	No	-11		trna133_GlyCCC_1_-_16872434_16872504	NNNGCATTGGTGGTTCAGTGGTAGAATTCTCGCCTCCCACGCGGGAGACCCGGGTTCAATTCCCGGCCAATGCANNN ---GCATTGGTGGTTCAGTGGTAGAATTCTCGCCTCCCACGCG----------------------------------		1_-_16872434_16872504, 1_+_17188416_17188486
tRF-39-L47Z8L8NRS9NS31N	MT_GluTTC, GluTTC	i-tRF	Exclusive	MT	39		1.86733	1.45533	1.18457	0.236188		No	No	11		trnaMT_GluTTC_MT_-_14674_14742	NNNGTTCTTGTAGTTGAAATACAACGATGGTTTTTCATATCATTGGTCGTGGTTGTAGTCCGTGCGAGAATANNN ------------------------CGATGGTTTTTCATATCATTGGTCGTGGTTGTAGTCCGT------------		MT_-_14674_147429, 5_-_93905172_939052409
tRF-24-I8W47W1R2M	MT_GluTTC, GluTTC	i-tRF	Exclusive	MT	24		4.486	3.806	1.18423	0.236321		No	No	13		trnaMT_GluTTC_MT_-_14674_14742	NNNGTTCTTGTAGTTGAAATACAACGATGGTTTTTCATATCATTGGTCGTGGTTGTAGTCCGTGCGAGAATANNN -----------------------------------------ATTGGTCGTGGTTGTAGTCCGTGC----------		5_-_93905172_939052404, MT_-_14674_147424
tRF-28-79MP9PMNH5DE	ValCAC	5'-tRF	Exclusive	Nuclear	28		3.52733	2.97067	1.18366	0.236547		Yes	No	-25		trna13_ValCAC_19_-_4724647_4724719	NNNGTTTCCGTAGTGTAGCGGTTATCACATTCGCCTCACACGCGAAAGGTCCCCGGTTCGATCCCGGGCGGAAACANNN ---GTTTCCGTAGTGTAGCGGTTATCACATT------------------------------------------------		19_-_4724647_4724719
tRF-24-RX6NMH49EK	GluCTC	i-tRF	Exclusive	Nuclear	24		3.382	2.63467	1.18255	0.236989		Yes	No	-12		trna10_GluCTC_3_-_103879524_103879595	NNNTTATTATTATACCTGTGGTTAGGATTCGGCGCTCTCACCGCCACGACCCGGGTTCAATTCCCGGTCAGGGAANNN -------------------GGTTAGGATTCGGCGCTCTCACCG-----------------------------------		6_-_126101393_1261014644, 3_-_103879524_1038795954, 1_-_161431809_1614318804, 1_-_161424398_1614244694, 6_+_28949976_289500474, 1_-_161417018_1614170894, 1_-_161439189_1614392604, 1_+_249168447_2491685184, 1_-_145399233_1453993044
tRF-33-HMI8W47W1R7HX	MT_GluTTC, GluTTC	i-tRF	Exclusive	MT	33		6.32467	5.48067	1.17912	0.238351		No	No	17		trnaMT_GluTTC_MT_-_14674_14742	NNNGTTCTTGTAGTTGAAATACAACGATGGTTTTTCATATCATTGGTCGTGGTTGTAGTCCGTGCGAGAATANNN ------------------------------------ATATCATTGGTCGTGGTTGTAGTCCGTGCGAGA------		MT_-_14674_147423, 5_-_93905172_939052403
tRF-24-3V2VR0PS2E	GlyGCC	i-tRF	Exclusive	Nuclear	24		3.70067	3.166	1.17868	0.238524		Yes	Yes	2		trna128_GlyGCC_6_-_27870686_27870756	NNNGCATTGGTGGTTCAGTGGTAGAATTCTCGCCTGCCACGCGGGAGGCCCGGGTTCGATTCCCGGCCAATGCANNN --------------------------------CCTGCCACGCGGGAGGCCCGGGTT---------------------		1_+_161420467_1614205374, 1_+_161413094_1614131644, 1_+_161427898_1614279684, 1_+_161435258_1614353284, 16_-_70812114_708121844, 1_-_161493637_1614937074, 16_-_70812942_708130124, 21_-_18827107_188271774, 2_-_157257659_1572577294, 16_+_70823410_708234804, 17_+_8029064_80291344, 6_-_27870686_278707564
tRF-29-0MFN7BWU2FHY	MT_HisGTG	i-tRF	Ambiguous	MT	29		2.96533	2.466	1.17706	0.239171		No	No	0		trnaMT_HisGTG_MT_+_12138_12206	NNNGTAAATATAGTTTAACCAAAACATCAGATTGTGAATCTGACAACAGAGGCTTACGACCCCTTATTTACCNNN -----------------------ACATCAGATTGTGAATCTGACAACAGAGG-----------------------		MT_+_12138_122069
tRF-17-Q72S3HM	GluCTC	i-tRF	Exclusive	Nuclear	17		1.83667	1.47467	1.17272	0.24091		Yes	No	-5		trna116_GluCTC_1_-_145399233_145399304	NNNTCCCTGGTGGTCTAGTGGTTAGGATTCGGCGCTCTCACCGCCGCGGCCCGGGTTCGATTCCCGGTCAGGGAANNN ---------------------------------GCTCTCACCGCCGCGGC----------------------------		6_+_28949976_289500477, 6_-_126101393_1261014647, 1_-_161417018_1614170897, 1_-_161424398_1614244697, 1_-_161439189_1614392607, 1_+_249168447_2491685187, 1_-_145399233_1453993047, 1_-_161431809_1614318807
tRF-17-RYVMMVL	MT_GluTTC, GluTTC	i-tRF	Ambiguous	MT	17		1.53	1.12533	1.17082	0.24167		No	No	15		trnaMT_GluTTC_MT_-_14674_14742	NNNGTTCTTGTAGTTGAAATACAACGATGGTTTTTCATATCATTGGTCGTGGTTGTAGTCCGTGCGAGAATANNN --------------------------------------------------GGTTGTAGTCCGTGCGA--------		MT_-_14674_147427, 5_-_93905172_939052407
tRF-33-8NRS9NS334L2DB	MT_GluTTC, GluTTC	i-tRF	Exclusive	MT	33		1.53333	1.20067	1.16987	0.242054		No	No	20		trnaMT_GluTTC_MT_-_14674_14742	NNNGTTCTTGTAGTTGAAATACAACGATGGTTTTTCATATCATTGGTCGTGGTTGTAGTCCGTGCGAGAATANNN ---------------------------------------TCATTGGTCGTGGTTGTAGTCCGTGCGAGAATA---		MT_-_14674_147423, 5_-_93905172_939052403
tRF-17-V47P594	GluCTC	i-tRF	Ambiguous	Nuclear	17		2.79267	3.252	-1.16774	0.242911		Yes	No	-23		trna116_GluCTC_1_-_145399233_145399304	NNNTCCCTGGTGGTCTAGTGGTTAGGATTCGGCGCTCTCACCGCCGCGGCCCGGGTTCGATTCCCGGTCAGGGAANNN ---------------TAGTGGTTAGGATTCGG----------------------------------------------		1_-_145399233_1453993047, 6_-_126101393_1261014647, 1_+_249168447_2491685187, 2_-_71273488_712735607, 1_-_161424398_1614244697, 1_-_161431809_1614318807, 1_-_161439189_1614392607, 6_+_28949976_289500477, 1_-_161417018_1614170897
tRF-16-PSQP4PE	LysCTT	5'-tRF	Exclusive	Nuclear	16		4.984	4.21133	1.16643	0.243442		Yes	No	-37		trna10_LysCTT_16_+_3241501_3241573	NNNGCCCGGCTAGCTCAGTCGGTAGAGCATGGGACTCTTAATCTCAGGGTCGTGGGTTCGAGCCCCACGTTGGGCGNNN ---GCCCGGCTAGCTCAGT------------------------------------------------------------		1_-_145395522_145395594, 15_+_79152904_79152976, 16_+_3241501_3241573, 16_-_3207406_3207478, 16_+_3225692_3225764, 16_-_3230555_3230627, 6_+_26556774_26556846, 5_-_180648979_180649051, 5_+_180634755_180634827, 14_-_58706613_58706685
tRF-39-NMEH623K7SIR3DIY	AspGTC	i-tRF	Exclusive	Nuclear	39		2.72533	2.33667	1.16258	0.245001		Yes	No	18		trna10_AspGTC_12_-_125424193_125424264	NNNTCCTCGTTAGTATAGTGGTGAGTATCCCCGCCTGTCACGCGGGAGACCGGGGTTCGATTCCCCGACGGGGAGNNN ----------------------------------CTGTCACGCGGGAGACCGGGGTTCGATTCCCCGACGGGG-----		1_-_161425414_1614254859, 12_+_96429799_964298709, 6_+_27447453_274475249, 12_-_125424193_1254242649, 6_-_27551236_275513079, 1_-_161410615_1614106869, 6_+_27471523_274715949, 17_-_8125556_81256279, 1_-_161418033_1614181049, 1_-_161432824_1614328959, 1_-_161440205_1614402769, 12_-_125411891_1254119629
tRF-19-73V2Y81W	GluCTC	i-tRF	Exclusive	Nuclear	19		3.73	3.24133	1.16071	0.24576		Yes	No	-19		trna10_GluCTC_3_-_103879524_103879595	NNNTTATTATTATACCTGTGGTTAGGATTCGGCGCTCTCACCGCCACGACCCGGGTTCAATTCCCGGTCAGGGAANNN -----------------GTGGTTAGGATTCGGCGCT------------------------------------------		1_+_249168447_2491685189, 1_-_161417018_1614170899, 1_-_145399233_1453993049, 6_+_28949976_289500479, 3_-_103879524_1038795959, 1_-_161439189_1614392609, 6_-_126101393_1261014649, 2_-_71273488_712735609, 1_-_161431809_1614318809, 1_-_161424398_1614244699
tRF-19-7O58J01K	MT_LeuTAA, LeuTAA	5'-tRF	Ambiguous	MT	19		2.66467	2.27533	1.15962	0.246202		No	No	-36		trna2_LeuTAA_X_-_55207755_55207829	NNNGTTAAGATGGCAGAGCCCGGCAATTGCATAAGACTTAAAACTTTATAATCAGAGGTTCAACTCCTCTCATTAACANNN ---GTTAAGATGGCAGAGCCCG-----------------------------------------------------------		X_-_55207755_55207829, MT_+_3230_3304
tRF-45-L47Z8L8NRS9NS334L2	MT_GluTTC, GluTTC	i-tRF	Exclusive	MT	45		3.27733	2.624	1.15944	0.246278		No	No	17		trnaMT_GluTTC_MT_-_14674_14742	NNNGTTCTTGTAGTTGAAATACAACGATGGTTTTTCATATCATTGGTCGTGGTTGTAGTCCGTGCGAGAATANNN ------------------------CGATGGTTTTTCATATCATTGGTCGTGGTTGTAGTCCGTGCGAGA------		5_-_93905172_939052405, MT_-_14674_147425
tRF-16-7XO8Q6D	MT_PheGAA	i-tRF	Ambiguous	MT	16		7.32933	6.258	1.15842	0.246694		No	Yes	5		trnaMT_PheGAA_MT_+_577_647	NNNGTTTATGTAGCTTACCTCCTCAAAGCAATACACTGAAAATGTTTAGACGGGCTCACATCACCCCATAAACANNN -------------------------------------------GTTTAGACGGGCTCAC------------------		MT_+_577_6476
tRF-21-BDHPIWOME	MT_HisGTG	i-tRF	Ambiguous	MT	21		2.312	1.89067	1.15293	0.248938		No	No	-11		trnaMT_HisGTG_MT_+_12138_12206	NNNGTAAATATAGTTTAACCAAAACATCAGATTGTGAATCTGACAACAGAGGCTTACGACCCCTTATTTACCNNN --------------------AAAACATCAGATTGTGAATCT----------------------------------		MT_+_12138_122061
tRF-40-I3Z9HMI8W47W1R7H	MT_GluTTC, GluTTC	i-tRF	Exclusive	MT	40		3.37667	2.77667	1.15263	0.249062		No	No	14		trnaMT_GluTTC_MT_-_14674_14742	NNNGTTCTTGTAGTTGAAATACAACGATGGTTTTTCATATCATTGGTCGTGGTTGTAGTCCGTGCGAGAATANNN --------------------------ATGGTTTTTCATATCATTGGTCGTGGTTGTAGTCCGTGCG---------		MT_-_14674_147420, 5_-_93905172_939052400
tRF-26-9M739P8WQ0B	MT_GluTTC, GluTTC	i-tRF	Exclusive	MT	26		7.61333	6.416	1.15231	0.249192		No	No	17		trnaMT_GluTTC_MT_-_14674_14742	NNNGTTCTTGTAGTTGAAATACAACGATGGTTTTTCATATCATTGGTCGTGGTTGTAGTCCGTGCGAGAATANNN -------------------------------------------TGGTCGTGGTTGTAGTCCGTGCGAGA------		MT_-_14674_147426, 5_-_93905172_939052406
tRF-17-QNR8VPP	GlyTCC	5'-tRF	Ambiguous	Nuclear	17		3.71467	3.08933	1.15206	0.249298		Yes	No	-35		trna10_GlyTCC_17_+_8124866_8124937	NNNGCGTTGGTGGTATAGTGGTAAGCATAGCTGCCTTCCAAGCAGTTGACCCGGGTTCGATTCCCGGCCAACGCANNN ---GCGTTGGTGGTATAGTG----------------------------------------------------------		19_+_4724082_4724153, 1_-_161424756_161424827, 1_+_161500903_161500974, 1_-_161417375_161417446, 1_-_161439547_161439618, 1_-_145397864_145397935, 17_+_8124866_8124937, 1_-_161409961_161410032, 1_-_161432166_161432237
tRF-42-7Z2R1HPSR9O9337KF	GluTTC	i-tRF	Exclusive	Nuclear	42		12.2087	10.744	1.15117	0.249664		Yes	No	20		trna11_GluTTC_15_-_26327381_26327452	NNNTCCCACATGGTCTAGCGGTTAGGATTCCTGGTTTTCACCCAGGCGGCCCGGGTTCGACTCCCGGTGTGGGAANNN ---------------------------------GTTTTCACCCAGGCGGCCCGGGTTCGACTCCCGGTGTGGGAA---		13_-_45492062_454921332, 15_-_26327381_263274522
tRF-29-87R8WP9I1EJ4	GluTTC	5'-tRF	Ambiguous	Nuclear	29		9.136	8.00267	1.15017	0.250074		Yes	No	-23		trna134_GluTTC_1_-_16861774_16861845	NNNTCCCTGGTGGTCTAGTGGCTAGGATTCGGCGCTTTCACCGCCGCGGCCCGGGTTCGATTCCCGGTCAGGGAANNN ---TCCCTGGTGGTCTAGTGGCTAGGATTCGG----------------------------------------------		1_+_17199078_17199149, 1_-_161391883_161391954, 1_-_16861774_16861845, 1_-_149664355_149664427
tRF-34-I8W47W1R7HFEE2	MT_GluTTC, GluTTC	3'-tRF	Exclusive	MT	34		21.0353	19.2407	1.14927	0.250447		No	No	23		trnaMT_GluTTC_MT_-_14674_14742	NNNGTTCTTGTAGTTGAAATACAACGATGGTTTTTCATATCATTGGTCGTGGTTGTAGTCCGTGCGAGAATANNN -----------------------------------------ATTGGTCGTGGTTGTAGTCCGTGCGAGAATACCA		5_-_93905172_939052404, MT_-_14674_147424
tRF-16-PS5P4PE	LysTTT	5'-tRF	Ambiguous	Nuclear	16		4.614	3.83733	1.14597	0.251806		No	No	-37		trna14_LysTTT_11_-_59327808_59327880	NNNGCCCGGATAGCTCAGTCGGTAGAGCATCAGACTTTTAATCTGAGGGTCCAGGGTTCAAGTCCCTGTTCGGGCGNNN ---GCCCGGATAGCTCAGT------------------------------------------------------------		1_-_204476158_204476230, 11_+_59323902_59323974, 11_-_59327808_59327880, 1_+_204475655_204475727, 17_+_8022473_8022545, 6_+_28918806_28918878
tRF-38-389MV47P596VW6DK	GluCTC	i-tRF	Exclusive	Nuclear	38		1.514	1.14267	1.14561	0.251957		Yes	No	-12		trna116_GluCTC_1_-_145399233_145399304	NNNTCCCTGGTGGTCTAGTGGTTAGGATTCGGCGCTCTCACCGCCGCGGCCCGGGTTCGATTCCCGGTCAGGGAANNN -----CCTGGTGGTCTAGTGGTTAGGATTCGGCGCTCTCACCG-----------------------------------		6_-_126101393_126101464, 6_+_28949976_28950047, 1_-_161417018_161417089, 1_-_145399233_145399304, 1_+_249168447_249168518, 1_-_161424398_161424469, 1_-_161431809_161431880, 1_-_161439189_161439260
tRF-31-P4R8YP9LON4VD	GlyGCC	5'-half	Exclusive	Nuclear	31		374.787	392.855	-1.14519	0.25213		Yes	No	-20		trna2_GlyGCC_21_-_18827107_18827177	NNNGCATGGGTGGTTCAGTGGTAGAATTCTCGCCTGCCACGCGGGAGGCCCGGGTTCGATTCCCGGCCCATGCANNN ---GCATGGGTGGTTCAGTGGTAGAATTCTCGCC-------------------------------------------		1_+_161427898_161427968, 1_+_161435258_161435328, 1_+_161413094_161413164, 21_-_18827107_18827177, 1_+_161420467_161420537
tRF-17-ME6KM8N	LeuCAA	i-tRF	Exclusive	Nuclear	17		3.41867	2.824	1.14448	0.252425		Yes	Yes	1		trna58_LeuCAA_1_+_249168054_249168159	NNNGTCAGGATGGCCGAGTGGTCTAAGGCGCCAGACTCAAGTTCTGGTCTCCGGATGGAGGCGTGGGTTCGAATCCCACTTCTGACANNN ---------------------------------------------------CGGATGGAGGCGTGGGT----------------------		1_+_249168054_2491681597
tRF-20-9KIWRNL3	ArgCCG	i-tRF	Exclusive	Nuclear	20		4.09667	3.168	1.14326	0.252929		Yes	Yes	7		trna23_ArgCCG_17_-_66016013_66016085	NNNGACCCAGTGGCCTAATGGATAAGGCATCAGCCTCCGGAGCTGGGGATTGTGGGTTCGAGTCCCATCTGGGTCGNNN -------------------------------------------TGGGGATTGTGGGTTCGAGT----------------		17_-_66016013_660160850
tRF-33-PNR8YP9LON4VD5	GlyCCC	5'-half	Ambiguous	Nuclear	33		36.6713	43	-1.14234	0.253314		No	No	-18		trna133_GlyCCC_1_-_16872434_16872504	NNNGCATTGGTGGTTCAGTGGTAGAATTCTCGCCTCCCACGCGGGAGACCCGGGTTCAATTCCCGGCCAATGCANNN ---GCATTGGTGGTTCAGTGGTAGAATTCTCGCCTC-----------------------------------------		1_+_17188416_17188486, 1_-_16872434_16872504
tRF-37-87R8WP9N1EWJQ72	GluCTC	5'-tRF	Exclusive	Nuclear	37		3.38733	2.65	1.14227	0.253341		Yes	No	-15		trna116_GluCTC_1_-_145399233_145399304	NNNTCCCTGGTGGTCTAGTGGTTAGGATTCGGCGCTCTCACCGCCGCGGCCCGGGTTCGATTCCCGGTCAGGGAANNN ---TCCCTGGTGGTCTAGTGGTTAGGATTCGGCGCTCTCA--------------------------------------		1_-_161424398_161424469, 1_-_161439189_161439260, 1_-_145399233_145399304, 6_+_28949976_28950047, 6_-_126101393_126101464, 1_+_249168447_249168518, 1_-_161417018_161417089, 1_-_161431809_161431880
tRF-36-FN7BWU2F5JYH0RE	MT_HisGTG	i-tRF	Exclusive	MT	36		28.4153	26.0913	1.1418	0.253539		No	No	12		trnaMT_HisGTG_MT_+_12138_12206	NNNGTAAATATAGTTTAACCAAAACATCAGATTGTGAATCTGACAACAGAGGCTTACGACCCCTTATTTACCNNN ----------------------------AGATTGTGAATCTGACAACAGAGGCTTACGACCCCT-----------		MT_+_12138_122066
tRF-28-PSQP4PW3FJD0	LysCTT	5'-tRF	Exclusive	Nuclear	28		3.96067	3.24467	1.14019	0.254209		Yes	No	-25		trna10_LysCTT_16_+_3241501_3241573	NNNGCCCGGCTAGCTCAGTCGGTAGAGCATGGGACTCTTAATCTCAGGGTCGTGGGTTCGAGCCCCACGTTGGGCGNNN ---GCCCGGCTAGCTCAGTCGGTAGAGCATG------------------------------------------------		16_-_3207406_3207478, 5_+_180634755_180634827, 5_-_180648979_180649051, 16_+_3241501_3241573, 16_+_3225692_3225764, 6_+_26556774_26556846, 14_-_58706613_58706685, 15_+_79152904_79152976, 1_-_145395522_145395594
tRF-43-Z3R918VBY9PYKHM2D9	GlyGCC	i-tRF	Exclusive	Nuclear	43		2.75933	2.08467	1.14004	0.25427		Yes	No	-5		trna128_GlyGCC_6_-_27870686_27870756	NNNGCATTGGTGGTTCAGTGGTAGAATTCTCGCCTGCCACGCGGGAGGCCCGGGTTCGATTCCCGGCCAATGCANNN ------TTGGTGGTTCAGTGGTAGAATTCTCGCCTGCCACGCGGGAGGC----------------------------		16_-_70812114_70812184, 17_+_8029064_8029134, 1_-_161493637_161493707, 6_-_27870686_27870756, 16_+_70823410_70823480, 2_-_157257659_157257729, 16_-_70812942_70813012
tRF-39-XENDBP1IUUK7VZEJ	MT_HisGTG	3'-half	Exclusive	MT	39		3.346	2.71	1.1393	0.254577		No	No	21		trnaMT_HisGTG_MT_+_12138_12206	NNNGTAAATATAGTTTAACCAAAACATCAGATTGTGAATCTGACAACAGAGGCTTACGACCCCTTATTTACCNNN ----------------------------------TGAATCTGACAACAGAGGCTTACGACCCCTTATTTACCC--		MT_+_12138_122069
tRF-30-V29K9UV36562	MT_GlnTTG, GlnTTG	5'-tRF	Exclusive	MT	30		201.031	176.673	1.13527	0.256262		Yes	No	-22		trnaMT_GlnTTG_MT_-_4329_4400	NNNTAGGATGGGGTGTGATAGGTGGCACGGAGAATTTTGGATTCTCAGGGATGGGTTCGATTCTCATAGTCCTAGNNN ---TAGGATGGGGTGTGATAGGTGGCACGGAGA---------------------------------------------		1_-_564879_564950, MT_-_4329_4400
tRF-37-V6Z3M8ZLSSXUOLJ	MT_GluTTC, GluTTC	3'-tRF	Exclusive	MT	37		3.864	3.322	1.1352	0.256289		No	No	22		trnaMT_GluTTC_MT_-_14674_14742	NNNGTTCTTGTAGTTGAAATACAACGATGGTTTTTCATATCATTGGTCGTGGTTGTAGTCCGTGCGAGAATANNN -------------------------------------TATCATTGGTCGTGGTTGTAGTCCGTGCGAGAATACC-		MT_-_14674_147427, 5_-_93905172_939052407
tRF-29-V6Z3M8ZLSSJ8	MT_GluTTC, GluTTC	i-tRF	Exclusive	MT	29		32.512	30.1207	1.1331	0.257171		No	No	14		trnaMT_GluTTC_MT_-_14674_14742	NNNGTTCTTGTAGTTGAAATACAACGATGGTTTTTCATATCATTGGTCGTGGTTGTAGTCCGTGCGAGAATANNN -------------------------------------TATCATTGGTCGTGGTTGTAGTCCGTGCG---------		MT_-_14674_147429, 5_-_93905172_939052409
tRF-39-ML5FX24ZD7JKW42E	LysCTT	i-tRF	Exclusive	Nuclear	39		6.90667	5.814	1.13113	0.258		Yes	Yes	2		trna11_LysCTT_5_-_180648979_180649051	NNNGCCCGGCTAGCTCAGTCGGTAGAGCATGAGACTCTTAATCTCAGGGTCGTGGGTTCGAGCCCCACGTTGGGCGNNN -------------------CGGTAGAGCATGAGACTCTTAATCTCAGGGTCGTGGGTT---------------------		6_+_26556774_265568469, 5_+_180634755_1806348279, 16_+_3225692_32257649, 5_-_180648979_1806490519, 1_-_145395522_1453955949
tRF-29-HMI8W47W1R2M	MT_GluTTC, GluTTC	i-tRF	Exclusive	MT	29		1.37867	1.05667	1.12713	0.259688		No	No	13		trnaMT_GluTTC_MT_-_14674_14742	NNNGTTCTTGTAGTTGAAATACAACGATGGTTTTTCATATCATTGGTCGTGGTTGTAGTCCGTGCGAGAATANNN ------------------------------------ATATCATTGGTCGTGGTTGTAGTCCGTGC----------		MT_-_14674_147429, 5_-_93905172_939052409
tRF-43-P4R8YP9LON4VN1EHDX	GlyGCC	5'-tRF	Exclusive	Nuclear	43		14.744	11.9707	1.12533	0.260448		Yes	No	-8		trna2_GlyGCC_21_-_18827107_18827177	NNNGCATGGGTGGTTCAGTGGTAGAATTCTCGCCTGCCACGCGGGAGGCCCGGGTTCGATTCCCGGCCCATGCANNN ---GCATGGGTGGTTCAGTGGTAGAATTCTCGCCTGCCACGCGGGA-------------------------------		1_+_161413094_161413164, 1_+_161435258_161435328, 1_+_161420467_161420537, 1_+_161427898_161427968, 21_-_18827107_18827177
tRF-19-1YIF54IZ	AlaTGC, MT_AlaTGC	i-tRF	Exclusive	MT	19		2.352	1.876	1.12514	0.26053		No	Yes	7		trnaMT_AlaTGC_MT_-_5587_5655	NNNAAGGGCTTAGCTTAATTAAAGTGGCTGATTTGCGTTCAGTTGATGCAGAGTGGGGTTTTGCAGTCCTTANNN ----------------------------------------AGTTGATGCAGAGTGGGGT----------------		1_-_566137_5662059, 14_+_32954252_329543209, MT_-_5587_56559
tRF-19-739P8WIL	MT_GluTTC, GluTTC	i-tRF	Exclusive	MT	19		4.652	3.83933	1.12325	0.261331		No	No	15		trnaMT_GluTTC_MT_-_14674_14742	NNNGTTCTTGTAGTTGAAATACAACGATGGTTTTTCATATCATTGGTCGTGGTTGTAGTCCGTGCGAGAATANNN ------------------------------------------------GTGGTTGTAGTCCGTGCGA--------		MT_-_14674_147429, 5_-_93905172_939052409
tRF-22-PNR8YP9LL	GlyCCC, GlyGCC	5'-tRF	Ambiguous	Nuclear	22		36.1147	31.3413	1.12297	0.261451		Yes	No	-29		trna128_GlyGCC_6_-_27870686_27870756	NNNGCATTGGTGGTTCAGTGGTAGAATTCTCGCCTGCCACGCGGGAGGCCCGGGTTCGATTCCCGGCCAATGCANNN ---GCATTGGTGGTTCAGTGGTAGA----------------------------------------------------		16_-_70812114_70812184, 1_+_17188416_17188486, 16_-_70812942_70813012, 2_-_157257659_157257729, 16_+_70823410_70823480, 16_+_70822597_70822667, 1_-_16872434_16872504, 1_-_161493637_161493707, 17_+_8029064_8029134, 6_-_27870686_27870756
tRF-19-MBQ4NK12	MetCAT	i-tRF	Exclusive	Nuclear	19		1.71667	1.28933	1.12194	0.261889		No	No	-18		trna129_MetCAT_6_-_27870271_27870342	NNNAGCAGAGTGGCGCAGCGGAAGCGTGCTGGGCCCATAACCCAGAGGTCGATGGATCGAAACCATCCTCTGCTANNN ------------------CGGAAGCGTGCTGGGCCCA-----------------------------------------		6_-_27870271_278703429, 6_-_26313352_263134239, 6_+_26286754_262868259, 6_-_27560600_275606719, 1_+_153643726_1536437979, 6_-_27300764_273008359, 6_-_26330529_263306009, 6_+_27745664_277457359, 17_-_80452597_804526689
tRF-31-R9JP9P9NH5SYD	ValTAC	5'-tRF	Exclusive	Sex	31		5.07067	6.01	-1.12159	0.262039		Yes	No	-22		trna17_ValTAC_11_-_59318102_59318174	NNNGGTTCCATAGTGTAGTGGTTATCACGTCTGCTTTACACGCAGAAGGTCCTGGGTTCGAGCCCCAGTGGAACCANNN ---GGTTCCATAGTGTAGTGGTTATCACGTCTGC---------------------------------------------		11_-_59318102_59318174, X_-_18693029_18693101
tRF-20-40KK5Y93	ArgCCT	i-tRF	Exclusive	Nuclear	20		12.2653	7.19267	1.12103	0.262274		Yes	Yes	1		trna12_ArgCCT_16_+_3243918_3243990	NNNGCCCCAGTGGCCTGATGGATAAGGTACTGGCCTCCTAAGCCAGGGATTGTGGGTTCGAGTTCCACCTGGGGTANNN -------------------------------------CTAAGCCAGGGATTGTGGGT----------------------		16_+_3202901_32029730, 7_+_139025446_1390255180, 17_+_73030001_730300730, 16_+_3243918_32439900, 17_-_73030526_730305980
tRF-16-JMRPFQ0	LysCTT	i-tRF	Ambiguous	Nuclear	16		6.14467	5.202	1.12013	0.262659		Yes	No	-25		trna10_LysCTT_16_+_3241501_3241573	NNNGCCCGGCTAGCTCAGTCGGTAGAGCATGGGACTCTTAATCTCAGGGTCGTGGGTTCGAGCCCCACGTTGGGCGNNN ---------------CAGTCGGTAGAGCATG------------------------------------------------		16_+_3241501_32415736, 19_-_52425396_524254686, 16_+_3225692_32257646, 5_+_180634755_1806348276, 1_-_145395522_1453955946, 6_+_26556774_265568466, 16_-_3207406_32074786, 18_-_43669271_436693436, 14_-_58706613_587066856, 15_+_79152904_791529766, 5_-_180648979_1806490516, 1_-_55423542_554236146
tRF-25-FN7BWU2F5J	MT_HisGTG	i-tRF	Ambiguous	MT	25		5.55933	4.738	1.11886	0.263199		No	Yes	1		trnaMT_HisGTG_MT_+_12138_12206	NNNGTAAATATAGTTTAACCAAAACATCAGATTGTGAATCTGACAACAGAGGCTTACGACCCCTTATTTACCNNN ----------------------------AGATTGTGAATCTGACAACAGAGGC----------------------		MT_+_12138_122065
tRF-39-2VR008R959KUMKEV	AspGTC	3'-half	Exclusive	Nuclear	39		2.45267	2.07	1.1172	0.263907		Yes	No	22		trna10_AspGTC_12_-_125424193_125424264	NNNTCCTCGTTAGTATAGTGGTGAGTATCCCCGCCTGTCACGCGGGAGACCGGGGTTCGATTCCCCGACGGGGAGNNN --------------------------------------CACGCGGGAGACCGGGGTTCGATTCCCCGACGGGGAGCC-		1_-_161425414_1614254859, 12_+_96429799_964298709, 6_+_27447453_274475249, 12_-_125424193_1254242649, 6_-_27551236_275513079, 1_-_161410615_1614106869, 6_+_27471523_274715949, 17_-_8125556_81256279, 1_-_161418033_1614181049, 1_-_161432824_1614328959, 1_-_161440205_1614402769, 12_-_125411891_1254119629
tRF-16-JIZKRND	SerTGA, MT_SerTGA	i-tRF	Ambiguous	MT	16		1.59133	1.222	1.11718	0.263918		Yes	Yes	3		trnaMT_SerTGA_MT_-_7446_7514	NNNGAAAAAGTCATGGAGGCCATGGGGTTGGCTTGAAACCAGCTTTGGGGGGTTCGATTCCTTCCTTTTTTGNNN ---------------------------------------CAGCTTTGGGGGGTTC--------------------		1_-_567997_5680656, MT_-_7446_75146
tRF-43-RZYQHQ9M739P8WQ07	MT_GluTTC, GluTTC	i-tRF	Exclusive	MT	43		1.064	1.52667	-1.11382	0.265355		No	No	19		trnaMT_GluTTC_MT_-_14674_14742	NNNGTTCTTGTAGTTGAAATACAACGATGGTTTTTCATATCATTGGTCGTGGTTGTAGTCCGTGCGAGAATANNN ----------------------------GGTTTTTCATATCATTGGTCGTGGTTGTAGTCCGTGCGAGAAT----		MT_-_14674_147423, 5_-_93905172_939052403
tRF-27-JYSWRYVMMVL	MT_GluTTC, GluTTC	i-tRF	Exclusive	MT	27		4.082	4.67667	-1.11331	0.265577		No	No	15		trnaMT_GluTTC_MT_-_14674_14742	NNNGTTCTTGTAGTTGAAATACAACGATGGTTTTTCATATCATTGGTCGTGGTTGTAGTCCGTGCGAGAATANNN ----------------------------------------CATTGGTCGTGGTTGTAGTCCGTGCGA--------		MT_-_14674_147427, 5_-_93905172_939052407
tRF-32-08F4BDNZ8O6FJ	MT_ThrTGT	3'-tRF	Exclusive	MT	32		4.50533	3.892	1.11204	0.266119		No	No	18		trnaMT_ThrTGT_MT_+_15888_15953	NNNGTCCTTGTAGTATAAACTAATACACCAGTCTTGTAAACCGGAGATGAAAACCTTTTTCCAAGGACANNN ---------------------------------------ACCGGAGATGAAAACCTTTTTCCAAGGACACC-		MT_+_15888_159532
tRF-31-I8W47W1R7HFEB	MT_GluTTC, GluTTC	i-tRF	Exclusive	MT	31		6.23	5.32133	1.11171	0.266264		No	No	20		trnaMT_GluTTC_MT_-_14674_14742	NNNGTTCTTGTAGTTGAAATACAACGATGGTTTTTCATATCATTGGTCGTGGTTGTAGTCCGTGCGAGAATANNN -----------------------------------------ATTGGTCGTGGTTGTAGTCCGTGCGAGAATA---		5_-_93905172_939052401, MT_-_14674_147421
tRF-21-V29K9UV30	MT_GlnTTG, GlnTTG	5'-tRF	Exclusive	MT	21		620.221	562.639	1.10881	0.267511		Yes	No	-31		trnaMT_GlnTTG_MT_-_4329_4400	NNNTAGGATGGGGTGTGATAGGTGGCACGGAGAATTTTGGATTCTCAGGGATGGGTTCGATTCTCATAGTCCTAGNNN ---TAGGATGGGGTGTGATAGGTG------------------------------------------------------		MT_-_4329_4400, 1_-_564879_564950
tRF-20-JMRPFQRD	LysCTT	i-tRF	Exclusive	Nuclear	20		2.88067	2.41467	1.10833	0.267721		Yes	No	-21		trna10_LysCTT_16_+_3241501_3241573	NNNGCCCGGCTAGCTCAGTCGGTAGAGCATGGGACTCTTAATCTCAGGGTCGTGGGTTCGAGCCCCACGTTGGGCGNNN ---------------CAGTCGGTAGAGCATGGGAC--------------------------------------------		15_+_79152904_791529760, 16_+_3241501_32415730, 14_-_58706613_587066850, 18_-_43669271_436693430
tRF-16-WE6WRND	LeuTAG	i-tRF	Exclusive	Nuclear	16		3.64133	3.00867	1.10317	0.269954		Yes	Yes	3		trna27_LeuTAG_16_-_22207032_22207113	NNNGGTAGCGTGGCCGAGTGGTCTAAGGCGCTGGATTTAGGCTCCAGTCATTTCGATGGCGTGGGTTCGAATCCCACCGCTGCCANNN ----------------------------------------------------TCGATGGCGTGGGTTC--------------------		16_-_22207032_222071136
tRF-24-P4R8YP9LH7	GlyGCC	5'-tRF	Ambiguous	Nuclear	24		10.0293	8.95	1.10232	0.270323		Yes	No	-27		trna2_GlyGCC_21_-_18827107_18827177	NNNGCATGGGTGGTTCAGTGGTAGAATTCTCGCCTGCCACGCGGGAGGCCCGGGTTCGATTCCCGGCCCATGCANNN ---GCATGGGTGGTTCAGTGGTAGAAT--------------------------------------------------		1_+_161427898_161427968, 1_+_161435258_161435328, 21_-_18827107_18827177, 1_+_161420467_161420537, 1_+_161413094_161413164
tRF-37-Z6V6Z3M8ZLSSXUL	MT_GluTTC, GluTTC	i-tRF	Exclusive	MT	37		2.52333	2.06867	1.10172	0.270584		No	No	17		trnaMT_GluTTC_MT_-_14674_14742	NNNGTTCTTGTAGTTGAAATACAACGATGGTTTTTCATATCATTGGTCGTGGTTGTAGTCCGTGCGAGAATANNN --------------------------------TTTCATATCATTGGTCGTGGTTGTAGTCCGTGCGAGA------		5_-_93905172_939052407, MT_-_14674_147427
tRF-18-H9R8B7D2	GlnCTG	3'-tRF	Exclusive	Nuclear	18		23.2633	18.768	1.10165	0.270614		No	No	23		trna1_GlnCTG_6_+_18836402_18836473	NNNGGTTCCATGGTGTAATGGTTAGCACTCTGGACTCTGAATCCAGCGATCCGAGTTCAAATCTCGGTGGAACCTNNN ------------------------------------------------------------ATCTCGGTGGAACCTCCA		6_+_18836402_188364738, 15_-_66161400_661614718, 6_-_28909378_289094498, 17_+_8023070_80231418, 6_+_27487308_274873798, 6_+_27263212_272632838
tRF-25-PLR8YP9LON	GlyGCC	5'-tRF	Exclusive	Nuclear	25		3.51133	2.98533	1.10132	0.270756		No	No	-26		trna43_GlyGCC_1_+_161450356_161450426	NNNGCATAGGTGGTTCAGTGGTAGAATTCTTGCCTGCCACGCAGGAGGCCCAGGTTTGATTCCTGGCCCATGCANNN ---GCATAGGTGGTTCAGTGGTAGAATT-------------------------------------------------		1_+_161450356_161450426
tRF-45-4PW3FJI0E7UM8KSWRN	LysCTT	i-tRF	Exclusive	Nuclear	45		2.57533	1.92933	1.10066	0.271045		Yes	Yes	2		trna11_LysCTT_5_-_180648979_180649051	NNNGCCCGGCTAGCTCAGTCGGTAGAGCATGAGACTCTTAATCTCAGGGTCGTGGGTTCGAGCCCCACGTTGGGCGNNN -------------CTCAGTCGGTAGAGCATGAGACTCTTAATCTCAGGGTCGTGGGTT---------------------		1_-_145395522_1453955945, 16_+_3225692_32257645, 5_+_180634755_1806348275, 6_+_26556774_265568465, 5_-_180648979_1806490515
tRF-31-NK5Y93W086W80	ArgCCG	i-tRF	Exclusive	Nuclear	31		5.728	4.88133	1.09992	0.271368		Yes	No	17		trna23_ArgCCG_17_-_66016013_66016085	NNNGACCCAGTGGCCTAATGGATAAGGCATCAGCCTCCGGAGCTGGGGATTGTGGGTTCGAGTCCCATCTGGGTCGNNN ------------------------------------------CTGGGGATTGTGGGTTCGAGTCCCATCTGGG------		17_-_66016013_660160851
tRF-22-18YKISQI3	GluCTC	i-tRF	Exclusive	Nuclear	22		2.458	2.05267	1.09985	0.271396		Yes	No	-17		trna116_GluCTC_1_-_145399233_145399304	NNNTCCCTGGTGGTCTAGTGGTTAGGATTCGGCGCTCTCACCGCCGCGGCCCGGGTTCGATTCCCGGTCAGGGAANNN ----------------AGTGGTTAGGATTCGGCGCTCT----------------------------------------		1_-_161424398_1614244692, 6_+_28949976_289500472, 1_-_161439189_1614392602, 1_+_249168447_2491685182, 1_-_161431809_1614318802, 1_-_145399233_1453993042, 6_-_126101393_1261014642, 2_-_71273488_712735602, 1_-_161417018_1614170892
tRF-17-FYRE98N	ArgCCG	i-tRF	Ambiguous	Nuclear	17		4.85667	3.88733	1.09866	0.271915		Yes	Yes	1		trna23_ArgCCG_17_-_66016013_66016085	NNNGACCCAGTGGCCTAATGGATAAGGCATCAGCCTCCGGAGCTGGGGATTGTGGGTTCGAGTCCCATCTGGGTCGNNN ----------------------------------------AGCTGGGGATTGTGGGT----------------------		17_-_66016013_660160857
tRF-28-ZLBS5EOB3Z05	MT_ThrTGT	i-tRF	Exclusive	MT	28		4.66933	3.99333	1.0986	0.271944		No	Yes	8		trnaMT_ThrTGT_MT_+_15888_15953	NNNGTCCTTGTAGTATAAACTAATACACCAGTCTTGTAAACCGGAGATGAAAACCTTTTTCCAAGGACANNN ---------------------------------TTGTAAACCGGAGATGAAAACCTTTTTC-----------		MT_+_15888_159538
tRF-17-RX6N38Q	GluTTC	i-tRF	Ambiguous	Nuclear	17		2.99733	2.548	1.09845	0.27201		Yes	No	-19		trna11_GluTTC_15_-_26327381_26327452	NNNTCCCACATGGTCTAGCGGTTAGGATTCCTGGTTTTCACCCAGGCGGCCCGGGTTCGACTCCCGGTGTGGGAANNN -------------------GGTTAGGATTCCTGGTT------------------------------------------		13_-_41634874_416349457, 2_-_131094701_1310947727, 15_-_26327381_263274527, 13_-_45492062_454921337
tRF-40-2YU04DYJIO3ZU3U0	MT_LysTTT, LysTTT	5'-tRF	Exclusive	MT	40		2.89067	2.25133	1.09675	0.272751		No	No	-8		trnaMT_LysTTT_MT_+_8295_8364	NNNCACTGTAAAGCTAACTTAGCATTAACCTTTTAAGTTAAAGATTAAGAGAACCAACACCTCTTTACAGTGANNN ---CACTGTAAAGCTAACTTAGCATTAACCTTTTAAGTTAAAG---------------------------------		MT_+_8295_8364, 1_+_568844_568913
tRF-40-2VR008R959KUMKF6	AspGTC	3'-half	Exclusive	Nuclear	40		4.684	5.46867	-1.09643	0.272893		Yes	No	23		trna10_AspGTC_12_-_125424193_125424264	NNNTCCTCGTTAGTATAGTGGTGAGTATCCCCGCCTGTCACGCGGGAGACCGGGGTTCGATTCCCCGACGGGGAGNNN --------------------------------------CACGCGGGAGACCGGGGTTCGATTCCCCGACGGGGAGCCA		12_+_96429799_964298700, 6_+_27447453_274475240, 12_-_125424193_1254242640, 12_-_125411891_1254119620, 1_-_161418033_1614181040, 6_-_27551236_275513070, 1_-_161440205_1614402760, 1_-_161432824_1614328950, 1_-_161425414_1614254850, 17_-_8125556_81256270, 1_-_161410615_1614106860, 6_+_27471523_274715940
tRF-36-YKISQI45LSM1M3E	GluCTC	i-tRF	Exclusive	Nuclear	36		11.938	9.89333	1.09478	0.273615		Yes	Yes	2		trna116_GluCTC_1_-_145399233_145399304	NNNTCCCTGGTGGTCTAGTGGTTAGGATTCGGCGCTCTCACCGCCGCGGCCCGGGTTCGATTCCCGGTCAGGGAANNN ---------------------TTAGGATTCGGCGCTCTCACCGCCGCGGCCCGGGTT---------------------		1_+_249168447_2491685186, 1_-_161417018_1614170896, 1_-_145399233_1453993046, 6_+_28949976_289500476, 1_-_161439189_1614392606, 6_-_126101393_1261014646, 1_-_161431809_1614318806, 1_-_161424398_1614244696
tRF-34-BU9NZ6V6Z3M8KN	MT_GluTTC, GluTTC	i-tRF	Ambiguous	MT	34		2.66	1.85067	1.09363	0.274117		No	Yes	4		trnaMT_GluTTC_MT_-_14674_14742	NNNGTTCTTGTAGTTGAAATACAACGATGGTTTTTCATATCATTGGTCGTGGTTGTAGTCCGTGCGAGAATANNN ----------------------AACGATGGTTTTTCATATCATTGGTCGTGGTTGT-------------------		5_-_93905172_939052404, MT_-_14674_147424
tRF-17-9LON4V3	GlyGCC, ValCAC, GlyCCC, GluTTC	i-tRF	Ambiguous	Nuclear	17		2.97467	3.61	-1.09299	0.274396		Yes	No	-19		trna128_GlyGCC_6_-_27870686_27870756	NNNGCATTGGTGGTTCAGTGGTAGAATTCTCGCCTGCCACGCGGGAGGCCCGGGTTCGATTCCCGGCCAATGCANNN ------------------TGGTAGAATTCTCGCCT------------------------------------------		1_+_161427898_1614279687, 1_+_161435258_1614353287, 1_-_149680210_1496802807, 16_-_70812942_708130127, 1_+_17053780_170538507, 17_+_19764175_197642457, 17_+_8029064_80291347, 1_+_17188416_171884867, 16_+_70823410_708234807, 1_-_16872434_168725047, 21_-_18827107_188271777, 2_-_157257659_1572577297, 2_-_204229131_2042292017, 1_+_161420467_1614205377, 1_-_17004766_170048367, 1_+_161413094_1614131647…
tRF-27-WJ9X0UD394N	AsnGTT	i-tRF	Exclusive	Nuclear	27		2.02867	1.66333	1.09237	0.274669		Yes	Yes	1		trna1_AsnGTT_19_+_1383562_1383635	NNNGTCTCTGTGGCGCAATCGGTTAGCGCGTTCGGCTGTTAACCGAAAGGTTGGTGGTTCGAGCCCACCCAGGGACGNNN -------------------------------TCGGCTGTTAACCGAAAGGTTGGTGGT----------------------		1_+_161510031_1615101047, 1_+_148248115_1482481887, 17_-_36908034_369081077, 10_-_22518438_225185117, 19_+_1383562_13836357, 1_-_148760356_1487604297, 1_-_149230570_1492306437, 13_-_31248101_312481747, 1_-_161397867_1613979407, 1_-_148598314_1485983877
tRF-25-6SXMSL73VL	HisGTG	5'-tRF	Ambiguous	Nuclear	25		15.0127	12.3907	1.09071	0.2754		Yes	No	-28		trna1_HisGTG_15_+_45493349_45493420	NNNGCCGTGATCGTATAGTGGTTAGTACTCTGCGTTGTGGCCGCAGCAACCTCGGTTCGAATCCGAGTCACGGCANNN --GGCCGTGATCGTATAGTGGTTAGTA---------------------------------------------------		1_-_147774845_14777491625, 15_-_45492611_4549268225, 1_+_147753471_14775354225, 15_+_45493349_4549342025, 9_-_14433938_1443400925, 15_-_45490804_4549087525, 1_-_145396881_14539695225, 6_+_27125906_2712597725, 1_+_146544773_14654484425
tRF-30-BQJE9UHY0DFK	MT_HisGTG	i-tRF	Ambiguous	MT	30		1.93933	1.64067	1.09032	0.27557		No	No	0		trnaMT_HisGTG_MT_+_12138_12206	NNNGTAAATATAGTTTAACCAAAACATCAGATTGTGAATCTGACAACAGAGGCTTACGACCCCTTATTTACCNNN ----------------------AACATCAGATTGTGAATCTGACAACAGAGG-----------------------		MT_+_12138_122060
tRF-24-QZ2S3HPS2E	GluTTC	i-tRF	Exclusive	Nuclear	24		5.526	4.436	1.08943	0.275965		Yes	Yes	2		trna134_GluTTC_1_-_16861774_16861845	NNNTCCCTGGTGGTCTAGTGGCTAGGATTCGGCGCTTTCACCGCCGCGGCCCGGGTTCGATTCCCGGTCAGGGAANNN ---------------------------------GCTTTCACCGCCGCGGCCCGGGTT---------------------		1_-_16861774_168618454, 1_-_161391883_1613919544, 1_+_17199078_171991494
tRF-39-58ZZJQJYSWRYVMH0	MT_GluTTC, GluTTC	i-tRF	Exclusive	MT	39		3.14467	2.62533	1.08877	0.276255		No	No	12		trnaMT_GluTTC_MT_-_14674_14742	NNNGTTCTTGTAGTTGAAATACAACGATGGTTTTTCATATCATTGGTCGTGGTTGTAGTCCGTGCGAGAATANNN -------------------------GATGGTTTTTCATATCATTGGTCGTGGTTGTAGTCCGTG-----------		5_-_93905172_939052409, MT_-_14674_147429
tRF-18-P4R8YP04	GlyGCC	5'-tRF	Ambiguous	Nuclear	18		3.132	2.52133	1.08503	0.27791		Yes	No	-33		trna2_GlyGCC_21_-_18827107_18827177	NNNGCATGGGTGGTTCAGTGGTAGAATTCTCGCCTGCCACGCGGGAGGCCCGGGTTCGATTCCCGGCCCATGCANNN ---GCATGGGTGGTTCAGTGG--------------------------------------------------------		1_+_161427898_161427968, 1_+_161420467_161420537, 1_+_161413094_161413164, 21_-_18827107_18827177, 1_+_161435258_161435328
tRF-23-JE9UHY0DX	MT_HisGTG	i-tRF	Ambiguous	MT	23		1.65	1.252	1.08389	0.278413		No	No	-2		trnaMT_HisGTG_MT_+_12138_12206	NNNGTAAATATAGTTTAACCAAAACATCAGATTGTGAATCTGACAACAGAGGCTTACGACCCCTTATTTACCNNN ---------------------------CAGATTGTGAATCTGACAACAGA-------------------------		MT_+_12138_122063
tRF-38-7Z8L8NRS9NS334DL	MT_GluTTC, GluTTC	i-tRF	Exclusive	MT	38		3.64467	2.96867	1.08356	0.278558		No	No	15		trnaMT_GluTTC_MT_-_14674_14742	NNNGTTCTTGTAGTTGAAATACAACGATGGTTTTTCATATCATTGGTCGTGGTTGTAGTCCGTGCGAGAATANNN -----------------------------GTTTTTCATATCATTGGTCGTGGTTGTAGTCCGTGCGA--------		MT_-_14674_147428, 5_-_93905172_939052408
tRF-41-W3FJIKE7UMKKSWRND	LysCTT	i-tRF	Exclusive	Nuclear	41		1.67667	1.29	1.08348	0.278593		Yes	Yes	3		trna13_LysCTT_14_-_58706613_58706685	NNNGCCCGGCTAGCTCAGTCGGTAGAGCATGGGACTCTTAATCCCAGGGTCGTGGGTTCGAGCCCCACGTTGGGCGNNN ------------------TCGGTAGAGCATGGGACTCTTAATCCCAGGGTCGTGGGTTC--------------------		15_+_79152904_791529761, 14_-_58706613_587066851
tRF-23-Z3M8ZLSS0M	MT_GluTTC, GluTTC	i-tRF	Exclusive	MT	23		3.014	2.41333	1.08348	0.278594		No	No	13		trnaMT_GluTTC_MT_-_14674_14742	NNNGTTCTTGTAGTTGAAATACAACGATGGTTTTTCATATCATTGGTCGTGGTTGTAGTCCGTGCGAGAATANNN ------------------------------------------TTGGTCGTGGTTGTAGTCCGTGC----------		MT_-_14674_147423, 5_-_93905172_939052403
tRF-42-2HI3Z9HMI8W47W1RN	MT_GluTTC, GluTTC	i-tRF	Exclusive	MT	42		1.71733	1.344	1.08012	0.28009		No	No	11		trnaMT_GluTTC_MT_-_14674_14742	NNNGTTCTTGTAGTTGAAATACAACGATGGTTTTTCATATCATTGGTCGTGGTTGTAGTCCGTGCGAGAATANNN ---------------------CAACGATGGTTTTTCATATCATTGGTCGTGGTTGTAGTCCGT------------		MT_-_14674_147422, 5_-_93905172_939052402
tRF-43-JMRPFQRDWXHR13M80E	LysCTT	i-tRF	Exclusive	Nuclear	43		23.6727	22.182	1.07966	0.280292		Yes	Yes	2		trna13_LysCTT_14_-_58706613_58706685	NNNGCCCGGCTAGCTCAGTCGGTAGAGCATGGGACTCTTAATCCCAGGGTCGTGGGTTCGAGCCCCACGTTGGGCGNNN ---------------CAGTCGGTAGAGCATGGGACTCTTAATCCCAGGGTCGTGGGTT---------------------		14_-_58706613_587066853, 15_+_79152904_791529763, 18_-_43669271_436693433
tRF-33-7Z2R1HPSR9O9DK	GluTTC	i-tRF	Exclusive	Nuclear	33		3.12267	2.638	1.07856	0.280785		Yes	No	11		trna11_GluTTC_15_-_26327381_26327452	NNNTCCCACATGGTCTAGCGGTTAGGATTCCTGGTTTTCACCCAGGCGGCCCGGGTTCGACTCCCGGTGTGGGAANNN ---------------------------------GTTTTCACCCAGGCGGCCCGGGTTCGACTCCCG------------		15_-_26327381_263274523, 13_-_45492062_454921333
tRF-29-HPIWOMXF02IW	MT_HisGTG	i-tRF	Ambiguous	MT	29		1.62933	1.322	1.07647	0.281717		No	Yes	2		trnaMT_HisGTG_MT_+_12138_12206	NNNGTAAATATAGTTTAACCAAAACATCAGATTGTGAATCTGACAACAGAGGCTTACGACCCCTTATTTACCNNN -------------------------ATCAGATTGTGAATCTGACAACAGAGGCT---------------------		MT_+_12138_122069
tRF-23-M8ZLSSXUD6	MT_GluTTC, GluTTC	i-tRF	Exclusive	MT	23		2.13467	1.746	1.07529	0.282247		No	No	18		trnaMT_GluTTC_MT_-_14674_14742	NNNGTTCTTGTAGTTGAAATACAACGATGGTTTTTCATATCATTGGTCGTGGTTGTAGTCCGTGCGAGAATANNN -----------------------------------------------CGTGGTTGTAGTCCGTGCGAGAA-----		MT_-_14674_147423, 5_-_93905172_939052403
tRF-17-PNR8YPP	GlyCCC, GlyGCC	5'-tRF	Ambiguous	Nuclear	17		5.15467	4.29733	1.07524	0.282266		Yes	No	-34		trna128_GlyGCC_6_-_27870686_27870756	NNNGCATTGGTGGTTCAGTGGTAGAATTCTCGCCTGCCACGCGGGAGGCCCGGGTTCGATTCCCGGCCAATGCANNN ---GCATTGGTGGTTCAGTG---------------------------------------------------------		1_+_17188416_17188486, 16_+_70823410_70823480, 1_-_16872434_16872504, 1_-_161493637_161493707, 16_-_70812942_70813012, 17_+_8029064_8029134, 16_-_70812114_70812184, 16_+_70822597_70822667, 2_-_157257659_157257729, 6_-_27870686_27870756
tRF-18-RYVMMVDS	MT_GluTTC, GluTTC	i-tRF	Ambiguous	MT	18		4.34267	3.66467	1.07517	0.282297		No	No	16		trnaMT_GluTTC_MT_-_14674_14742	NNNGTTCTTGTAGTTGAAATACAACGATGGTTTTTCATATCATTGGTCGTGGTTGTAGTCCGTGCGAGAATANNN --------------------------------------------------GGTTGTAGTCCGTGCGAG-------		5_-_93905172_939052408, MT_-_14674_147428
tRF-29-JYSWRYVMMVHX	MT_GluTTC, GluTTC	i-tRF	Exclusive	MT	29		13.9227	15.5887	-1.07022	0.284521		No	No	17		trnaMT_GluTTC_MT_-_14674_14742	NNNGTTCTTGTAGTTGAAATACAACGATGGTTTTTCATATCATTGGTCGTGGTTGTAGTCCGTGCGAGAATANNN ----------------------------------------CATTGGTCGTGGTTGTAGTCCGTGCGAGA------		MT_-_14674_147429, 5_-_93905172_939052409
tRF-20-UJJKIWRN	ArgCCT	i-tRF	Exclusive	Nuclear	20		1.72933	1.362	1.06765	0.285678		Yes	Yes	2		trna12_ArgCCT_16_+_3243918_3243990	NNNGCCCCAGTGGCCTGATGGATAAGGTACTGGCCTCCTAAGCCAGGGATTGTGGGTTCGAGTTCCACCTGGGGTANNN --------------------------------------TAAGCCAGGGATTGTGGGTT---------------------		17_+_73030001_730300730, 16_+_3243918_32439900, 17_-_73030526_730305980, 7_+_139025446_1390255180, 16_+_3202901_32029730
tRF-29-43RX6NMH49EK	GluCTC	i-tRF	Exclusive	Nuclear	29		7.768	6.552	1.06511	0.286827		Yes	No	-12		trna116_GluCTC_1_-_145399233_145399304	NNNTCCCTGGTGGTCTAGTGGTTAGGATTCGGCGCTCTCACCGCCGCGGCCCGGGTTCGATTCCCGGTCAGGGAANNN --------------CTAGTGGTTAGGATTCGGCGCTCTCACCG-----------------------------------		1_-_161417018_1614170899, 1_-_161431809_1614318809, 1_+_249168447_2491685189, 6_-_126101393_1261014649, 6_+_28949976_289500479, 1_-_145399233_1453993049, 1_-_161439189_1614392609, 1_-_161424398_1614244699
tRF-33-Z3M8ZLSSXUOLD2	MT_GluTTC, GluTTC	3'-tRF	Exclusive	MT	33		43.3447	38.2827	1.06465	0.287032		No	No	23		trnaMT_GluTTC_MT_-_14674_14742	NNNGTTCTTGTAGTTGAAATACAACGATGGTTTTTCATATCATTGGTCGTGGTTGTAGTCCGTGCGAGAATANNN ------------------------------------------TTGGTCGTGGTTGTAGTCCGTGCGAGAATACCA		5_-_93905172_939052403, MT_-_14674_147423
tRF-31-73FEWS3V2VR00	GlyGCC	i-tRF	Exclusive	Nuclear	31		12.8147	11.4373	1.06335	0.287625		Yes	No	-6		trna128_GlyGCC_6_-_27870686_27870756	NNNGCATTGGTGGTTCAGTGGTAGAATTCTCGCCTGCCACGCGGGAGGCCCGGGTTCGATTCCCGGCCAATGCANNN -----------------GTGGTAGAATTCTCGCCTGCCACGCGGGAGG-----------------------------		1_+_161427898_1614279681, 1_+_161420467_1614205371, 16_-_70812114_708121841, 17_+_8029064_80291341, 1_-_161493637_1614937071, 6_-_27870686_278707561, 16_+_70823410_708234801, 1_+_161413094_1614131641, 21_-_18827107_188271771, 2_-_157257659_1572577291, 16_-_70812942_708130121, 1_+_161435258_1614353281
tRF-24-9M739P8WIL	MT_GluTTC, GluTTC	i-tRF	Exclusive	MT	24		4.43267	3.71733	1.0611	0.288646		No	No	15		trnaMT_GluTTC_MT_-_14674_14742	NNNGTTCTTGTAGTTGAAATACAACGATGGTTTTTCATATCATTGGTCGTGGTTGTAGTCCGTGCGAGAATANNN -------------------------------------------TGGTCGTGGTTGTAGTCCGTGCGA--------		MT_-_14674_147424, 5_-_93905172_939052404
tRF-44-7Z2R1HPSR9O9337K0V	GluTTC	3'-tRF	Exclusive	Nuclear	44		9.46	8.41733	1.05939	0.289424		Yes	No	22		trna11_GluTTC_15_-_26327381_26327452	NNNTCCCACATGGTCTAGCGGTTAGGATTCCTGGTTTTCACCCAGGCGGCCCGGGTTCGACTCCCGGTGTGGGAANNN ---------------------------------GTTTTCACCCAGGCGGCCCGGGTTCGACTCCCGGTGTGGGAACC-		13_-_45492062_454921334, 15_-_26327381_263274524
tRF-41-EERZYQHQ9M739P8W0	MT_GluTTC, GluTTC	i-tRF	Exclusive	MT	41		8.45133	7.14733	1.05928	0.289471		No	No	12		trnaMT_GluTTC_MT_-_14674_14742	NNNGTTCTTGTAGTTGAAATACAACGATGGTTTTTCATATCATTGGTCGTGGTTGTAGTCCGTGCGAGAATANNN -----------------------ACGATGGTTTTTCATATCATTGGTCGTGGTTGTAGTCCGTG-----------		MT_-_14674_147421, 5_-_93905172_939052401
tRF-23-P4R8YP9LD6	GlyGCC	5'-tRF	Ambiguous	Nuclear	23		2.7	2.27733	1.05767	0.290206		Yes	No	-28		trna2_GlyGCC_21_-_18827107_18827177	NNNGCATGGGTGGTTCAGTGGTAGAATTCTCGCCTGCCACGCGGGAGGCCCGGGTTCGATTCCCGGCCCATGCANNN ---GCATGGGTGGTTCAGTGGTAGAA---------------------------------------------------		1_+_161427898_161427968, 1_+_161420467_161420537, 1_+_161413094_161413164, 21_-_18827107_18827177, 1_+_161435258_161435328
tRF-18-9N1EWJDW	GluCTC	i-tRF	Exclusive	Nuclear	18		3.71267	2.996	1.05676	0.290619		Yes	No	-19		trna10_GluCTC_3_-_103879524_103879595	NNNTTATTATTATACCTGTGGTTAGGATTCGGCGCTCTCACCGCCACGACCCGGGTTCAATTCCCGGTCAGGGAANNN ------------------TGGTTAGGATTCGGCGCT------------------------------------------		1_+_249168447_2491685188, 1_-_161431809_1614318808, 1_-_161417018_1614170898, 2_-_71273488_712735608, 1_-_161439189_1614392608, 3_-_103879524_1038795958, 1_-_145399233_1453993048, 6_-_126101393_1261014648, 1_-_161424398_1614244698, 6_+_28949976_289500478
tRF-34-79MP9P9NH57S15	ValCAC	5'-half	Ambiguous	Nuclear	34		12.382	14.0027	-1.05572	0.291098		Yes	No	-19		trna10_ValCAC_5_-_180649395_180649467	NNNGTTTCCGTAGTGTAGTGGTTATCACGTTCGCCTCACACGCGAAAGGTCCCCGGTTCGAAACCGGGCGGAAACANNN ---GTTTCCGTAGTGTAGTGGTTATCACGTTCGCCTC------------------------------------------		5_+_180600650_180600722, 1_-_149298555_149298627, 5_-_180529253_180529325, 1_-_149684088_149684161, 1_-_161369490_161369562, 6_+_26538282_26538354, 5_+_180524070_180524142, 5_-_180649395_180649467
tRF-17-WSNKP92	ThrTGT	3'-tRF	Ambiguous	Nuclear	17		6.19867	3.51467	1.05397	0.291895		No	No	23		trna13_ThrTGT_5_-_180618687_180618758	NNNGGCTCCATAGCTCAGGGGTTAGAGCACTGGTCTTGTAAACCAGGGTCGCGAGTTCAAATCTCGCTGGGGCCTNNN -------------------------------------------------------------TCTCGCTGGGGCCTCCA		14_-_21081949_210820217, 14_-_21099319_210993917, 5_-_180618687_1806187587, 14_+_21149849_211499217
tRF-35-Z6V6Z3M8ZLSSXU	MT_GluTTC, GluTTC	i-tRF	Exclusive	MT	35		1.22067	1.016	1.05359	0.292073		No	No	15		trnaMT_GluTTC_MT_-_14674_14742	NNNGTTCTTGTAGTTGAAATACAACGATGGTTTTTCATATCATTGGTCGTGGTTGTAGTCCGTGCGAGAATANNN --------------------------------TTTCATATCATTGGTCGTGGTTGTAGTCCGTGCGA--------		5_-_93905172_939052405, MT_-_14674_147425
tRF-37-9LON4VN1EH6KK8N	GlyGCC	i-tRF	Exclusive	Nuclear	37		2.66733	2.17467	1.05192	0.292837		Yes	Yes	1		trna128_GlyGCC_6_-_27870686_27870756	NNNGCATTGGTGGTTCAGTGGTAGAATTCTCGCCTGCCACGCGGGAGGCCCGGGTTCGATTCCCGGCCAATGCANNN ------------------TGGTAGAATTCTCGCCTGCCACGCGGGAGGCCCGGGT----------------------		2_-_157257659_1572577297, 1_+_161420467_1614205377, 1_+_161435258_1614353287, 1_-_161493637_1614937077, 6_-_27870686_278707567, 16_+_70823410_708234807, 21_-_18827107_188271777, 1_+_161427898_1614279687, 1_+_161413094_1614131647, 16_-_70812114_708121847, 17_+_8029064_80291347, 16_-_70812942_708130127
tRF-25-V29K9UV365	MT_GlnTTG, GlnTTG	5'-tRF	Exclusive	MT	25		21.2273	19.5047	1.05119	0.293173		Yes	No	-27		trnaMT_GlnTTG_MT_-_4329_4400	NNNTAGGATGGGGTGTGATAGGTGGCACGGAGAATTTTGGATTCTCAGGGATGGGTTCGATTCTCATAGTCCTAGNNN ---TAGGATGGGGTGTGATAGGTGGCAC--------------------------------------------------		MT_-_4329_4400, 1_-_564879_564950
tRF-21-8NRS9NS3D	MT_GluTTC, GluTTC	i-tRF	Exclusive	MT	21		2.22267	1.84333	1.05004	0.293701		No	Yes	8		trnaMT_GluTTC_MT_-_14674_14742	NNNGTTCTTGTAGTTGAAATACAACGATGGTTTTTCATATCATTGGTCGTGGTTGTAGTCCGTGCGAGAATANNN ---------------------------------------TCATTGGTCGTGGTTGTAGTC---------------		MT_-_14674_147421, 5_-_93905172_939052401
tRF-18-U47P2904	GlnCTG, GlnTTG	i-tRF	Ambiguous	Nuclear	18		2.616	3.174	-1.04978	0.293818		Yes	No	-22		trna1_GlnCTG_6_+_18836402_18836473	NNNGGTTCCATGGTGTAATGGTTAGCACTCTGGACTCTGAATCCAGCGATCCGAGTTCAAATCTCGGTGGAACCTNNN ---------------TAATGGTTAGCACTCTGG---------------------------------------------		6_-_27763640_277637118, 6_-_26311975_263120468, 6_-_27515531_275156028, 6_+_27263212_272632838, 6_+_28557156_285572278, 6_-_26311424_263114958, 17_+_8023070_80231418, 6_+_145503859_1455039308, 6_+_18836402_188364738, 6_-_28909378_289094498, 17_+_47269890_472699618, 15_-_66161400_661614718, 6_+_27487308_274873798
tRF-24-2YU04DYJFO	MT_LysTTT, LysTTT	5'-tRF	Exclusive	MT	24		24.6273	22.7853	1.04912	0.294122		No	No	-24		trnaMT_LysTTT_MT_+_8295_8364	NNNCACTGTAAAGCTAACTTAGCATTAACCTTTTAAGTTAAAGATTAAGAGAACCAACACCTCTTTACAGTGANNN ---CACTGTAAAGCTAACTTAGCATTA-------------------------------------------------		MT_+_8295_8364, 1_+_568844_568913
tRF-37-L47Z8L8NRS9NS3J	MT_GluTTC, GluTTC	i-tRF	Exclusive	MT	37		1.64133	1.33533	1.04802	0.294629		No	No	9		trnaMT_GluTTC_MT_-_14674_14742	NNNGTTCTTGTAGTTGAAATACAACGATGGTTTTTCATATCATTGGTCGTGGTTGTAGTCCGTGCGAGAATANNN ------------------------CGATGGTTTTTCATATCATTGGTCGTGGTTGTAGTCC--------------		5_-_93905172_939052407, MT_-_14674_147427
tRF-16-QB1MK8E	ValAAC, ValCAC	i-tRF	Exclusive	Nuclear	16		3.69467	3.18533	1.04707	0.295068		Yes	Yes	1		trna10_ValCAC_5_-_180649395_180649467	NNNGTTTCCGTAGTGTAGTGGTTATCACGTTCGCCTCACACGCGAAAGGTCCCCGGTTCGAAACCGGGCGGAAACANNN -----------------------------------------GCGAAAGGTCCCCGGT----------------------		5_+_180596610_1805966826, 5_-_180645270_1806453426, 19_-_4724647_47247196, 5_+_180524070_1805241426, 1_-_149298555_1492986276, 6_+_26538282_265383546, 6_-_27248049_272481216, 5_+_180600650_1806007226, 6_+_27203288_272033606, 5_-_180615416_1806154886, 5_-_180649395_1806494676, 1_-_161369490_1613695626, 6_-_27721179_277212516, 5_-_180529253_1805293256, 6_-_27173867_271739396, 5_+_180591154_18059122…
tRF-39-8HM2OSRNLNKSEKH9	AspGTC	3'-half	Exclusive	Nuclear	39		2.80467	2.16067	1.04271	0.297083		Yes	No	21		trna10_AspGTC_12_-_125424193_125424264	NNNTCCTCGTTAGTATAGTGGTGAGTATCCCCGCCTGTCACGCGGGAGACCGGGGTTCGATTCCCCGACGGGGAGNNN -------------------------------------TCACGCGGGAGACCGGGGTTCGATTCCCCGACGGGGAGC--		12_-_125411891_1254119629, 6_-_27551236_275513079, 1_-_161425414_1614254859, 17_-_8125556_81256279, 12_-_125424193_1254242649, 1_-_161440205_1614402769, 6_+_27471523_274715949, 6_+_27447453_274475249, 12_+_96429799_964298709, 1_-_161410615_1614106869, 1_-_161432824_1614328959, 1_-_161418033_1614181049
tRF-37-HQ9M739P8WQ0D52	MT_GluTTC, GluTTC	3'-tRF	Exclusive	MT	37		6.12133	5.43467	1.04259	0.29714		No	No	23		trnaMT_GluTTC_MT_-_14674_14742	NNNGTTCTTGTAGTTGAAATACAACGATGGTTTTTCATATCATTGGTCGTGGTTGTAGTCCGTGCGAGAATANNN --------------------------------------ATCATTGGTCGTGGTTGTAGTCCGTGCGAGAATACCA		MT_-_14674_147427, 5_-_93905172_939052407
tRF-16-2YU04DE	MT_LysTTT, LysTTT	5'-tRF	Ambiguous	MT	16		10.9307	9.82	1.04231	0.29727		No	No	-32		trnaMT_LysTTT_MT_+_8295_8364	NNNCACTGTAAAGCTAACTTAGCATTAACCTTTTAAGTTAAAGATTAAGAGAACCAACACCTCTTTACAGTGANNN ---CACTGTAAAGCTAACT---------------------------------------------------------		MT_+_8295_8364, 1_+_568844_568913
tRF-38-RX6NMH490VL8K80E	GluCTC	i-tRF	Exclusive	Nuclear	38		2.732	2.09533	1.04178	0.297512		Yes	Yes	2		trna116_GluCTC_1_-_145399233_145399304	NNNTCCCTGGTGGTCTAGTGGTTAGGATTCGGCGCTCTCACCGCCGCGGCCCGGGTTCGATTCCCGGTCAGGGAANNN -------------------GGTTAGGATTCGGCGCTCTCACCGCCGCGGCCCGGGTT---------------------		1_-_161431809_1614318808, 1_-_161439189_1614392608, 6_+_28949976_289500478, 1_+_249168447_2491685188, 1_-_161424398_1614244698, 1_-_145399233_1453993048, 1_-_161417018_1614170898, 6_-_126101393_1261014648
tRF-26-6SXMSL73VLD	HisGTG	5'-tRF	Ambiguous	Nuclear	26		9.922	8.806	1.04165	0.297573		Yes	No	-27		trna1_HisGTG_15_+_45493349_45493420	NNNGCCGTGATCGTATAGTGGTTAGTACTCTGCGTTGTGGCCGCAGCAACCTCGGTTCGAATCCGAGTCACGGCANNN --GGCCGTGATCGTATAGTGGTTAGTAC--------------------------------------------------		1_-_145396881_14539695226, 1_-_147774845_14777491626, 6_+_27125906_2712597726, 15_-_45490804_4549087526, 15_-_45492611_4549268226, 9_-_14433938_1443400926, 1_+_146544773_14654484426, 15_+_45493349_4549342026, 1_+_147753471_14775354226
tRF-41-RZYQHQ9M739P8WQ0B	MT_GluTTC, GluTTC	i-tRF	Exclusive	MT	41		7.85533	9.65467	-1.04037	0.298169		No	No	17		trnaMT_GluTTC_MT_-_14674_14742	NNNGTTCTTGTAGTTGAAATACAACGATGGTTTTTCATATCATTGGTCGTGGTTGTAGTCCGTGCGAGAATANNN ----------------------------GGTTTTTCATATCATTGGTCGTGGTTGTAGTCCGTGCGAGA------		5_-_93905172_939052401, MT_-_14674_147421
tRF-20-JYSWRYVM	MT_GluTTC, GluTTC	i-tRF	Exclusive	MT	20		1.038	1.40667	-1.03997	0.298353		No	Yes	8		trnaMT_GluTTC_MT_-_14674_14742	NNNGTTCTTGTAGTTGAAATACAACGATGGTTTTTCATATCATTGGTCGTGGTTGTAGTCCGTGCGAGAATANNN ----------------------------------------CATTGGTCGTGGTTGTAGTC---------------		5_-_93905172_939052400, MT_-_14674_147420
tRF-42-0D58ZZJQJYSWRYVMK	MT_GluTTC, GluTTC	i-tRF	Exclusive	MT	42		2.828	2.35	1.0394	0.29862		No	No	10		trnaMT_GluTTC_MT_-_14674_14742	NNNGTTCTTGTAGTTGAAATACAACGATGGTTTTTCATATCATTGGTCGTGGTTGTAGTCCGTGCGAGAATANNN --------------------ACAACGATGGTTTTTCATATCATTGGTCGTGGTTGTAGTCCG-------------		5_-_93905172_939052402, MT_-_14674_147422
tRF-36-PNR8YP9LON4V4RB	GlyCCC	5'-tRF	Ambiguous	Nuclear	36		6.378	5.39267	1.03859	0.298993		No	No	-15		trna133_GlyCCC_1_-_16872434_16872504	NNNGCATTGGTGGTTCAGTGGTAGAATTCTCGCCTCCCACGCGGGAGACCCGGGTTCAATTCCCGGCCAATGCANNN ---GCATTGGTGGTTCAGTGGTAGAATTCTCGCCTCCCA--------------------------------------		1_-_16872434_16872504, 1_+_17188416_17188486
tRF-27-6SXMSL73VL3	HisGTG	5'-tRF	Ambiguous	Nuclear	27		84.2013	79.336	1.03494	0.300699		Yes	No	-26		trna1_HisGTG_15_+_45493349_45493420	NNNGCCGTGATCGTATAGTGGTTAGTACTCTGCGTTGTGGCCGCAGCAACCTCGGTTCGAATCCGAGTCACGGCANNN --GGCCGTGATCGTATAGTGGTTAGTACT-------------------------------------------------		9_-_14433938_1443400927, 1_+_147753471_14775354227, 1_-_147774845_14777491627, 15_-_45492611_4549268227, 6_+_27125906_2712597727, 1_+_146544773_14654484427, 15_-_45490804_4549087527, 15_+_45493349_4549342027, 1_-_145396881_14539695227
tRF-33-R9JP9P9NH5SYDQ	ValTAC	5'-half	Exclusive	Sex	33		9.03467	10.1333	-1.03393	0.301167		Yes	No	-20		trna17_ValTAC_11_-_59318102_59318174	NNNGGTTCCATAGTGTAGTGGTTATCACGTCTGCTTTACACGCAGAAGGTCCTGGGTTCGAGCCCCAGTGGAACCANNN ---GGTTCCATAGTGTAGTGGTTATCACGTCTGCTT-------------------------------------------		11_-_59318102_59318174, X_-_18693029_18693101
tRF-44-83ML5FX24ZD7JKW42E	LysCTT	i-tRF	Exclusive	Nuclear	44		4.50533	3.81467	1.03346	0.30139		Yes	Yes	2		trna11_LysCTT_5_-_180648979_180649051	NNNGCCCGGCTAGCTCAGTCGGTAGAGCATGAGACTCTTAATCTCAGGGTCGTGGGTTCGAGCCCCACGTTGGGCGNNN --------------TCAGTCGGTAGAGCATGAGACTCTTAATCTCAGGGTCGTGGGTT---------------------		5_+_180634755_1806348274, 1_-_145395522_1453955944, 5_-_180648979_1806490514, 6_+_26556774_265568464, 16_+_3225692_32257644
tRF-31-8NRS9NS334L2B	MT_GluTTC, GluTTC	i-tRF	Exclusive	MT	31		3.22333	2.654	1.03138	0.302362		No	No	18		trnaMT_GluTTC_MT_-_14674_14742	NNNGTTCTTGTAGTTGAAATACAACGATGGTTTTTCATATCATTGGTCGTGGTTGTAGTCCGTGCGAGAATANNN ---------------------------------------TCATTGGTCGTGGTTGTAGTCCGTGCGAGAA-----		MT_-_14674_147421, 5_-_93905172_939052401
tRF-17-W3FJIK1	LysCTT	i-tRF	Exclusive	Nuclear	17		8.04	5.47333	1.03079	0.302642		Yes	No	-21		trna10_LysCTT_16_+_3241501_3241573	NNNGCCCGGCTAGCTCAGTCGGTAGAGCATGGGACTCTTAATCTCAGGGTCGTGGGTTCGAGCCCCACGTTGGGCGNNN ------------------TCGGTAGAGCATGGGAC--------------------------------------------		15_+_79152904_791529767, 16_+_3241501_32415737, 14_-_58706613_587066857, 18_-_43669271_436693437
tRF-28-MUWLV47PU90M	HisGTG	i-tRF	Exclusive	Nuclear	28		4.656	5.38067	-1.03021	0.302913		Yes	No	-22		trna1_HisGTG_15_+_45493349_45493420	NNNGCCGTGATCGTATAGTGGTTAGTACTCTGCGTTGTGGCCGCAGCAACCTCGGTTCGAATCCGAGTCACGGCANNN -----CGTGATCGTATAGTGGTTAGTACTCTGC---------------------------------------------		1_+_147753471_147753542, 15_-_45492611_45492682, 15_-_45490804_45490875, 1_-_145396881_145396952, 6_+_27125906_27125977, 9_-_14433938_14434009, 1_-_147774845_147774916, 1_+_146544773_146544844, 15_+_45493349_45493420
tRF-31-BF82Z4D7OOJ00	MT_HisGTG	i-tRF	Ambiguous	MT	31		2.742	2.488	1.02918	0.303396		No	No	0		trnaMT_HisGTG_MT_+_12138_12206	NNNGTAAATATAGTTTAACCAAAACATCAGATTGTGAATCTGACAACAGAGGCTTACGACCCCTTATTTACCNNN ---------------------AAACATCAGATTGTGAATCTGACAACAGAGG-----------------------		MT_+_12138_122061
tRF-24-8XF6RE9825	ArgCCT	i-tRF	Exclusive	Nuclear	24		3.93133	3.30867	1.02898	0.303488		Yes	Yes	3		trna12_ArgCCT_16_+_3243918_3243990	NNNGCCCCAGTGGCCTGATGGATAAGGTACTGGCCTCCTAAGCCAGGGATTGTGGGTTCGAGTTCCACCTGGGGTANNN -----------------------------------TCCTAAGCCAGGGATTGTGGGTTC--------------------		17_+_73030001_730300734, 16_+_3243918_32439904, 16_+_3202901_32029734, 17_-_73030526_730305984, 7_+_139025446_1390255184
tRF-40-73V2Y8L981PV6RRN	GluCTC	i-tRF	Exclusive	Nuclear	40		12.054	9.83	1.02752	0.304178		Yes	Yes	2		trna116_GluCTC_1_-_145399233_145399304	NNNTCCCTGGTGGTCTAGTGGTTAGGATTCGGCGCTCTCACCGCCGCGGCCCGGGTTCGATTCCCGGTCAGGGAANNN -----------------GTGGTTAGGATTCGGCGCTCTCACCGCCGCGGCCCGGGTT---------------------		1_-_161417018_1614170890, 1_-_161431809_1614318800, 1_+_249168447_2491685180, 6_-_126101393_1261014640, 6_+_28949976_289500470, 1_-_145399233_1453993040, 1_-_161439189_1614392600, 1_-_161424398_1614244690
tRF-23-7P596VW6DK	GluCTC	i-tRF	Exclusive	Nuclear	23		3.45867	2.978	1.0264	0.304701		Yes	No	-12		trna10_GluCTC_3_-_103879524_103879595	NNNTTATTATTATACCTGTGGTTAGGATTCGGCGCTCTCACCGCCACGACCCGGGTTCAATTCCCGGTCAGGGAANNN --------------------GTTAGGATTCGGCGCTCTCACCG-----------------------------------		6_-_126101393_1261014643, 3_-_103879524_1038795953, 1_-_161431809_1614318803, 1_-_161424398_1614244693, 6_+_28949976_289500473, 1_-_161417018_1614170893, 1_-_161439189_1614392603, 1_+_249168447_2491685183, 1_-_145399233_1453993043
tRF-41-JY7383RPD9W1X6L80	GlyGCC	i-tRF	Exclusive	Nuclear	41		2.15333	1.75133	1.02626	0.304767		Yes	No	-9		trna128_GlyGCC_6_-_27870686_27870756	NNNGCATTGGTGGTTCAGTGGTAGAATTCTCGCCTGCCACGCGGGAGGCCCGGGTTCGATTCCCGGCCAATGCANNN ----CATTGGTGGTTCAGTGGTAGAATTCTCGCCTGCCACGCGGG--------------------------------		1_-_161493637_161493707, 2_-_157257659_157257729, 6_-_27870686_27870756, 17_+_8029064_8029134, 16_+_70823410_70823480, 16_-_70812942_70813012, 16_-_70812114_70812184
tRF-22-PW5SVP9NH	HisGTG	5'-tRF	Ambiguous	Nuclear	22		4.646	3.942	1.02584	0.304965		Yes	No	-30		trna1_HisGTG_15_+_45493349_45493420	NNNGCCGTGATCGTATAGTGGTTAGTACTCTGCGTTGTGGCCGCAGCAACCTCGGTTCGAATCCGAGTCACGGCANNN ---GCCGTGATCGTATAGTGGTTAG-----------------------------------------------------		15_-_45490804_45490875, 6_+_27125906_27125977, 1_-_147774845_147774916, 1_+_147753471_147753542, 1_+_146544773_146544844, 15_+_45493349_45493420, 9_-_14433938_14434009, 1_-_145396881_145396952, 15_-_45492611_45492682
tRF-26-2YU04DYJIOD	MT_LysTTT, LysTTT	5'-tRF	Exclusive	MT	26		12.21	11.0693	1.02523	0.305253		No	No	-22		trnaMT_LysTTT_MT_+_8295_8364	NNNCACTGTAAAGCTAACTTAGCATTAACCTTTTAAGTTAAAGATTAAGAGAACCAACACCTCTTTACAGTGANNN ---CACTGTAAAGCTAACTTAGCATTAAC-----------------------------------------------		1_+_568844_568913, MT_+_8295_8364
tRF-29-6978WP9LXNHK	ProTGG	5'-tRF	Exclusive	Nuclear	29		1.52067	1.74933	-1.02493	0.305396		No	No	-23		trna3_ProTGG_14_+_21101165_21101236	NNNGGCTCGTTGGTCTAGTGGTATGATTCTCGCTTTGGGTGCGAGAGGTCCCGGGTTCAAATCCCGGACGAGCCCNNN ---GGCTCGTTGGTCTAGTGGTATGATTCTCG----------------------------------------------		14_+_21101165_21101236
tRF-43-FN7BWU2F5JYH0RYN01	MT_HisGTG	i-tRF	Exclusive	MT	43		3.86667	3.188	1.02309	0.306263		No	No	19		trnaMT_HisGTG_MT_+_12138_12206	NNNGTAAATATAGTTTAACCAAAACATCAGATTGTGAATCTGACAACAGAGGCTTACGACCCCTTATTTACCNNN ----------------------------AGATTGTGAATCTGACAACAGAGGCTTACGACCCCTTATTTAC----		MT_+_12138_122063
tRF-39-ZLBS5EOB3ZY61DE2	MT_ThrTGT	3'-half	Exclusive	MT	39		42.666	36.5113	1.0225	0.306547		No	No	19		trnaMT_ThrTGT_MT_+_15888_15953	NNNGTCCTTGTAGTATAAACTAATACACCAGTCTTGTAAACCGGAGATGAAAACCTTTTTCCAAGGACANNN ---------------------------------TTGTAAACCGGAGATGAAAACCTTTTTCCAAGGACACCA		MT_+_15888_159539
tRF-44-779PZBHFEERZYQHQJZ	MT_GluTTC, GluTTC	5'-tRF	Exclusive	MT	44		1.65467	1.34467	1.0224	0.30659		No	No	-5		trnaMT_GluTTC_MT_-_14674_14742	NNNGTTCTTGTAGTTGAAATACAACGATGGTTTTTCATATCATTGGTCGTGGTTGTAGTCCGTGCGAGAATANNN ---GTTCTTGTAGTTGAAATACAACGATGGTTTTTCATATCATTGGT----------------------------		5_-_93905172_93905240, MT_-_14674_14742
tRF-37-FN7BWU2F5JYH0RQ	MT_HisGTG	i-tRF	Exclusive	MT	37		21.1887	19.424	1.02162	0.306961		No	No	13		trnaMT_HisGTG_MT_+_12138_12206	NNNGTAAATATAGTTTAACCAAAACATCAGATTGTGAATCTGACAACAGAGGCTTACGACCCCTTATTTACCNNN ----------------------------AGATTGTGAATCTGACAACAGAGGCTTACGACCCCTT----------		MT_+_12138_122067
tRF-17-PP6N7KQ	ArgCCT	i-tRF	Exclusive	Nuclear	17		3.40533	2.694	1.02097	0.307269		Yes	Yes	2		trna12_ArgCCT_16_+_3243918_3243990	NNNGCCCCAGTGGCCTGATGGATAAGGTACTGGCCTCCTAAGCCAGGGATTGTGGGTTCGAGTTCCACCTGGGGTANNN -----------------------------------------GCCAGGGATTGTGGGTT---------------------		16_+_3243918_32439907, 16_+_3202901_32029737, 17_+_73030001_730300737, 7_+_139025446_1390255187, 17_-_73030526_730305987
tRF-17-V29K9UO	MT_GlnTTG, GlnTTG	5'-tRF	Ambiguous	MT	17		164.755	147.359	1.02068	0.307404		Yes	No	-35		trnaMT_GlnTTG_MT_-_4329_4400	NNNTAGGATGGGGTGTGATAGGTGGCACGGAGAATTTTGGATTCTCAGGGATGGGTTCGATTCTCATAGTCCTAGNNN ---TAGGATGGGGTGTGATA----------------------------------------------------------		MT_-_4329_4400, 1_-_564879_564950
tRF-38-ZZJQJYSWRYVMMVDS	MT_GluTTC, GluTTC	i-tRF	Exclusive	MT	38		5.42	4.83133	1.02016	0.307652		No	No	16		trnaMT_GluTTC_MT_-_14674_14742	NNNGTTCTTGTAGTTGAAATACAACGATGGTTTTTCATATCATTGGTCGTGGTTGTAGTCCGTGCGAGAATANNN ------------------------------TTTTTCATATCATTGGTCGTGGTTGTAGTCCGTGCGAG-------		MT_-_14674_147428, 5_-_93905172_939052408
tRF-20-3OPP6N7K	ArgCCT	i-tRF	Exclusive	Nuclear	20		2.282	1.81333	1.01945	0.30799		Yes	No	0		trna12_ArgCCT_16_+_3243918_3243990	NNNGCCCCAGTGGCCTGATGGATAAGGTACTGGCCTCCTAAGCCAGGGATTGTGGGTTCGAGTTCCACCTGGGGTANNN ------------------------------------CCTAAGCCAGGGATTGTGGG-----------------------		16_+_3202901_32029730, 17_-_73030526_730305980, 17_+_73030001_730300730, 7_+_139025446_1390255180, 16_+_3243918_32439900
tRF-24-8NRS9NS31N	MT_GluTTC, GluTTC	i-tRF	Exclusive	MT	24		6.29867	5.51333	1.01751	0.308909		No	No	11		trnaMT_GluTTC_MT_-_14674_14742	NNNGTTCTTGTAGTTGAAATACAACGATGGTTTTTCATATCATTGGTCGTGGTTGTAGTCCGTGCGAGAATANNN ---------------------------------------TCATTGGTCGTGGTTGTAGTCCGT------------		5_-_93905172_939052404, MT_-_14674_147424
tRF-40-I89NJ4S2I7L7P5QK	GlyGCC	i-tRF	Exclusive	Nuclear	40		8.18867	7.146	1.01684	0.309231		Yes	No	-9		trna128_GlyGCC_6_-_27870686_27870756	NNNGCATTGGTGGTTCAGTGGTAGAATTCTCGCCTGCCACGCGGGAGGCCCGGGTTCGATTCCCGGCCAATGCANNN -----ATTGGTGGTTCAGTGGTAGAATTCTCGCCTGCCACGCGGG--------------------------------		1_-_161493637_161493707, 16_-_70812114_70812184, 16_-_70812942_70813012, 2_-_157257659_157257729, 6_-_27870686_27870756, 17_+_8029064_8029134, 16_+_70823410_70823480
tRF-30-HMI8W47W1R7H	MT_GluTTC, GluTTC	i-tRF	Exclusive	MT	30		18.7813	17.094	1.01605	0.309608		No	No	14		trnaMT_GluTTC_MT_-_14674_14742	NNNGTTCTTGTAGTTGAAATACAACGATGGTTTTTCATATCATTGGTCGTGGTTGTAGTCCGTGCGAGAATANNN ------------------------------------ATATCATTGGTCGTGGTTGTAGTCCGTGCG---------		5_-_93905172_939052400, MT_-_14674_147420
tRF-27-HY0DFKN5OR3	MT_HisGTG	i-tRF	Exclusive	MT	27		1.77133	1.31133	1.01604	0.30961		No	No	12		trnaMT_HisGTG_MT_+_12138_12206	NNNGTAAATATAGTTTAACCAAAACATCAGATTGTGAATCTGACAACAGAGGCTTACGACCCCTTATTTACCNNN -------------------------------------ATCTGACAACAGAGGCTTACGACCCCT-----------		MT_+_12138_122067
tRF-29-WJ9X0UD39425	AsnGTT	i-tRF	Exclusive	Nuclear	29		3.99667	3.40867	1.01499	0.31011		Yes	Yes	3		trna1_AsnGTT_19_+_1383562_1383635	NNNGTCTCTGTGGCGCAATCGGTTAGCGCGTTCGGCTGTTAACCGAAAGGTTGGTGGTTCGAGCCCACCCAGGGACGNNN -------------------------------TCGGCTGTTAACCGAAAGGTTGGTGGTTC--------------------		1_-_148598314_1485983879, 13_-_31248101_312481749, 1_-_161397867_1613979409, 19_+_1383562_13836359, 1_+_148248115_1482481889, 17_-_36908034_369081079, 1_-_149230570_1492306439, 1_-_148760356_1487604299, 10_-_22518438_225185119, 1_+_161510031_1615101049
tRF-41-PNR8YP9LON4V4REH0	GlyCCC	5'-tRF	Exclusive	Nuclear	41		10.896	9.71133	1.01436	0.310411		No	No	-10		trna133_GlyCCC_1_-_16872434_16872504	NNNGCATTGGTGGTTCAGTGGTAGAATTCTCGCCTCCCACGCGGGAGACCCGGGTTCAATTCCCGGCCAATGCANNN ---GCATTGGTGGTTCAGTGGTAGAATTCTCGCCTCCCACGCGG---------------------------------		1_+_17188416_17188486, 1_-_16872434_16872504
tRF-17-MBQ4NKJ	MetCAT, ThrCGT	i-tRF	Exclusive	Nuclear	17		26.0907	24.1073	1.01391	0.310626		No	No	-20		trna129_MetCAT_6_-_27870271_27870342	NNNAGCAGAGTGGCGCAGCGGAAGCGTGCTGGGCCCATAACCCAGAGGTCGATGGATCGAAACCATCCTCTGCTANNN ------------------CGGAAGCGTGCTGGGCC-------------------------------------------		17_-_80452597_804526687, 6_+_27745664_277457357, 6_-_27300764_273008357, 6_-_26330529_263306007, 6_-_27271568_272716397, 6_+_26286754_262868257, 6_-_27870271_278703427, 6_-_26313352_263134237, 1_+_153643726_1536437977, 6_-_27560600_275606717
tRF-30-08F4BDNZ8O6F	MT_ThrTGT	i-tRF	Exclusive	MT	30		3.34	2.782	1.0138	0.310679		No	No	16		trnaMT_ThrTGT_MT_+_15888_15953	NNNGTCCTTGTAGTATAAACTAATACACCAGTCTTGTAAACCGGAGATGAAAACCTTTTTCCAAGGACANNN ---------------------------------------ACCGGAGATGAAAACCTTTTTCCAAGGACA---		MT_+_15888_159530
tRF-22-DMI2669KQ	SerTGA, MT_SerTGA	i-tRF	Exclusive	MT	22		2.752	2.22933	1.01329	0.310921		Yes	No	-23		trnaMT_SerTGA_MT_-_7446_7514	NNNGAAAAAGTCATGGAGGCCATGGGGTTGGCTTGAAACCAGCTTTGGGGGGTTCGATTCCTTCCTTTTTTGNNN -------AAGTCATGGAGGCCATGGGGTT----------------------------------------------		1_-_567997_568065, MT_-_7446_7514
tRF-42-P4R8YP9LON4VN1EH4	GlyGCC	5'-tRF	Exclusive	Nuclear	42		29.9833	23.8933	1.0131	0.311014		Yes	No	-9		trna2_GlyGCC_21_-_18827107_18827177	NNNGCATGGGTGGTTCAGTGGTAGAATTCTCGCCTGCCACGCGGGAGGCCCGGGTTCGATTCCCGGCCCATGCANNN ---GCATGGGTGGTTCAGTGGTAGAATTCTCGCCTGCCACGCGGG--------------------------------		1_+_161427898_161427968, 1_+_161413094_161413164, 1_+_161420467_161420537, 1_+_161435258_161435328, 21_-_18827107_18827177
tRF-37-9LVPZO0BEBXNWD5	MT_ArgTCG	5'-tRF	Exclusive	MT	37		6.31533	5.48067	1.01268	0.311214		No	No	-12		trnaMT_ArgTCG_MT_+_10405_10469	NNNTGGTATATAGTTTAAACAAAACGAATGATTTCGACTCATTAAATTATGATAATCATATTTACCAANNN ---TGGTATATAGTTTAAACAAAACGAATGATTTCGACTC-------------------------------		MT_+_10405_10469
tRF-26-QNR8VP9NFQB	GlyTCC	5'-tRF	Ambiguous	Nuclear	26		7.16867	6.076	1.01092	0.312056		Yes	No	-26		trna2_GlyTCC_19_+_4724082_4724153	NNNGCGTTGGTGGTATAGTGGTTAGCATAGCTGCCTTCCAAGCAGTTGACCCGGGTTCGATTCCCGGCCAACGCANNN ---GCGTTGGTGGTATAGTGGTTAGCATA-------------------------------------------------		19_+_4724082_4724153
tRF-37-EERZYQHQ9M739P5	MT_GluTTC, GluTTC	i-tRF	Exclusive	MT	37		3.68333	3.00933	1.01035	0.312326		No	Yes	8		trnaMT_GluTTC_MT_-_14674_14742	NNNGTTCTTGTAGTTGAAATACAACGATGGTTTTTCATATCATTGGTCGTGGTTGTAGTCCGTGCGAGAATANNN -----------------------ACGATGGTTTTTCATATCATTGGTCGTGGTTGTAGTC---------------		MT_-_14674_147427, 5_-_93905172_939052407
tRF-32-86J8WPMN1E8YN	GluTTC	5'-half	Exclusive	Nuclear	32		35.1447	39.8353	-1.0068	0.314032		Yes	No	-20		trna11_GluTTC_15_-_26327381_26327452	NNNTCCCACATGGTCTAGCGGTTAGGATTCCTGGTTTTCACCCAGGCGGCCCGGGTTCGACTCCCGGTGTGGGAANNN ---TCCCACATGGTCTAGCGGTTAGGATTCCTGGT-------------------------------------------		13_-_45492062_45492133, 15_-_26327381_26327452
tRF-29-79MP9P9NH52Q	ValAAC	5'-tRF	Exclusive	Nuclear	29		8.56867	7.52333	1.00654	0.314154		Yes	No	-24		trna37_ValAAC_6_+_27203288_27203360	NNNGTTTCCGTAGTGTAGTGGTTATCACGTTTGCCTAACACGCGAAAGGTCCCCGGTTCGAAACCGGGCAGAAACANNN ---GTTTCCGTAGTGTAGTGGTTATCACGTTT-----------------------------------------------		6_+_27203288_27203360
tRF-29-2YU04DYJIO1Q	MT_LysTTT, LysTTT	5'-half	Exclusive	MT	29		6.576	5.74333	1.00648	0.314184		No	No	-19		trnaMT_LysTTT_MT_+_8295_8364	NNNCACTGTAAAGCTAACTTAGCATTAACCTTTTAAGTTAAAGATTAAGAGAACCAACACCTCTTTACAGTGANNN ---CACTGTAAAGCTAACTTAGCATTAACCTT--------------------------------------------		MT_+_8295_8364, 1_+_568844_568913
tRF-24-7Z2R1HPS2E	GluTTC	i-tRF	Exclusive	Nuclear	24		5.79467	4.97533	1.00612	0.314358		Yes	Yes	2		trna11_GluTTC_15_-_26327381_26327452	NNNTCCCACATGGTCTAGCGGTTAGGATTCCTGGTTTTCACCCAGGCGGCCCGGGTTCGACTCCCGGTGTGGGAANNN ---------------------------------GTTTTCACCCAGGCGGCCCGGGTT---------------------		15_-_26327381_263274524, 13_-_45492062_454921334
tRF-33-L47Z8L8NRS9N0B	MT_GluTTC, GluTTC	i-tRF	Ambiguous	MT	33		1.95333	1.56667	1.00513	0.314835		No	Yes	5		trnaMT_GluTTC_MT_-_14674_14742	NNNGTTCTTGTAGTTGAAATACAACGATGGTTTTTCATATCATTGGTCGTGGTTGTAGTCCGTGCGAGAATANNN ------------------------CGATGGTTTTTCATATCATTGGTCGTGGTTGTA------------------		MT_-_14674_147423, 5_-_93905172_939052403
tRF-18-I2669K0P	SerTGA, MT_SerTGA	i-tRF	Ambiguous	MT	18		2.35067	1.93333	1.00408	0.315341		Yes	No	-22		trnaMT_SerTGA_MT_-_7446_7514	NNNGAAAAAGTCATGGAGGCCATGGGGTTGGCTTGAAACCAGCTTTGGGGGGTTCGATTCCTTCCTTTTTTGNNN ------------ATGGAGGCCATGGGGTTG---------------------------------------------		1_-_567997_5680658, MT_-_7446_75148
tRF-19-PP6N7KKK	ArgCCT	i-tRF	Exclusive	Nuclear	19		4.83067	4.05267	1.00373	0.315508		Yes	Yes	4		trna12_ArgCCT_16_+_3243918_3243990	NNNGCCCCAGTGGCCTGATGGATAAGGTACTGGCCTCCTAAGCCAGGGATTGTGGGTTCGAGTTCCACCTGGGGTANNN -----------------------------------------GCCAGGGATTGTGGGTTCG-------------------		17_-_73030526_730305989, 16_+_3243918_32439909, 17_+_73030001_730300739, 7_+_139025446_1390255189, 16_+_3202901_32029739
tRF-45-P4R8YP9LON4VN1EH6K	GlyGCC	5'-tRF	Exclusive	Nuclear	45		70.32	53.6307	1.00071	0.316966		Yes	No	-6		trna2_GlyGCC_21_-_18827107_18827177	NNNGCATGGGTGGTTCAGTGGTAGAATTCTCGCCTGCCACGCGGGAGGCCCGGGTTCGATTCCCGGCCCATGCANNN ---GCATGGGTGGTTCAGTGGTAGAATTCTCGCCTGCCACGCGGGAGG-----------------------------		1_+_161420467_161420537, 1_+_161427898_161427968, 1_+_161435258_161435328, 21_-_18827107_18827177, 1_+_161413094_161413164
tRF-16-W8E7OMD	GlnCTG	i-tRF	Ambiguous	Nuclear	16		10.0493	8.86533	1.00061	0.317015		Yes	No	-11		trna1_GlnCTG_6_+_18836402_18836473	NNNGGTTCCATGGTGTAATGGTTAGCACTCTGGACTCTGAATCCAGCGATCCGAGTTCAAATCTCGGTGGAACCTNNN ----------------------------TCTGGACTCTGAATCC----------------------------------		1_+_147505038_1475051096, 1_-_147737382_1477374536, 1_+_147800937_1478010086, 6_-_27759135_277592066, 6_-_27515531_275156026, 6_+_27263212_272632836, 17_+_8023070_80231416, 6_+_18836402_188364736, 6_-_28909378_289094496, 6_+_27487308_274873796, 1_+_149186125_1491861966, 1_+_145963304_1459633756, 15_-_66161400_661614716
tRF-23-QNR8VP9N9	GlyTCC	5'-tRF	Ambiguous	Nuclear	23		2.90067	2.434	1.0006	0.317018		Yes	No	-29		trna2_GlyTCC_19_+_4724082_4724153	NNNGCGTTGGTGGTATAGTGGTTAGCATAGCTGCCTTCCAAGCAGTTGACCCGGGTTCGATTCCCGGCCAACGCANNN ---GCGTTGGTGGTATAGTGGTTAGC----------------------------------------------------		19_+_4724082_4724153
tRF-22-83ML5F823	LysTTT	i-tRF	Exclusive	Nuclear	22		1.74867	1.478	0.997635	0.318457		No	No	-20		trna14_LysTTT_11_-_59327808_59327880	NNNGCCCGGATAGCTCAGTCGGTAGAGCATCAGACTTTTAATCTGAGGGTCCAGGGTTCAAGTCCCTGTTCGGGCGNNN --------------TCAGTCGGTAGAGCATCAGACT-------------------------------------------		11_+_59323902_593239742, 6_+_28918806_289188782, 11_-_59327808_593278802, 17_+_8022473_80225452, 1_+_204475655_2044757272, 6_-_27559593_275596652, 1_-_204476158_2044762302, 6_-_27302769_273028412
tRF-17-S79PVO1	MT_ThrTGT	5'-tRF	Exclusive	MT	17		1.78133	1.596	0.997275	0.318631		No	No	-33		trnaMT_ThrTGT_MT_+_15888_15953	NNNGTCCTTGTAGTATAAACTAATACACCAGTCTTGTAAACCGGAGATGAAAACCTTTTTCCAAGGACANNN ---GTCCTTGTAGTATAAAC----------------------------------------------------		MT_+_15888_15953
tRF-16-18YKIS0	GluCTC	i-tRF	Ambiguous	Nuclear	16		7.53733	8.34067	-0.992613	0.320898		Yes	No	-23		trna116_GluCTC_1_-_145399233_145399304	NNNTCCCTGGTGGTCTAGTGGTTAGGATTCGGCGCTCTCACCGCCGCGGCCCGGGTTCGATTCCCGGTCAGGGAANNN ----------------AGTGGTTAGGATTCGG----------------------------------------------		1_-_161424398_1614244696, 2_-_71273488_712735606, 1_+_249168447_2491685186, 1_-_161431809_1614318806, 1_-_145399233_1453993046, 1_-_161417018_1614170896, 6_-_126101393_1261014646, 6_+_28949976_289500476, 1_-_161439189_1614392606
tRF-33-BF82Z4D7OOJ0DW	MT_HisGTG	i-tRF	Ambiguous	MT	33		6.86	6.00067	0.991418	0.321482		No	Yes	2		trnaMT_HisGTG_MT_+_12138_12206	NNNGTAAATATAGTTTAACCAAAACATCAGATTGTGAATCTGACAACAGAGGCTTACGACCCCTTATTTACCNNN ---------------------AAACATCAGATTGTGAATCTGACAACAGAGGCT---------------------		MT_+_12138_122063
tRF-39-9NZ6V6Z3M8ZLSSJ8	MT_GluTTC, GluTTC	i-tRF	Exclusive	MT	39		2.40533	2.01133	0.989827	0.322259		No	No	14		trnaMT_GluTTC_MT_-_14674_14742	NNNGTTCTTGTAGTTGAAATACAACGATGGTTTTTCATATCATTGGTCGTGGTTGTAGTCCGTGCGAGAATANNN ---------------------------TGGTTTTTCATATCATTGGTCGTGGTTGTAGTCCGTGCG---------		MT_-_14674_147429, 5_-_93905172_939052409
tRF-44-IK9NJ4S2I7L7P5QKE9	GlyGCC	i-tRF	Exclusive	Nuclear	44		1.47067	1.14733	0.98965	0.322345		Yes	No	-5		trna2_GlyGCC_21_-_18827107_18827177	NNNGCATGGGTGGTTCAGTGGTAGAATTCTCGCCTGCCACGCGGGAGGCCCGGGTTCGATTCCCGGCCCATGCANNN -----ATGGGTGGTTCAGTGGTAGAATTCTCGCCTGCCACGCGGGAGGC----------------------------		1_+_161427898_161427968, 21_-_18827107_18827177, 1_+_161413094_161413164, 1_+_161420467_161420537, 1_+_161435258_161435328
tRF-32-Z3M8ZLSSXUOLJ	MT_GluTTC, GluTTC	3'-tRF	Exclusive	MT	32		17.588	16.1667	0.988087	0.32311		No	No	22		trnaMT_GluTTC_MT_-_14674_14742	NNNGTTCTTGTAGTTGAAATACAACGATGGTTTTTCATATCATTGGTCGTGGTTGTAGTCCGTGCGAGAATANNN ------------------------------------------TTGGTCGTGGTTGTAGTCCGTGCGAGAATACC-		MT_-_14674_147422, 5_-_93905172_939052402
tRF-35-9LON4V4REH62K8	GlyCCC	i-tRF	Exclusive	Nuclear	35		3.03667	2.444	0.98778	0.323261		No	No	-1		trna133_GlyCCC_1_-_16872434_16872504	NNNGCATTGGTGGTTCAGTGGTAGAATTCTCGCCTCCCACGCGGGAGACCCGGGTTCAATTCCCGGCCAATGCANNN ------------------TGGTAGAATTCTCGCCTCCCACGCGGGAGACCCGG------------------------		1_-_16872434_168725045, 1_+_17188416_171884865, 1_-_149680210_1496802805
tRF-35-2HI3Z9HMI8W47W	MT_GluTTC, GluTTC	i-tRF	Ambiguous	MT	35		1.94067	1.582	0.986772	0.323754		No	Yes	4		trnaMT_GluTTC_MT_-_14674_14742	NNNGTTCTTGTAGTTGAAATACAACGATGGTTTTTCATATCATTGGTCGTGGTTGTAGTCCGTGCGAGAATANNN ---------------------CAACGATGGTTTTTCATATCATTGGTCGTGGTTGT-------------------		MT_-_14674_147425, 5_-_93905172_939052405
tRF-25-PNR8YO9LON	GlyCCC	5'-tRF	Exclusive	Nuclear	25		1.73733	1.38667	0.986706	0.323787		Yes	No	-26		trna13_GlyCCC_17_+_19764175_19764245	NNNGCATTGGTGGTTCAATGGTAGAATTCTCGCCTCCCACGCAGGAGACCCAGGTTCGATTCCTGGCCAATGCANNN ---GCATTGGTGGTTCAATGGTAGAATT-------------------------------------------------		17_+_19764175_19764245
tRF-17-YSQSD2J	TyrGTA	3'-tRF	Exclusive	Nuclear	17		3.59	3.01933	0.986161	0.324054		Yes	No	22		trna16_TyrGTA_14_-_21131351_21131444	NNNCCTTCGATAGCTCAGCTGGTAGAGCGGAGGACTGTAGATCCTTAGGTCGCTGGTTCGATTCCGGCTCGAAGGANNN -------------------------------------------------------------TTCCGGCTCGAAGGACC-		14_-_21128117_211282107, 8_+_67026223_670263117, 8_+_67025602_670256947, 14_-_21131351_211314447, 14_+_21151432_211515207, 2_+_27273650_272737387, 14_-_21121258_211213517
tRF-39-BU9NZ6V6Z3M8ZL2J	MT_GluTTC, GluTTC	i-tRF	Exclusive	MT	39		1.89867	1.536	0.984368	0.324935		No	No	9		trnaMT_GluTTC_MT_-_14674_14742	NNNGTTCTTGTAGTTGAAATACAACGATGGTTTTTCATATCATTGGTCGTGGTTGTAGTCCGTGCGAGAATANNN ----------------------AACGATGGTTTTTCATATCATTGGTCGTGGTTGTAGTCC--------------		MT_-_14674_147429, 5_-_93905172_939052409
tRF-37-18VBY9P9KHM2OR4	GlyCCC	i-tRF	Exclusive	Nuclear	37		7.71733	6.67733	0.983734	0.325246		No	No	-1		trna133_GlyCCC_1_-_16872434_16872504	NNNGCATTGGTGGTTCAGTGGTAGAATTCTCGCCTCCCACGCGGGAGACCCGGGTTCAATTCCCGGCCAATGCANNN ----------------AGTGGTAGAATTCTCGCCTCCCACGCGGGAGACCCGG------------------------		1_-_149680210_1496802807, 1_-_16872434_168725047, 1_+_17188416_171884867
tRF-36-ZLBS5EOB3ZY61DB	MT_ThrTGT	i-tRF	Exclusive	MT	36		2.95133	2.49533	0.981412	0.32639		No	No	16		trnaMT_ThrTGT_MT_+_15888_15953	NNNGTCCTTGTAGTATAAACTAATACACCAGTCTTGTAAACCGGAGATGAAAACCTTTTTCCAAGGACANNN ---------------------------------TTGTAAACCGGAGATGAAAACCTTTTTCCAAGGACA---		MT_+_15888_159536
tRF-43-IK9NJ4S2I7L7P5QKY	GlyGCC	i-tRF	Exclusive	Nuclear	43		6.618	5.79333	0.980377	0.3269		Yes	No	-6		trna2_GlyGCC_21_-_18827107_18827177	NNNGCATGGGTGGTTCAGTGGTAGAATTCTCGCCTGCCACGCGGGAGGCCCGGGTTCGATTCCCGGCCCATGCANNN -----ATGGGTGGTTCAGTGGTAGAATTCTCGCCTGCCACGCGGGAGG-----------------------------		1_+_161435258_161435328, 1_+_161420467_161420537, 21_-_18827107_18827177, 1_+_161413094_161413164, 1_+_161427898_161427968
tRF-18-Q2FWQ8DV	MetCAT, ThrCGT	i-tRF	Exclusive	Nuclear	18		4.472	3.744	0.979958	0.327107		No	No	-20		trna129_MetCAT_6_-_27870271_27870342	NNNAGCAGAGTGGCGCAGCGGAAGCGTGCTGGGCCCATAACCCAGAGGTCGATGGATCGAAACCATCCTCTGCTANNN -----------------GCGGAAGCGTGCTGGGCC-------------------------------------------		6_+_26286754_262868258, 6_-_26330529_263306008, 17_-_80452597_804526688, 6_-_26313352_263134238, 6_-_27870271_278703428, 1_+_153643726_1536437978, 6_-_27300764_273008358, 6_-_27560600_275606718, 6_+_27745664_277457358, 6_-_27271568_272716398
tRF-32-Z6V6Z3M8ZLSSP	MT_GluTTC, GluTTC	i-tRF	Exclusive	MT	32		4.884	4.14933	0.979451	0.327357		No	No	12		trnaMT_GluTTC_MT_-_14674_14742	NNNGTTCTTGTAGTTGAAATACAACGATGGTTTTTCATATCATTGGTCGTGGTTGTAGTCCGTGCGAGAATANNN --------------------------------TTTCATATCATTGGTCGTGGTTGTAGTCCGTG-----------		5_-_93905172_939052402, MT_-_14674_147422
tRF-35-B162XB0ZZRD226	MT_ThrTGT	3'-tRF	Exclusive	MT	35		2.33933	2.06333	0.978791	0.327683		No	No	19		trnaMT_ThrTGT_MT_+_15888_15953	NNNGTCCTTGTAGTATAAACTAATACACCAGTCTTGTAAACCGGAGATGAAAACCTTTTTCCAAGGACANNN -------------------------------------AAACCGGAGATGAAAACCTTTTTCCAAGGACACCA		MT_+_15888_159535
tRF-27-HMI8W47W1RN	MT_GluTTC, GluTTC	i-tRF	Exclusive	MT	27		1.84867	1.67267	0.976675	0.32873		No	No	11		trnaMT_GluTTC_MT_-_14674_14742	NNNGTTCTTGTAGTTGAAATACAACGATGGTTTTTCATATCATTGGTCGTGGTTGTAGTCCGTGCGAGAATANNN ------------------------------------ATATCATTGGTCGTGGTTGTAGTCCGT------------		5_-_93905172_939052407, MT_-_14674_147427
tRF-40-2R1HPSR9O9337KB6	GluTTC	3'-half	Exclusive	Nuclear	40		1.63067	2.048	-0.976135	0.328998		Yes	No	23		trna11_GluTTC_15_-_26327381_26327452	NNNTCCCACATGGTCTAGCGGTTAGGATTCCTGGTTTTCACCCAGGCGGCCCGGGTTCGACTCCCGGTGTGGGAANNN --------------------------------------CACCCAGGCGGCCCGGGTTCGACTCCCGGTGTGGGAACCA		13_-_45492062_454921330, 15_-_26327381_263274520
tRF-30-JKIWRNL3KQNK	ArgCCT	i-tRF	Exclusive	Nuclear	30		2.37867	2.026	0.976031	0.329049		Yes	No	17		trna3_ArgCCT_7_+_139025446_139025518	NNNGCCCCAGTGGCCTAATGGATAAGGCATTGGCCTCCTAAGCCAGGGATTGTGGGTTCGAGTCCCATCTGGGGTGNNN -------------------------------------------CAGGGATTGTGGGTTCGAGTCCCATCTGGG------		7_+_139025446_1390255180
tRF-27-86J8WPMN1E5	GluTTC	5'-tRF	Exclusive	Nuclear	27		69.258	84.176	-0.975769	0.329179		Yes	No	-25		trna11_GluTTC_15_-_26327381_26327452	NNNTCCCACATGGTCTAGCGGTTAGGATTCCTGGTTTTCACCCAGGCGGCCCGGGTTCGACTCCCGGTGTGGGAANNN ---TCCCACATGGTCTAGCGGTTAGGATTC------------------------------------------------		15_-_26327381_26327452, 13_-_45492062_45492133
tRF-18-W7WK6WDY	LeuTAG, LeuAAG	i-tRF	Exclusive	Nuclear	18		2.504	1.81	0.974843	0.329638		Yes	No	0		trna1_LeuAAG_14_+_21078291_21078372	NNNGGTAGCGTGGCCGAGCGGTCTAAGGCGCTGGATTAAGGCTCCAGTCTCTTCGGGGGCGTGGGTTCGAATCCCACCGCTGCCANNN -----------------------------------------------TCTCTTCGGGGGCGTGGG-----------------------		14_+_21093529_210936108, 16_+_22308461_223085428, 5_+_180614701_1806147828, 6_-_28446400_284464818, 6_+_28956779_289568608, 6_-_28911399_289114808, 14_+_21078291_210783728
tRF-31-0MFN7BWU2F5JE	MT_HisGTG	i-tRF	Ambiguous	MT	31		6.09067	5.43133	0.974563	0.329777		No	Yes	2		trnaMT_HisGTG_MT_+_12138_12206	NNNGTAAATATAGTTTAACCAAAACATCAGATTGTGAATCTGACAACAGAGGCTTACGACCCCTTATTTACCNNN -----------------------ACATCAGATTGTGAATCTGACAACAGAGGCT---------------------		MT_+_12138_122061
tRF-18-9M739P0J	MT_GluTTC, GluTTC	i-tRF	Ambiguous	MT	18		3.53267	2.93067	0.972036	0.331033		No	No	9		trnaMT_GluTTC_MT_-_14674_14742	NNNGTTCTTGTAGTTGAAATACAACGATGGTTTTTCATATCATTGGTCGTGGTTGTAGTCCGTGCGAGAATANNN -------------------------------------------TGGTCGTGGTTGTAGTCC--------------		5_-_93905172_939052408, MT_-_14674_147428
tRF-27-86V8WPMN1E5	GluTTC	5'-tRF	Exclusive	Nuclear	27		5	5.78933	-0.970139	0.331977		Yes	No	-25		trna20_GluTTC_2_-_131094701_131094772	NNNTCCCATATGGTCTAGCGGTTAGGATTCCTGGTTTTCACCCAGGTGGCCCGGGTTCGACTCCCGGTATGGGAANNN ---TCCCATATGGTCTAGCGGTTAGGATTC------------------------------------------------		13_-_41634874_41634945, 2_-_131094701_131094772
tRF-31-389MV47P596VE	GluCTC	i-tRF	Exclusive	Nuclear	31		9.488	10.5927	-0.968437	0.332826		Yes	No	-19		trna116_GluCTC_1_-_145399233_145399304	NNNTCCCTGGTGGTCTAGTGGTTAGGATTCGGCGCTCTCACCGCCGCGGCCCGGGTTCGATTCCCGGTCAGGGAANNN -----CCTGGTGGTCTAGTGGTTAGGATTCGGCGCT------------------------------------------		1_-_161431809_161431880, 1_+_249168447_249168518, 1_-_145399233_145399304, 1_-_161439189_161439260, 6_+_28949976_28950047, 6_-_126101393_126101464, 1_-_161417018_161417089, 1_-_161424398_161424469
tRF-40-P4R8YP9LON4VN1EH	GlyGCC	5'-tRF	Exclusive	Nuclear	40		6.93	5.99	0.968144	0.332972		Yes	No	-11		trna2_GlyGCC_21_-_18827107_18827177	NNNGCATGGGTGGTTCAGTGGTAGAATTCTCGCCTGCCACGCGGGAGGCCCGGGTTCGATTCCCGGCCCATGCANNN ---GCATGGGTGGTTCAGTGGTAGAATTCTCGCCTGCCACGCG----------------------------------		1_+_161413094_161413164, 21_-_18827107_18827177, 1_+_161420467_161420537, 1_+_161427898_161427968, 1_+_161435258_161435328
tRF-20-73VL4YMY	HisGTG	i-tRF	Exclusive	Nuclear	20		2.416	2.118	0.967977	0.333056		Yes	No	-18		trna1_HisGTG_15_+_45493349_45493420	NNNGCCGTGATCGTATAGTGGTTAGTACTCTGCGTTGTGGCCGCAGCAACCTCGGTTCGAATCCGAGTCACGGCANNN -----------------GTGGTTAGTACTCTGCGTTG-----------------------------------------		15_-_45490804_454908750, 9_-_14433938_144340090, 1_-_145396881_1453969520, 1_-_147774845_1477749160, 6_+_27125906_271259770, 15_-_45492611_454926820, 1_+_147753471_1477535420, 15_+_45493349_454934200, 1_+_146544773_1465448440
tRF-17-OB1690M	SerTGA, MT_SerTGA	5'-tRF	Ambiguous	MT	17		1.70333	1.17133	0.967318	0.333385		Yes	No	-32		trnaMT_SerTGA_MT_-_7446_7514	NNNGAAAAAGTCATGGAGGCCATGGGGTTGGCTTGAAACCAGCTTTGGGGGGTTCGATTCCTTCCTTTTTTGNNN ---GAAAAAGTCATGGAGGC-------------------------------------------------------		1_-_567997_568065, MT_-_7446_7514
tRF-18-V29K9U0H	MT_GlnTTG, GlnTTG	5'-tRF	Exclusive	MT	18		83.8087	72.5233	0.965339	0.334375		Yes	No	-34		trnaMT_GlnTTG_MT_-_4329_4400	NNNTAGGATGGGGTGTGATAGGTGGCACGGAGAATTTTGGATTCTCAGGGATGGGTTCGATTCTCATAGTCCTAGNNN ---TAGGATGGGGTGTGATAG---------------------------------------------------------		MT_-_4329_4400, 1_-_564879_564950
tRF-45-UOL47Z8L8NRS9NS334	MT_GluTTC, GluTTC	i-tRF	Exclusive	MT	45		3.466	2.84267	0.961978	0.336061		No	No	12		trnaMT_GluTTC_MT_-_14674_14742	NNNGTTCTTGTAGTTGAAATACAACGATGGTTTTTCATATCATTGGTCGTGGTTGTAGTCCGTGCGAGAATANNN -------------------TACAACGATGGTTTTTCATATCATTGGTCGTGGTTGTAGTCCGTG-----------		5_-_93905172_939052405, MT_-_14674_147425
tRF-26-4S5IR2Z4R90	ArgCCG	i-tRF	Exclusive	Nuclear	26		1.48933	1.12267	0.961318	0.336392		Yes	Yes	4		trna23_ArgCCG_17_-_66016013_66016085	NNNGACCCAGTGGCCTAATGGATAAGGCATCAGCCTCCGGAGCTGGGGATTGTGGGTTCGAGTCCCATCTGGGTCGNNN ----------------------------------CTCCGGAGCTGGGGATTGTGGGTTCG-------------------		17_-_66016013_660160856
tRF-36-7O58J0K8UMPLBIE	MT_LeuTAA	5'-half	Exclusive	MT	36		3.01933	2.67067	0.961095	0.336504		No	No	-19		trnaMT_LeuTAA_MT_+_3230_3304	NNNGTTAAGATGGCAGAGCCCGGTAATCGCATAAAACTTAAAACTTTACAGTCAGAGGTTCAATTCCTCTTCTTAACANNN ---GTTAAGATGGCAGAGCCCGGTAATCGCATAAAACTT------------------------------------------		MT_+_3230_3304
tRF-38-L85DMKYUYRLHR0D2	AspGTC	3'-tRF	Exclusive	Nuclear	38		3.882	3.24133	0.959961	0.337075		Yes	No	23		trna10_AspGTC_12_-_125424193_125424264	NNNTCCTCGTTAGTATAGTGGTGAGTATCCCCGCCTGTCACGCGGGAGACCGGGGTTCGATTCCCCGACGGGGAGNNN ----------------------------------------CGCGGGAGACCGGGGTTCGATTCCCCGACGGGGAGCCA		1_-_161425414_1614254858, 12_+_96429799_964298708, 6_+_27447453_274475248, 12_-_125424193_1254242648, 6_-_27551236_275513078, 1_-_161410615_1614106868, 6_+_27471523_274715948, 17_-_8125556_81256278, 1_-_161418033_1614181048, 1_-_161432824_1614328958, 1_-_161440205_1614402768, 12_-_125411891_1254119628
tRF-38-L47Z8L8NRS9NS3DK	MT_GluTTC, GluTTC	i-tRF	Exclusive	MT	38		5.04067	4.21933	0.958135	0.337995		No	No	10		trnaMT_GluTTC_MT_-_14674_14742	NNNGTTCTTGTAGTTGAAATACAACGATGGTTTTTCATATCATTGGTCGTGGTTGTAGTCCGTGCGAGAATANNN ------------------------CGATGGTTTTTCATATCATTGGTCGTGGTTGTAGTCCG-------------		5_-_93905172_939052408, MT_-_14674_147428
tRF-23-79MP9P9MDD	ValAAC	5'-tRF	Exclusive	Nuclear	23		8.682	7.3	0.957705	0.338211		Yes	No	-30		trna15_ValAAC_5_-_180615416_180615488	NNNGTTTCCGTAGTGTAGTGGTCATCACGTTCGCCTAACACGCGAAAGGTCCCCGGTTCGAAACCGGGCGGAAACANNN ---GTTTCCGTAGTGTAGTGGTCATC-----------------------------------------------------		5_-_180615416_180615488
tRF-45-BU9NZ6V6Z3M8ZLSSXU	MT_GluTTC, GluTTC	i-tRF	Exclusive	MT	45		2.05267	1.572	0.957302	0.338415		No	No	15		trnaMT_GluTTC_MT_-_14674_14742	NNNGTTCTTGTAGTTGAAATACAACGATGGTTTTTCATATCATTGGTCGTGGTTGTAGTCCGTGCGAGAATANNN ----------------------AACGATGGTTTTTCATATCATTGGTCGTGGTTGTAGTCCGTGCGA--------		MT_-_14674_147425, 5_-_93905172_939052405
tRF-42-NMEH623K7SIR3DR2M	AspGTC	3'-tRF	Exclusive	Nuclear	42		14.5833	13.406	0.955684	0.339232		Yes	No	21		trna10_AspGTC_12_-_125424193_125424264	NNNTCCTCGTTAGTATAGTGGTGAGTATCCCCGCCTGTCACGCGGGAGACCGGGGTTCGATTCCCCGACGGGGAGNNN ----------------------------------CTGTCACGCGGGAGACCGGGGTTCGATTCCCCGACGGGGAGC--		1_-_161410615_1614106862, 1_-_161425414_1614254852, 6_-_27551236_275513072, 17_-_8125556_81256272, 1_-_161418033_1614181042, 12_-_125411891_1254119622, 1_-_161432824_1614328952, 12_+_96429799_964298702, 12_-_125424193_1254242642, 6_+_27447453_274475242, 1_-_161440205_1614402762, 6_+_27471523_274715942
tRF-16-W47W1R0	MT_GluTTC, GluTTC	i-tRF	Exclusive	MT	16		1.53133	1.06533	0.954245	0.33996		No	No	10		trnaMT_GluTTC_MT_-_14674_14742	NNNGTTCTTGTAGTTGAAATACAACGATGGTTTTTCATATCATTGGTCGTGGTTGTAGTCCGTGCGAGAATANNN ----------------------------------------------TCGTGGTTGTAGTCCG-------------		MT_-_14674_147426, 5_-_93905172_939052406
tRF-45-SX73V2Y8L981PV6RRN	GluCTC	i-tRF	Exclusive	Nuclear	45		2.58867	2.00067	0.953377	0.340399		Yes	Yes	2		trna116_GluCTC_1_-_145399233_145399304	NNNTCCCTGGTGGTCTAGTGGTTAGGATTCGGCGCTCTCACCGCCGCGGCCCGGGTTCGATTCCCGGTCAGGGAANNN ------------GTCTAGTGGTTAGGATTCGGCGCTCTCACCGCCGCGGCCCGGGTT---------------------		1_-_161417018_1614170895, 1_-_161431809_1614318805, 1_+_249168447_2491685185, 6_-_126101393_1261014645, 6_+_28949976_289500475, 1_-_145399233_1453993045, 1_-_161439189_1614392605, 1_-_161424398_1614244695
tRF-38-KY7343RX6NMH49V	GluCTC	i-tRF	Exclusive	Nuclear	38		2.02	1.61867	0.952176	0.341008		Yes	No	-13		trna116_GluCTC_1_-_145399233_145399304	NNNTCCCTGGTGGTCTAGTGGTTAGGATTCGGCGCTCTCACCGCCGCGGCCCGGGTTCGATTCCCGGTCAGGGAANNN ----CCCTGGTGGTCTAGTGGTTAGGATTCGGCGCTCTCACC------------------------------------		1_-_145399233_145399304, 1_-_161439189_161439260, 1_-_161424398_161424469, 1_+_249168447_249168518, 1_-_161417018_161417089, 6_+_28949976_28950047, 6_-_126101393_126101464, 1_-_161431809_161431880
tRF-34-Q99P9P9NH57S15	ValCAC	5'-half	Exclusive	Nuclear	34		17.9947	19.7733	-0.948237	0.343009		Yes	No	-19		trna152_ValCAC_6_-_27248049_27248121	NNNGCTTCTGTAGTGTAGTGGTTATCACGTTCGCCTCACACGCGAAAGGTCCCCGGTTCGAAACCGGGCAGAAGCANNN ---GCTTCTGTAGTGTAGTGGTTATCACGTTCGCCTC------------------------------------------		6_-_27248049_27248121
tRF-18-12Z4R9DS	ArgCCT	i-tRF	Exclusive	Nuclear	18		2.55267	2.02467	0.946633	0.343826		Yes	Yes	6		trna12_ArgCCT_16_+_3243918_3243990	NNNGCCCCAGTGGCCTGATGGATAAGGTACTGGCCTCCTAAGCCAGGGATTGTGGGTTCGAGTTCCACCTGGGGTANNN --------------------------------------------AGGGATTGTGGGTTCGAG-----------------		17_+_73030001_730300738, 16_+_3243918_32439908, 7_+_139025446_1390255188, 17_-_73030526_730305988, 16_+_3202901_32029738
tRF-21-FN7BWU2F0	MT_HisGTG	i-tRF	Ambiguous	MT	21		22.9693	21.5307	0.943298	0.345529		No	No	-3		trnaMT_HisGTG_MT_+_12138_12206	NNNGTAAATATAGTTTAACCAAAACATCAGATTGTGAATCTGACAACAGAGGCTTACGACCCCTTATTTACCNNN ----------------------------AGATTGTGAATCTGACAACAG--------------------------		MT_+_12138_122061
tRF-28-V29K9UV365DX	MT_GlnTTG, GlnTTG	5'-tRF	Exclusive	MT	28		66.528	60.7573	0.94191	0.346239		Yes	No	-24		trnaMT_GlnTTG_MT_-_4329_4400	NNNTAGGATGGGGTGTGATAGGTGGCACGGAGAATTTTGGATTCTCAGGGATGGGTTCGATTCTCATAGTCCTAGNNN ---TAGGATGGGGTGTGATAGGTGGCACGGA-----------------------------------------------		1_-_564879_564950, MT_-_4329_4400
tRF-33-79MP9P9MH57SD3	ValAAC	5'-half	Exclusive	Nuclear	33		10.3993	11.5933	-0.941118	0.346644		Yes	No	-20		trna15_ValAAC_5_-_180615416_180615488	NNNGTTTCCGTAGTGTAGTGGTCATCACGTTCGCCTAACACGCGAAAGGTCCCCGGTTCGAAACCGGGCGGAAACANNN ---GTTTCCGTAGTGTAGTGGTCATCACGTTCGCCT-------------------------------------------		5_-_180615416_180615488
tRF-33-BS5EOB3ZY61DV	MT_ThrTGT	3'-tRF	Exclusive	MT	33		1.77733	1.59733	0.940628	0.346896		No	No	18		trnaMT_ThrTGT_MT_+_15888_15953	NNNGTCCTTGTAGTATAAACTAATACACCAGTCTTGTAAACCGGAGATGAAAACCTTTTTCCAAGGACANNN --------------------------------------AACCGGAGATGAAAACCTTTTTCCAAGGACACC-		MT_+_15888_159533
tRF-33-9UHY0DFKN5ORDQ	MT_HisGTG	i-tRF	Exclusive	MT	33		1.71267	1.31133	0.938086	0.3482		No	No	13		trnaMT_HisGTG_MT_+_12138_12206	NNNGTAAATATAGTTTAACCAAAACATCAGATTGTGAATCTGACAACAGAGGCTTACGACCCCTTATTTACCNNN --------------------------------TGTGAATCTGACAACAGAGGCTTACGACCCCTT----------		MT_+_12138_122063
tRF-19-HQ9M73KB	MT_GluTTC, GluTTC	i-tRF	Ambiguous	MT	19		1.216	0.964667	0.937807	0.348344		No	Yes	5		trnaMT_GluTTC_MT_-_14674_14742	NNNGTTCTTGTAGTTGAAATACAACGATGGTTTTTCATATCATTGGTCGTGGTTGTAGTCCGTGCGAGAATANNN --------------------------------------ATCATTGGTCGTGGTTGTA------------------		MT_-_14674_147429, 5_-_93905172_939052409
tRF-16-9ZFH69B	MT_PheGAA	i-tRF	Ambiguous	MT	16		3.94933	3.31333	0.937576	0.348462		No	Yes	4		trnaMT_PheGAA_MT_+_577_647	NNNGTTTATGTAGCTTACCTCCTCAAAGCAATACACTGAAAATGTTTAGACGGGCTCACATCACCCCATAAACANNN ------------------------------------------TGTTTAGACGGGCTCA-------------------		MT_+_577_6476
tRF-23-18Y3E7QN00	HisGTG	i-tRF	Exclusive	Nuclear	23		2.55867	2.03267	0.936996	0.348761		Yes	No	-16		trna1_HisGTG_15_+_45493349_45493420	NNNGCCGTGATCGTATAGTGGTTAGTACTCTGCGTTGTGGCCGCAGCAACCTCGGTTCGAATCCGAGTCACGGCANNN ----------------AGTGGTTAGTACTCTGCGTTGTG---------------------------------------		6_+_27125906_271259773, 1_-_147774845_1477749163, 1_-_145396881_1453969523, 15_-_45490804_454908753, 15_-_45492611_454926823, 15_+_45493349_454934203, 9_-_14433938_144340093, 1_+_147753471_1477535423, 1_+_146544773_1465448443
tRF-23-490VL8K80E	GluCTC	i-tRF	Exclusive	Nuclear	23		6.49	5.63	0.936881	0.34882		Yes	Yes	2		trna116_GluCTC_1_-_145399233_145399304	NNNTCCCTGGTGGTCTAGTGGTTAGGATTCGGCGCTCTCACCGCCGCGGCCCGGGTTCGATTCCCGGTCAGGGAANNN ----------------------------------CTCTCACCGCCGCGGCCCGGGTT---------------------		1_-_161424398_1614244693, 1_-_161439189_1614392603, 1_-_145399233_1453993043, 6_+_28949976_289500473, 6_-_126101393_1261014643, 1_+_249168447_2491685183, 1_-_161417018_1614170893, 1_-_161431809_1614318803
tRF-18-739P8WD8	MT_GluTTC, GluTTC	i-tRF	Exclusive	MT	18		10.7333	9.72333	0.933921	0.350344		No	No	14		trnaMT_GluTTC_MT_-_14674_14742	NNNGTTCTTGTAGTTGAAATACAACGATGGTTTTTCATATCATTGGTCGTGGTTGTAGTCCGTGCGAGAATANNN ------------------------------------------------GTGGTTGTAGTCCGTGCG---------		MT_-_14674_147428, 5_-_93905172_939052408
tRF-19-7383RPEE	GlyGCC, ValCAC, GlyCCC, GluTTC	i-tRF	Ambiguous	Nuclear	19		1.10867	1.05067	0.933839	0.350387		Yes	No	-26		trna128_GlyGCC_6_-_27870686_27870756	NNNGCATTGGTGGTTCAGTGGTAGAATTCTCGCCTGCCACGCGGGAGGCCCGGGTTCGATTCCCGGCCAATGCANNN ---------GTGGTTCAGTGGTAGAATT-------------------------------------------------		16_-_70812942_70813012, 17_+_8029064_8029134, 1_+_161420467_161420537, 16_+_70822597_70822667, 2_-_204229131_204229201, 1_-_161493637_161493707, 16_-_70812114_70812184, 1_+_17188416_17188486, 1_-_149680210_149680280, 1_+_161435258_161435328, 21_-_18827107_18827177, 1_-_16872434_16872504, 6_-_27870686_27870756, 1_+_161413094_161413164, 16_+_70823410_70823480, 1_+_161427898_161427968, 1_-_149294666…
tRF-30-Q99P9P9NH57S	ValCAC	5'-tRF	Exclusive	Nuclear	30		11.2073	12.4127	-0.933356	0.350636		Yes	No	-23		trna152_ValCAC_6_-_27248049_27248121	NNNGCTTCTGTAGTGTAGTGGTTATCACGTTCGCCTCACACGCGAAAGGTCCCCGGTTCGAAACCGGGCAGAAGCANNN ---GCTTCTGTAGTGTAGTGGTTATCACGTTCG----------------------------------------------		6_-_27248049_27248121
tRF-17-F8DHXY4	MetCAT, ThrCGT	i-tRF	Exclusive	Nuclear	17		8.43267	7.472	0.933191	0.350721		No	No	-22		trna129_MetCAT_6_-_27870271_27870342	NNNAGCAGAGTGGCGCAGCGGAAGCGTGCTGGGCCCATAACCCAGAGGTCGATGGATCGAAACCATCCTCTGCTANNN ----------------AGCGGAAGCGTGCTGGG---------------------------------------------		17_-_80452597_804526687, 6_+_27745664_277457357, 6_-_27300764_273008357, 6_-_26330529_263306007, 6_-_27271568_272716397, 6_+_26286754_262868257, 6_-_27870271_278703427, 6_-_26313352_263134237, 1_+_153643726_1536437977, 6_-_27560600_275606717
tRF-38-18VBY9PYKHM26RDY	GlyGCC	i-tRF	Exclusive	Nuclear	38		2.02533	1.68133	0.932113	0.351278		Yes	No	0		trna128_GlyGCC_6_-_27870686_27870756	NNNGCATTGGTGGTTCAGTGGTAGAATTCTCGCCTGCCACGCGGGAGGCCCGGGTTCGATTCCCGGCCAATGCANNN ----------------AGTGGTAGAATTCTCGCCTGCCACGCGGGAGGCCCGGG-----------------------		16_-_70812942_708130128, 1_+_161435258_1614353288, 6_-_27870686_278707568, 1_-_161493637_1614937078, 2_-_157257659_1572577298, 1_+_161427898_1614279688, 17_+_8029064_80291348, 16_-_70812114_708121848, 1_+_161413094_1614131648, 16_+_70823410_708234808, 21_-_18827107_188271778, 1_+_161420467_1614205378
tRF-31-PSQP4PW3FJI0B	LysCTT	5'-tRF	Exclusive	Nuclear	31		8.546	6.81	0.930418	0.352155		Yes	No	-22		trna11_LysCTT_5_-_180648979_180649051	NNNGCCCGGCTAGCTCAGTCGGTAGAGCATGAGACTCTTAATCTCAGGGTCGTGGGTTCGAGCCCCACGTTGGGCGNNN ---GCCCGGCTAGCTCAGTCGGTAGAGCATGAGA---------------------------------------------		16_+_3225692_3225764, 5_-_180648979_180649051, 1_-_145395522_145395594, 5_+_180634755_180634827, 16_-_3207406_3207478, 6_+_26556774_26556846
tRF-43-87R8WP9N1EWJQ72SDK	GluCTC	5'-tRF	Exclusive	Nuclear	43		2.57467	2.232	0.92791	0.353454		Yes	No	-9		trna116_GluCTC_1_-_145399233_145399304	NNNTCCCTGGTGGTCTAGTGGTTAGGATTCGGCGCTCTCACCGCCGCGGCCCGGGTTCGATTCCCGGTCAGGGAANNN ---TCCCTGGTGGTCTAGTGGTTAGGATTCGGCGCTCTCACCGCCG--------------------------------		1_+_249168447_249168518, 1_-_145399233_145399304, 1_-_161417018_161417089, 1_-_161439189_161439260, 6_+_28949976_28950047, 1_-_161431809_161431880, 1_-_161424398_161424469, 6_-_126101393_126101464
tRF-25-L981PV6RRN	GluCTC	i-tRF	Exclusive	Nuclear	25		2.13933	1.762	0.923801	0.35559		Yes	Yes	2		trna116_GluCTC_1_-_145399233_145399304	NNNTCCCTGGTGGTCTAGTGGTTAGGATTCGGCGCTCTCACCGCCGCGGCCCGGGTTCGATTCCCGGTCAGGGAANNN --------------------------------CGCTCTCACCGCCGCGGCCCGGGTT---------------------		6_+_28949976_289500475, 1_-_161424398_1614244695, 1_-_161431809_1614318805, 1_+_249168447_2491685185, 1_-_161417018_1614170895, 1_-_161439189_1614392605, 1_-_145399233_1453993045, 6_-_126101393_1261014645
tRF-31-RZYQHQ9M739PE	MT_GluTTC, GluTTC	i-tRF	Exclusive	MT	31		1.62467	2.12867	-0.922708	0.356159		No	Yes	7		trnaMT_GluTTC_MT_-_14674_14742	NNNGTTCTTGTAGTTGAAATACAACGATGGTTTTTCATATCATTGGTCGTGGTTGTAGTCCGTGCGAGAATANNN ----------------------------GGTTTTTCATATCATTGGTCGTGGTTGTAGT----------------		MT_-_14674_147421, 5_-_93905172_939052401
tRF-42-RZYQHQ9M739P8WQ0F	MT_GluTTC, GluTTC	i-tRF	Exclusive	MT	42		8.03467	10.1287	-0.922412	0.356314		No	No	18		trnaMT_GluTTC_MT_-_14674_14742	NNNGTTCTTGTAGTTGAAATACAACGATGGTTTTTCATATCATTGGTCGTGGTTGTAGTCCGTGCGAGAATANNN ----------------------------GGTTTTTCATATCATTGGTCGTGGTTGTAGTCCGTGCGAGAA-----		MT_-_14674_147422, 5_-_93905172_939052402
tRF-44-PNR8YP9LON4VN1EHIS	GlyGCC	5'-tRF	Exclusive	Nuclear	44		9.87467	7.458	0.919776	0.35769		Yes	No	-7		trna128_GlyGCC_6_-_27870686_27870756	NNNGCATTGGTGGTTCAGTGGTAGAATTCTCGCCTGCCACGCGGGAGGCCCGGGTTCGATTCCCGGCCAATGCANNN ---GCATTGGTGGTTCAGTGGTAGAATTCTCGCCTGCCACGCGGGAG------------------------------		16_+_70823410_70823480, 1_-_161493637_161493707, 16_-_70812942_70813012, 17_+_8029064_8029134, 16_-_70812114_70812184, 2_-_157257659_157257729, 6_-_27870686_27870756
tRF-18-NZ8O6FD2	MT_ThrTGT	3'-tRF	Ambiguous	MT	18		4.93467	4.126	0.919407	0.357883		No	No	19		trnaMT_ThrTGT_MT_+_15888_15953	NNNGTCCTTGTAGTATAAACTAATACACCAGTCTTGTAAACCGGAGATGAAAACCTTTTTCCAAGGACANNN ------------------------------------------------------CTTTTTCCAAGGACACCA		MT_+_15888_159538
tRF-42-Z3R918VBY9PYKHM24	GlyGCC	i-tRF	Exclusive	Nuclear	42		12.886	10.5627	0.91939	0.357892		Yes	No	-6		trna128_GlyGCC_6_-_27870686_27870756	NNNGCATTGGTGGTTCAGTGGTAGAATTCTCGCCTGCCACGCGGGAGGCCCGGGTTCGATTCCCGGCCAATGCANNN ------TTGGTGGTTCAGTGGTAGAATTCTCGCCTGCCACGCGGGAGG-----------------------------		16_+_70823410_70823480, 16_-_70812114_70812184, 1_-_161493637_161493707, 6_-_27870686_27870756, 2_-_157257659_157257729, 16_-_70812942_70813012, 17_+_8029064_8029134
tRF-25-87R8WP9N1E	GluCTC	5'-tRF	Ambiguous	Nuclear	25		2.12467	1.76	0.918804	0.358198		Yes	No	-27		trna116_GluCTC_1_-_145399233_145399304	NNNTCCCTGGTGGTCTAGTGGTTAGGATTCGGCGCTCTCACCGCCGCGGCCCGGGTTCGATTCCCGGTCAGGGAANNN ---TCCCTGGTGGTCTAGTGGTTAGGAT--------------------------------------------------		1_-_161424398_161424469, 1_+_249168447_249168518, 1_-_161431809_161431880, 1_-_145399233_145399304, 1_-_161417018_161417089, 6_-_126101393_126101464, 6_+_28949976_28950047, 1_-_161439189_161439260
tRF-41-7Z8L8NRS9NS334L2B	MT_GluTTC, GluTTC	i-tRF	Exclusive	MT	41		3.52133	2.77133	0.917589	0.358834		No	No	18		trnaMT_GluTTC_MT_-_14674_14742	NNNGTTCTTGTAGTTGAAATACAACGATGGTTTTTCATATCATTGGTCGTGGTTGTAGTCCGTGCGAGAATANNN -----------------------------GTTTTTCATATCATTGGTCGTGGTTGTAGTCCGTGCGAGAA-----		5_-_93905172_939052401, MT_-_14674_147421
tRF-43-JMRPFQ5DWXH913M80E	LysCTT	i-tRF	Exclusive	Nuclear	43		23.2287	22.1527	0.916531	0.359388		Yes	Yes	2		trna11_LysCTT_5_-_180648979_180649051	NNNGCCCGGCTAGCTCAGTCGGTAGAGCATGAGACTCTTAATCTCAGGGTCGTGGGTTCGAGCCCCACGTTGGGCGNNN ---------------CAGTCGGTAGAGCATGAGACTCTTAATCTCAGGGTCGTGGGTT---------------------		1_-_145395522_1453955943, 5_-_180648979_1806490513, 5_+_180634755_1806348273, 6_+_26556774_265568463, 16_+_3225692_32257643
tRF-20-VKS4I7MN	ProTGG	i-tRF	Exclusive	Nuclear	20		2.64533	2.172	0.916328	0.359495		No	No	-20		trna12_ProTGG_11_-_75946869_75946940	NNNGGCTCGTTGGTCTAGGGGTATGATTCTCGGTTTGGGTCCGAGAGGTCCCGGGTTCAAATCCCGGACGAGCCCNNN ---------------TAGGGGTATGATTCTCGGTT-------------------------------------------		11_-_75946869_759469400
tRF-19-EXEY0VJP	MT_ValTAC	i-tRF	Ambiguous	MT	19		2.08533	1.65133	0.914171	0.360627		No	No	18		trnaMT_ValTAC_MT_+_1602_1670	NNNCAGAGTGTAGCTTAACACAAAGCACCCAACTTACACTTAGGAGATTTCAACTTAACTTGACCGCTCTGANNN ----------------------------------------------------ACTTAACTTGACCGCTCTG----		MT_+_1602_16709
tRF-29-I3Z9HMI8W42P	MT_GluTTC, GluTTC	i-tRF	Ambiguous	MT	29		3.94467	3.48	0.912437	0.361538		No	Yes	3		trnaMT_GluTTC_MT_-_14674_14742	NNNGTTCTTGTAGTTGAAATACAACGATGGTTTTTCATATCATTGGTCGTGGTTGTAGTCCGTGCGAGAATANNN --------------------------ATGGTTTTTCATATCATTGGTCGTGGTTG--------------------		MT_-_14674_147429, 5_-_93905172_939052409
tRF-30-HQ9M739P8WQ0	MT_GluTTC, GluTTC	i-tRF	Exclusive	MT	30		31.7507	38.2553	-0.911418	0.362075		No	No	16		trnaMT_GluTTC_MT_-_14674_14742	NNNGTTCTTGTAGTTGAAATACAACGATGGTTTTTCATATCATTGGTCGTGGTTGTAGTCCGTGCGAGAATANNN --------------------------------------ATCATTGGTCGTGGTTGTAGTCCGTGCGAG-------		MT_-_14674_147420, 5_-_93905172_939052400
tRF-35-FN7BWU2F5JYH0R	MT_HisGTG	i-tRF	Exclusive	MT	35		3.17133	2.83333	0.911234	0.362172		No	No	11		trnaMT_HisGTG_MT_+_12138_12206	NNNGTAAATATAGTTTAACCAAAACATCAGATTGTGAATCTGACAACAGAGGCTTACGACCCCTTATTTACCNNN ----------------------------AGATTGTGAATCTGACAACAGAGGCTTACGACCCC------------		MT_+_12138_122065
tRF-44-L47Z8L8NRS9NS3341S	MT_GluTTC, GluTTC	i-tRF	Exclusive	MT	44		4.05867	3.36067	0.910879	0.362359		No	No	16		trnaMT_GluTTC_MT_-_14674_14742	NNNGTTCTTGTAGTTGAAATACAACGATGGTTTTTCATATCATTGGTCGTGGTTGTAGTCCGTGCGAGAATANNN ------------------------CGATGGTTTTTCATATCATTGGTCGTGGTTGTAGTCCGTGCGAG-------		5_-_93905172_939052404, MT_-_14674_147424
tRF-22-4JRX6N38Q	GluTTC	i-tRF	Ambiguous	Nuclear	22		6.658	7.50133	-0.910155	0.362741		Yes	No	-19		trna11_GluTTC_15_-_26327381_26327452	NNNTCCCACATGGTCTAGCGGTTAGGATTCCTGGTTTTCACCCAGGCGGCCCGGGTTCGACTCCCGGTGTGGGAANNN --------------CTAGCGGTTAGGATTCCTGGTT------------------------------------------		15_-_26327381_263274522, 13_-_41634874_416349452, 13_-_45492062_454921332, 2_-_131094701_1310947722
tRF-18-HR6HFRD2	ProAGG, ProTGG, ProCGG	3'-tRF	Ambiguous	Nuclear	18		5.03733	3.52667	0.909921	0.362864		No	No	23		trna11_ProAGG_16_+_3241989_3242060	NNNGGCTCGTTGGTCTAGGGGTATGATTCTCGCTTAGGATGCGAGAGGTCCCGGGTTCAAATCCCGGACGAGCCCNNN ------------------------------------------------------------ATCCCGGACGAGCCCCCA		16_+_3210386_32104808, 1_-_167684725_1676847968, 6_+_27059521_270595928, 14_-_21081560_210816318, 1_+_167683962_1676840338, 14_+_21152175_211522468, 14_+_21101165_211012368, 16_+_3239634_32397058, 16_+_3238094_32381658, 11_+_75946557_759466288, 17_-_8126151_81262228, 16_+_3222049_32221208, 16_+_3208923_32089948, 6_+_26555498_265555698, 16_-_3234133_32342048, 11_-_75946869_759469408, 16_+_3241989_…
tRF-41-2HI3Z9HMI8W47W1R0	MT_GluTTC, GluTTC	i-tRF	Exclusive	MT	41		7.268	6.25533	0.909776	0.36294		No	No	10		trnaMT_GluTTC_MT_-_14674_14742	NNNGTTCTTGTAGTTGAAATACAACGATGGTTTTTCATATCATTGGTCGTGGTTGTAGTCCGTGCGAGAATANNN ---------------------CAACGATGGTTTTTCATATCATTGGTCGTGGTTGTAGTCCG-------------		MT_-_14674_147421, 5_-_93905172_939052401
tRF-31-Z3M8ZLSSXUOLD	MT_GluTTC, GluTTC	3'-tRF	Exclusive	MT	31		1.77267	1.48733	0.909422	0.363127		No	No	21		trnaMT_GluTTC_MT_-_14674_14742	NNNGTTCTTGTAGTTGAAATACAACGATGGTTTTTCATATCATTGGTCGTGGTTGTAGTCCGTGCGAGAATANNN ------------------------------------------TTGGTCGTGGTTGTAGTCCGTGCGAGAATAC--		5_-_93905172_939052401, MT_-_14674_147421
tRF-23-Z3R918VB05	GlyCCC, GlyGCC	i-tRF	Ambiguous	Nuclear	23		2.62133	2.26333	0.906623	0.364606		Yes	No	-25		trna128_GlyGCC_6_-_27870686_27870756	NNNGCATTGGTGGTTCAGTGGTAGAATTCTCGCCTGCCACGCGGGAGGCCCGGGTTCGATTCCCGGCCAATGCANNN ------TTGGTGGTTCAGTGGTAGAATTC------------------------------------------------		17_+_8029064_8029134, 16_-_70812942_70813012, 1_-_16872434_16872504, 16_+_70823410_70823480, 6_-_27870686_27870756, 1_+_17188416_17188486, 1_-_161493637_161493707, 2_-_157257659_157257729, 16_-_70812114_70812184, 16_+_70822597_70822667
tRF-29-MUWLV47PU9J8	HisGTG	i-tRF	Exclusive	Nuclear	29		2.34867	2.83667	-0.906071	0.364898		Yes	No	-21		trna1_HisGTG_15_+_45493349_45493420	NNNGCCGTGATCGTATAGTGGTTAGTACTCTGCGTTGTGGCCGCAGCAACCTCGGTTCGAATCCGAGTCACGGCANNN -----CGTGATCGTATAGTGGTTAGTACTCTGCG--------------------------------------------		1_+_146544773_146544844, 15_-_45492611_45492682, 15_+_45493349_45493420, 1_+_147753471_147753542, 1_-_145396881_145396952, 1_-_147774845_147774916, 9_-_14433938_14434009, 15_-_45490804_45490875, 6_+_27125906_27125977
tRF-18-W3FJIKW	LysCTT	i-tRF	Exclusive	Nuclear	18		1.226	1.08467	0.903648	0.366182		Yes	No	-20		trna10_LysCTT_16_+_3241501_3241573	NNNGCCCGGCTAGCTCAGTCGGTAGAGCATGGGACTCTTAATCTCAGGGTCGTGGGTTCGAGCCCCACGTTGGGCGNNN ------------------TCGGTAGAGCATGGGACT-------------------------------------------		15_+_79152904_791529768, 16_+_3241501_32415738, 18_-_43669271_436693438, 14_-_58706613_587066858
tRF-34-IWOMXF026ZED13	MT_HisGTG	i-tRF	Exclusive	MT	34		7.67867	6.766	0.901365	0.367394		No	No	12		trnaMT_HisGTG_MT_+_12138_12206	NNNGTAAATATAGTTTAACCAAAACATCAGATTGTGAATCTGACAACAGAGGCTTACGACCCCTTATTTACCNNN ------------------------------ATTGTGAATCTGACAACAGAGGCTTACGACCCCT-----------		MT_+_12138_122064
tRF-45-EERZYQHQ9M739P8WQ0	MT_GluTTC, GluTTC	i-tRF	Exclusive	MT	45		62.5113	48.6127	0.901144	0.367512		No	No	16		trnaMT_GluTTC_MT_-_14674_14742	NNNGTTCTTGTAGTTGAAATACAACGATGGTTTTTCATATCATTGGTCGTGGTTGTAGTCCGTGCGAGAATANNN -----------------------ACGATGGTTTTTCATATCATTGGTCGTGGTTGTAGTCCGTGCGAG-------		MT_-_14674_147425, 5_-_93905172_939052405
tRF-32-K5I34JRX6N38Q	GluTTC	i-tRF	Exclusive	Nuclear	32		3.42133	4.16067	-0.900112	0.368061		Yes	No	-19		trna11_GluTTC_15_-_26327381_26327452	NNNTCCCACATGGTCTAGCGGTTAGGATTCCTGGTTTTCACCCAGGCGGCCCGGGTTCGACTCCCGGTGTGGGAANNN ----CCCACATGGTCTAGCGGTTAGGATTCCTGGTT------------------------------------------		15_-_26327381_26327452, 13_-_45492062_45492133
tRF-17-HRE9XFJ	LeuCAG, LeuCAA	3'-tRF	Ambiguous	Nuclear	17		2.74467	2.22667	0.89987	0.368189		Yes	No	22		trna100_LeuCAA_6_-_28864000_28864105	NNNGTCAGGATGGCCGAGTGGTCTAAGGCGCCAGACTCAAGTTCTGGTCTCCAATGGAGGCGTGGGTTCGAATCCCACTTCTGACANNN -----------------------------------------------------------------------ATCCCACTTCTGACACC-		6_-_28864000_288641057, 1_+_249168054_2491681597, 6_+_28908830_289089347, 16_-_57334392_573344747, 16_+_57333863_573339457, 6_-_27573417_275735247, 6_-_27570348_275704547
tRF-45-4PW3FJIKE7UMKKSWRN	LysCTT	i-tRF	Exclusive	Nuclear	45		5.73867	5.04733	0.897245	0.369588		Yes	Yes	2		trna13_LysCTT_14_-_58706613_58706685	NNNGCCCGGCTAGCTCAGTCGGTAGAGCATGGGACTCTTAATCCCAGGGTCGTGGGTTCGAGCCCCACGTTGGGCGNNN -------------CTCAGTCGGTAGAGCATGGGACTCTTAATCCCAGGGTCGTGGGTT---------------------		18_-_43669271_436693435, 14_-_58706613_587066855, 15_+_79152904_791529765
tRF-36-86J8WPMN1E8Y7ZD	GluTTC	5'-tRF	Exclusive	Nuclear	36		23.2673	27.5407	-0.896904	0.36977		Yes	No	-16		trna11_GluTTC_15_-_26327381_26327452	NNNTCCCACATGGTCTAGCGGTTAGGATTCCTGGTTTTCACCCAGGCGGCCCGGGTTCGACTCCCGGTGTGGGAANNN ---TCCCACATGGTCTAGCGGTTAGGATTCCTGGTTTTC---------------------------------------		15_-_26327381_26327452, 13_-_45492062_45492133
tRF-33-BU9NZ6V6Z3M80P	MT_GluTTC, GluTTC	i-tRF	Ambiguous	MT	33		1.24533	1.048	0.896443	0.370016		No	Yes	3		trnaMT_GluTTC_MT_-_14674_14742	NNNGTTCTTGTAGTTGAAATACAACGATGGTTTTTCATATCATTGGTCGTGGTTGTAGTCCGTGCGAGAATANNN ----------------------AACGATGGTTTTTCATATCATTGGTCGTGGTTG--------------------		5_-_93905172_939052403, MT_-_14674_147423
tRF-22-PS5P4PW3H	LysTTT	5'-tRF	Exclusive	Nuclear	22		2.176	1.86533	0.89638	0.37005		No	No	-31		trna14_LysTTT_11_-_59327808_59327880	NNNGCCCGGATAGCTCAGTCGGTAGAGCATCAGACTTTTAATCTGAGGGTCCAGGGTTCAAGTCCCTGTTCGGGCGNNN ---GCCCGGATAGCTCAGTCGGTAG------------------------------------------------------		11_-_59327808_59327880, 11_+_59323902_59323974, 6_+_28918806_28918878, 17_+_8022473_8022545, 1_+_204475655_204475727, 1_-_204476158_204476230
tRF-35-87R8WP9I1EWJQZ	GluTTC	5'-half	Exclusive	Nuclear	35		1.70333	1.46467	0.896213	0.370139		Yes	No	-17		trna134_GluTTC_1_-_16861774_16861845	NNNTCCCTGGTGGTCTAGTGGCTAGGATTCGGCGCTTTCACCGCCGCGGCCCGGGTTCGATTCCCGGTCAGGGAANNN ---TCCCTGGTGGTCTAGTGGCTAGGATTCGGCGCTTT----------------------------------------		1_+_17199078_17199149, 1_-_149664355_149664427, 1_-_161391883_161391954, 1_-_16861774_16861845
tRF-34-PW5SVP9N15WV2P	HisGTG	5'-half	Exclusive	Nuclear	34		26.6527	28.3627	-0.89589	0.370311		Yes	No	-18		trna1_HisGTG_15_+_45493349_45493420	NNNGCCGTGATCGTATAGTGGTTAGTACTCTGCGTTGTGGCCGCAGCAACCTCGGTTCGAATCCGAGTCACGGCANNN ---GCCGTGATCGTATAGTGGTTAGTACTCTGCGTTG-----------------------------------------		15_-_45490804_45490875, 9_-_14433938_14434009, 1_-_145396881_145396952, 1_-_147774845_147774916, 6_+_27125906_27125977, 15_-_45492611_45492682, 1_+_147753471_147753542, 15_+_45493349_45493420, 1_+_146544773_146544844
tRF-31-V29K9UV36562B	MT_GlnTTG, GlnTTG	5'-tRF	Exclusive	MT	31		101.097	92.6807	0.895106	0.37073		Yes	No	-21		trnaMT_GlnTTG_MT_-_4329_4400	NNNTAGGATGGGGTGTGATAGGTGGCACGGAGAATTTTGGATTCTCAGGGATGGGTTCGATTCTCATAGTCCTAGNNN ---TAGGATGGGGTGTGATAGGTGGCACGGAGAA--------------------------------------------		1_-_564879_564950, MT_-_4329_4400
tRF-37-RZYQHQ9M739P8WM	MT_GluTTC, GluTTC	i-tRF	Exclusive	MT	37		1.318	1.69067	-0.895005	0.370784		No	No	13		trnaMT_GluTTC_MT_-_14674_14742	NNNGTTCTTGTAGTTGAAATACAACGATGGTTTTTCATATCATTGGTCGTGGTTGTAGTCCGTGCGAGAATANNN ----------------------------GGTTTTTCATATCATTGGTCGTGGTTGTAGTCCGTGC----------		MT_-_14674_147427, 5_-_93905172_939052407
tRF-16-ML5F82D	LysTTT	i-tRF	Exclusive	Nuclear	16		1.804	2.14	-0.893779	0.37144		No	No	-21		trna14_LysTTT_11_-_59327808_59327880	NNNGCCCGGATAGCTCAGTCGGTAGAGCATCAGACTTTTAATCTGAGGGTCCAGGGTTCAAGTCCCTGTTCGGGCGNNN -------------------CGGTAGAGCATCAGAC--------------------------------------------		11_+_59323902_593239746, 1_-_204476158_2044762306, 17_+_8022473_80225456, 6_+_28918806_289188786, 11_-_59327808_593278806, 6_-_27559593_275596656, 6_-_27302769_273028416, 1_+_204475655_2044757276
tRF-32-Q99P9P9NH57SJ	ValCAC	5'-half	Exclusive	Nuclear	32		32.3733	36.3847	-0.893534	0.371572		Yes	No	-21		trna152_ValCAC_6_-_27248049_27248121	NNNGCTTCTGTAGTGTAGTGGTTATCACGTTCGCCTCACACGCGAAAGGTCCCCGGTTCGAAACCGGGCAGAAGCANNN ---GCTTCTGTAGTGTAGTGGTTATCACGTTCGCC--------------------------------------------		6_-_27248049_27248121
tRF-21-PNR8YP9L0	GlyCCC, GlyGCC	5'-tRF	Ambiguous	Nuclear	21		7.02933	6.236	0.893344	0.371673		Yes	No	-30		trna128_GlyGCC_6_-_27870686_27870756	NNNGCATTGGTGGTTCAGTGGTAGAATTCTCGCCTGCCACGCGGGAGGCCCGGGTTCGATTCCCGGCCAATGCANNN ---GCATTGGTGGTTCAGTGGTAG-----------------------------------------------------		17_+_8029064_8029134, 1_-_161493637_161493707, 16_-_70812114_70812184, 16_-_70812942_70813012, 6_-_27870686_27870756, 2_-_157257659_157257729, 16_+_70823410_70823480, 1_+_17188416_17188486, 1_-_16872434_16872504, 16_+_70822597_70822667
tRF-34-R9JP9P9NH5SYHQ	ValTAC	5'-half	Exclusive	Sex	34		5.27933	5.89267	-0.890671	0.373106		Yes	No	-19		trna17_ValTAC_11_-_59318102_59318174	NNNGGTTCCATAGTGTAGTGGTTATCACGTCTGCTTTACACGCAGAAGGTCCTGGGTTCGAGCCCCAGTGGAACCANNN ---GGTTCCATAGTGTAGTGGTTATCACGTCTGCTTT------------------------------------------		X_-_18693029_18693101, 11_-_59318102_59318174
tRF-19-18YKISIM	GluCTC	i-tRF	Exclusive	Nuclear	19		2.27867	1.80867	0.890445	0.373227		Yes	No	-20		trna116_GluCTC_1_-_145399233_145399304	NNNTCCCTGGTGGTCTAGTGGTTAGGATTCGGCGCTCTCACCGCCGCGGCCCGGGTTCGATTCCCGGTCAGGGAANNN ----------------AGTGGTTAGGATTCGGCGC-------------------------------------------		2_-_71273488_712735609, 1_+_249168447_2491685189, 1_-_161431809_1614318809, 1_-_145399233_1453993049, 1_-_161439189_1614392609, 1_-_161417018_1614170899, 1_-_161424398_1614244699, 6_-_126101393_1261014649, 6_+_28949976_289500479
tRF-35-ZLBS5EOB3ZY61D	MT_ThrTGT	i-tRF	Exclusive	MT	35		4.79867	4.34467	0.890243	0.373336		No	No	15		trnaMT_ThrTGT_MT_+_15888_15953	NNNGTCCTTGTAGTATAAACTAATACACCAGTCTTGTAAACCGGAGATGAAAACCTTTTTCCAAGGACANNN ---------------------------------TTGTAAACCGGAGATGAAAACCTTTTTCCAAGGAC----		MT_+_15888_159535
tRF-19-1SS2PMER	LysTTT	i-tRF	Exclusive	Nuclear	19		4.43533	5.21	-0.889875	0.373533		No	No	-21		trna14_LysTTT_11_-_59327808_59327880	NNNGCCCGGATAGCTCAGTCGGTAGAGCATCAGACTTTTAATCTGAGGGTCCAGGGTTCAAGTCCCTGTTCGGGCGNNN ----------------AGTCGGTAGAGCATCAGAC--------------------------------------------		6_-_27302769_273028419, 17_+_8022473_80225459, 6_-_27559593_275596659, 11_+_59323902_593239749, 1_+_204475655_2044757279, 11_-_59327808_593278809, 1_-_204476158_2044762309, 6_+_28918806_289188789
tRF-32-EERZYQHQ9M73P	MT_GluTTC, GluTTC	i-tRF	Ambiguous	MT	32		6.952	6.188	0.889644	0.373657		No	Yes	3		trnaMT_GluTTC_MT_-_14674_14742	NNNGTTCTTGTAGTTGAAATACAACGATGGTTTTTCATATCATTGGTCGTGGTTGTAGTCCGTGCGAGAATANNN -----------------------ACGATGGTTTTTCATATCATTGGTCGTGGTTG--------------------		5_-_93905172_939052402, MT_-_14674_147422
tRF-16-73FEWSD	GlyGCC, ValCAC, GlyCCC, GluTTC	i-tRF	Ambiguous	Nuclear	16		6.79533	6.06333	0.889551	0.373707		Yes	No	-21		trna128_GlyGCC_6_-_27870686_27870756	NNNGCATTGGTGGTTCAGTGGTAGAATTCTCGCCTGCCACGCGGGAGGCCCGGGTTCGATTCCCGGCCAATGCANNN -----------------GTGGTAGAATTCTCGC--------------------------------------------		1_+_161413094_1614131646, 1_-_161493637_1614937076, 6_-_27870686_278707566, 1_+_161427898_1614279686, 1_-_17004766_170048366, 17_+_8029064_80291346, 16_+_70822597_708226676, 1_+_17188416_171884866, 1_-_149294666_1492947366, 1_-_16872434_168725046, 21_-_18827107_188271776, 16_+_70823410_708234806, 1_-_149680210_1496802806, 16_-_70812114_708121846, 2_-_157257659_1572577296, 16_-_70812942_708130126,…
tRF-32-PER8YP9LON4V3	GluTTC	5'-half	Exclusive	Nuclear	32		6	6.84267	-0.889279	0.373853		No	No	-19		trna17_GluTTC_2_-_204229131_204229201	NNNGCAATGGTGGTTCAGTGGTAGAATTCTCGCCTTTCACACAGGAGACCCGGGTTCAATTCCTGACCCATGTANNN ---GCAATGGTGGTTCAGTGGTAGAATTCTCGCCT------------------------------------------		2_-_204229131_204229201
tRF-17-08Q2B52	ValAAC, ValCAC	3'-tRF	Exclusive	Nuclear	17		9.076	8.126	0.887225	0.374958		Yes	No	23		trna10_ValCAC_5_-_180649395_180649467	NNNGTTTCCGTAGTGTAGTGGTTATCACGTTCGCCTCACACGCGAAAGGTCCCCGGTTCGAAACCGGGCGGAAACANNN --------------------------------------------------------------ACCGGGCGGAAACACCA		6_-_27721179_277212517, 5_-_180649395_1806494677, 3_+_169490018_1694900907, 5_+_180600650_1806007227, 5_+_180524070_1805241427, 1_-_161369490_1613695627, 6_-_27648885_276489577, 6_+_26538282_265383547, 5_-_180615416_1806154887, 5_+_180596610_1805966827, 5_-_180529253_1805293257, 1_-_149684088_1496841617, 5_-_180645270_1806453427, 5_+_180591154_1805912267
tRF-23-I89NJ4S2DE	GlyCCC, GlyGCC	i-tRF	Ambiguous	Nuclear	23		58.598	58.876	0.886336	0.375437		Yes	No	-26		trna128_GlyGCC_6_-_27870686_27870756	NNNGCATTGGTGGTTCAGTGGTAGAATTCTCGCCTGCCACGCGGGAGGCCCGGGTTCGATTCCCGGCCAATGCANNN -----ATTGGTGGTTCAGTGGTAGAATT-------------------------------------------------		16_-_70812114_70812184, 1_+_17188416_17188486, 16_-_70812942_70813012, 2_-_157257659_157257729, 16_+_70823410_70823480, 16_+_70822597_70822667, 1_-_16872434_16872504, 1_-_161493637_161493707, 17_+_8029064_8029134, 6_-_27870686_27870756
tRF-38-ROHL7X0OBQJE9UDD	MT_HisGTG	5'-tRF	Exclusive	MT	38		1.28267	1.07667	0.886165	0.375528		No	No	-12		trnaMT_HisGTG_MT_+_12138_12206	NNNGTAAATATAGTTTAACCAAAACATCAGATTGTGAATCTGACAACAGAGGCTTACGACCCCTTATTTACCNNN --GGTAAATATAGTTTAACCAAAACATCAGATTGTGAATC-----------------------------------		MT_+_12138_1220638
tRF-23-40KK5Y930K	ArgCCT	i-tRF	Exclusive	Nuclear	23		3.484	2.938	0.885822	0.375713		Yes	Yes	4		trna12_ArgCCT_16_+_3243918_3243990	NNNGCCCCAGTGGCCTGATGGATAAGGTACTGGCCTCCTAAGCCAGGGATTGTGGGTTCGAGTTCCACCTGGGGTANNN -------------------------------------CTAAGCCAGGGATTGTGGGTTCG-------------------		16_+_3202901_32029733, 16_+_3243918_32439903, 17_-_73030526_730305983, 7_+_139025446_1390255183, 17_+_73030001_730300733
tRF-30-N3R718YKISQI	GluCTC	i-tRF	Exclusive	Nuclear	30		4.16667	3.642	0.885422	0.375929		Yes	No	-19		trna116_GluCTC_1_-_145399233_145399304	NNNTCCCTGGTGGTCTAGTGGTTAGGATTCGGCGCTCTCACCGCCGCGGCCCGGGTTCGATTCCCGGTCAGGGAANNN ------CTGGTGGTCTAGTGGTTAGGATTCGGCGCT------------------------------------------		6_-_126101393_126101464, 6_+_28949976_28950047, 1_-_161417018_161417089, 1_-_145399233_145399304, 1_+_249168447_249168518, 1_-_161424398_161424469, 1_-_161431809_161431880, 1_-_161439189_161439260
tRF-19-I2669KK4	SerTGA, MT_SerTGA	i-tRF	Exclusive	MT	19		4.008	3.62667	0.884469	0.376443		Yes	No	-21		trnaMT_SerTGA_MT_-_7446_7514	NNNGAAAAAGTCATGGAGGCCATGGGGTTGGCTTGAAACCAGCTTTGGGGGGTTCGATTCCTTCCTTTTTTGNNN ------------ATGGAGGCCATGGGGTTGG--------------------------------------------		1_-_567997_5680659, MT_-_7446_75149
tRF-32-PNR8YO9LON4V3	GlyCCC	5'-half	Exclusive	Nuclear	32		6.30933	7.03533	-0.88293	0.377274		Yes	No	-19		trna13_GlyCCC_17_+_19764175_19764245	NNNGCATTGGTGGTTCAATGGTAGAATTCTCGCCTCCCACGCAGGAGACCCAGGTTCGATTCCTGGCCAATGCANNN ---GCATTGGTGGTTCAATGGTAGAATTCTCGCCT------------------------------------------		17_+_19764175_19764245
tRF-17-Q2FWQ8M	MetCAT, ThrCGT	i-tRF	Exclusive	Nuclear	17		29.856	26.5353	0.882354	0.377585		No	No	-21		trna129_MetCAT_6_-_27870271_27870342	NNNAGCAGAGTGGCGCAGCGGAAGCGTGCTGGGCCCATAACCCAGAGGTCGATGGATCGAAACCATCCTCTGCTANNN -----------------GCGGAAGCGTGCTGGGC--------------------------------------------		6_-_27870271_278703427, 6_-_26313352_263134237, 6_+_26286754_262868257, 6_-_27560600_275606717, 1_+_153643726_1536437977, 6_-_27300764_273008357, 6_-_26330529_263306007, 6_+_27745664_277457357, 6_-_27271568_272716397, 17_-_80452597_804526687
tRF-27-9M739P8WQ0F	MT_GluTTC, GluTTC	i-tRF	Exclusive	MT	27		1.92067	1.656	0.882113	0.377716		No	No	18		trnaMT_GluTTC_MT_-_14674_14742	NNNGTTCTTGTAGTTGAAATACAACGATGGTTTTTCATATCATTGGTCGTGGTTGTAGTCCGTGCGAGAATANNN -------------------------------------------TGGTCGTGGTTGTAGTCCGTGCGAGAA-----		5_-_93905172_939052407, MT_-_14674_147427
tRF-35-RZYQHQ9M739P8W	MT_GluTTC, GluTTC	i-tRF	Exclusive	MT	35		1.142	0.919333	0.881947	0.377805		No	No	11		trnaMT_GluTTC_MT_-_14674_14742	NNNGTTCTTGTAGTTGAAATACAACGATGGTTTTTCATATCATTGGTCGTGGTTGTAGTCCGTGCGAGAATANNN ----------------------------GGTTTTTCATATCATTGGTCGTGGTTGTAGTCCGT------------		MT_-_14674_147425, 5_-_93905172_939052405
tRF-20-M8ZLSSXU	MT_GluTTC, GluTTC	i-tRF	Exclusive	MT	20		3.35133	2.76267	0.881312	0.378149		No	No	15		trnaMT_GluTTC_MT_-_14674_14742	NNNGTTCTTGTAGTTGAAATACAACGATGGTTTTTCATATCATTGGTCGTGGTTGTAGTCCGTGCGAGAATANNN -----------------------------------------------CGTGGTTGTAGTCCGTGCGA--------		MT_-_14674_147420, 5_-_93905172_939052400
tRF-25-Z3M8ZLSSXU	MT_GluTTC, GluTTC	i-tRF	Exclusive	MT	25		7.35	6.488	0.880817	0.378417		No	No	15		trnaMT_GluTTC_MT_-_14674_14742	NNNGTTCTTGTAGTTGAAATACAACGATGGTTTTTCATATCATTGGTCGTGGTTGTAGTCCGTGCGAGAATANNN ------------------------------------------TTGGTCGTGGTTGTAGTCCGTGCGA--------		MT_-_14674_147425, 5_-_93905172_939052405
tRF-19-Q3V2Y72E	GluTTC	i-tRF	Ambiguous	Nuclear	19		6.08867	6.92733	-0.880751	0.378453		Yes	No	-19		trna11_GluTTC_15_-_26327381_26327452	NNNTCCCACATGGTCTAGCGGTTAGGATTCCTGGTTTTCACCCAGGCGGCCCGGGTTCGACTCCCGGTGTGGGAANNN -----------------GCGGTTAGGATTCCTGGTT------------------------------------------		2_-_131094701_1310947729, 13_-_45492062_454921339, 15_-_26327381_263274529, 13_-_41634874_416349459
tRF-16-FZ9KR90	SerTGA, MT_SerTGA	i-tRF	Ambiguous	MT	16		1.34467	1.02	0.880287	0.378704		Yes	Yes	4		trnaMT_SerTGA_MT_-_7446_7514	NNNGAAAAAGTCATGGAGGCCATGGGGTTGGCTTGAAACCAGCTTTGGGGGGTTCGATTCCTTCCTTTTTTGNNN ----------------------------------------AGCTTTGGGGGGTTCG-------------------		MT_-_7446_75146, 1_-_567997_5680656
tRF-36-V29K9UV36562IZ0	MT_GlnTTG, GlnTTG	5'-tRF	Exclusive	MT	36		312.809	279.283	0.878763	0.37953		Yes	No	-16		trnaMT_GlnTTG_MT_-_4329_4400	NNNTAGGATGGGGTGTGATAGGTGGCACGGAGAATTTTGGATTCTCAGGGATGGGTTCGATTCTCATAGTCCTAGNNN ---TAGGATGGGGTGTGATAGGTGGCACGGAGAATTTTG---------------------------------------		MT_-_4329_4400, 1_-_564879_564950
tRF-31-PER8YP9LON4VD	GluTTC	5'-half	Exclusive	Nuclear	31		3.77	4.34333	-0.877731	0.38009		No	No	-20		trna17_GluTTC_2_-_204229131_204229201	NNNGCAATGGTGGTTCAGTGGTAGAATTCTCGCCTTTCACACAGGAGACCCGGGTTCAATTCCTGACCCATGTANNN ---GCAATGGTGGTTCAGTGGTAGAATTCTCGCC-------------------------------------------		2_-_204229131_204229201
tRF-42-I89NJ4S2I7L7P5QKH	GlyGCC	i-tRF	Exclusive	Nuclear	42		2.17067	1.88333	0.877328	0.380309		Yes	No	-7		trna128_GlyGCC_6_-_27870686_27870756	NNNGCATTGGTGGTTCAGTGGTAGAATTCTCGCCTGCCACGCGGGAGGCCCGGGTTCGATTCCCGGCCAATGCANNN -----ATTGGTGGTTCAGTGGTAGAATTCTCGCCTGCCACGCGGGAG------------------------------		17_+_8029064_8029134, 16_-_70812942_70813012, 16_+_70823410_70823480, 6_-_27870686_27870756, 1_-_161493637_161493707, 2_-_157257659_157257729, 16_-_70812114_70812184
tRF-26-PS5P4PW3FJB	LysTTT	5'-tRF	Exclusive	Nuclear	26		5.17267	4.41133	0.876753	0.380621		No	No	-27		trna14_LysTTT_11_-_59327808_59327880	NNNGCCCGGATAGCTCAGTCGGTAGAGCATCAGACTTTTAATCTGAGGGTCCAGGGTTCAAGTCCCTGTTCGGGCGNNN ---GCCCGGATAGCTCAGTCGGTAGAGCA--------------------------------------------------		17_+_8022473_8022545, 6_+_28918806_28918878, 1_+_204475655_204475727, 11_-_59327808_59327880, 11_+_59323902_59323974, 1_-_204476158_204476230
tRF-18-1SS2P4X	LysCTT	i-tRF	Ambiguous	Nuclear	18		2.40667	2.82733	-0.875997	0.381032		Yes	No	-22		trna11_LysCTT_5_-_180648979_180649051	NNNGCCCGGCTAGCTCAGTCGGTAGAGCATGAGACTCTTAATCTCAGGGTCGTGGGTTCGAGCCCCACGTTGGGCGNNN ----------------AGTCGGTAGAGCATGAGA---------------------------------------------		1_-_145395522_1453955948, 1_-_55423542_554236148, 6_+_26556774_265568468, 19_-_52425396_524254688, 16_-_3207406_32074788, 16_+_3225692_32257648, 5_-_180648979_1806490518, 5_+_180634755_1806348278
tRF-17-J09PNO2	MT_ValTAC	5'-tRF	Ambiguous	MT	17		2.17733	1.796	0.87512	0.381509		No	No	-33		trnaMT_ValTAC_MT_+_1602_1670	NNNCAGAGTGTAGCTTAACACAAAGCACCCAACTTACACTTAGGAGATTTCAACTTAACTTGACCGCTCTGANNN ---CAGAGTGTAGCTTAACA-------------------------------------------------------		MT_+_1602_1670
tRF-31-V6Z3M8ZLSSXU0	MT_GluTTC, GluTTC	i-tRF	Exclusive	MT	31		45.0227	40.9367	0.874647	0.381766		No	No	16		trnaMT_GluTTC_MT_-_14674_14742	NNNGTTCTTGTAGTTGAAATACAACGATGGTTTTTCATATCATTGGTCGTGGTTGTAGTCCGTGCGAGAATANNN -------------------------------------TATCATTGGTCGTGGTTGTAGTCCGTGCGAG-------		5_-_93905172_939052401, MT_-_14674_147421
tRF-41-7Z2R1HPSR9O9337KB	GluTTC	i-tRF	Exclusive	Nuclear	41		10.7507	9.63933	0.874271	0.38197		Yes	No	19		trna11_GluTTC_15_-_26327381_26327452	NNNTCCCACATGGTCTAGCGGTTAGGATTCCTGGTTTTCACCCAGGCGGCCCGGGTTCGACTCCCGGTGTGGGAANNN ---------------------------------GTTTTCACCCAGGCGGCCCGGGTTCGACTCCCGGTGTGGGA----		15_-_26327381_263274521, 13_-_45492062_454921331
tRF-36-7Z2R1HPSR9O9330	GluTTC	i-tRF	Exclusive	Nuclear	36		8.34267	7.432	0.871879	0.383274		Yes	No	14		trna11_GluTTC_15_-_26327381_26327452	NNNTCCCACATGGTCTAGCGGTTAGGATTCCTGGTTTTCACCCAGGCGGCCCGGGTTCGACTCCCGGTGTGGGAANNN ---------------------------------GTTTTCACCCAGGCGGCCCGGGTTCGACTCCCGGTG---------		13_-_45492062_454921336, 15_-_26327381_263274526
tRF-19-SERXPIH4	GlnCTG, GlnTTG	i-tRF	Ambiguous	Nuclear	19		5.52333	6.2	-0.871648	0.3834		Yes	No	-22		trna1_GlnCTG_6_+_18836402_18836473	NNNGGTTCCATGGTGTAATGGTTAGCACTCTGGACTCTGAATCCAGCGATCCGAGTTCAAATCTCGGTGGAACCTNNN --------------GTAATGGTTAGCACTCTGG---------------------------------------------		6_-_28909378_289094499, 6_+_145503859_1455039309, 17_+_8023070_80231419, 17_+_47269890_472699619, 6_+_28557156_285572279, 6_-_26311975_263120469, 15_-_66161400_661614719, 6_-_26311424_263114959, 6_+_27487308_274873799, 6_-_27763640_277637119, 6_+_18836402_188364739, 6_-_27515531_275156029, 6_+_27263212_272632839
tRF-31-PW5SVP9N15WV0	HisGTG	5'-tRF	Exclusive	Nuclear	31		121.884	140.419	-0.868005	0.385392		Yes	No	-21		trna1_HisGTG_15_+_45493349_45493420	NNNGCCGTGATCGTATAGTGGTTAGTACTCTGCGTTGTGGCCGCAGCAACCTCGGTTCGAATCCGAGTCACGGCANNN ---GCCGTGATCGTATAGTGGTTAGTACTCTGCG--------------------------------------------		15_-_45490804_45490875, 6_+_27125906_27125977, 1_-_147774845_147774916, 1_+_147753471_147753542, 1_+_146544773_146544844, 15_+_45493349_45493420, 9_-_14433938_14434009, 1_-_145396881_145396952, 15_-_45492611_45492682
tRF-36-Z6V6Z3M8ZLSSXU0	MT_GluTTC, GluTTC	i-tRF	Exclusive	MT	36		5.21933	4.68467	0.867974	0.385408		No	No	16		trnaMT_GluTTC_MT_-_14674_14742	NNNGTTCTTGTAGTTGAAATACAACGATGGTTTTTCATATCATTGGTCGTGGTTGTAGTCCGTGCGAGAATANNN --------------------------------TTTCATATCATTGGTCGTGGTTGTAGTCCGTGCGAG-------		MT_-_14674_147426, 5_-_93905172_939052406
tRF-16-I3VF4Y0	GlnCTG, GlnTTG	i-tRF	Ambiguous	Nuclear	16		9.81667	10.9207	-0.867088	0.385894		Yes	No	-22		trna1_GlnCTG_6_+_18836402_18836473	NNNGGTTCCATGGTGTAATGGTTAGCACTCTGGACTCTGAATCCAGCGATCCGAGTTCAAATCTCGGTGGAACCTNNN -----------------ATGGTTAGCACTCTGG---------------------------------------------		6_+_27487308_274873796, 6_+_18836402_188364736, 6_-_28909378_289094496, 6_-_26311975_263120466, 6_-_27763640_277637116, 15_-_66161400_661614716, 6_-_26311424_263114956, 17_+_47269890_472699616, 6_-_27515531_275156026, 17_+_8023070_80231416, 6_+_28557156_285572276, 6_+_27263212_272632836, 6_+_145503859_1455039306
tRF-32-V6Z3M8ZLSSXUL	MT_GluTTC, GluTTC	i-tRF	Exclusive	MT	32		11.8447	10.8847	0.866085	0.386444		No	No	17		trnaMT_GluTTC_MT_-_14674_14742	NNNGTTCTTGTAGTTGAAATACAACGATGGTTTTTCATATCATTGGTCGTGGTTGTAGTCCGTGCGAGAATANNN -------------------------------------TATCATTGGTCGTGGTTGTAGTCCGTGCGAGA------		MT_-_14674_147422, 5_-_93905172_939052402
tRF-22-SERXPIN23	GlnCTG, GlnTTG	i-tRF	Ambiguous	Nuclear	22		1.13667	1.24133	-0.864565	0.387278		Yes	No	-19		trna1_GlnCTG_6_+_18836402_18836473	NNNGGTTCCATGGTGTAATGGTTAGCACTCTGGACTCTGAATCCAGCGATCCGAGTTCAAATCTCGGTGGAACCTNNN --------------GTAATGGTTAGCACTCTGGACT------------------------------------------		6_-_27763640_277637112, 6_-_26311975_263120462, 6_-_27515531_275156022, 6_+_27263212_272632832, 6_+_28557156_285572272, 6_-_26311424_263114952, 17_+_8023070_80231412, 6_+_18836402_188364732, 6_-_28909378_289094492, 17_+_47269890_472699612, 15_-_66161400_661614712, 6_+_27487308_274873792
tRF-16-YSQSD2D	TyrGTA	3'-tRF	Exclusive	Nuclear	16		5.404	4.59867	0.861672	0.388868		Yes	No	21		trna16_TyrGTA_14_-_21131351_21131444	NNNCCTTCGATAGCTCAGCTGGTAGAGCGGAGGACTGTAGATCCTTAGGTCGCTGGTTCGATTCCGGCTCGAAGGANNN -------------------------------------------------------------TTCCGGCTCGAAGGAC--		8_+_67025602_670256946, 14_-_21131351_211314446, 8_+_67026223_670263116, 14_+_21151432_211515206, 2_+_27273650_272737386, 14_-_21121258_211213516, 14_-_21128117_211282106
tRF-18-HRERXFD2	LeuCAG	3'-tRF	Ambiguous	Nuclear	18		1.71	1.39333	0.861534	0.388944		Yes	No	23		trna34_LeuCAG_1_+_161411323_161411405	NNNGTCAGGATGGCCGAGCGGTCTAAGGCGCTGCGTTCAGGTCGCAGTCTCCCCTGGAGGCGTGGGTTCGAATCCCACTCCTGACANNN -----------------------------------------------------------------------ATCCCACTCCTGACACCA		6_+_26521436_265215188, 1_+_161433532_1614336148, 1_+_161418741_1614188238, 1_+_161426122_1614262048, 1_-_161500132_1615002148, 1_+_161440913_1614409958, 1_+_161411323_1614114058
tRF-25-5YXENDBP1I	MT_HisGTG	i-tRF	Ambiguous	MT	25		2.20333	2.08067	0.861243	0.389104		No	Yes	2		trnaMT_HisGTG_MT_+_12138_12206	NNNGTAAATATAGTTTAACCAAAACATCAGATTGTGAATCTGACAACAGAGGCTTACGACCCCTTATTTACCNNN -----------------------------GATTGTGAATCTGACAACAGAGGCT---------------------		MT_+_12138_122065
tRF-25-79MP9P9NH5	ValAAC, ValCAC	5'-tRF	Ambiguous	Nuclear	25		9.71267	8.76133	0.859772	0.389915		Yes	No	-28		trna10_ValCAC_5_-_180649395_180649467	NNNGTTTCCGTAGTGTAGTGGTTATCACGTTCGCCTCACACGCGAAAGGTCCCCGGTTCGAAACCGGGCGGAAACANNN ---GTTTCCGTAGTGTAGTGGTTATCAC---------------------------------------------------		5_+_180524070_180524142, 1_-_149684088_149684161, 6_-_27618707_27618779, 5_-_180649395_180649467, 6_-_27648885_27648957, 5_+_180591154_180591226, 5_-_180645270_180645342, 1_-_161369490_161369562, 6_+_27203288_27203360, 5_+_180600650_180600722, 3_+_169490018_169490090, 5_-_180529253_180529325, 6_+_26538282_26538354, 1_-_149298555_149298627, 6_-_27721179_27721251, 5_+_180596610_180596682
tRF-21-40KK5Y93E	ArgCCT	i-tRF	Exclusive	Nuclear	21		2.88067	2.534	0.859394	0.390123		Yes	Yes	2		trna12_ArgCCT_16_+_3243918_3243990	NNNGCCCCAGTGGCCTGATGGATAAGGTACTGGCCTCCTAAGCCAGGGATTGTGGGTTCGAGTTCCACCTGGGGTANNN -------------------------------------CTAAGCCAGGGATTGTGGGTT---------------------		17_-_73030526_730305981, 16_+_3202901_32029731, 16_+_3243918_32439901, 17_+_73030001_730300731, 7_+_139025446_1390255181
tRF-44-WP9N1EWJQ72S3HPS2E	GluCTC	i-tRF	Exclusive	Nuclear	44		1.64867	1.42467	0.85911	0.39028		Yes	Yes	2		trna116_GluCTC_1_-_145399233_145399304	NNNTCCCTGGTGGTCTAGTGGTTAGGATTCGGCGCTCTCACCGCCGCGGCCCGGGTTCGATTCCCGGTCAGGGAANNN -------------TCTAGTGGTTAGGATTCGGCGCTCTCACCGCCGCGGCCCGGGTT---------------------		1_-_161439189_1614392604, 1_-_161424398_1614244694, 1_-_161431809_1614318804, 6_+_28949976_289500474, 1_-_145399233_1453993044, 1_+_249168447_2491685184, 1_-_161417018_1614170894, 6_-_126101393_1261014644
tRF-27-MLHVHBEXBIQ	MT_LeuTAA	i-tRF	Exclusive	MT	27		1.76667	1.524	0.857511	0.391162		No	No	-11		trnaMT_LeuTAA_MT_+_3230_3304	NNNGTTAAGATGGCAGAGCCCGGTAATCGCATAAAACTTAAAACTTTACAGTCAGAGGTTCAATTCCTCTTCTTAACANNN --------------------CGGTAATCGCATAAAACTTAAAACTTT----------------------------------		MT_+_3230_33047
tRF-22-SQ6KK4RN4	SerTGA, MT_SerTGA	i-tRF	Exclusive	MT	22		2.882	2.45	0.856269	0.391849		Yes	No	-21		trnaMT_SerTGA_MT_-_7446_7514	NNNGAAAAAGTCATGGAGGCCATGGGGTTGGCTTGAAACCAGCTTTGGGGGGTTCGATTCCTTCCTTTTTTGNNN ---------GTCATGGAGGCCATGGGGTTGG--------------------------------------------		1_-_567997_568065, MT_-_7446_7514
tRF-41-F8DHXY6RHDK2RSI2E	MetCAT	i-tRF	Exclusive	Nuclear	41		9.91067	8.94067	0.856144	0.391918		No	Yes	2		trna129_MetCAT_6_-_27870271_27870342	NNNAGCAGAGTGGCGCAGCGGAAGCGTGCTGGGCCCATAACCCAGAGGTCGATGGATCGAAACCATCCTCTGCTANNN ----------------AGCGGAAGCGTGCTGGGCCCATAACCCAGAGGTCGATGGAT---------------------		6_-_26330529_263306001, 6_-_27300764_273008351, 6_-_27870271_278703421, 6_+_27745664_277457351, 17_-_80452597_804526681, 6_-_27560600_275606711, 6_-_26313352_263134231, 6_+_26286754_262868251, 1_+_153643726_1536437971
tRF-16-ZPEK45B	MT_PheGAA	i-tRF	Ambiguous	MT	16		3.70467	3.12067	0.854544	0.392803		No	Yes	6		trnaMT_PheGAA_MT_+_577_647	NNNGTTTATGTAGCTTACCTCCTCAAAGCAATACACTGAAAATGTTTAGACGGGCTCACATCACCCCATAAACANNN --------------------------------------------TTTAGACGGGCTCACA-----------------		MT_+_577_6476
tRF-39-7383RPD9W1X6L8HY	GlyGCC	i-tRF	Exclusive	Nuclear	39		2.998	2.52933	0.854105	0.393047		Yes	No	-6		trna128_GlyGCC_6_-_27870686_27870756	NNNGCATTGGTGGTTCAGTGGTAGAATTCTCGCCTGCCACGCGGGAGGCCCGGGTTCGATTCCCGGCCAATGCANNN ---------GTGGTTCAGTGGTAGAATTCTCGCCTGCCACGCGGGAGG-----------------------------		21_-_18827107_18827177, 17_+_8029064_8029134, 1_-_161493637_161493707, 1_+_161413094_161413164, 16_-_70812114_70812184, 16_-_70812942_70813012, 6_-_27870686_27870756, 2_-_157257659_157257729, 16_+_70823410_70823480, 1_+_161427898_161427968, 1_+_161435258_161435328, 1_+_161420467_161420537
tRF-17-WS7K092	GlnTTG	3'-tRF	Ambiguous	Nuclear	17		5.372	4.99933	0.852456	0.393961		Yes	No	23		trna130_GlnTTG_6_-_27763640_27763711	NNNGGCCCCATGGTGTAATGGTTAGCACTCTGGACTTTGAATCCAGCGATCCGAGTTCAAATCTCGGTGGGACCTNNN -------------------------------------------------------------TCTCGGTGGGACCTCCA		6_-_27763640_277637117, 6_+_28557156_285572277, 6_-_26311424_263114957, 17_+_47269890_472699617, 6_-_26311975_263120467
tRF-26-739P8WQ0D5D	MT_GluTTC, GluTTC	3'-tRF	Exclusive	MT	26		3.058	2.57867	0.852027	0.394199		No	No	22		trnaMT_GluTTC_MT_-_14674_14742	NNNGTTCTTGTAGTTGAAATACAACGATGGTTTTTCATATCATTGGTCGTGGTTGTAGTCCGTGCGAGAATANNN ------------------------------------------------GTGGTTGTAGTCCGTGCGAGAATACC-		MT_-_14674_147426, 5_-_93905172_939052406
tRF-21-5YXENDBPB	MT_HisGTG	i-tRF	Ambiguous	MT	21		2.94067	2.47733	0.849826	0.395422		No	No	-2		trnaMT_HisGTG_MT_+_12138_12206	NNNGTAAATATAGTTTAACCAAAACATCAGATTGTGAATCTGACAACAGAGGCTTACGACCCCTTATTTACCNNN -----------------------------GATTGTGAATCTGACAACAGA-------------------------		MT_+_12138_122061
tRF-19-3L7L73JD	ValAAC, ValCAC	i-tRF	Ambiguous	Nuclear	19		1.13667	1.22867	-0.849683	0.395501		Yes	No	-30		trna10_ValCAC_5_-_180649395_180649467	NNNGTTTCCGTAGTGTAGTGGTTATCACGTTCGCCTCACACGCGAAAGGTCCCCGGTTCGAAACCGGGCGGAAACANNN -------CCGTAGTGTAGTGGTTATC-----------------------------------------------------		5_-_180645270_180645342, 5_+_180524070_180524142, 3_+_169490018_169490090, 1_-_161369490_161369562, 6_-_27721179_27721251, 6_-_27618707_27618779, 5_+_180591154_180591226, 5_-_180649395_180649467, 1_-_149298555_149298627, 6_+_27203288_27203360, 1_-_149684088_149684161, 5_+_180596610_180596682, 5_-_180529253_180529325, 5_+_180600650_180600722, 6_+_26538282_26538354, 6_-_27648885_27648957
tRF-16-9N15WV0	HisGTG	i-tRF	Ambiguous	Nuclear	16		2.87067	3.33133	-0.849111	0.39582		Yes	No	-21		trna1_HisGTG_15_+_45493349_45493420	NNNGCCGTGATCGTATAGTGGTTAGTACTCTGCGTTGTGGCCGCAGCAACCTCGGTTCGAATCCGAGTCACGGCANNN ------------------TGGTTAGTACTCTGCG--------------------------------------------		1_-_147774845_1477749166, 1_-_149155828_1491558996, 1_+_147753471_1477535426, 6_+_27125906_271259776, 15_-_45492611_454926826, 9_-_14433938_144340096, 1_-_145396881_1453969526, 15_+_45493349_454934206, 15_-_45490804_454908756, 1_+_146544773_1465448446
tRF-41-PNR8YP9LON4VN1EH0	GlyGCC	5'-tRF	Exclusive	Nuclear	41		6.428	5.67333	0.847804	0.396547		Yes	No	-10		trna128_GlyGCC_6_-_27870686_27870756	NNNGCATTGGTGGTTCAGTGGTAGAATTCTCGCCTGCCACGCGGGAGGCCCGGGTTCGATTCCCGGCCAATGCANNN ---GCATTGGTGGTTCAGTGGTAGAATTCTCGCCTGCCACGCGG---------------------------------		17_+_8029064_8029134, 16_+_70823410_70823480, 6_-_27870686_27870756, 16_-_70812942_70813012, 1_-_161493637_161493707, 16_-_70812114_70812184, 2_-_157257659_157257729
tRF-38-D8H0PMF732Q86N00	ArgCCG	i-tRF	Exclusive	Nuclear	38		1.65133	1.446	0.847566	0.39668		Yes	No	-2		trna23_ArgCCG_17_-_66016013_66016085	NNNGACCCAGTGGCCTAATGGATAAGGCATCAGCCTCCGGAGCTGGGGATTGTGGGTTCGAGTCCCATCTGGGTCGNNN ----------------AATGGATAAGGCATCAGCCTCCGGAGCTGGGGATTGTG-------------------------		17_-_66016013_660160858
tRF-39-2YU04DYJIO3ZU326	MT_LysTTT, LysTTT	5'-tRF	Exclusive	MT	39		5.31333	4.546	0.847379	0.396784		No	No	-9		trnaMT_LysTTT_MT_+_8295_8364	NNNCACTGTAAAGCTAACTTAGCATTAACCTTTTAAGTTAAAGATTAAGAGAACCAACACCTCTTTACAGTGANNN ---CACTGTAAAGCTAACTTAGCATTAACCTTTTAAGTTAAA----------------------------------		MT_+_8295_8364, 1_+_568844_568913
tRF-19-0PNYRKKK	SerTGA, MT_SerTGA	i-tRF	Exclusive	MT	19		1.78333	1.526	0.846518	0.397264		Yes	Yes	4		trnaMT_SerTGA_MT_-_7446_7514	NNNGAAAAAGTCATGGAGGCCATGGGGTTGGCTTGAAACCAGCTTTGGGGGGTTCGATTCCTTCCTTTTTTGNNN -------------------------------------ACCAGCTTTGGGGGGTTCG-------------------		MT_-_7446_75149, 1_-_567997_5680659
tRF-39-I89NJ4S2I7L7K5I4	GlyCCC	i-tRF	Exclusive	Nuclear	39		1.74467	1.41533	0.846494	0.397277		No	No	-10		trna133_GlyCCC_1_-_16872434_16872504	NNNGCATTGGTGGTTCAGTGGTAGAATTCTCGCCTCCCACGCGGGAGACCCGGGTTCAATTCCCGGCCAATGCANNN -----ATTGGTGGTTCAGTGGTAGAATTCTCGCCTCCCACGCGG---------------------------------		1_-_16872434_16872504, 1_+_17188416_17188486
tRF-18-UJJKIWDY	ArgCCT	i-tRF	Ambiguous	Nuclear	18		10.362	9.358	0.844839	0.398201		Yes	No	0		trna12_ArgCCT_16_+_3243918_3243990	NNNGCCCCAGTGGCCTGATGGATAAGGTACTGGCCTCCTAAGCCAGGGATTGTGGGTTCGAGTTCCACCTGGGGTANNN --------------------------------------TAAGCCAGGGATTGTGGG-----------------------		16_+_3202901_32029738, 17_-_73030526_730305988, 17_+_73030001_730300738, 7_+_139025446_1390255188, 16_+_3243918_32439908
tRF-33-V29K9UV36562DE	MT_GlnTTG, GlnTTG	5'-half	Exclusive	MT	33		530.195	458.789	0.844471	0.398406		Yes	No	-19		trnaMT_GlnTTG_MT_-_4329_4400	NNNTAGGATGGGGTGTGATAGGTGGCACGGAGAATTTTGGATTCTCAGGGATGGGTTCGATTCTCATAGTCCTAGNNN ---TAGGATGGGGTGTGATAGGTGGCACGGAGAATT------------------------------------------		1_-_564879_564950, MT_-_4329_4400
tRF-35-EERZYQHQ9M739P	MT_GluTTC, GluTTC	i-tRF	Ambiguous	MT	35		1.79533	1.51267	0.84426	0.398524		No	Yes	6		trnaMT_GluTTC_MT_-_14674_14742	NNNGTTCTTGTAGTTGAAATACAACGATGGTTTTTCATATCATTGGTCGTGGTTGTAGTCCGTGCGAGAATANNN -----------------------ACGATGGTTTTTCATATCATTGGTCGTGGTTGTAG-----------------		MT_-_14674_147425, 5_-_93905172_939052405
tRF-20-W47W1R7H	MT_GluTTC, GluTTC	i-tRF	Exclusive	MT	20		8.768	7.85	0.842722	0.399384		No	No	14		trnaMT_GluTTC_MT_-_14674_14742	NNNGTTCTTGTAGTTGAAATACAACGATGGTTTTTCATATCATTGGTCGTGGTTGTAGTCCGTGCGAGAATANNN ----------------------------------------------TCGTGGTTGTAGTCCGTGCG---------		MT_-_14674_147420, 5_-_93905172_939052400
tRF-32-18VBY9P9KHM2L	GlyCCC	i-tRF	Exclusive	Nuclear	32		3.82267	3.23867	0.842651	0.399424		No	No	-6		trna133_GlyCCC_1_-_16872434_16872504	NNNGCATTGGTGGTTCAGTGGTAGAATTCTCGCCTCCCACGCGGGAGACCCGGGTTCAATTCCCGGCCAATGCANNN ----------------AGTGGTAGAATTCTCGCCTCCCACGCGGGAGA-----------------------------		1_+_17188416_171884862, 1_-_16872434_168725042, 1_-_149680210_1496802802
tRF-18-79MP9P04	ValCAC, ValAAC	5'-tRF	Ambiguous	Nuclear	18		10.6067	11.6653	-0.842394	0.399568		Yes	No	-35		trna10_ValCAC_5_-_180649395_180649467	NNNGTTTCCGTAGTGTAGTGGTTATCACGTTCGCCTCACACGCGAAAGGTCCCCGGTTCGAAACCGGGCGGAAACANNN ---GTTTCCGTAGTGTAGTGG----------------------------------------------------------		6_-_27648885_27648957, 1_-_149298555_149298627, 5_+_180591154_180591226, 6_+_26538282_26538354, 5_-_180645270_180645342, 3_+_169490018_169490090, 1_-_161369490_161369562, 5_-_180649395_180649467, 1_-_149684088_149684161, 5_-_180615416_180615488, 5_+_180524070_180524142, 6_-_27696327_27696399, 6_-_27721179_27721251, 5_-_180529253_180529325, 5_+_180600650_180600722, 6_+_27203288_27203360, 6_-_27618…
tRF-17-JMRPFQ4	LysCTT	i-tRF	Exclusive	Nuclear	17		4.19667	4.60133	-0.840059	0.400876		Yes	No	-24		trna10_LysCTT_16_+_3241501_3241573	NNNGCCCGGCTAGCTCAGTCGGTAGAGCATGGGACTCTTAATCTCAGGGTCGTGGGTTCGAGCCCCACGTTGGGCGNNN ---------------CAGTCGGTAGAGCATGG-----------------------------------------------		18_-_43669271_436693437, 14_-_58706613_587066857, 16_+_3241501_32415737, 15_+_79152904_791529767
tRF-30-PSQP4PW3FJI0	LysCTT	5'-tRF	Exclusive	Nuclear	30		5.57667	5.02533	0.839473	0.401204		Yes	No	-23		trna11_LysCTT_5_-_180648979_180649051	NNNGCCCGGCTAGCTCAGTCGGTAGAGCATGAGACTCTTAATCTCAGGGTCGTGGGTTCGAGCCCCACGTTGGGCGNNN ---GCCCGGCTAGCTCAGTCGGTAGAGCATGAG----------------------------------------------		6_+_26556774_26556846, 16_-_3207406_3207478, 5_-_180648979_180649051, 1_-_145395522_145395594, 16_+_3225692_3225764, 5_+_180634755_180634827
tRF-39-F8DHXY6RHDK2RSF4	MetCAT	i-tRF	Exclusive	Nuclear	39		5.63867	4.956	0.837895	0.40209		No	No	0		trna129_MetCAT_6_-_27870271_27870342	NNNAGCAGAGTGGCGCAGCGGAAGCGTGCTGGGCCCATAACCCAGAGGTCGATGGATCGAAACCATCCTCTGCTANNN ----------------AGCGGAAGCGTGCTGGGCCCATAACCCAGAGGTCGATGG-----------------------		6_-_27870271_278703429, 6_-_27300764_273008359, 17_-_80452597_804526689, 6_-_27560600_275606719, 1_+_153643726_1536437979, 6_+_27745664_277457359, 6_-_26313352_263134239, 6_-_26330529_263306009, 6_+_26286754_262868259
tRF-17-W9RKM8N	LeuTAG, LeuAAG	i-tRF	Exclusive	Nuclear	17		1.71733	1.352	0.83748	0.402323		Yes	Yes	1		trna1_LeuAAG_14_+_21078291_21078372	NNNGGTAGCGTGGCCGAGCGGTCTAAGGCGCTGGATTAAGGCTCCAGTCTCTTCGGGGGCGTGGGTTCGAATCCCACCGCTGCCANNN -------------------------------------------------TCTTCGGGGGCGTGGGT----------------------		14_+_21078291_210783727, 16_+_22308461_223085427, 6_+_28956779_289568607, 5_+_180614701_1806147827, 6_-_28911399_289114807, 14_+_21093529_210936107, 6_-_28446400_284464817
tRF-29-79MP9P9MH525	ValAAC	5'-tRF	Exclusive	Nuclear	29		2.992	2.536	0.836999	0.402593		Yes	No	-24		trna15_ValAAC_5_-_180615416_180615488	NNNGTTTCCGTAGTGTAGTGGTCATCACGTTCGCCTAACACGCGAAAGGTCCCCGGTTCGAAACCGGGCGGAAACANNN ---GTTTCCGTAGTGTAGTGGTCATCACGTTC-----------------------------------------------		5_-_180615416_180615488
tRF-25-JYSWRYVMMV	MT_GluTTC, GluTTC	i-tRF	Exclusive	MT	25		2.60333	2.99267	-0.836953	0.402619		No	No	13		trnaMT_GluTTC_MT_-_14674_14742	NNNGTTCTTGTAGTTGAAATACAACGATGGTTTTTCATATCATTGGTCGTGGTTGTAGTCCGTGCGAGAATANNN ----------------------------------------CATTGGTCGTGGTTGTAGTCCGTGC----------		5_-_93905172_939052405, MT_-_14674_147425
tRF-28-FN7BWU2F5J0O	MT_HisGTG	i-tRF	Exclusive	MT	28		3.17533	2.678	0.835346	0.403523		No	Yes	4		trnaMT_HisGTG_MT_+_12138_12206	NNNGTAAATATAGTTTAACCAAAACATCAGATTGTGAATCTGACAACAGAGGCTTACGACCCCTTATTTACCNNN ----------------------------AGATTGTGAATCTGACAACAGAGGCTTA-------------------		MT_+_12138_122068
tRF-30-PW5SVP9N15WV	HisGTG	5'-tRF	Exclusive	Nuclear	30		22.5547	23.8773	-0.834315	0.404104		Yes	No	-22		trna1_HisGTG_15_+_45493349_45493420	NNNGCCGTGATCGTATAGTGGTTAGTACTCTGCGTTGTGGCCGCAGCAACCTCGGTTCGAATCCGAGTCACGGCANNN ---GCCGTGATCGTATAGTGGTTAGTACTCTGC---------------------------------------------		1_+_146544773_146544844, 6_+_27125906_27125977, 15_-_45492611_45492682, 15_+_45493349_45493420, 1_-_147774845_147774916, 1_+_147753471_147753542, 15_-_45490804_45490875, 9_-_14433938_14434009, 1_-_145396881_145396952
tRF-18-FYRE980E	ArgCCG	i-tRF	Exclusive	Nuclear	18		4.74133	4.14	0.831895	0.405468		Yes	Yes	2		trna23_ArgCCG_17_-_66016013_66016085	NNNGACCCAGTGGCCTAATGGATAAGGCATCAGCCTCCGGAGCTGGGGATTGTGGGTTCGAGTCCCATCTGGGTCGNNN ----------------------------------------AGCTGGGGATTGTGGGTT---------------------		17_-_66016013_660160858
tRF-17-4YO9XEJ	GlnCTG	i-tRF	Ambiguous	Nuclear	17		8.836	7.948	0.83142	0.405736		Yes	No	-11		trna1_GlnCTG_6_+_18836402_18836473	NNNGGTTCCATGGTGTAATGGTTAGCACTCTGGACTCTGAATCCAGCGATCCGAGTTCAAATCTCGGTGGAACCTNNN ---------------------------CTCTGGACTCTGAATCC----------------------------------		6_-_27515531_275156027, 6_+_27263212_272632837, 6_-_27759135_277592067, 17_+_8023070_80231417, 1_+_147505038_1475051097, 6_+_18836402_188364737, 1_+_147800937_1478010087, 1_+_149186125_1491861967, 1_-_147737382_1477374537, 6_-_28909378_289094497, 15_-_66161400_661614717, 1_+_145963304_1459633757, 6_+_27487308_274873797
tRF-38-IWOMXF026ZEDKZDE	MT_HisGTG	i-tRF	Exclusive	MT	38		13.4227	12.3627	0.830528	0.406241		No	No	16		trnaMT_HisGTG_MT_+_12138_12206	NNNGTAAATATAGTTTAACCAAAACATCAGATTGTGAATCTGACAACAGAGGCTTACGACCCCTTATTTACCNNN ------------------------------ATTGTGAATCTGACAACAGAGGCTTACGACCCCTTATT-------		MT_+_12138_122068
tRF-19-R29P4PJZ	AlaTGC, AlaAGC, AlaCGC	5'-tRF	Exclusive	Nuclear	19		186.038	215.716	-0.830346	0.406343		Yes	No	-33		trna10_AlaCGC_6_+_26553731_26553802	NNNGGGGATGTAGCTCAGTGGTAGAGCGCATGCTTCGCATGTATGAGGTCCCGGGTTCGATCCCCGGCATCTCCANNN ---GGGGATGTAGCTCAGTGGT--------------------------------------------------------		2_+_157257281_157257352, 12_-_125406301_125406372, 5_+_180633868_180633939, 6_-_28641613_28641684, 12_+_125424512_125424583, 6_-_28626014_28626085, 6_+_28611222_28611293, 6_+_26553731_26553802
tRF-26-QNR8VP94FQB	GlyTCC	5'-tRF	Ambiguous	Nuclear	26		1.466	1.10867	0.830091	0.406487		Yes	No	-26		trna117_GlyTCC_1_-_145397864_145397935	NNNGCGTTGGTGGTATAGTGGTGAGCATAGCTGCCTTCCAAGCAGTTGACCCGGGTTCGATTCCCGGCCAACGCANNN ---GCGTTGGTGGTATAGTGGTGAGCATA-------------------------------------------------		1_-_161409961_161410032, 1_-_161432166_161432237, 1_-_161417375_161417446, 1_-_161424756_161424827, 1_+_161500903_161500974, 1_-_145397864_145397935, 1_-_161439547_161439618
tRF-42-PNR8YP9LON4V4REH4	GlyCCC	5'-tRF	Exclusive	Nuclear	42		53.196	41.9747	0.829966	0.406558		No	No	-9		trna133_GlyCCC_1_-_16872434_16872504	NNNGCATTGGTGGTTCAGTGGTAGAATTCTCGCCTCCCACGCGGGAGACCCGGGTTCAATTCCCGGCCAATGCANNN ---GCATTGGTGGTTCAGTGGTAGAATTCTCGCCTCCCACGCGGG--------------------------------		1_+_17188416_17188486, 1_-_16872434_16872504
tRF-20-V29K9UV3	MT_GlnTTG, GlnTTG	5'-tRF	Exclusive	MT	20		283.085	253.077	0.829772	0.406668		Yes	No	-32		trnaMT_GlnTTG_MT_-_4329_4400	NNNTAGGATGGGGTGTGATAGGTGGCACGGAGAATTTTGGATTCTCAGGGATGGGTTCGATTCTCATAGTCCTAGNNN ---TAGGATGGGGTGTGATAGGT-------------------------------------------------------		1_-_564879_564950, MT_-_4329_4400
tRF-19-1SS2P4ER	LysCTT	i-tRF	Ambiguous	Nuclear	19		1.79733	1.55333	0.829659	0.406732		Yes	No	-21		trna11_LysCTT_5_-_180648979_180649051	NNNGCCCGGCTAGCTCAGTCGGTAGAGCATGAGACTCTTAATCTCAGGGTCGTGGGTTCGAGCCCCACGTTGGGCGNNN ----------------AGTCGGTAGAGCATGAGAC--------------------------------------------		19_-_52425396_524254689, 16_+_3225692_32257649, 5_+_180634755_1806348279, 1_-_145395522_1453955949, 6_+_26556774_265568469, 16_-_3207406_32074789, 5_-_180648979_1806490519, 1_-_55423542_554236149
tRF-26-I89NJ4S2I7D	GlyCCC, GlyGCC	i-tRF	Ambiguous	Nuclear	26		18.532	17.3813	0.829376	0.406891		Yes	No	-23		trna128_GlyGCC_6_-_27870686_27870756	NNNGCATTGGTGGTTCAGTGGTAGAATTCTCGCCTGCCACGCGGGAGGCCCGGGTTCGATTCCCGGCCAATGCANNN -----ATTGGTGGTTCAGTGGTAGAATTCTC----------------------------------------------		1_-_16872434_16872504, 16_-_70812114_70812184, 17_+_8029064_8029134, 1_-_161493637_161493707, 6_-_27870686_27870756, 16_+_70823410_70823480, 16_+_70822597_70822667, 2_-_157257659_157257729, 16_-_70812942_70813012, 1_+_17188416_17188486
tRF-18-JMRPFQDY	LysCTT	i-tRF	Exclusive	Nuclear	18		5.43667	4.83867	0.829368	0.406896		Yes	No	-23		trna10_LysCTT_16_+_3241501_3241573	NNNGCCCGGCTAGCTCAGTCGGTAGAGCATGGGACTCTTAATCTCAGGGTCGTGGGTTCGAGCCCCACGTTGGGCGNNN ---------------CAGTCGGTAGAGCATGGG----------------------------------------------		15_+_79152904_791529768, 18_-_43669271_436693438, 16_+_3241501_32415738, 14_-_58706613_587066858
tRF-30-V6Z3M8ZLSSXU	MT_GluTTC, GluTTC	i-tRF	Exclusive	MT	30		3.874	3.29067	0.828258	0.407524		No	No	15		trnaMT_GluTTC_MT_-_14674_14742	NNNGTTCTTGTAGTTGAAATACAACGATGGTTTTTCATATCATTGGTCGTGGTTGTAGTCCGTGCGAGAATANNN -------------------------------------TATCATTGGTCGTGGTTGTAGTCCGTGCGA--------		MT_-_14674_147420, 5_-_93905172_939052400
tRF-40-PW5SVP9N15WV7W6S	HisGTG	5'-tRF	Exclusive	Nuclear	40		1.276	1.074	0.828255	0.407526		Yes	No	-12		trna1_HisGTG_15_+_45493349_45493420	NNNGCCGTGATCGTATAGTGGTTAGTACTCTGCGTTGTGGCCGCAGCAACCTCGGTTCGAATCCGAGTCACGGCANNN ---GCCGTGATCGTATAGTGGTTAGTACTCTGCGTTGTGGCCG-----------------------------------		1_-_145396881_145396952, 15_-_45492611_45492682, 15_+_45493349_45493420, 6_+_27125906_27125977, 15_-_45490804_45490875, 9_-_14433938_14434009, 1_-_147774845_147774916, 1_+_147753471_147753542, 1_+_146544773_146544844
tRF-25-OB1690PQR3	SerTGA, MT_SerTGA	5'-tRF	Exclusive	MT	25		11.584	10.406	0.828058	0.407638		Yes	No	-24		trnaMT_SerTGA_MT_-_7446_7514	NNNGAAAAAGTCATGGAGGCCATGGGGTTGGCTTGAAACCAGCTTTGGGGGGTTCGATTCCTTCCTTTTTTGNNN ---GAAAAAGTCATGGAGGCCATGGGGT-----------------------------------------------		MT_-_7446_7514, 1_-_567997_568065
tRF-20-W7WK6WRN	LeuTAG, LeuAAG	i-tRF	Exclusive	Nuclear	20		1.96467	1.47933	0.827566	0.407917		Yes	Yes	2		trna1_LeuAAG_14_+_21078291_21078372	NNNGGTAGCGTGGCCGAGCGGTCTAAGGCGCTGGATTAAGGCTCCAGTCTCTTCGGGGGCGTGGGTTCGAATCCCACCGCTGCCANNN -----------------------------------------------TCTCTTCGGGGGCGTGGGTT---------------------		16_+_22308461_223085420, 5_+_180614701_1806147820, 6_+_28956779_289568600, 6_-_28446400_284464810, 6_-_28911399_289114800, 14_+_21078291_210783720, 14_+_21093529_210936100
tRF-31-9M739P8WQ0D5D	MT_GluTTC, GluTTC	3'-tRF	Exclusive	MT	31		9.13333	8.44467	0.82729	0.408073		No	No	22		trnaMT_GluTTC_MT_-_14674_14742	NNNGTTCTTGTAGTTGAAATACAACGATGGTTTTTCATATCATTGGTCGTGGTTGTAGTCCGTGCGAGAATANNN -------------------------------------------TGGTCGTGGTTGTAGTCCGTGCGAGAATACC-		5_-_93905172_939052401, MT_-_14674_147421
tRF-17-I2669KQ	SerTGA, MT_SerTGA	i-tRF	Ambiguous	MT	17		1.42	1.16067	0.826087	0.408755		Yes	No	-23		trnaMT_SerTGA_MT_-_7446_7514	NNNGAAAAAGTCATGGAGGCCATGGGGTTGGCTTGAAACCAGCTTTGGGGGGTTCGATTCCTTCCTTTTTTGNNN ------------ATGGAGGCCATGGGGTT----------------------------------------------		MT_-_7446_75147, 1_-_567997_5680657
tRF-23-DSJOBZBD0Q	MT_LeuTAA	i-tRF	Exclusive	MT	23		2.298	2.11267	0.825293	0.409205		No	No	-11		trnaMT_LeuTAA_MT_+_3230_3304	NNNGTTAAGATGGCAGAGCCCGGTAATCGCATAAAACTTAAAACTTTACAGTCAGAGGTTCAATTCCTCTTCTTAACANNN ------------------------AATCGCATAAAACTTAAAACTTT----------------------------------		MT_+_3230_33043
tRF-18-D8H0PND9	ArgCCT	i-tRF	Ambiguous	Nuclear	18		1.942	1.60533	0.825071	0.409331		Yes	No	-22		trna2_ArgCCT_16_+_3202901_3202973	NNNGCCCCGGTGGCCTAATGGATAAGGCATTGGCCTCCTAAGCCAGGGATTGTGGGTTCGAGTCCCACCCGGGGTANNN ----------------AATGGATAAGGCATTGGC---------------------------------------------		16_+_3202901_32029738, 7_+_139025446_1390255188
tRF-30-WP9N1EWJQ72S	GluCTC	i-tRF	Exclusive	Nuclear	30		3.91267	3.33067	0.82503	0.409354		Yes	No	-12		trna116_GluCTC_1_-_145399233_145399304	NNNTCCCTGGTGGTCTAGTGGTTAGGATTCGGCGCTCTCACCGCCGCGGCCCGGGTTCGATTCCCGGTCAGGGAANNN -------------TCTAGTGGTTAGGATTCGGCGCTCTCACCG-----------------------------------		1_-_161424398_1614244690, 6_+_28949976_289500470, 1_-_161439189_1614392600, 1_+_249168447_2491685180, 1_-_161431809_1614318800, 1_-_145399233_1453993040, 6_-_126101393_1261014640, 1_-_161417018_1614170890
tRF-26-ROWFUBNOBZE	MT_LeuTAA	i-tRF	Exclusive	MT	26		1.644	1.506	0.823472	0.41024		No	No	-11		trnaMT_LeuTAA_MT_+_3230_3304	NNNGTTAAGATGGCAGAGCCCGGTAATCGCATAAAACTTAAAACTTTACAGTCAGAGGTTCAATTCCTCTTCTTAACANNN ---------------------GGTAATCGCATAAAACTTAAAACTTT----------------------------------		MT_+_3230_33046
tRF-23-W47W1R7HX	MT_GluTTC, GluTTC	i-tRF	Exclusive	MT	23		6.09267	5.616	0.822793	0.410626		No	No	17		trnaMT_GluTTC_MT_-_14674_14742	NNNGTTCTTGTAGTTGAAATACAACGATGGTTTTTCATATCATTGGTCGTGGTTGTAGTCCGTGCGAGAATANNN ----------------------------------------------TCGTGGTTGTAGTCCGTGCGAGA------		5_-_93905172_939052403, MT_-_14674_147423
tRF-22-QNR8VP9NH	GlyTCC	5'-tRF	Ambiguous	Nuclear	22		2.45467	1.99533	0.820949	0.411675		Yes	No	-30		trna2_GlyTCC_19_+_4724082_4724153	NNNGCGTTGGTGGTATAGTGGTTAGCATAGCTGCCTTCCAAGCAGTTGACCCGGGTTCGATTCCCGGCCAACGCANNN ---GCGTTGGTGGTATAGTGGTTAG-----------------------------------------------------		19_+_4724082_4724153
tRF-32-79MP9P9NH57SJ	ValAAC, ValCAC	5'-half	Ambiguous	Nuclear	32		145.549	154.277	-0.820665	0.411837		Yes	No	-21		trna10_ValCAC_5_-_180649395_180649467	NNNGTTTCCGTAGTGTAGTGGTTATCACGTTCGCCTCACACGCGAAAGGTCCCCGGTTCGAAACCGGGCGGAAACANNN ---GTTTCCGTAGTGTAGTGGTTATCACGTTCGCC--------------------------------------------		5_+_180591154_180591226, 5_+_180524070_180524142, 6_-_27618707_27618779, 1_-_149684088_149684161, 5_-_180649395_180649467, 5_+_180596610_180596682, 6_-_27721179_27721251, 6_-_27648885_27648957, 3_+_169490018_169490090, 6_+_26538282_26538354, 5_-_180529253_180529325, 1_-_161369490_161369562, 5_-_180645270_180645342, 5_+_180600650_180600722, 1_-_149298555_149298627
tRF-33-JYSWRYVMMV5B01	MT_GluTTC, GluTTC	3'-tRF	Exclusive	MT	33		1.268	1.34067	-0.820555	0.4119		No	No	21		trnaMT_GluTTC_MT_-_14674_14742	NNNGTTCTTGTAGTTGAAATACAACGATGGTTTTTCATATCATTGGTCGTGGTTGTAGTCCGTGCGAGAATANNN ----------------------------------------CATTGGTCGTGGTTGTAGTCCGTGCGAGAATAC--		MT_-_14674_147423, 5_-_93905172_939052403
tRF-18-HSQSD2D2	TyrGTA	3'-tRF	Exclusive	Nuclear	18		5.74533	4.992	0.820135	0.412139		Yes	No	23		trna14_TyrGTA_6_+_26569086_26569176	NNNCCTTCGATAGCTCAGTTGGTAGAGCGGAGGACTGTAGATCCTTAGGTCGCTGGTTCGAATCCGGCTCGAAGGANNN -------------------------------------------------------------ATCCGGCTCGAAGGACCA		6_+_26575798_265758878, 6_+_26569086_265691768
tRF-32-325UB1ZZK0O52	MT_ThrTGT	3'-tRF	Exclusive	MT	32		7.84067	6.96933	0.819799	0.412331		No	No	19		trnaMT_ThrTGT_MT_+_15888_15953	NNNGTCCTTGTAGTATAAACTAATACACCAGTCTTGTAAACCGGAGATGAAAACCTTTTTCCAAGGACANNN ----------------------------------------CCGGAGATGAAAACCTTTTTCCAAGGACACCA		MT_+_15888_159532
tRF-26-5YXENDBP1IE	MT_HisGTG	i-tRF	Exclusive	MT	26		1.36933	1.108	0.818257	0.41321		No	Yes	3		trnaMT_HisGTG_MT_+_12138_12206	NNNGTAAATATAGTTTAACCAAAACATCAGATTGTGAATCTGACAACAGAGGCTTACGACCCCTTATTTACCNNN -----------------------------GATTGTGAATCTGACAACAGAGGCTT--------------------		MT_+_12138_122066
tRF-39-6SXMSL73VL4YMYJ9	HisGTG	5'-tRF	Exclusive	Nuclear	39		5.32067	4.718	0.818126	0.413285		Yes	No	-14		trna1_HisGTG_15_+_45493349_45493420	NNNGCCGTGATCGTATAGTGGTTAGTACTCTGCGTTGTGGCCGCAGCAACCTCGGTTCGAATCCGAGTCACGGCANNN --GGCCGTGATCGTATAGTGGTTAGTACTCTGCGTTGTGGC-------------------------------------		1_-_147774845_14777491639, 15_-_45492611_4549268239, 1_+_147753471_14775354239, 15_+_45493349_4549342039, 9_-_14433938_1443400939, 15_-_45490804_4549087539, 1_-_145396881_14539695239, 6_+_27125906_2712597739, 1_+_146544773_14654484439
tRF-45-WJ9X0UD3947SFR06RD	AsnGTT	i-tRF	Exclusive	Nuclear	45		1.88	1.48067	0.818001	0.413357		Yes	No	19		trna1_AsnGTT_19_+_1383562_1383635	NNNGTCTCTGTGGCGCAATCGGTTAGCGCGTTCGGCTGTTAACCGAAAGGTTGGTGGTTCGAGCCCACCCAGGGACGNNN -------------------------------TCGGCTGTTAACCGAAAGGTTGGTGGTTCGAGCCCACCCAGGGAC----		1_-_148760356_1487604295, 10_-_22518438_225185115, 1_-_161397867_1613979405, 19_+_1383562_13836355, 17_-_36908034_369081075, 1_-_148598314_1485983875, 1_+_148248115_1482481885, 13_-_31248101_312481745
tRF-21-9NS334L2B	MT_GluTTC, GluTTC	i-tRF	Exclusive	MT	21		1.916	1.574	0.815781	0.414626		No	No	18		trnaMT_GluTTC_MT_-_14674_14742	NNNGTTCTTGTAGTTGAAATACAACGATGGTTTTTCATATCATTGGTCGTGGTTGTAGTCCGTGCGAGAATANNN -------------------------------------------------TGGTTGTAGTCCGTGCGAGAA-----		MT_-_14674_147421, 5_-_93905172_939052401
tRF-39-86J8WPMN1E8Y7ZFV	GluTTC	5'-tRF	Exclusive	Nuclear	39		1.64467	1.84333	-0.815626	0.414714		Yes	No	-13		trna11_GluTTC_15_-_26327381_26327452	NNNTCCCACATGGTCTAGCGGTTAGGATTCCTGGTTTTCACCCAGGCGGCCCGGGTTCGACTCCCGGTGTGGGAANNN ---TCCCACATGGTCTAGCGGTTAGGATTCCTGGTTTTCACC------------------------------------		15_-_26327381_26327452, 13_-_45492062_45492133
tRF-35-I3Z9HMI8W47W1R	MT_GluTTC, GluTTC	i-tRF	Exclusive	MT	35		1.476	1.324	0.815523	0.414773		No	No	9		trnaMT_GluTTC_MT_-_14674_14742	NNNGTTCTTGTAGTTGAAATACAACGATGGTTTTTCATATCATTGGTCGTGGTTGTAGTCCGTGCGAGAATANNN --------------------------ATGGTTTTTCATATCATTGGTCGTGGTTGTAGTCC--------------		MT_-_14674_147425, 5_-_93905172_939052405
tRF-34-J4S2I7L7P5QKE9	GlyGCC	i-tRF	Exclusive	Nuclear	34		3.036	2.74333	0.815477	0.414799		Yes	No	-5		trna128_GlyGCC_6_-_27870686_27870756	NNNGCATTGGTGGTTCAGTGGTAGAATTCTCGCCTGCCACGCGGGAGGCCCGGGTTCGATTCCCGGCCAATGCANNN ---------------CAGTGGTAGAATTCTCGCCTGCCACGCGGGAGGC----------------------------		6_-_27870686_278707564, 1_+_161413094_1614131644, 1_+_161427898_1614279684, 16_-_70812114_708121844, 2_-_157257659_1572577294, 1_-_161493637_1614937074, 16_+_70823410_708234804, 16_-_70812942_708130124, 21_-_18827107_188271774, 1_+_161420467_1614205374, 17_+_8029064_80291344, 1_+_161435258_1614353284
tRF-16-P4R8YPE	GlyGCC	5'-tRF	Ambiguous	Nuclear	16		2.31933	1.936	0.815301	0.4149		Yes	No	-35		trna2_GlyGCC_21_-_18827107_18827177	NNNGCATGGGTGGTTCAGTGGTAGAATTCTCGCCTGCCACGCGGGAGGCCCGGGTTCGATTCCCGGCCCATGCANNN ---GCATGGGTGGTTCAGT----------------------------------------------------------		1_+_161427898_161427968, 1_+_161413094_161413164, 1_+_161420467_161420537, 1_+_161435258_161435328, 21_-_18827107_18827177
tRF-44-RZYQHQ9M739P8WQ0EB	MT_GluTTC, GluTTC	i-tRF	Exclusive	MT	44		1.29667	1.69133	-0.814617	0.415291		No	No	20		trnaMT_GluTTC_MT_-_14674_14742	NNNGTTCTTGTAGTTGAAATACAACGATGGTTTTTCATATCATTGGTCGTGGTTGTAGTCCGTGCGAGAATANNN ----------------------------GGTTTTTCATATCATTGGTCGTGGTTGTAGTCCGTGCGAGAATA---		5_-_93905172_939052404, MT_-_14674_147424
tRF-26-FN7BWU2F5JE	MT_HisGTG	i-tRF	Ambiguous	MT	26		12.7613	11.7447	0.814141	0.415564		No	Yes	2		trnaMT_HisGTG_MT_+_12138_12206	NNNGTAAATATAGTTTAACCAAAACATCAGATTGTGAATCTGACAACAGAGGCTTACGACCCCTTATTTACCNNN ----------------------------AGATTGTGAATCTGACAACAGAGGCT---------------------		MT_+_12138_122066
tRF-37-Z4D7OOJ0QXL13XQ	MT_HisGTG	i-tRF	Exclusive	MT	37		5.98733	5.304	0.814078	0.4156		No	No	16		trnaMT_HisGTG_MT_+_12138_12206	NNNGTAAATATAGTTTAACCAAAACATCAGATTGTGAATCTGACAACAGAGGCTTACGACCCCTTATTTACCNNN -------------------------------TTGTGAATCTGACAACAGAGGCTTACGACCCCTTATT-------		MT_+_12138_122067
tRF-18-IWOMXFU	MT_HisGTG	i-tRF	Ambiguous	MT	18		1.39733	1.14	0.813412	0.415982		No	No	-4		trnaMT_HisGTG_MT_+_12138_12206	NNNGTAAATATAGTTTAACCAAAACATCAGATTGTGAATCTGACAACAGAGGCTTACGACCCCTTATTTACCNNN ------------------------------ATTGTGAATCTGACAACA---------------------------		MT_+_12138_122068
tRF-34-PSQP4PW3FJIKE5	LysCTT	5'-half	Exclusive	Nuclear	34		23.3987	24.0353	-0.813099	0.416162		Yes	No	-19		trna10_LysCTT_16_+_3241501_3241573	NNNGCCCGGCTAGCTCAGTCGGTAGAGCATGGGACTCTTAATCTCAGGGTCGTGGGTTCGAGCCCCACGTTGGGCGNNN ---GCCCGGCTAGCTCAGTCGGTAGAGCATGGGACTC------------------------------------------		14_-_58706613_58706685, 15_+_79152904_79152976, 16_+_3241501_3241573
tRF-32-BQJE9UHY0DFK3	MT_HisGTG	i-tRF	Ambiguous	MT	32		3.94933	3.422	0.812564	0.416468		No	Yes	2		trnaMT_HisGTG_MT_+_12138_12206	NNNGTAAATATAGTTTAACCAAAACATCAGATTGTGAATCTGACAACAGAGGCTTACGACCCCTTATTTACCNNN ----------------------AACATCAGATTGTGAATCTGACAACAGAGGCT---------------------		MT_+_12138_122062
tRF-27-HQ9M739P8WM	MT_GluTTC, GluTTC	i-tRF	Exclusive	MT	27		1.42333	1.25933	0.812559	0.416471		No	No	13		trnaMT_GluTTC_MT_-_14674_14742	NNNGTTCTTGTAGTTGAAATACAACGATGGTTTTTCATATCATTGGTCGTGGTTGTAGTCCGTGCGAGAATANNN --------------------------------------ATCATTGGTCGTGGTTGTAGTCCGTGC----------		MT_-_14674_147427, 5_-_93905172_939052407
tRF-39-PSQP4PW3FJIKE727	LysCTT	5'-tRF	Exclusive	Nuclear	39		1.40933	1.25467	0.812243	0.416652		Yes	No	-14		trna10_LysCTT_16_+_3241501_3241573	NNNGCCCGGCTAGCTCAGTCGGTAGAGCATGGGACTCTTAATCTCAGGGTCGTGGGTTCGAGCCCCACGTTGGGCGNNN ---GCCCGGCTAGCTCAGTCGGTAGAGCATGGGACTCTTAAT-------------------------------------		14_-_58706613_58706685, 16_+_3241501_3241573, 15_+_79152904_79152976
tRF-29-PIR8YP9LONHK	ValCAC, GlyCCC	5'-tRF	Exclusive	Nuclear	29		19.428	18.1433	0.81086	0.417446		No	No	-22		trna91_GlyCCC_1_-_149680210_149680280	NNNGCACTGGTGGTTCAGTGGTAGAATTCTCGCCTCCCACGCGGGAGACCCGGGTTTAATTCCCGGTCAAGATANNN ---GCACTGGTGGTTCAGTGGTAGAATTCTCG---------------------------------------------		1_-_149680210_149680280, 1_-_149294666_149294736
tRF-43-58ZZJQJYSWRYVMMVDS	MT_GluTTC, GluTTC	i-tRF	Exclusive	MT	43		2.47133	2.07	0.809854	0.418024		No	No	16		trnaMT_GluTTC_MT_-_14674_14742	NNNGTTCTTGTAGTTGAAATACAACGATGGTTTTTCATATCATTGGTCGTGGTTGTAGTCCGTGCGAGAATANNN -------------------------GATGGTTTTTCATATCATTGGTCGTGGTTGTAGTCCGTGCGAG-------		5_-_93905172_939052403, MT_-_14674_147423
tRF-37-SB325UB1ZZK0O52	MT_ThrTGT	3'-half	Exclusive	MT	37		1.87133	1.552	0.809784	0.418065		No	No	19		trnaMT_ThrTGT_MT_+_15888_15953	NNNGTCCTTGTAGTATAAACTAATACACCAGTCTTGTAAACCGGAGATGAAAACCTTTTTCCAAGGACANNN -----------------------------------GTAAACCGGAGATGAAAACCTTTTTCCAAGGACACCA		MT_+_15888_159537
tRF-17-R29P4PP	AlaTGC, AlaAGC, AlaCGC	5'-tRF	Exclusive	Nuclear	17		24.2493	25.7287	-0.809733	0.418093		Yes	No	-35		trna10_AlaCGC_6_+_26553731_26553802	NNNGGGGATGTAGCTCAGTGGTAGAGCGCATGCTTCGCATGTATGAGGTCCCGGGTTCGATCCCCGGCATCTCCANNN ---GGGGATGTAGCTCAGTG----------------------------------------------------------		12_+_125424512_125424583, 6_-_28626014_28626085, 6_+_28611222_28611293, 5_+_180633868_180633939, 6_+_26553731_26553802, 12_-_125406301_125406372, 2_+_157257281_157257352, 6_-_28641613_28641684
tRF-18-I8W47WZ	MT_GluTTC, GluTTC	i-tRF	Exclusive	MT	18		2.03	1.71933	0.808203	0.418974		No	Yes	7		trnaMT_GluTTC_MT_-_14674_14742	NNNGTTCTTGTAGTTGAAATACAACGATGGTTTTTCATATCATTGGTCGTGGTTGTAGTCCGTGCGAGAATANNN -----------------------------------------ATTGGTCGTGGTTGTAGT----------------		5_-_93905172_939052408, MT_-_14674_147428
tRF-43-PNR8YP9LON4V4REHDX	GlyCCC	5'-tRF	Exclusive	Nuclear	43		30.9867	24.0993	0.806639	0.419874		No	No	-8		trna133_GlyCCC_1_-_16872434_16872504	NNNGCATTGGTGGTTCAGTGGTAGAATTCTCGCCTCCCACGCGGGAGACCCGGGTTCAATTCCCGGCCAATGCANNN ---GCATTGGTGGTTCAGTGGTAGAATTCTCGCCTCCCACGCGGGA-------------------------------		1_+_17188416_17188486, 1_-_16872434_16872504
tRF-16-7W1R7HB	MT_GluTTC, GluTTC	i-tRF	Ambiguous	MT	16		3.40533	2.70667	0.803865	0.421475		No	No	15		trnaMT_GluTTC_MT_-_14674_14742	NNNGTTCTTGTAGTTGAAATACAACGATGGTTTTTCATATCATTGGTCGTGGTTGTAGTCCGTGCGAGAATANNN ---------------------------------------------------GTTGTAGTCCGTGCGA--------		MT_-_14674_147426, 5_-_93905172_939052406
tRF-19-JHOJ7II9	MetCAT, ThrCGT	i-tRF	Exclusive	Nuclear	19		4.104	5.58133	-0.803589	0.421634		No	No	-21		trna129_MetCAT_6_-_27870271_27870342	NNNAGCAGAGTGGCGCAGCGGAAGCGTGCTGGGCCCATAACCCAGAGGTCGATGGATCGAAACCATCCTCTGCTANNN ---------------CAGCGGAAGCGTGCTGGGC--------------------------------------------		6_-_26330529_263306009, 6_-_27560600_275606719, 6_-_27870271_278703429, 17_-_80452597_804526689, 6_-_27300764_273008359, 6_+_27745664_277457359, 6_+_26286754_262868259, 6_-_27271568_272716399, 6_-_26313352_263134239, 1_+_153643726_1536437979
tRF-33-Z9HMI8W47W1R00	MT_GluTTC, GluTTC	i-tRF	Exclusive	MT	33		3.98667	3.39333	0.802905	0.42203		No	No	12		trnaMT_GluTTC_MT_-_14674_14742	NNNGTTCTTGTAGTTGAAATACAACGATGGTTTTTCATATCATTGGTCGTGGTTGTAGTCCGTGCGAGAATANNN -------------------------------TTTTCATATCATTGGTCGTGGTTGTAGTCCGTG-----------		MT_-_14674_147423, 5_-_93905172_939052403
tRF-31-JYSWRYVMMV5BE	MT_GluTTC, GluTTC	i-tRF	Exclusive	MT	31		2.21067	2.62467	-0.801526	0.422827		No	No	19		trnaMT_GluTTC_MT_-_14674_14742	NNNGTTCTTGTAGTTGAAATACAACGATGGTTTTTCATATCATTGGTCGTGGTTGTAGTCCGTGCGAGAATANNN ----------------------------------------CATTGGTCGTGGTTGTAGTCCGTGCGAGAAT----		MT_-_14674_147421, 5_-_93905172_939052401
tRF-18-H9R8O7D2	GlnTTG	3'-tRF	Ambiguous	Nuclear	18		7.58733	6.42	0.801451	0.422871		Yes	No	23		trna130_GlnTTG_6_-_27763640_27763711	NNNGGCCCCATGGTGTAATGGTTAGCACTCTGGACTTTGAATCCAGCGATCCGAGTTCAAATCTCGGTGGGACCTNNN ------------------------------------------------------------ATCTCGGTGGGACCTCCA		17_+_47269890_472699618, 6_-_26311975_263120468, 6_-_26311424_263114958, 6_+_28557156_285572278, 6_-_27763640_277637118
tRF-21-XSXMSL73E	HisGTG	5'-tRF	Exclusive	Nuclear	21		2.472	2.18	0.798777	0.42442		Yes	No	-32		trna1_HisGTG_15_+_45493349_45493420	NNNGCCGTGATCGTATAGTGGTTAGTACTCTGCGTTGTGGCCGCAGCAACCTCGGTTCGAATCCGAGTCACGGCANNN --TGCCGTGATCGTATAGTGGTT-------------------------------------------------------		15_-_45492611_4549268221, 1_+_146544773_14654484421, 6_+_27125906_2712597721, 1_-_147774845_14777491621, 9_-_14433938_1443400921, 1_+_147753471_14775354221, 1_-_145396881_14539695221, 15_-_45490804_4549087521, 15_+_45493349_4549342021
tRF-22-Z3R918VBQ	GlyCCC, GlyGCC	i-tRF	Ambiguous	Nuclear	22		4.08333	3.61933	0.798547	0.424553		Yes	No	-26		trna128_GlyGCC_6_-_27870686_27870756	NNNGCATTGGTGGTTCAGTGGTAGAATTCTCGCCTGCCACGCGGGAGGCCCGGGTTCGATTCCCGGCCAATGCANNN ------TTGGTGGTTCAGTGGTAGAATT-------------------------------------------------		1_+_17188416_17188486, 16_+_70822597_70822667, 1_-_161493637_161493707, 2_-_157257659_157257729, 6_-_27870686_27870756, 17_+_8029064_8029134, 16_+_70823410_70823480, 1_-_16872434_16872504, 16_-_70812942_70813012, 16_-_70812114_70812184
tRF-44-J87383RPD9W1X6L8HY	GlyGCC	i-tRF	Exclusive	Nuclear	44		3.36067	2.88133	0.798039	0.424848		Yes	No	-6		trna2_GlyGCC_21_-_18827107_18827177	NNNGCATGGGTGGTTCAGTGGTAGAATTCTCGCCTGCCACGCGGGAGGCCCGGGTTCGATTCCCGGCCCATGCANNN ----CATGGGTGGTTCAGTGGTAGAATTCTCGCCTGCCACGCGGGAGG-----------------------------		1_+_161420467_161420537, 1_+_161435258_161435328, 21_-_18827107_18827177, 1_+_161413094_161413164, 1_+_161427898_161427968
tRF-26-8NRS9NS334D	MT_GluTTC, GluTTC	i-tRF	Exclusive	MT	26		3.488	2.99733	0.795853	0.426118		No	No	13		trnaMT_GluTTC_MT_-_14674_14742	NNNGTTCTTGTAGTTGAAATACAACGATGGTTTTTCATATCATTGGTCGTGGTTGTAGTCCGTGCGAGAATANNN ---------------------------------------TCATTGGTCGTGGTTGTAGTCCGTGC----------		MT_-_14674_147426, 5_-_93905172_939052406
tRF-21-7W1R7HFEB	MT_GluTTC, GluTTC	i-tRF	Ambiguous	MT	21		4.908	4.412	0.79346	0.42751		No	No	20		trnaMT_GluTTC_MT_-_14674_14742	NNNGTTCTTGTAGTTGAAATACAACGATGGTTTTTCATATCATTGGTCGTGGTTGTAGTCCGTGCGAGAATANNN ---------------------------------------------------GTTGTAGTCCGTGCGAGAATA---		5_-_93905172_939052401, MT_-_14674_147421
tRF-32-K8HJ83ML5F823	LysTTT	i-tRF	Exclusive	Nuclear	32		1.964	1.65733	0.791468	0.428671		No	No	-20		trna14_LysTTT_11_-_59327808_59327880	NNNGCCCGGATAGCTCAGTCGGTAGAGCATCAGACTTTTAATCTGAGGGTCCAGGGTTCAAGTCCCTGTTCGGGCGNNN ----CCCGGATAGCTCAGTCGGTAGAGCATCAGACT-------------------------------------------		1_+_204475655_204475727, 17_+_8022473_8022545, 1_-_204476158_204476230, 11_-_59327808_59327880, 11_+_59323902_59323974, 6_+_28918806_28918878
tRF-16-JMRPFQD	LysTTT	i-tRF	Exclusive	Nuclear	16		1.82867	1.67267	0.791092	0.42889		No	No	-25		trna14_LysTTT_11_-_59327808_59327880	NNNGCCCGGATAGCTCAGTCGGTAGAGCATCAGACTTTTAATCTGAGGGTCCAGGGTTCAAGTCCCTGTTCGGGCGNNN ---------------CAGTCGGTAGAGCATC------------------------------------------------		6_-_27302769_273028416, 6_+_28918806_289188786, 6_-_27559593_275596656, 11_-_59327808_593278806, 11_+_59323902_593239746, 1_+_204475655_2044757276, 1_-_204476158_2044762306, 17_+_8022473_80225456
tRF-19-Q2FWQ8IJ	MetCAT, ThrCGT	i-tRF	Exclusive	Nuclear	19		1.94667	1.60933	0.78952	0.429808		No	No	-19		trna129_MetCAT_6_-_27870271_27870342	NNNAGCAGAGTGGCGCAGCGGAAGCGTGCTGGGCCCATAACCCAGAGGTCGATGGATCGAAACCATCCTCTGCTANNN -----------------GCGGAAGCGTGCTGGGCCC------------------------------------------		6_+_26286754_262868259, 6_-_26313352_263134239, 17_-_80452597_804526689, 6_-_27300764_273008359, 6_-_27870271_278703429, 6_-_26330529_263306009, 6_-_27560600_275606719, 6_-_27271568_272716399, 1_+_153643726_1536437979, 6_+_27745664_277457359
tRF-18-R29P4P04	AlaTGC, AlaAGC, AlaCGC	5'-tRF	Exclusive	Nuclear	18		180.545	200.441	-0.787122	0.431211		Yes	No	-34		trna10_AlaCGC_6_+_26553731_26553802	NNNGGGGATGTAGCTCAGTGGTAGAGCGCATGCTTCGCATGTATGAGGTCCCGGGTTCGATCCCCGGCATCTCCANNN ---GGGGATGTAGCTCAGTGG---------------------------------------------------------		12_-_125406301_125406372, 6_-_28626014_28626085, 6_-_28641613_28641684, 5_+_180633868_180633939, 2_+_157257281_157257352, 12_+_125424512_125424583, 6_+_26553731_26553802, 6_+_28611222_28611293
tRF-18-V47PU90M	HisGTG	i-tRF	Ambiguous	Nuclear	18		2.09333	2.52533	-0.786312	0.431684		Yes	No	-22		trna1_HisGTG_15_+_45493349_45493420	NNNGCCGTGATCGTATAGTGGTTAGTACTCTGCGTTGTGGCCGCAGCAACCTCGGTTCGAATCCGAGTCACGGCANNN ---------------TAGTGGTTAGTACTCTGC---------------------------------------------		15_+_45493349_454934208, 1_+_146544773_1465448448, 1_-_147774845_1477749168, 15_-_45490804_454908758, 1_-_145396881_1453969528, 1_-_149155828_1491558998, 9_-_14433938_144340098, 1_+_147753471_1477535428, 6_+_27125906_271259778, 15_-_45492611_454926828
tRF-35-YQHQ9M739P8WQ0	MT_GluTTC, GluTTC	i-tRF	Exclusive	MT	35		3.372	3.048	0.786087	0.431817		No	No	16		trnaMT_GluTTC_MT_-_14674_14742	NNNGTTCTTGTAGTTGAAATACAACGATGGTTTTTCATATCATTGGTCGTGGTTGTAGTCCGTGCGAGAATANNN ---------------------------------TTCATATCATTGGTCGTGGTTGTAGTCCGTGCGAG-------		5_-_93905172_939052405, MT_-_14674_147425
tRF-32-Q1Q89P9L8422Q	GlyCCC	5'-half	Exclusive	Nuclear	32		8.27867	9.55133	-0.786024	0.431853		Yes	No	-19		trna27_GlyCCC_2_-_70476123_70476193	NNNGCGCCGCTGGTGTAGTGGTATCATGCAAGATTCCCATTCTTGCGACCCGGGTTCGATTCCCGGGCGGCGCANNN ---GCGCCGCTGGTGTAGTGGTATCATGCAAGATT------------------------------------------		2_-_70476123_70476193, 16_-_686736_686806
tRF-31-87R8WP9I1EWJ0	GluTTC	5'-tRF	Exclusive	Nuclear	31		8.552	7.86533	0.786001	0.431867		Yes	No	-21		trna134_GluTTC_1_-_16861774_16861845	NNNTCCCTGGTGGTCTAGTGGCTAGGATTCGGCGCTTTCACCGCCGCGGCCCGGGTTCGATTCCCGGTCAGGGAANNN ---TCCCTGGTGGTCTAGTGGCTAGGATTCGGCG--------------------------------------------		1_-_149664355_149664427, 1_-_161391883_161391954, 1_+_17199078_17199149, 1_-_16861774_16861845
tRF-41-Z4D7OOJ0QXL13XZ5D	MT_HisGTG	i-tRF	Exclusive	MT	41		1.376	1.292	0.785623	0.432089		No	No	20		trnaMT_HisGTG_MT_+_12138_12206	NNNGTAAATATAGTTTAACCAAAACATCAGATTGTGAATCTGACAACAGAGGCTTACGACCCCTTATTTACCNNN -------------------------------TTGTGAATCTGACAACAGAGGCTTACGACCCCTTATTTACC---		MT_+_12138_122061
tRF-44-83ML5F924ZDRJKW42E	LysCTT	i-tRF	Exclusive	Nuclear	44		6.63333	5.722	0.784537	0.432725		Yes	Yes	2		trna13_LysCTT_14_-_58706613_58706685	NNNGCCCGGCTAGCTCAGTCGGTAGAGCATGGGACTCTTAATCCCAGGGTCGTGGGTTCGAGCCCCACGTTGGGCGNNN --------------TCAGTCGGTAGAGCATGGGACTCTTAATCCCAGGGTCGTGGGTT---------------------		14_-_58706613_587066854, 18_-_43669271_436693434, 15_+_79152904_791529764
tRF-33-V6Z3M8ZLSSXUD6	MT_GluTTC, GluTTC	i-tRF	Exclusive	MT	33		2.466	2.132	0.783341	0.433427		No	No	18		trnaMT_GluTTC_MT_-_14674_14742	NNNGTTCTTGTAGTTGAAATACAACGATGGTTTTTCATATCATTGGTCGTGGTTGTAGTCCGTGCGAGAATANNN -------------------------------------TATCATTGGTCGTGGTTGTAGTCCGTGCGAGAA-----		5_-_93905172_939052403, MT_-_14674_147423
tRF-28-PNR8YP9LOND5	GlyCCC, GlyGCC	5'-tRF	Ambiguous	Nuclear	28		2217.37	2038.95	0.782681	0.433815		Yes	No	-23		trna128_GlyGCC_6_-_27870686_27870756	NNNGCATTGGTGGTTCAGTGGTAGAATTCTCGCCTGCCACGCGGGAGGCCCGGGTTCGATTCCCGGCCAATGCANNN ---GCATTGGTGGTTCAGTGGTAGAATTCTC----------------------------------------------		1_-_161493637_161493707, 16_-_70812114_70812184, 1_-_16872434_16872504, 16_-_70812942_70813012, 2_-_157257659_157257729, 6_-_27870686_27870756, 1_+_17188416_17188486, 16_+_70822597_70822667, 17_+_8029064_8029134, 16_+_70823410_70823480
tRF-20-IWOMXF02	MT_HisGTG	i-tRF	Ambiguous	MT	20		8.79267	7.934	0.782538	0.433899		No	No	-2		trnaMT_HisGTG_MT_+_12138_12206	NNNGTAAATATAGTTTAACCAAAACATCAGATTGTGAATCTGACAACAGAGGCTTACGACCCCTTATTTACCNNN ------------------------------ATTGTGAATCTGACAACAGA-------------------------		MT_+_12138_122060
tRF-23-V29K9UV3D9	MT_GlnTTG, GlnTTG	5'-tRF	Exclusive	MT	23		205.327	182.715	0.782142	0.434131		Yes	No	-29		trnaMT_GlnTTG_MT_-_4329_4400	NNNTAGGATGGGGTGTGATAGGTGGCACGGAGAATTTTGGATTCTCAGGGATGGGTTCGATTCTCATAGTCCTAGNNN ---TAGGATGGGGTGTGATAGGTGGC----------------------------------------------------		1_-_564879_564950, MT_-_4329_4400
tRF-25-P4R8YP9LON	GlyGCC	5'-tRF	Ambiguous	Nuclear	25		177.179	171.433	0.781447	0.434539		Yes	No	-26		trna2_GlyGCC_21_-_18827107_18827177	NNNGCATGGGTGGTTCAGTGGTAGAATTCTCGCCTGCCACGCGGGAGGCCCGGGTTCGATTCCCGGCCCATGCANNN ---GCATGGGTGGTTCAGTGGTAGAATT-------------------------------------------------		1_+_161427898_161427968, 21_-_18827107_18827177, 1_+_161435258_161435328, 1_+_161413094_161413164, 1_+_161420467_161420537
tRF-22-1OR6QOH03	MT_MetCAT	5'-tRF	Ambiguous	MT	22		1.45267	1.22933	0.78083	0.434903		No	No	-27		trnaMT_MetCAT_MT_+_4402_4469	NNNAGTAAGGTCAGCTAAATAAGCTATCGGGCCCATACCCCGAAAATGTTGGTTATACCCTTCCCGTACTANNN ---AGTAAGGTCAGCTAAATAAGCT-------------------------------------------------		MT_+_4402_4469
tRF-18-ZSIJ7K05	LeuTAG	i-tRF	Exclusive	Nuclear	18		1.46467	1.21667	0.780513	0.435089		Yes	Yes	3		trna27_LeuTAG_16_-_22207032_22207113	NNNGGTAGCGTGGCCGAGTGGTCTAAGGCGCTGGATTTAGGCTCCAGTCATTTCGATGGCGTGGGTTCGAATCCCACCGCTGCCANNN --------------------------------------------------TTTCGATGGCGTGGGTTC--------------------		16_-_22207032_222071138
tRF-18-J4S2I7DM	GlyGCC, ValCAC, GlyCCC, GluTTC	i-tRF	Ambiguous	Nuclear	18		5.46933	6.24467	-0.780053	0.435359		Yes	No	-21		trna128_GlyGCC_6_-_27870686_27870756	NNNGCATTGGTGGTTCAGTGGTAGAATTCTCGCCTGCCACGCGGGAGGCCCGGGTTCGATTCCCGGCCAATGCANNN ---------------CAGTGGTAGAATTCTCGC--------------------------------------------		16_+_70822597_708226678, 1_+_17053780_170538508, 6_-_27870686_278707568, 1_+_161413094_1614131648, 1_+_161427898_1614279688, 16_-_70812114_708121848, 1_-_149680210_1496802808, 2_-_204229131_2042292018, 1_+_17188416_171884868, 2_-_157257659_1572577298, 1_-_161493637_1614937078, 16_+_70823410_708234808, 1_-_16872434_168725048, 16_-_70812942_708130128, 21_-_18827107_188271778, 1_+_161420467_16142053…
tRF-30-JYSWRYVMMV5B	MT_GluTTC, GluTTC	i-tRF	Exclusive	MT	30		2.23133	2.77467	-0.779919	0.435439		No	No	18		trnaMT_GluTTC_MT_-_14674_14742	NNNGTTCTTGTAGTTGAAATACAACGATGGTTTTTCATATCATTGGTCGTGGTTGTAGTCCGTGCGAGAATANNN ----------------------------------------CATTGGTCGTGGTTGTAGTCCGTGCGAGAA-----		5_-_93905172_939052400, MT_-_14674_147420
tRF-19-FN7BWUFR	MT_HisGTG	i-tRF	Ambiguous	MT	19		19.2333	18.8533	0.778112	0.436503		No	No	-5		trnaMT_HisGTG_MT_+_12138_12206	NNNGTAAATATAGTTTAACCAAAACATCAGATTGTGAATCTGACAACAGAGGCTTACGACCCCTTATTTACCNNN ----------------------------AGATTGTGAATCTGACAAC----------------------------		MT_+_12138_122069
tRF-24-79MP9P9MF2	ValAAC	5'-tRF	Exclusive	Nuclear	24		1.86467	1.65933	0.777807	0.436683		Yes	No	-29		trna15_ValAAC_5_-_180615416_180615488	NNNGTTTCCGTAGTGTAGTGGTCATCACGTTCGCCTAACACGCGAAAGGTCCCCGGTTCGAAACCGGGCGGAAACANNN ---GTTTCCGTAGTGTAGTGGTCATCA----------------------------------------------------		5_-_180615416_180615488
tRF-43-F8DHXY6RHDK2RSI20K	MetCAT	i-tRF	Exclusive	Nuclear	43		1.99933	1.61533	0.774956	0.438366		No	Yes	4		trna129_MetCAT_6_-_27870271_27870342	NNNAGCAGAGTGGCGCAGCGGAAGCGTGCTGGGCCCATAACCCAGAGGTCGATGGATCGAAACCATCCTCTGCTANNN ----------------AGCGGAAGCGTGCTGGGCCCATAACCCAGAGGTCGATGGATCG-------------------		6_-_27560600_275606713, 6_+_26286754_262868253, 6_-_27870271_278703423, 17_-_80452597_804526683, 6_-_26330529_263306003, 1_+_153643726_1536437973, 6_-_26313352_263134233, 6_-_27300764_273008353
tRF-18-40KK5Y04	ArgCCT	i-tRF	Exclusive	Nuclear	18		2.064	1.806	0.77277	0.439659		Yes	No	-1		trna12_ArgCCT_16_+_3243918_3243990	NNNGCCCCAGTGGCCTGATGGATAAGGTACTGGCCTCCTAAGCCAGGGATTGTGGGTTCGAGTTCCACCTGGGGTANNN -------------------------------------CTAAGCCAGGGATTGTGG------------------------		7_+_139025446_1390255188, 17_+_73030001_730300738, 16_+_3202901_32029738, 17_-_73030526_730305988, 16_+_3243918_32439908
tRF-18-BS68BFD2	ValAAC, ValCAC	3'-tRF	Exclusive	Nuclear	18		4.33533	3.758	0.772114	0.440047		Yes	No	23		trna10_ValCAC_5_-_180649395_180649467	NNNGTTTCCGTAGTGTAGTGGTTATCACGTTCGCCTCACACGCGAAAGGTCCCCGGTTCGAAACCGGGCGGAAACANNN -------------------------------------------------------------AACCGGGCGGAAACACCA		6_-_27721179_277212518, 5_+_180600650_1806007228, 1_-_161369490_1613695628, 5_+_180524070_1805241428, 5_+_180591154_1805912268, 1_-_149684088_1496841618, 5_-_180529253_1805293258, 5_+_180596610_1805966828, 3_+_169490018_1694900908, 5_-_180615416_1806154888, 5_-_180649395_1806494678, 6_+_26538282_265383548, 5_-_180645270_1806453428, 6_-_27648885_276489578
tRF-35-JYSWRYVMMV5BU6	MT_GluTTC, GluTTC	3'-tRF	Exclusive	MT	35		35.738	34.118	0.772019	0.440103		No	No	23		trnaMT_GluTTC_MT_-_14674_14742	NNNGTTCTTGTAGTTGAAATACAACGATGGTTTTTCATATCATTGGTCGTGGTTGTAGTCCGTGCGAGAATANNN ----------------------------------------CATTGGTCGTGGTTGTAGTCCGTGCGAGAATACCA		MT_-_14674_147425, 5_-_93905172_939052405
tRF-21-4S5IR2Z40	ArgCCG	i-tRF	Exclusive	Nuclear	21		1.948	1.49733	0.771562	0.440374		Yes	No	-1		trna23_ArgCCG_17_-_66016013_66016085	NNNGACCCAGTGGCCTAATGGATAAGGCATCAGCCTCCGGAGCTGGGGATTGTGGGTTCGAGTCCCATCTGGGTCGNNN ----------------------------------CTCCGGAGCTGGGGATTGTGG------------------------		17_-_66016013_660160851
tRF-30-8L8NRS9NS334	MT_GluTTC, GluTTC	i-tRF	Exclusive	MT	30		6.63933	5.97067	0.770721	0.440872		No	No	12		trnaMT_GluTTC_MT_-_14674_14742	NNNGTTCTTGTAGTTGAAATACAACGATGGTTTTTCATATCATTGGTCGTGGTTGTAGTCCGTGCGAGAATANNN ----------------------------------TCATATCATTGGTCGTGGTTGTAGTCCGTG-----------		MT_-_14674_147420, 5_-_93905172_939052400
tRF-18-W9RKM80E	LeuTAG, LeuAAG	i-tRF	Exclusive	Nuclear	18		2.132	1.75133	0.770161	0.441204		Yes	Yes	2		trna1_LeuAAG_14_+_21078291_21078372	NNNGGTAGCGTGGCCGAGCGGTCTAAGGCGCTGGATTAAGGCTCCAGTCTCTTCGGGGGCGTGGGTTCGAATCCCACCGCTGCCANNN -------------------------------------------------TCTTCGGGGGCGTGGGTT---------------------		14_+_21078291_210783728, 6_-_28911399_289114808, 5_+_180614701_1806147828, 16_+_22308461_223085428, 6_-_28446400_284464818, 14_+_21093529_210936108, 6_+_28956779_289568608
tRF-42-PNR8YP9LON4VN1EH4	GlyGCC	5'-tRF	Exclusive	Nuclear	42		52.23	44.358	0.769742	0.441453		Yes	No	-9		trna128_GlyGCC_6_-_27870686_27870756	NNNGCATTGGTGGTTCAGTGGTAGAATTCTCGCCTGCCACGCGGGAGGCCCGGGTTCGATTCCCGGCCAATGCANNN ---GCATTGGTGGTTCAGTGGTAGAATTCTCGCCTGCCACGCGGG--------------------------------		1_-_161493637_161493707, 6_-_27870686_27870756, 17_+_8029064_8029134, 16_+_70823410_70823480, 16_-_70812114_70812184, 2_-_157257659_157257729, 16_-_70812942_70813012
tRF-22-1KVUY9QZ4	ProTGG	i-tRF	Exclusive	Nuclear	22		1.986	1.70267	0.769026	0.441878		No	No	-17		trna14_ProTGG_5_-_180615854_180615925	NNNGGCTCGTTGGTCTAGGGGTATGATTCTCGCTTTGGGTGCGAGAGGTCCCGGGTTCAAATCCCGGACGAGCCCNNN ----------------AGGGGTATGATTCTCGCTTTGG----------------------------------------		14_+_21152175_211522462, 16_-_3234133_32342042, 16_+_3238094_32381652, 5_-_180615854_1806159252, 16_+_3208923_32089942
tRF-34-JQJYSWRYVMMVHX	MT_GluTTC, GluTTC	i-tRF	Exclusive	MT	34		2.17133	1.78267	0.767308	0.442899		No	No	17		trnaMT_GluTTC_MT_-_14674_14742	NNNGTTCTTGTAGTTGAAATACAACGATGGTTTTTCATATCATTGGTCGTGGTTGTAGTCCGTGCGAGAATANNN -----------------------------------CATATCATTGGTCGTGGTTGTAGTCCGTGCGAGA------		MT_-_14674_147424, 5_-_93905172_939052404
tRF-41-FN7BWU2F5JYH0RYNE	MT_HisGTG	i-tRF	Exclusive	MT	41		6.42733	5.676	0.767179	0.442975		No	No	17		trnaMT_HisGTG_MT_+_12138_12206	NNNGTAAATATAGTTTAACCAAAACATCAGATTGTGAATCTGACAACAGAGGCTTACGACCCCTTATTTACCNNN ----------------------------AGATTGTGAATCTGACAACAGAGGCTTACGACCCCTTATTT------		MT_+_12138_122061
tRF-20-8XF6RE98	ArgCCT	i-tRF	Exclusive	Nuclear	20		2.09267	1.76533	0.764598	0.444511		Yes	No	-1		trna12_ArgCCT_16_+_3243918_3243990	NNNGCCCCAGTGGCCTGATGGATAAGGTACTGGCCTCCTAAGCCAGGGATTGTGGGTTCGAGTTCCACCTGGGGTANNN -----------------------------------TCCTAAGCCAGGGATTGTGG------------------------		16_+_3243918_32439900, 7_+_139025446_1390255180, 17_-_73030526_730305980, 17_+_73030001_730300730, 16_+_3202901_32029730
tRF-20-OUR8309N	SerGCT	5'-tRF	Ambiguous	Nuclear	20		2.33133	2.66333	-0.764088	0.444815		Yes	No	-42		trna10_SerGCT_15_-_40886023_40886104	NNNGACGAGGTGGCCGAGTGGTTAAGGCGATGGACTGCTAATCCATTGTGCTCTGCACGCGTGGGTTCGAATCCCATCCTCGTCGNNN ---GACGAGGTGGCCGAGTGGTT-----------------------------------------------------------------		6_+_28180815_28180896, 15_-_40886023_40886104, 6_+_27065085_27065166, 6_-_28565117_28565198, 17_+_8090184_8090265, 6_+_27265775_27265856, 11_+_66115591_66115672
tRF-38-9O08F4BDNZ8O6FD2	MT_ThrTGT	3'-half	Exclusive	MT	38		2.05733	1.83933	0.763982	0.444878		No	No	19		trnaMT_ThrTGT_MT_+_15888_15953	NNNGTCCTTGTAGTATAAACTAATACACCAGTCTTGTAAACCGGAGATGAAAACCTTTTTCCAAGGACANNN ----------------------------------TGTAAACCGGAGATGAAAACCTTTTTCCAAGGACACCA		MT_+_15888_159538
tRF-23-MBQ4NKKQR	MetCAT	i-tRF	Exclusive	Nuclear	23		1.59867	1.25	0.762702	0.445641		No	No	-14		trna129_MetCAT_6_-_27870271_27870342	NNNAGCAGAGTGGCGCAGCGGAAGCGTGCTGGGCCCATAACCCAGAGGTCGATGGATCGAAACCATCCTCTGCTANNN ------------------CGGAAGCGTGCTGGGCCCATAAC-------------------------------------		6_-_26330529_263306003, 6_+_27745664_277457353, 17_-_80452597_804526683, 6_-_27560600_275606713, 1_+_153643726_1536437973, 6_+_26286754_262868253, 6_-_26313352_263134233, 6_-_27870271_278703423, 6_-_27300764_273008353
tRF-38-9NJ4S2I7L7P5QKY	GlyGCC	i-tRF	Exclusive	Nuclear	38		3.51867	3.09067	0.761682	0.44625		Yes	No	-6		trna128_GlyGCC_6_-_27870686_27870756	NNNGCATTGGTGGTTCAGTGGTAGAATTCTCGCCTGCCACGCGGGAGGCCCGGGTTCGATTCCCGGCCAATGCANNN ----------TGGTTCAGTGGTAGAATTCTCGCCTGCCACGCGGGAGG-----------------------------		2_-_157257659_157257729, 1_+_161420467_161420537, 16_-_70812942_70813012, 16_+_70823410_70823480, 1_+_161435258_161435328, 21_-_18827107_18827177, 16_-_70812114_70812184, 1_+_161427898_161427968, 1_+_161413094_161413164, 6_-_27870686_27870756, 17_+_8029064_8029134, 1_-_161493637_161493707
tRF-27-9N1EWJQ72SJ	GluCTC	i-tRF	Exclusive	Nuclear	27		2.99933	2.31667	0.760518	0.446945		Yes	No	-10		trna10_GluCTC_3_-_103879524_103879595	NNNTTATTATTATACCTGTGGTTAGGATTCGGCGCTCTCACCGCCACGACCCGGGTTCAATTCCCGGTCAGGGAANNN ------------------TGGTTAGGATTCGGCGCTCTCACCGCC---------------------------------		1_-_145399233_1453993047, 1_-_161439189_1614392607, 1_-_161424398_1614244697, 3_-_103879524_1038795957, 1_+_249168447_2491685187, 1_-_161417018_1614170897, 6_+_28949976_289500477, 6_-_126101393_1261014647, 1_-_161431809_1614318807
tRF-26-RPM830MMUKD	LeuAAG, LeuTAG	5'-tRF	Exclusive	Nuclear	26		2.06533	1.742	0.760276	0.44709		Yes	No	-36		trna1_LeuAAG_14_+_21078291_21078372	NNNGGTAGCGTGGCCGAGCGGTCTAAGGCGCTGGATTAAGGCTCCAGTCTCTTCGGGGGCGTGGGTTCGAATCCCACCGCTGCCANNN ---GGTAGCGTGGCCGAGCGGTCTAAGGC-----------------------------------------------------------		5_+_180614701_180614782, 5_-_180601044_180601125, 6_+_28956779_28956860, 5_+_180528840_180528921, 14_+_21078291_21078372, 17_-_8023632_8023713, 6_-_28911399_28911480, 5_-_180524474_180524555, 16_+_22308461_22308542
tRF-25-9NJ4S2I7L7	GlyGCC, ValCAC, GlyCCC, GluTTC	i-tRF	Ambiguous	Nuclear	25		2.96067	3.66933	-0.75685	0.449139		Yes	No	-19		trna128_GlyGCC_6_-_27870686_27870756	NNNGCATTGGTGGTTCAGTGGTAGAATTCTCGCCTGCCACGCGGGAGGCCCGGGTTCGATTCCCGGCCAATGCANNN ----------TGGTTCAGTGGTAGAATTCTCGCCT------------------------------------------		16_+_70823410_70823480, 16_-_70812114_70812184, 1_+_161420467_161420537, 1_-_161493637_161493707, 16_+_70822597_70822667, 1_+_161413094_161413164, 6_-_27870686_27870756, 2_-_157257659_157257729, 2_-_204229131_204229201, 16_-_70812942_70813012, 21_-_18827107_18827177, 1_+_161427898_161427968, 1_-_16872434_16872504, 1_+_17188416_17188486, 1_+_161435258_161435328, 1_-_149294666_149294736, 17_+_80290…
tRF-19-ZLBS5EH6	MT_ThrTGT	i-tRF	Exclusive	MT	19		1.436	1.11	0.756469	0.449368		No	No	-1		trnaMT_ThrTGT_MT_+_15888_15953	NNNGTCCTTGTAGTATAAACTAATACACCAGTCTTGTAAACCGGAGATGAAAACCTTTTTCCAAGGACANNN ---------------------------------TTGTAAACCGGAGATGAAA--------------------		MT_+_15888_159539
tRF-16-476YQSD	ArgACG	3'-tRF	Ambiguous	Nuclear	16		1.51467	1.39667	0.755794	0.449773		Yes	No	21		trna11_ArgACG_3_-_45730491_45730563	NNNGGGCCAGTGGCGCAATGGATAACGCGTCTGACTACGGATCAGAAGATTCTAGGTTCGACTCCTGGCTGGCTCGNNN -------------------------------------------------------------CTCCTGGCTGGCTCGC--		6_-_27638344_276384166, 6_+_26537726_265377986, 6_+_26328368_263284406, 6_-_27181623_271816956, 3_-_45730491_457305636, 14_+_23398910_233989826, 6_+_27182952_271830246
tRF-20-J4S2I7L7	GlyGCC, ValCAC, GlyCCC, GluTTC	i-tRF	Ambiguous	Nuclear	20		1.76933	2.11333	-0.754268	0.450688		Yes	No	-19		trna128_GlyGCC_6_-_27870686_27870756	NNNGCATTGGTGGTTCAGTGGTAGAATTCTCGCCTGCCACGCGGGAGGCCCGGGTTCGATTCCCGGCCAATGCANNN ---------------CAGTGGTAGAATTCTCGCCT------------------------------------------		16_+_70823410_708234800, 16_-_70812114_708121840, 1_+_161420467_1614205370, 1_-_161493637_1614937070, 16_+_70822597_708226670, 1_+_161413094_1614131640, 6_-_27870686_278707560, 1_+_17053780_170538500, 2_-_157257659_1572577290, 2_-_204229131_2042292010, 16_-_70812942_708130120, 21_-_18827107_188271770, 1_+_161427898_1614279680, 1_-_16872434_168725040, 1_+_17188416_171884860, 1_+_161435258_16143532…
tRF-32-M2OSRNLNKSEKL	AspGTC	i-tRF	Exclusive	Nuclear	32		2.14933	2.51067	-0.751417	0.452402		Yes	No	19		trna10_AspGTC_12_-_125424193_125424264	NNNTCCTCGTTAGTATAGTGGTGAGTATCCCCGCCTGTCACGCGGGAGACCGGGGTTCGATTCCCCGACGGGGAGNNN ------------------------------------------CGGGAGACCGGGGTTCGATTCCCCGACGGGGA----		17_-_8125556_81256272, 1_-_161418033_1614181042, 6_+_27471523_274715942, 12_+_96429799_964298702, 1_-_161432824_1614328952, 1_-_161410615_1614106862, 6_-_27551236_275513072, 1_-_161440205_1614402762, 6_+_27447453_274475242, 12_-_125411891_1254119622, 12_-_125424193_1254242642, 1_-_161425414_1614254852
tRF-17-WS72092	GlnCTG	3'-tRF	Exclusive	Nuclear	17		14.5767	13.046	0.751042	0.452627		Yes	No	23		trna1_GlnCTG_6_+_18836402_18836473	NNNGGTTCCATGGTGTAATGGTTAGCACTCTGGACTCTGAATCCAGCGATCCGAGTTCAAATCTCGGTGGAACCTNNN -------------------------------------------------------------TCTCGGTGGAACCTCCA		6_+_18836402_188364737, 1_-_147737382_1477374537, 6_-_27515531_275156027, 15_-_66161400_661614717, 1_+_147505038_1475051097, 1_+_145963304_1459633757, 1_+_149186125_1491861967, 6_-_28909378_289094497, 6_+_27487308_274873797, 17_+_8023070_80231417, 6_+_27263212_272632837
tRF-25-PS5P4PW3FJ	LysTTT	5'-tRF	Exclusive	Nuclear	25		15.1767	13.1753	0.749278	0.453689		No	No	-28		trna14_LysTTT_11_-_59327808_59327880	NNNGCCCGGATAGCTCAGTCGGTAGAGCATCAGACTTTTAATCTGAGGGTCCAGGGTTCAAGTCCCTGTTCGGGCGNNN ---GCCCGGATAGCTCAGTCGGTAGAGC---------------------------------------------------		1_+_204475655_204475727, 17_+_8022473_8022545, 1_-_204476158_204476230, 11_-_59327808_59327880, 11_+_59323902_59323974, 6_+_28918806_28918878
tRF-33-Q1Q89P9L842205	GlyCCC	5'-half	Exclusive	Nuclear	33		3.56067	4.392	-0.748654	0.454066		Yes	No	-18		trna27_GlyCCC_2_-_70476123_70476193	NNNGCGCCGCTGGTGTAGTGGTATCATGCAAGATTCCCATTCTTGCGACCCGGGTTCGATTCCCGGGCGGCGCANNN ---GCGCCGCTGGTGTAGTGGTATCATGCAAGATTC-----------------------------------------		2_-_70476123_70476193, 16_-_686736_686806
tRF-40-PSQP4PW3FJI0E7UM	LysCTT	5'-tRF	Exclusive	Nuclear	40		3.60467	3.12867	0.748298	0.45428		Yes	No	-13		trna11_LysCTT_5_-_180648979_180649051	NNNGCCCGGCTAGCTCAGTCGGTAGAGCATGAGACTCTTAATCTCAGGGTCGTGGGTTCGAGCCCCACGTTGGGCGNNN ---GCCCGGCTAGCTCAGTCGGTAGAGCATGAGACTCTTAATC------------------------------------		16_+_3225692_3225764, 5_+_180634755_180634827, 5_-_180648979_180649051, 6_+_26556774_26556846, 1_-_145395522_145395594
tRF-22-739P8WQ0F	MT_GluTTC, GluTTC	i-tRF	Exclusive	MT	22		2.69533	2.38467	0.748277	0.454293		No	No	18		trnaMT_GluTTC_MT_-_14674_14742	NNNGTTCTTGTAGTTGAAATACAACGATGGTTTTTCATATCATTGGTCGTGGTTGTAGTCCGTGCGAGAATANNN ------------------------------------------------GTGGTTGTAGTCCGTGCGAGAA-----		5_-_93905172_939052402, MT_-_14674_147422
tRF-39-HMI8W47W1R7HFEE2	MT_GluTTC, GluTTC	3'-tRF	Exclusive	MT	39		2.91133	2.522	0.748239	0.454316		No	No	23		trnaMT_GluTTC_MT_-_14674_14742	NNNGTTCTTGTAGTTGAAATACAACGATGGTTTTTCATATCATTGGTCGTGGTTGTAGTCCGTGCGAGAATANNN ------------------------------------ATATCATTGGTCGTGGTTGTAGTCCGTGCGAGAATACCA		5_-_93905172_939052409, MT_-_14674_147429
tRF-17-PS5P4P5	LysTTT	5'-tRF	Ambiguous	Nuclear	17		11.7587	12.464	-0.748005	0.454457		No	No	-36		trna14_LysTTT_11_-_59327808_59327880	NNNGCCCGGATAGCTCAGTCGGTAGAGCATCAGACTTTTAATCTGAGGGTCCAGGGTTCAAGTCCCTGTTCGGGCGNNN ---GCCCGGATAGCTCAGTC-----------------------------------------------------------		11_+_59323902_59323974, 1_-_204476158_204476230, 17_+_8022473_8022545, 6_+_28918806_28918878, 11_-_59327808_59327880, 1_+_204475655_204475727
tRF-20-DKNPNOYB	AlaTGC, MT_AlaTGC	5'-tRF	Ambiguous	MT	20		1.478	1.3	0.747815	0.454572		No	No	-29		trnaMT_AlaTGC_MT_-_5587_5655	NNNAAGGGCTTAGCTTAATTAAAGTGGCTGATTTGCGTTCAGTTGATGCAGAGTGGGGTTTTGCAGTCCTTANNN ---AAGGGCTTAGCTTAATTAAA----------------------------------------------------		14_+_32954252_32954320, MT_-_5587_5655, 1_-_566137_566205
tRF-17-W3FJI01	LysCTT	i-tRF	Ambiguous	Nuclear	17		3.04867	2.44667	0.745894	0.455731		Yes	No	-21		trna11_LysCTT_5_-_180648979_180649051	NNNGCCCGGCTAGCTCAGTCGGTAGAGCATGAGACTCTTAATCTCAGGGTCGTGGGTTCGAGCCCCACGTTGGGCGNNN ------------------TCGGTAGAGCATGAGAC--------------------------------------------		6_+_26556774_265568467, 19_-_52425396_524254687, 16_-_3207406_32074787, 5_-_180648979_1806490517, 1_-_145395522_1453955947, 1_-_55423542_554236147, 16_+_3225692_32257647, 5_+_180634755_1806348277
tRF-44-JY7383RPD9W1X6L8HY	GlyGCC	i-tRF	Exclusive	Nuclear	44		11.8613	9.626	0.745882	0.455739		Yes	No	-6		trna128_GlyGCC_6_-_27870686_27870756	NNNGCATTGGTGGTTCAGTGGTAGAATTCTCGCCTGCCACGCGGGAGGCCCGGGTTCGATTCCCGGCCAATGCANNN ----CATTGGTGGTTCAGTGGTAGAATTCTCGCCTGCCACGCGGGAGG-----------------------------		1_-_161493637_161493707, 16_-_70812114_70812184, 6_-_27870686_27870756, 16_+_70823410_70823480, 2_-_157257659_157257729, 17_+_8029064_8029134, 16_-_70812942_70813012
tRF-38-I3Z9HMI8W47W1R00	MT_GluTTC, GluTTC	i-tRF	Exclusive	MT	38		2.98	2.556	0.744374	0.45665		No	No	12		trnaMT_GluTTC_MT_-_14674_14742	NNNGTTCTTGTAGTTGAAATACAACGATGGTTTTTCATATCATTGGTCGTGGTTGTAGTCCGTGCGAGAATANNN --------------------------ATGGTTTTTCATATCATTGGTCGTGGTTGTAGTCCGTG-----------		MT_-_14674_147428, 5_-_93905172_939052408
tRF-18-JKIWRNDL	ArgCCT	i-tRF	Exclusive	Nuclear	18		2.13533	1.66733	0.742794	0.457606		Yes	Yes	5		trna12_ArgCCT_16_+_3243918_3243990	NNNGCCCCAGTGGCCTGATGGATAAGGTACTGGCCTCCTAAGCCAGGGATTGTGGGTTCGAGTTCCACCTGGGGTANNN -------------------------------------------CAGGGATTGTGGGTTCGA------------------		17_+_73030001_730300738, 16_+_3202901_32029738, 7_+_139025446_1390255188, 16_+_3243918_32439908, 17_-_73030526_730305988
tRF-36-R9J89O9NF5W8E70	GlnCTG	5'-tRF	Exclusive	Nuclear	36		1.72867	2.25533	-0.741202	0.458571		No	No	-16		trna1_GlnCTG_6_+_18836402_18836473	NNNGGTTCCATGGTGTAATGGTTAGCACTCTGGACTCTGAATCCAGCGATCCGAGTTCAAATCTCGGTGGAACCTNNN ---GGTTCCATGGTGTAATGGTTAGCACTCTGGACTCTG---------------------------------------		6_+_27487308_27487379, 15_-_66161400_66161471, 6_+_18836402_18836473, 6_-_28909378_28909449, 6_-_27515531_27515602, 17_+_8023070_8023141, 6_+_27263212_27263283
tRF-22-8BWS72092	GlnCTG	3'-tRF	Exclusive	Nuclear	22		2.812	2.44867	0.740965	0.458715		No	No	23		trna1_GlnCTG_6_+_18836402_18836473	NNNGGTTCCATGGTGTAATGGTTAGCACTCTGGACTCTGAATCCAGCGATCCGAGTTCAAATCTCGGTGGAACCTNNN --------------------------------------------------------TCAAATCTCGGTGGAACCTCCA		6_+_27487308_274873792, 6_+_18836402_188364732, 6_-_28909378_289094492, 15_-_66161400_661614712, 17_+_8023070_80231412, 6_+_27263212_272632832
tRF-40-7Z8L8NRS9NS334L2	MT_GluTTC, GluTTC	i-tRF	Exclusive	MT	40		5.71267	5.072	0.74063	0.458918		No	No	17		trnaMT_GluTTC_MT_-_14674_14742	NNNGTTCTTGTAGTTGAAATACAACGATGGTTTTTCATATCATTGGTCGTGGTTGTAGTCCGTGCGAGAATANNN -----------------------------GTTTTTCATATCATTGGTCGTGGTTGTAGTCCGTGCGAGA------		MT_-_14674_147420, 5_-_93905172_939052400
tRF-25-9N1EWJQ72S	GluCTC	i-tRF	Exclusive	Nuclear	25		4.41	3.99867	0.740076	0.459254		Yes	No	-12		trna10_GluCTC_3_-_103879524_103879595	NNNTTATTATTATACCTGTGGTTAGGATTCGGCGCTCTCACCGCCACGACCCGGGTTCAATTCCCGGTCAGGGAANNN ------------------TGGTTAGGATTCGGCGCTCTCACCG-----------------------------------		1_+_249168447_2491685185, 1_-_145399233_1453993045, 1_-_161417018_1614170895, 3_-_103879524_1038795955, 1_-_161439189_1614392605, 6_+_28949976_289500475, 1_-_161431809_1614318805, 1_-_161424398_1614244695, 6_-_126101393_1261014645
tRF-38-XENDBP1IUUK7VZV	MT_HisGTG	i-tRF	Exclusive	MT	38		5.21	4.118	0.739405	0.459661		No	No	20		trnaMT_HisGTG_MT_+_12138_12206	NNNGTAAATATAGTTTAACCAAAACATCAGATTGTGAATCTGACAACAGAGGCTTACGACCCCTTATTTACCNNN ----------------------------------TGAATCTGACAACAGAGGCTTACGACCCCTTATTTACC---		MT_+_12138_122068
tRF-20-18Y3E7QN	HisGTG	i-tRF	Exclusive	Nuclear	20		3.462	3.22067	0.7393	0.459725		Yes	No	-19		trna1_HisGTG_15_+_45493349_45493420	NNNGCCGTGATCGTATAGTGGTTAGTACTCTGCGTTGTGGCCGCAGCAACCTCGGTTCGAATCCGAGTCACGGCANNN ----------------AGTGGTTAGTACTCTGCGTT------------------------------------------		1_-_147774845_1477749160, 15_-_45492611_454926820, 1_+_147753471_1477535420, 15_-_45490804_454908750, 1_-_145396881_1453969520, 1_+_146544773_1465448440, 6_+_27125906_271259770, 15_+_45493349_454934200, 9_-_14433938_144340090
tRF-25-PER8YP9LON	GluTTC	5'-tRF	Exclusive	Nuclear	25		1.55	1.34	0.737874	0.460591		No	No	-26		trna17_GluTTC_2_-_204229131_204229201	NNNGCAATGGTGGTTCAGTGGTAGAATTCTCGCCTTTCACACAGGAGACCCGGGTTCAATTCCTGACCCATGTANNN ---GCAATGGTGGTTCAGTGGTAGAATT-------------------------------------------------		2_-_204229131_204229201
tRF-32-RZYQHQ9M739P5	MT_GluTTC, GluTTC	i-tRF	Exclusive	MT	32		1.416	1.762	-0.737702	0.460695		No	Yes	8		trnaMT_GluTTC_MT_-_14674_14742	NNNGTTCTTGTAGTTGAAATACAACGATGGTTTTTCATATCATTGGTCGTGGTTGTAGTCCGTGCGAGAATANNN ----------------------------GGTTTTTCATATCATTGGTCGTGGTTGTAGTC---------------		MT_-_14674_147422, 5_-_93905172_939052402
tRF-21-UJJKIWRND	ArgCCT	i-tRF	Exclusive	Nuclear	21		2.25133	1.812	0.73735	0.46091		Yes	Yes	3		trna12_ArgCCT_16_+_3243918_3243990	NNNGCCCCAGTGGCCTGATGGATAAGGTACTGGCCTCCTAAGCCAGGGATTGTGGGTTCGAGTTCCACCTGGGGTANNN --------------------------------------TAAGCCAGGGATTGTGGGTTC--------------------		16_+_3243918_32439901, 16_+_3202901_32029731, 7_+_139025446_1390255181, 17_+_73030001_730300731, 17_-_73030526_730305981
tRF-36-L85DMKYUYRLHR0D	AspGTC	3'-tRF	Exclusive	Nuclear	36		4.91067	4.2	0.736249	0.461579		Yes	No	21		trna10_AspGTC_12_-_125424193_125424264	NNNTCCTCGTTAGTATAGTGGTGAGTATCCCCGCCTGTCACGCGGGAGACCGGGGTTCGATTCCCCGACGGGGAGNNN ----------------------------------------CGCGGGAGACCGGGGTTCGATTCCCCGACGGGGAGC--		1_-_161425414_1614254856, 1_-_161410615_1614106866, 17_-_8125556_81256276, 6_+_27447453_274475246, 1_-_161432824_1614328956, 12_+_96429799_964298706, 6_+_27471523_274715946, 12_-_125411891_1254119626, 1_-_161418033_1614181046, 1_-_161440205_1614402766, 6_-_27551236_275513076, 12_-_125424193_1254242646
tRF-25-HQ9M739P8W	MT_GluTTC, GluTTC	i-tRF	Exclusive	MT	25		2.106	1.92	0.735585	0.461983		No	No	11		trnaMT_GluTTC_MT_-_14674_14742	NNNGTTCTTGTAGTTGAAATACAACGATGGTTTTTCATATCATTGGTCGTGGTTGTAGTCCGTGCGAGAATANNN --------------------------------------ATCATTGGTCGTGGTTGTAGTCCGT------------		MT_-_14674_147425, 5_-_93905172_939052405
tRF-22-N1EH6KK8N	GlyGCC	i-tRF	Exclusive	Nuclear	22		0.906	1.05667	-0.735288	0.462164		Yes	Yes	1		trna128_GlyGCC_6_-_27870686_27870756	NNNGCATTGGTGGTTCAGTGGTAGAATTCTCGCCTGCCACGCGGGAGGCCCGGGTTCGATTCCCGGCCAATGCANNN ---------------------------------CTGCCACGCGGGAGGCCCGGGT----------------------		1_+_161413094_1614131642, 1_+_161427898_1614279682, 1_+_161420467_1614205372, 17_+_8029064_80291342, 21_-_18827107_188271772, 1_+_161435258_1614353282, 16_+_70823410_708234802, 6_-_27870686_278707562, 16_-_70812942_708130122, 2_-_157257659_1572577292, 16_-_70812114_708121842, 1_-_161493637_1614937072
tRF-28-33DSJOBZBD0Q	MT_LeuTAA	i-tRF	Exclusive	MT	28		1.23333	0.976	0.734546	0.462616		No	No	-11		trnaMT_LeuTAA_MT_+_3230_3304	NNNGTTAAGATGGCAGAGCCCGGTAATCGCATAAAACTTAAAACTTTACAGTCAGAGGTTCAATTCCTCTTCTTAACANNN -------------------CCGGTAATCGCATAAAACTTAAAACTTT----------------------------------		MT_+_3230_33048
tRF-40-R8YP9LON4VN1EH6K	GlyGCC	i-tRF	Exclusive	Nuclear	40		1.602	1.398	0.732295	0.463989		Yes	No	-6		trna128_GlyGCC_6_-_27870686_27870756	NNNGCATTGGTGGTTCAGTGGTAGAATTCTCGCCTGCCACGCGGGAGGCCCGGGTTCGATTCCCGGCCAATGCANNN --------GGTGGTTCAGTGGTAGAATTCTCGCCTGCCACGCGGGAGG-----------------------------		2_-_157257659_157257729, 1_+_161420467_161420537, 16_+_70823410_70823480, 1_+_161427898_161427968, 1_+_161435258_161435328, 21_-_18827107_18827177, 1_+_161413094_161413164, 6_-_27870686_27870756, 1_-_161493637_161493707, 16_-_70812114_70812184, 17_+_8029064_8029134, 16_-_70812942_70813012
tRF-45-PNR8YP9LON4VN1EH6K	GlyGCC	5'-tRF	Exclusive	Nuclear	45		284.442	224.26	0.731406	0.464531		Yes	No	-6		trna128_GlyGCC_6_-_27870686_27870756	NNNGCATTGGTGGTTCAGTGGTAGAATTCTCGCCTGCCACGCGGGAGGCCCGGGTTCGATTCCCGGCCAATGCANNN ---GCATTGGTGGTTCAGTGGTAGAATTCTCGCCTGCCACGCGGGAGG-----------------------------		16_-_70812942_70813012, 17_+_8029064_8029134, 16_-_70812114_70812184, 16_+_70823410_70823480, 1_-_161493637_161493707, 6_-_27870686_27870756, 2_-_157257659_157257729
tRF-40-5YXENDBP1IUUK7VZ	MT_HisGTG	i-tRF	Exclusive	MT	40		1.55933	1.38067	0.73112	0.464706		No	No	17		trnaMT_HisGTG_MT_+_12138_12206	NNNGTAAATATAGTTTAACCAAAACATCAGATTGTGAATCTGACAACAGAGGCTTACGACCCCTTATTTACCNNN -----------------------------GATTGTGAATCTGACAACAGAGGCTTACGACCCCTTATTT------		MT_+_12138_122060
tRF-16-4KRQ59E	ProAGG, ProTGG, ProCGG	i-tRF	Ambiguous	Nuclear	16		1.644	1.51067	0.730411	0.465139		No	No	-25		trna11_ProAGG_16_+_3241989_3242060	NNNGGCTCGTTGGTCTAGGGGTATGATTCTCGCTTAGGATGCGAGAGGTCCCGGGTTCAAATCCCGGACGAGCCCNNN --------------CTAGGGGTATGATTCT------------------------------------------------		6_+_26555498_265555696, 17_-_8126151_81262226, 5_-_180615854_1806159256, 7_+_128423504_1284235756, 11_-_75946869_759469406, 14_-_21081560_210816316, 1_-_167684725_1676847966, 16_+_3239634_32397056, 6_+_27059521_270595926, 16_+_3222049_32221206, 1_+_167683962_1676840336, 16_+_3208923_32089946, 14_-_21077495_210775666, 16_-_3232635_32327066, 16_-_3234133_32342046, 16_+_3238094_32381656, 16_+_324198…
tRF-19-M8ZLSSJ8	MT_GluTTC, GluTTC	i-tRF	Exclusive	MT	19		7.12067	6.37467	0.728467	0.466327		No	No	14		trnaMT_GluTTC_MT_-_14674_14742	NNNGTTCTTGTAGTTGAAATACAACGATGGTTTTTCATATCATTGGTCGTGGTTGTAGTCCGTGCGAGAATANNN -----------------------------------------------CGTGGTTGTAGTCCGTGCG---------		MT_-_14674_147429, 5_-_93905172_939052409
tRF-33-PNR8YP9LON4VDP	GlyGCC	5'-half	Ambiguous	Nuclear	33		533.421	547.197	-0.728378	0.466382		Yes	No	-18		trna128_GlyGCC_6_-_27870686_27870756	NNNGCATTGGTGGTTCAGTGGTAGAATTCTCGCCTGCCACGCGGGAGGCCCGGGTTCGATTCCCGGCCAATGCANNN ---GCATTGGTGGTTCAGTGGTAGAATTCTCGCCTG-----------------------------------------		1_-_161493637_161493707, 16_-_70812114_70812184, 16_-_70812942_70813012, 2_-_157257659_157257729, 6_-_27870686_27870756, 16_+_70822597_70822667, 17_+_8029064_8029134, 16_+_70823410_70823480
tRF-40-IK9NJ4S2I7L7P5QK	GlyGCC	i-tRF	Exclusive	Nuclear	40		1.53	1.276	0.727994	0.466617		Yes	No	-9		trna2_GlyGCC_21_-_18827107_18827177	NNNGCATGGGTGGTTCAGTGGTAGAATTCTCGCCTGCCACGCGGGAGGCCCGGGTTCGATTCCCGGCCCATGCANNN -----ATGGGTGGTTCAGTGGTAGAATTCTCGCCTGCCACGCGGG--------------------------------		1_+_161420467_161420537, 1_+_161413094_161413164, 1_+_161427898_161427968, 1_+_161435258_161435328, 21_-_18827107_18827177
tRF-24-MUWLV47P2W	HisGTG	i-tRF	Ambiguous	Nuclear	24		5.12	5.652	-0.727209	0.467098		Yes	No	-26		trna1_HisGTG_15_+_45493349_45493420	NNNGCCGTGATCGTATAGTGGTTAGTACTCTGCGTTGTGGCCGCAGCAACCTCGGTTCGAATCCGAGTCACGGCANNN -----CGTGATCGTATAGTGGTTAGTACT-------------------------------------------------		9_-_14433938_14434009, 1_+_146544773_146544844, 15_-_45492611_45492682, 1_-_147774845_147774916, 15_-_45490804_45490875, 6_+_27125906_27125977, 1_+_147753471_147753542, 1_-_145396881_145396952, 15_+_45493349_45493420
tRF-39-P4R8YP9LON4VN1EM	GlyGCC	5'-tRF	Exclusive	Nuclear	39		2.336	2.03067	0.727043	0.4672		Yes	No	-12		trna2_GlyGCC_21_-_18827107_18827177	NNNGCATGGGTGGTTCAGTGGTAGAATTCTCGCCTGCCACGCGGGAGGCCCGGGTTCGATTCCCGGCCCATGCANNN ---GCATGGGTGGTTCAGTGGTAGAATTCTCGCCTGCCACGC-----------------------------------		21_-_18827107_18827177, 1_+_161420467_161420537, 1_+_161427898_161427968, 1_+_161435258_161435328, 1_+_161413094_161413164
tRF-16-3JWB61B	TyrGTA	3'-tRF	Exclusive	Nuclear	16		5.75533	5.136	0.726274	0.467671		Yes	No	23		trna14_TyrGTA_6_+_26569086_26569176	NNNCCTTCGATAGCTCAGTTGGTAGAGCGGAGGACTGTAGATCCTTAGGTCGCTGGTTCGAATCCGGCTCGAAGGANNN ---------------------------------------------------------------CCGGCTCGAAGGACCA		14_-_21128117_211282106, 14_+_21151432_211515206, 6_+_26575798_265758876, 2_+_27273650_272737386, 14_-_21121258_211213516, 6_+_26569086_265691766, 8_+_67025602_670256946, 14_-_21131351_211314446, 8_+_67026223_670263116
tRF-17-JIZKRNK	SerTGA, MT_SerTGA	i-tRF	Ambiguous	MT	17		1.676	1.39067	0.72507	0.468409		Yes	Yes	4		trnaMT_SerTGA_MT_-_7446_7514	NNNGAAAAAGTCATGGAGGCCATGGGGTTGGCTTGAAACCAGCTTTGGGGGGTTCGATTCCTTCCTTTTTTGNNN ---------------------------------------CAGCTTTGGGGGGTTCG-------------------		1_-_567997_5680657, MT_-_7446_75147
tRF-16-489B3RB	GlnCTG	3'-tRF	Exclusive	Nuclear	16		5.976	5.33667	0.724793	0.468579		Yes	No	23		trna1_GlnCTG_6_+_18836402_18836473	NNNGGTTCCATGGTGTAATGGTTAGCACTCTGGACTCTGAATCCAGCGATCCGAGTTCAAATCTCGGTGGAACCTNNN --------------------------------------------------------------CTCGGTGGAACCTCCA		6_-_27515531_275156026, 6_+_27263212_272632836, 1_-_147737382_1477374536, 15_-_66161400_661614716, 1_+_149186125_1491861966, 6_+_18836402_188364736, 1_+_147505038_1475051096, 6_-_28909378_289094496, 1_+_145963304_1459633756, 17_+_8023070_80231416, 6_+_27487308_274873796
tRF-22-W47W1R7HH	MT_GluTTC, GluTTC	i-tRF	Exclusive	MT	22		5.002	4.54667	0.723586	0.46932		No	No	16		trnaMT_GluTTC_MT_-_14674_14742	NNNGTTCTTGTAGTTGAAATACAACGATGGTTTTTCATATCATTGGTCGTGGTTGTAGTCCGTGCGAGAATANNN ----------------------------------------------TCGTGGTTGTAGTCCGTGCGAG-------		5_-_93905172_939052402, MT_-_14674_147422
tRF-16-DKNPNOE	AlaTGC, MT_AlaTGC	5'-tRF	Ambiguous	MT	16		10.292	9.576	0.722174	0.470188		No	No	-33		trnaMT_AlaTGC_MT_-_5587_5655	NNNAAGGGCTTAGCTTAATTAAAGTGGCTGATTTGCGTTCAGTTGATGCAGAGTGGGGTTTTGCAGTCCTTANNN ---AAGGGCTTAGCTTAAT--------------------------------------------------------		1_-_566137_566205, MT_-_5587_5655, 14_+_32954252_32954320
tRF-43-PNR8YP9LON4VN1EHDX	GlyGCC	5'-tRF	Exclusive	Nuclear	43		17.194	14.8633	0.719897	0.471589		Yes	No	-8		trna128_GlyGCC_6_-_27870686_27870756	NNNGCATTGGTGGTTCAGTGGTAGAATTCTCGCCTGCCACGCGGGAGGCCCGGGTTCGATTCCCGGCCAATGCANNN ---GCATTGGTGGTTCAGTGGTAGAATTCTCGCCTGCCACGCGGGA-------------------------------		6_-_27870686_27870756, 17_+_8029064_8029134, 2_-_157257659_157257729, 1_-_161493637_161493707, 16_-_70812114_70812184, 16_+_70823410_70823480, 16_-_70812942_70813012
tRF-34-HQ9M739P8WQ0EB	MT_GluTTC, GluTTC	i-tRF	Exclusive	MT	34		1.078	0.95	0.718357	0.472537		No	No	20		trnaMT_GluTTC_MT_-_14674_14742	NNNGTTCTTGTAGTTGAAATACAACGATGGTTTTTCATATCATTGGTCGTGGTTGTAGTCCGTGCGAGAATANNN --------------------------------------ATCATTGGTCGTGGTTGTAGTCCGTGCGAGAATA---		MT_-_14674_147424, 5_-_93905172_939052404
tRF-16-H9Q867D	ThrTGT	3'-tRF	Ambiguous	Nuclear	16		2.22267	1.89133	0.717598	0.473005		No	No	21		trna13_ThrTGT_5_-_180618687_180618758	NNNGGCTCCATAGCTCAGGGGTTAGAGCACTGGTCTTGTAAACCAGGGTCGCGAGTTCAAATCTCGCTGGGGCCTNNN ------------------------------------------------------------ATCTCGCTGGGGCCTC--		14_+_21149849_211499216, 5_-_180618687_1806187586, 14_-_21099319_210993916
tRF-19-73VL4YHE	HisGTG	i-tRF	Exclusive	Nuclear	19		22.3193	21.068	0.716797	0.473499		Yes	No	-19		trna1_HisGTG_15_+_45493349_45493420	NNNGCCGTGATCGTATAGTGGTTAGTACTCTGCGTTGTGGCCGCAGCAACCTCGGTTCGAATCCGAGTCACGGCANNN -----------------GTGGTTAGTACTCTGCGTT------------------------------------------		1_-_147774845_1477749169, 1_+_146544773_1465448449, 15_+_45493349_454934209, 15_-_45490804_454908759, 1_+_147753471_1477535429, 15_-_45492611_454926829, 6_+_27125906_271259779, 9_-_14433938_144340099, 1_-_145396881_1453969529
tRF-30-87R8WP9I1EWJ	GluTTC	5'-tRF	Ambiguous	Nuclear	30		31.296	29.8707	0.716587	0.473629		Yes	No	-22		trna134_GluTTC_1_-_16861774_16861845	NNNTCCCTGGTGGTCTAGTGGCTAGGATTCGGCGCTTTCACCGCCGCGGCCCGGGTTCGATTCCCGGTCAGGGAANNN ---TCCCTGGTGGTCTAGTGGCTAGGATTCGGC---------------------------------------------		1_-_149664355_149664427, 1_-_16861774_16861845, 1_+_17199078_17199149, 1_-_161391883_161391954
tRF-30-J65YXENDBP1I	MT_HisGTG	i-tRF	Ambiguous	MT	30		5.034	4.28267	0.716386	0.473753		No	Yes	2		trnaMT_HisGTG_MT_+_12138_12206	NNNGTAAATATAGTTTAACCAAAACATCAGATTGTGAATCTGACAACAGAGGCTTACGACCCCTTATTTACCNNN ------------------------CATCAGATTGTGAATCTGACAACAGAGGCT---------------------		MT_+_12138_122060
tRF-27-PNR8YP9LON3	GlyCCC, GlyGCC	5'-tRF	Ambiguous	Nuclear	27		970.637	934.13	0.716073	0.473946		Yes	No	-24		trna128_GlyGCC_6_-_27870686_27870756	NNNGCATTGGTGGTTCAGTGGTAGAATTCTCGCCTGCCACGCGGGAGGCCCGGGTTCGATTCCCGGCCAATGCANNN ---GCATTGGTGGTTCAGTGGTAGAATTCT-----------------------------------------------		17_+_8029064_8029134, 1_+_17188416_17188486, 2_-_157257659_157257729, 1_-_16872434_16872504, 16_+_70823410_70823480, 1_-_161493637_161493707, 16_-_70812942_70813012, 6_-_27870686_27870756, 16_+_70822597_70822667, 16_-_70812114_70812184
tRF-16-S8V0J80	LysCTT	i-tRF	Exclusive	Nuclear	16		2.24667	1.776	0.715043	0.474582		Yes	No	-23		trna10_LysCTT_16_+_3241501_3241573	NNNGCCCGGCTAGCTCAGTCGGTAGAGCATGGGACTCTTAATCTCAGGGTCGTGGGTTCGAGCCCCACGTTGGGCGNNN -----------------GTCGGTAGAGCATGGG----------------------------------------------		16_+_3241501_32415736, 14_-_58706613_587066856, 18_-_43669271_436693436, 15_+_79152904_791529766
tRF-44-QNR8VP94FQFY392JFE	GlyTCC	5'-tRF	Exclusive	Nuclear	44		3.14467	2.65467	0.714839	0.474708		Yes	No	-8		trna117_GlyTCC_1_-_145397864_145397935	NNNGCGTTGGTGGTATAGTGGTGAGCATAGCTGCCTTCCAAGCAGTTGACCCGGGTTCGATTCCCGGCCAACGCANNN ---GCGTTGGTGGTATAGTGGTGAGCATAGCTGCCTTCCAAGCAGTT-------------------------------		1_-_145397864_145397935, 1_-_161417375_161417446, 1_-_161432166_161432237, 1_+_161500903_161500974, 1_-_161424756_161424827, 1_-_161439547_161439618
tRF-33-PW5SVP9N15WV0E	HisGTG	5'-half	Exclusive	Nuclear	33		263.501	287.781	-0.714618	0.474845		Yes	No	-19		trna1_HisGTG_15_+_45493349_45493420	NNNGCCGTGATCGTATAGTGGTTAGTACTCTGCGTTGTGGCCGCAGCAACCTCGGTTCGAATCCGAGTCACGGCANNN ---GCCGTGATCGTATAGTGGTTAGTACTCTGCGTT------------------------------------------		1_-_147774845_147774916, 1_+_147753471_147753542, 1_-_145396881_145396952, 6_+_27125906_27125977, 15_-_45492611_45492682, 9_-_14433938_14434009, 15_-_45490804_45490875, 15_+_45493349_45493420, 1_+_146544773_146544844
tRF-21-325UB1ZZD	MT_ThrTGT	i-tRF	Exclusive	MT	21		2.41	1.866	0.713422	0.475585		No	Yes	8		trnaMT_ThrTGT_MT_+_15888_15953	NNNGTCCTTGTAGTATAAACTAATACACCAGTCTTGTAAACCGGAGATGAAAACCTTTTTCCAAGGACANNN ----------------------------------------CCGGAGATGAAAACCTTTTTC-----------		MT_+_15888_159531
tRF-16-RYVMMV0	MT_GluTTC, GluTTC	i-tRF	Ambiguous	MT	16		3.81733	3.40867	0.713352	0.475628		No	No	14		trnaMT_GluTTC_MT_-_14674_14742	NNNGTTCTTGTAGTTGAAATACAACGATGGTTTTTCATATCATTGGTCGTGGTTGTAGTCCGTGCGAGAATANNN --------------------------------------------------GGTTGTAGTCCGTGCG---------		MT_-_14674_147426, 5_-_93905172_939052406
tRF-27-MUWLV47PU9P	HisGTG	i-tRF	Ambiguous	Nuclear	27		0.996667	1.28333	-0.71224	0.476316		Yes	No	-23		trna1_HisGTG_15_+_45493349_45493420	NNNGCCGTGATCGTATAGTGGTTAGTACTCTGCGTTGTGGCCGCAGCAACCTCGGTTCGAATCCGAGTCACGGCANNN -----CGTGATCGTATAGTGGTTAGTACTCTG----------------------------------------------		1_+_146544773_146544844, 1_+_147753471_147753542, 9_-_14433938_14434009, 15_-_45492611_45492682, 1_-_145396881_145396952, 6_+_27125906_27125977, 1_-_147774845_147774916, 15_+_45493349_45493420, 15_-_45490804_45490875
tRF-16-W3FJI0B	LysCTT	i-tRF	Ambiguous	Nuclear	16		1.666	1.49733	0.712084	0.476412		Yes	No	-22		trna11_LysCTT_5_-_180648979_180649051	NNNGCCCGGCTAGCTCAGTCGGTAGAGCATGAGACTCTTAATCTCAGGGTCGTGGGTTCGAGCCCCACGTTGGGCGNNN ------------------TCGGTAGAGCATGAGA---------------------------------------------		16_+_3225692_32257646, 6_+_26556774_265568466, 16_-_3207406_32074786, 1_-_55423542_554236146, 19_-_52425396_524254686, 5_-_180648979_1806490516, 1_-_145395522_1453955946, 5_+_180634755_1806348276
tRF-19-299DWUFJ	GlnCTG	i-tRF	Ambiguous	Nuclear	19		4.308	4.85933	-0.710461	0.477418		Yes	No	-11		trna1_GlnCTG_6_+_18836402_18836473	NNNGGTTCCATGGTGTAATGGTTAGCACTCTGGACTCTGAATCCAGCGATCCGAGTTCAAATCTCGGTGGAACCTNNN -------------------------CACTCTGGACTCTGAATCC----------------------------------		15_-_66161400_661614719, 1_+_147800937_1478010089, 1_+_149186125_1491861969, 17_+_8023070_80231419, 6_+_27487308_274873799, 6_-_27515531_275156029, 6_+_18836402_188364739, 6_+_27263212_272632839, 1_+_147505038_1475051099, 1_+_145963304_1459633759, 1_-_147737382_1477374539, 6_-_27759135_277592069, 6_-_28909378_289094499
tRF-37-2YU04DYJIO3ZU3O	MT_LysTTT, LysTTT	5'-tRF	Exclusive	MT	37		19.9127	18.6467	0.709684	0.4779		No	No	-11		trnaMT_LysTTT_MT_+_8295_8364	NNNCACTGTAAAGCTAACTTAGCATTAACCTTTTAAGTTAAAGATTAAGAGAACCAACACCTCTTTACAGTGANNN ---CACTGTAAAGCTAACTTAGCATTAACCTTTTAAGTTA------------------------------------		1_+_568844_568913, MT_+_8295_8364
tRF-20-FYRE987S	ArgCCG	i-tRF	Exclusive	Nuclear	20		1.646	1.28067	0.709271	0.478157		Yes	Yes	4		trna23_ArgCCG_17_-_66016013_66016085	NNNGACCCAGTGGCCTAATGGATAAGGCATCAGCCTCCGGAGCTGGGGATTGTGGGTTCGAGTCCCATCTGGGTCGNNN ----------------------------------------AGCTGGGGATTGTGGGTTCG-------------------		17_-_66016013_660160850
tRF-18-S3M83004	SerAGA, SerTGA	5'-tRF	Exclusive	Nuclear	18		54.4807	56.3973	-0.708841	0.478423		Yes	No	-44		trna11_SerAGA_8_-_96281885_96281966	NNNGTAGTCGTGGCCGAGTGGTTAAGGCGATGGACTAGAAATCCATTGGGGTCTCCCCGCGCAGGTTCGAATCCTGCCGACTACGNNN ---GTAGTCGTGGCCGAGTGG-------------------------------------------------------------------		6_+_27446591_27446672, 6_+_26327817_26327898, 6_-_27473607_27473688, 6_+_27499987_27500068, 6_+_27470818_27470899, 8_-_96281885_96281966, 6_-_27521192_27521273, 6_-_26312824_26312905, 6_+_27463593_27463674, 6_+_27513468_27513549, 6_-_27509554_27509635, 17_-_8129928_8130009
tRF-20-I8W47W1R	MT_GluTTC, GluTTC	i-tRF	Exclusive	MT	20		7.258	6.52733	0.708136	0.478861		No	No	9		trnaMT_GluTTC_MT_-_14674_14742	NNNGTTCTTGTAGTTGAAATACAACGATGGTTTTTCATATCATTGGTCGTGGTTGTAGTCCGTGCGAGAATANNN -----------------------------------------ATTGGTCGTGGTTGTAGTCC--------------		MT_-_14674_147420, 5_-_93905172_939052400
tRF-36-87R8WP9N1EWJQ7D	GluCTC	5'-tRF	Exclusive	Nuclear	36		20.238	19.2707	0.708078	0.478897		Yes	No	-16		trna116_GluCTC_1_-_145399233_145399304	NNNTCCCTGGTGGTCTAGTGGTTAGGATTCGGCGCTCTCACCGCCGCGGCCCGGGTTCGATTCCCGGTCAGGGAANNN ---TCCCTGGTGGTCTAGTGGTTAGGATTCGGCGCTCTC---------------------------------------		1_+_249168447_249168518, 1_-_145399233_145399304, 1_-_161417018_161417089, 1_-_161439189_161439260, 6_+_28949976_28950047, 1_-_161431809_161431880, 1_-_161424398_161424469, 6_-_126101393_126101464
tRF-18-RPM830D4	LeuAAG, LeuTAG	5'-tRF	Exclusive	Nuclear	18		3.89067	3.53467	0.707274	0.479396		Yes	No	-44		trna1_LeuAAG_14_+_21078291_21078372	NNNGGTAGCGTGGCCGAGCGGTCTAAGGCGCTGGATTAAGGCTCCAGTCTCTTCGGGGGCGTGGGTTCGAATCCCACCGCTGCCANNN ---GGTAGCGTGGCCGAGCGG-------------------------------------------------------------------		14_+_21078291_21078372, 5_-_180524474_180524555, 6_-_28911399_28911480, 5_+_180614701_180614782, 5_-_180601044_180601125, 16_+_22308461_22308542, 17_-_8023632_8023713, 6_+_28956779_28956860, 5_+_180528840_180528921
tRF-19-V47PU9J8	HisGTG	i-tRF	Exclusive	Nuclear	19		4.52333	5.08533	-0.704825	0.480919		Yes	No	-21		trna1_HisGTG_15_+_45493349_45493420	NNNGCCGTGATCGTATAGTGGTTAGTACTCTGCGTTGTGGCCGCAGCAACCTCGGTTCGAATCCGAGTCACGGCANNN ---------------TAGTGGTTAGTACTCTGCG--------------------------------------------		15_-_45492611_454926829, 9_-_14433938_144340099, 6_+_27125906_271259779, 1_-_145396881_1453969529, 1_-_149155828_1491558999, 15_-_45490804_454908759, 15_+_45493349_454934209, 1_+_147753471_1477535429, 1_+_146544773_1465448449, 1_-_147774845_1477749169
tRF-30-1OR6QOH04MR1	MT_MetCAT	5'-half	Ambiguous	MT	30		2.23	1.98467	0.704817	0.480924		No	No	-19		trnaMT_MetCAT_MT_+_4402_4469	NNNAGTAAGGTCAGCTAAATAAGCTATCGGGCCCATACCCCGAAAATGTTGGTTATACCCTTCCCGTACTANNN ---AGTAAGGTCAGCTAAATAAGCTATCGGGCC-----------------------------------------		MT_+_4402_4469
tRF-31-79MP9P9NH57SD	ValAAC, ValCAC	5'-tRF	Ambiguous	Nuclear	31		9.862	10.698	-0.704756	0.480962		Yes	No	-22		trna10_ValCAC_5_-_180649395_180649467	NNNGTTTCCGTAGTGTAGTGGTTATCACGTTCGCCTCACACGCGAAAGGTCCCCGGTTCGAAACCGGGCGGAAACANNN ---GTTTCCGTAGTGTAGTGGTTATCACGTTCGC---------------------------------------------		5_+_180596610_180596682, 6_-_27721179_27721251, 5_-_180649395_180649467, 5_+_180524070_180524142, 5_-_180645270_180645342, 5_+_180600650_180600722, 1_-_149298555_149298627, 5_+_180591154_180591226, 5_-_180529253_180529325, 1_-_149684088_149684161, 1_-_161369490_161369562, 6_-_27618707_27618779, 6_-_27648885_27648957, 3_+_169490018_169490090, 6_+_26538282_26538354
tRF-22-QNR8VP94H	GlyTCC	5'-tRF	Ambiguous	Nuclear	22		1.71867	1.49933	0.702588	0.482313		Yes	No	-30		trna117_GlyTCC_1_-_145397864_145397935	NNNGCGTTGGTGGTATAGTGGTGAGCATAGCTGCCTTCCAAGCAGTTGACCCGGGTTCGATTCCCGGCCAACGCANNN ---GCGTTGGTGGTATAGTGGTGAG-----------------------------------------------------		1_-_161439547_161439618, 1_-_161432166_161432237, 1_-_161424756_161424827, 1_-_161409961_161410032, 1_-_161417375_161417446, 1_+_161500903_161500974, 1_-_145397864_145397935
tRF-28-JY7383RPD90K	GlyCCC, GlyGCC	i-tRF	Ambiguous	Nuclear	28		1.75267	1.51667	0.70214	0.482592		Yes	No	-22		trna128_GlyGCC_6_-_27870686_27870756	NNNGCATTGGTGGTTCAGTGGTAGAATTCTCGCCTGCCACGCGGGAGGCCCGGGTTCGATTCCCGGCCAATGCANNN ----CATTGGTGGTTCAGTGGTAGAATTCTCG---------------------------------------------		1_+_17188416_17188486, 16_-_70812942_70813012, 1_-_16872434_16872504, 16_+_70822597_70822667, 17_+_8029064_8029134, 16_-_70812114_70812184, 16_+_70823410_70823480, 1_-_161493637_161493707, 6_-_27870686_27870756, 2_-_157257659_157257729
tRF-33-1HPSR9O9337KR	GluTTC	3'-tRF	Exclusive	Nuclear	33		18.0893	16.6773	0.701854	0.48277		Yes	No	21		trna11_GluTTC_15_-_26327381_26327452	NNNTCCCACATGGTCTAGCGGTTAGGATTCCTGGTTTTCACCCAGGCGGCCCGGGTTCGACTCCCGGTGTGGGAANNN -------------------------------------------AGGCGGCCCGGGTTCGACTCCCGGTGTGGGAAC--		13_-_45492062_454921333, 15_-_26327381_263274523
tRF-17-DRMD51J	ProAGG, ProTGG, ProCGG	3'-tRF	Ambiguous	Nuclear	17		2.36467	1.992	0.701737	0.482843		No	No	21		trna11_ProAGG_16_+_3241989_3242060	NNNGGCTCGTTGGTCTAGGGGTATGATTCTCGCTTAGGATGCGAGAGGTCCCGGGTTCAAATCCCGGACGAGCCCNNN -----------------------------------------------------------AATCCCGGACGAGCCCC--		14_+_21101165_211012367, 6_+_26555498_265555697, 14_-_21081560_210816317, 16_-_3234133_32342047, 16_+_3208923_32089947, 11_+_75946557_759466287, 5_-_180615854_1806159257, 11_-_75946869_759469407, 16_+_3241989_32420607, 1_+_167683962_1676840337, 14_-_21077495_210775667, 17_-_8126151_81262227, 1_-_167684725_1676847967, 16_-_3232635_32327067, 14_+_21152175_211522467, 6_+_27059521_270595927, 16_+_323…
tRF-32-596VW631QJ3KQ	GluCTC	i-tRF	Exclusive	Nuclear	32		1.70333	1.35733	0.70139	0.48306		Yes	Yes	2		trna116_GluCTC_1_-_145399233_145399304	NNNTCCCTGGTGGTCTAGTGGTTAGGATTCGGCGCTCTCACCGCCGCGGCCCGGGTTCGATTCCCGGTCAGGGAANNN -------------------------GATTCGGCGCTCTCACCGCCGCGGCCCGGGTT---------------------		1_+_249168447_2491685182, 1_-_161431809_1614318802, 1_-_145399233_1453993042, 1_-_161439189_1614392602, 1_-_161417018_1614170892, 1_-_161424398_1614244692, 6_-_126101393_1261014642, 6_+_28949976_289500472
tRF-42-7X0OBQJE9UHY0DFK3	MT_HisGTG	i-tRF	Ambiguous	MT	42		2.032	2	-0.700283	0.483751		No	Yes	2		trnaMT_HisGTG_MT_+_12138_12206	NNNGTAAATATAGTTTAACCAAAACATCAGATTGTGAATCTGACAACAGAGGCTTACGACCCCTTATTTACCNNN ------------GTTTAACCAAAACATCAGATTGTGAATCTGACAACAGAGGCT---------------------		MT_+_12138_122062
tRF-16-QNR8VPE	GlyTCC	5'-tRF	Ambiguous	Nuclear	16		4.72467	3.85133	0.699973	0.483944		Yes	No	-36		trna10_GlyTCC_17_+_8124866_8124937	NNNGCGTTGGTGGTATAGTGGTAAGCATAGCTGCCTTCCAAGCAGTTGACCCGGGTTCGATTCCCGGCCAACGCANNN ---GCGTTGGTGGTATAGT-----------------------------------------------------------		1_+_161500903_161500974, 1_-_161432166_161432237, 17_+_8124866_8124937, 1_-_161417375_161417446, 19_+_4724082_4724153, 1_-_161409961_161410032, 1_-_161439547_161439618, 1_-_161424756_161424827, 1_-_145397864_145397935
tRF-36-PS5P4PW3FJHPEZE	LysTTT	5'-tRF	Exclusive	Nuclear	36		1.52133	1.63933	-0.699816	0.484042		No	No	-17		trna14_LysTTT_11_-_59327808_59327880	NNNGCCCGGATAGCTCAGTCGGTAGAGCATCAGACTTTTAATCTGAGGGTCCAGGGTTCAAGTCCCTGTTCGGGCGNNN ---GCCCGGATAGCTCAGTCGGTAGAGCATCAGACTTTT----------------------------------------		1_-_204476158_204476230, 11_-_59327808_59327880, 6_+_28918806_28918878, 11_+_59323902_59323974, 17_+_8022473_8022545, 1_+_204475655_204475727
tRF-36-I3Z9HMI8W47W1R0	MT_GluTTC, GluTTC	i-tRF	Exclusive	MT	36		1.67333	1.38867	0.699677	0.484129		No	No	10		trnaMT_GluTTC_MT_-_14674_14742	NNNGTTCTTGTAGTTGAAATACAACGATGGTTTTTCATATCATTGGTCGTGGTTGTAGTCCGTGCGAGAATANNN --------------------------ATGGTTTTTCATATCATTGGTCGTGGTTGTAGTCCG-------------		MT_-_14674_147426, 5_-_93905172_939052406
tRF-20-9LON4VN1	GlyGCC	i-tRF	Ambiguous	Nuclear	20		2.04	2.192	-0.698753	0.484707		Yes	No	-16		trna128_GlyGCC_6_-_27870686_27870756	NNNGCATTGGTGGTTCAGTGGTAGAATTCTCGCCTGCCACGCGGGAGGCCCGGGTTCGATTCCCGGCCAATGCANNN ------------------TGGTAGAATTCTCGCCTGCC---------------------------------------		16_-_70812114_708121840, 16_+_70822597_708226670, 1_+_161413094_1614131640, 17_+_8029064_80291340, 16_-_70812942_708130120, 1_+_161420467_1614205370, 1_+_161427898_1614279680, 16_+_70823410_708234800, 6_-_27870686_278707560, 1_-_161493637_1614937070, 1_+_161435258_1614353280, 2_-_157257659_1572577290, 21_-_18827107_188271770
tRF-32-P4R8YP9LON4V3	GlyGCC	5'-half	Exclusive	Nuclear	32		358.837	347.927	-0.698091	0.48512		Yes	No	-19		trna2_GlyGCC_21_-_18827107_18827177	NNNGCATGGGTGGTTCAGTGGTAGAATTCTCGCCTGCCACGCGGGAGGCCCGGGTTCGATTCCCGGCCCATGCANNN ---GCATGGGTGGTTCAGTGGTAGAATTCTCGCCT------------------------------------------		1_+_161427898_161427968, 1_+_161435258_161435328, 21_-_18827107_18827177, 1_+_161420467_161420537, 1_+_161413094_161413164
tRF-37-58ZZJQJYSWRYVMK	MT_GluTTC, GluTTC	i-tRF	Exclusive	MT	37		1.56533	1.418	0.697733	0.485344		No	No	10		trnaMT_GluTTC_MT_-_14674_14742	NNNGTTCTTGTAGTTGAAATACAACGATGGTTTTTCATATCATTGGTCGTGGTTGTAGTCCGTGCGAGAATANNN -------------------------GATGGTTTTTCATATCATTGGTCGTGGTTGTAGTCCG-------------		5_-_93905172_939052407, MT_-_14674_147427
tRF-38-8L8NRS9NS334L2DB	MT_GluTTC, GluTTC	i-tRF	Exclusive	MT	38		1.17933	1.072	0.697568	0.485448		No	No	20		trnaMT_GluTTC_MT_-_14674_14742	NNNGTTCTTGTAGTTGAAATACAACGATGGTTTTTCATATCATTGGTCGTGGTTGTAGTCCGTGCGAGAATANNN ----------------------------------TCATATCATTGGTCGTGGTTGTAGTCCGTGCGAGAATA---		MT_-_14674_147428, 5_-_93905172_939052408
tRF-29-QNR8VP9NFQEW	GlyTCC	5'-tRF	Ambiguous	Nuclear	29		6.458	6.01067	0.697019	0.485791		Yes	No	-23		trna2_GlyTCC_19_+_4724082_4724153	NNNGCGTTGGTGGTATAGTGGTTAGCATAGCTGCCTTCCAAGCAGTTGACCCGGGTTCGATTCCCGGCCAACGCANNN ---GCGTTGGTGGTATAGTGGTTAGCATAGCT----------------------------------------------		19_+_4724082_4724153
tRF-16-F6RE980	ArgCCT	i-tRF	Ambiguous	Nuclear	16		11.4147	10.4767	0.695228	0.486912		Yes	No	0		trna12_ArgCCT_16_+_3243918_3243990	NNNGCCCCAGTGGCCTGATGGATAAGGTACTGGCCTCCTAAGCCAGGGATTGTGGGTTCGAGTTCCACCTGGGGTANNN ----------------------------------------AGCCAGGGATTGTGGG-----------------------		7_+_139025446_1390255186, 17_+_73030001_730300736, 16_+_3202901_32029736, 16_+_3243918_32439906, 17_-_73030526_730305986
tRF-17-2YU04DQ	MT_LysTTT, LysTTT	5'-tRF	Exclusive	MT	17		9.66333	8.91667	0.693953	0.487712		No	No	-31		trnaMT_LysTTT_MT_+_8295_8364	NNNCACTGTAAAGCTAACTTAGCATTAACCTTTTAAGTTAAAGATTAAGAGAACCAACACCTCTTTACAGTGANNN ---CACTGTAAAGCTAACTT--------------------------------------------------------		MT_+_8295_8364, 1_+_568844_568913
tRF-35-PSQP4PW3FJIKE7	LysCTT	5'-half	Exclusive	Nuclear	35		80.014	84.5567	-0.691988	0.488945		Yes	No	-18		trna10_LysCTT_16_+_3241501_3241573	NNNGCCCGGCTAGCTCAGTCGGTAGAGCATGGGACTCTTAATCTCAGGGTCGTGGGTTCGAGCCCCACGTTGGGCGNNN ---GCCCGGCTAGCTCAGTCGGTAGAGCATGGGACTCT-----------------------------------------		16_+_3241501_3241573, 14_-_58706613_58706685, 15_+_79152904_79152976
tRF-31-9LON4VN1EH6KD	GlyGCC	i-tRF	Exclusive	Nuclear	31		1.66867	1.43133	0.691852	0.48903		Yes	No	-5		trna128_GlyGCC_6_-_27870686_27870756	NNNGCATTGGTGGTTCAGTGGTAGAATTCTCGCCTGCCACGCGGGAGGCCCGGGTTCGATTCCCGGCCAATGCANNN ------------------TGGTAGAATTCTCGCCTGCCACGCGGGAGGC----------------------------		1_-_161493637_1614937071, 1_+_161420467_1614205371, 16_-_70812942_708130121, 1_+_161413094_1614131641, 6_-_27870686_278707561, 16_+_70823410_708234801, 21_-_18827107_188271771, 16_-_70812114_708121841, 1_+_161427898_1614279681, 1_+_161435258_1614353281, 2_-_157257659_1572577291, 17_+_8029064_80291341
tRF-18-7X9PN5D5	MT_PheGAA	5'-tRF	Exclusive	MT	18		1.02533	1.05533	0.690542	0.489853		No	No	-33		trnaMT_PheGAA_MT_+_577_647	NNNGTTTATGTAGCTTACCTCCTCAAAGCAATACACTGAAAATGTTTAGACGGGCTCACATCACCCCATAAACANNN ---GTTTATGTAGCTTACCTC--------------------------------------------------------		MT_+_577_647
tRF-32-MIF91SS2P46I3	LysCTT	i-tRF	Exclusive	Nuclear	32		2.04867	2.49533	-0.690236	0.490046		Yes	No	-18		trna10_LysCTT_16_+_3241501_3241573	NNNGCCCGGCTAGCTCAGTCGGTAGAGCATGGGACTCTTAATCTCAGGGTCGTGGGTTCGAGCCCCACGTTGGGCGNNN ------CGGCTAGCTCAGTCGGTAGAGCATGGGACTCT-----------------------------------------		16_+_3241501_3241573, 14_-_58706613_58706685, 15_+_79152904_79152976
tRF-35-7Z8L8NRS9NS334	MT_GluTTC, GluTTC	i-tRF	Exclusive	MT	35		11.098	10.316	0.689675	0.490398		No	No	12		trnaMT_GluTTC_MT_-_14674_14742	NNNGTTCTTGTAGTTGAAATACAACGATGGTTTTTCATATCATTGGTCGTGGTTGTAGTCCGTGCGAGAATANNN -----------------------------GTTTTTCATATCATTGGTCGTGGTTGTAGTCCGTG-----------		MT_-_14674_147425, 5_-_93905172_939052405
tRF-24-ZLBS5EOB1Q	MT_ThrTGT	i-tRF	Exclusive	MT	24		1.612	1.34867	0.689251	0.490666		No	Yes	4		trnaMT_ThrTGT_MT_+_15888_15953	NNNGTCCTTGTAGTATAAACTAATACACCAGTCTTGTAAACCGGAGATGAAAACCTTTTTCCAAGGACANNN ---------------------------------TTGTAAACCGGAGATGAAAACCTT---------------		MT_+_15888_159534
tRF-23-739P8WQ07	MT_GluTTC, GluTTC	i-tRF	Exclusive	MT	23		1.00467	1.05867	-0.687736	0.491619		No	No	19		trnaMT_GluTTC_MT_-_14674_14742	NNNGTTCTTGTAGTTGAAATACAACGATGGTTTTTCATATCATTGGTCGTGGTTGTAGTCCGTGCGAGAATANNN ------------------------------------------------GTGGTTGTAGTCCGTGCGAGAAT----		MT_-_14674_147423, 5_-_93905172_939052403
tRF-22-2YU04DYJI	MT_LysTTT, LysTTT	5'-tRF	Exclusive	MT	22		1.73533	1.53667	0.686707	0.492267		No	No	-26		trnaMT_LysTTT_MT_+_8295_8364	NNNCACTGTAAAGCTAACTTAGCATTAACCTTTTAAGTTAAAGATTAAGAGAACCAACACCTCTTTACAGTGANNN ---CACTGTAAAGCTAACTTAGCAT---------------------------------------------------		MT_+_8295_8364, 1_+_568844_568913
tRF-18-18YKISD8	GluCTC	i-tRF	Exclusive	Nuclear	18		4.14	3.75867	0.686262	0.492548		Yes	No	-21		trna116_GluCTC_1_-_145399233_145399304	NNNTCCCTGGTGGTCTAGTGGTTAGGATTCGGCGCTCTCACCGCCGCGGCCCGGGTTCGATTCCCGGTCAGGGAANNN ----------------AGTGGTTAGGATTCGGCG--------------------------------------------		6_+_28949976_289500478, 1_-_161424398_1614244698, 1_-_161431809_1614318808, 1_-_161417018_1614170898, 1_-_145399233_1453993048, 2_-_71273488_712735608, 1_-_161439189_1614392608, 1_+_249168447_2491685188, 6_-_126101393_1261014648
tRF-18-2YU04D0O	MT_LysTTT, LysTTT	5'-tRF	Exclusive	MT	18		2.44	2.29133	0.684709	0.493528		No	No	-30		trnaMT_LysTTT_MT_+_8295_8364	NNNCACTGTAAAGCTAACTTAGCATTAACCTTTTAAGTTAAAGATTAAGAGAACCAACACCTCTTTACAGTGANNN ---CACTGTAAAGCTAACTTA-------------------------------------------------------		1_+_568844_568913, MT_+_8295_8364
tRF-22-SP5830MMO	LeuCAG	5'-tRF	Ambiguous	Nuclear	22		4.22733	3.76667	0.681464	0.495578		Yes	No	-41		trna17_LeuCAG_16_+_57333863_57333945	NNNGTCAGGATGGCCGAGCGGTCTAAGGCGCTGCGTTCAGGTCGCAGTCTCCCCTGGAGGCGTGGGTTCGAATCCCACTTCTGACANNN ---GTCAGGATGGCCGAGCGGTCTA----------------------------------------------------------------		16_+_57333863_57333945, 1_+_161411323_161411405, 1_+_161433532_161433614, 1_-_161500132_161500214, 1_+_161440913_161440995, 6_+_26521436_26521518, 1_+_161426122_161426204, 16_-_57334392_57334474, 1_+_161418741_161418823
tRF-29-3W2VR008R9IE	AspGTC	i-tRF	Exclusive	Nuclear	29		0.887333	1.02467	-0.678749	0.497297		Yes	Yes	7		trna10_AspGTC_12_-_125424193_125424264	NNNTCCTCGTTAGTATAGTGGTGAGTATCCCCGCCTGTCACGCGGGAGACCGGGGTTCGATTCCCCGACGGGGAGNNN ---------------------------------CCTGTCACGCGGGAGACCGGGGTTCGATT----------------		12_+_96429799_964298709, 6_+_27447453_274475249, 9_-_77517990_775180619, 12_-_125424193_1254242649, 12_-_125411891_1254119629, 1_-_161418033_1614181049, 1_-_161440205_1614402769, 1_-_161432824_1614328959, 1_-_161425414_1614254859, 17_-_8125556_81256279, 1_-_161410615_1614106869, 6_+_27471523_274715949
tRF-21-ZLBS5EOBD	MT_ThrTGT	i-tRF	Exclusive	MT	21		11.2647	10.5167	0.678229	0.497626		No	Yes	1		trnaMT_ThrTGT_MT_+_15888_15953	NNNGTCCTTGTAGTATAAACTAATACACCAGTCTTGTAAACCGGAGATGAAAACCTTTTTCCAAGGACANNN ---------------------------------TTGTAAACCGGAGATGAAAAC------------------		MT_+_15888_159531
tRF-16-V29K9UE	MT_GlnTTG, GlnTTG	5'-tRF	Ambiguous	MT	16		161.154	149.265	0.677909	0.497829		Yes	No	-36		trnaMT_GlnTTG_MT_-_4329_4400	NNNTAGGATGGGGTGTGATAGGTGGCACGGAGAATTTTGGATTCTCAGGGATGGGTTCGATTCTCATAGTCCTAGNNN ---TAGGATGGGGTGTGAT-----------------------------------------------------------		1_-_564879_564950, MT_-_4329_4400
tRF-16-I8W47WB	MT_GluTTC, GluTTC	i-tRF	Ambiguous	MT	16		3.48133	3.062	0.677658	0.497989		No	Yes	5		trnaMT_GluTTC_MT_-_14674_14742	NNNGTTCTTGTAGTTGAAATACAACGATGGTTTTTCATATCATTGGTCGTGGTTGTAGTCCGTGCGAGAATANNN -----------------------------------------ATTGGTCGTGGTTGTA------------------		MT_-_14674_147426, 5_-_93905172_939052406
tRF-34-Z4D7OOJ0QXL11Q	MT_HisGTG	i-tRF	Exclusive	MT	34		4.38667	3.846	0.677577	0.49804		No	No	13		trnaMT_HisGTG_MT_+_12138_12206	NNNGTAAATATAGTTTAACCAAAACATCAGATTGTGAATCTGACAACAGAGGCTTACGACCCCTTATTTACCNNN -------------------------------TTGTGAATCTGACAACAGAGGCTTACGACCCCTT----------		MT_+_12138_122064
tRF-45-7Z2R1HPSR9O9337KB6	GluTTC	3'-tRF	Exclusive	Nuclear	45		16.7547	14.5887	0.674031	0.500291		Yes	No	23		trna11_GluTTC_15_-_26327381_26327452	NNNTCCCACATGGTCTAGCGGTTAGGATTCCTGGTTTTCACCCAGGCGGCCCGGGTTCGACTCCCGGTGTGGGAANNN ---------------------------------GTTTTCACCCAGGCGGCCCGGGTTCGACTCCCGGTGTGGGAACCA		15_-_26327381_263274525, 13_-_45492062_454921335
tRF-17-H5S8R6J	TrpCCA	3'-tRF	Ambiguous	Nuclear	17		1.478	1.72667	-0.673709	0.500496		Yes	No	22		trna1_TrpCCA_7_+_99067307_99067378	NNNGACCTCGTGGCGCAACGGCAGCGCGTCTGACTCCAGATCAGAAGGTTGCGTGTTCAAATCACGTCGGGGTCANNN ------------------------------------------------------------ATCACGTCGGGGTCACC-		6_-_26331672_263317437, 17_-_8124187_81242587, 17_+_8089676_80897477, 6_-_26319330_263194017, 7_+_99067307_990673787, 12_+_98898030_988981017
tRF-29-V29K9UV365IS	MT_GlnTTG, GlnTTG	5'-tRF	Exclusive	MT	29		276.697	246.783	0.672626	0.501185		Yes	No	-23		trnaMT_GlnTTG_MT_-_4329_4400	NNNTAGGATGGGGTGTGATAGGTGGCACGGAGAATTTTGGATTCTCAGGGATGGGTTCGATTCTCATAGTCCTAGNNN ---TAGGATGGGGTGTGATAGGTGGCACGGAG----------------------------------------------		MT_-_4329_4400, 1_-_564879_564950
tRF-21-45LSM1M3E	GluCTC	i-tRF	Exclusive	Nuclear	21		1.83867	1.51267	0.672153	0.501486		Yes	Yes	2		trna116_GluCTC_1_-_145399233_145399304	NNNTCCCTGGTGGTCTAGTGGTTAGGATTCGGCGCTCTCACCGCCGCGGCCCGGGTTCGATTCCCGGTCAGGGAANNN ------------------------------------CTCACCGCCGCGGCCCGGGTT---------------------		1_-_161439189_1614392601, 1_-_161417018_1614170891, 6_-_126101393_1261014641, 6_+_28949976_289500471, 1_-_145399233_1453993041, 1_+_249168447_2491685181, 1_-_161424398_1614244691, 1_-_161431809_1614318801
tRF-18-Z3M8ZL0D	MT_GluTTC, GluTTC	i-tRF	Exclusive	MT	18		1.84267	1.62467	0.671144	0.502129		No	Yes	8		trnaMT_GluTTC_MT_-_14674_14742	NNNGTTCTTGTAGTTGAAATACAACGATGGTTTTTCATATCATTGGTCGTGGTTGTAGTCCGTGCGAGAATANNN ------------------------------------------TTGGTCGTGGTTGTAGTC---------------		5_-_93905172_939052408, MT_-_14674_147428
tRF-36-2YU04DYJIO3ZU3E	MT_LysTTT, LysTTT	5'-tRF	Exclusive	MT	36		15.4647	14.5173	0.670975	0.502237		No	No	-12		trnaMT_LysTTT_MT_+_8295_8364	NNNCACTGTAAAGCTAACTTAGCATTAACCTTTTAAGTTAAAGATTAAGAGAACCAACACCTCTTTACAGTGANNN ---CACTGTAAAGCTAACTTAGCATTAACCTTTTAAGTT-------------------------------------		1_+_568844_568913, MT_+_8295_8364
tRF-22-W631QJ3KQ	GluCTC	i-tRF	Exclusive	Nuclear	22		1.88	1.50867	0.670967	0.502242		Yes	Yes	2		trna116_GluCTC_1_-_145399233_145399304	NNNTCCCTGGTGGTCTAGTGGTTAGGATTCGGCGCTCTCACCGCCGCGGCCCGGGTTCGATTCCCGGTCAGGGAANNN -----------------------------------TCTCACCGCCGCGGCCCGGGTT---------------------		1_-_161424398_1614244692, 1_+_249168447_2491685182, 1_-_161431809_1614318802, 1_-_145399233_1453993042, 1_-_161417018_1614170892, 6_-_126101393_1261014642, 6_+_28949976_289500472, 1_-_161439189_1614392602
tRF-45-PNR8YP9LON4V4REH62	GlyCCC	5'-tRF	Exclusive	Nuclear	45		43.5933	32.2733	0.670782	0.50236		No	No	-6		trna133_GlyCCC_1_-_16872434_16872504	NNNGCATTGGTGGTTCAGTGGTAGAATTCTCGCCTCCCACGCGGGAGACCCGGGTTCAATTCCCGGCCAATGCANNN ---GCATTGGTGGTTCAGTGGTAGAATTCTCGCCTCCCACGCGGGAGA-----------------------------		1_+_17188416_17188486, 1_-_16872434_16872504
tRF-31-PNR8YO9LON4VD	GlyCCC	5'-half	Exclusive	Nuclear	31		3.85467	4.138	-0.668749	0.503655		Yes	No	-20		trna13_GlyCCC_17_+_19764175_19764245	NNNGCATTGGTGGTTCAATGGTAGAATTCTCGCCTCCCACGCAGGAGACCCAGGTTCGATTCCTGGCCAATGCANNN ---GCATTGGTGGTTCAATGGTAGAATTCTCGCC-------------------------------------------		17_+_19764175_19764245
tRF-44-3W2VR008R959KUMKEV	AspGTC	3'-tRF	Exclusive	Nuclear	44		6.79133	6.18467	0.668346	0.503913		Yes	No	22		trna10_AspGTC_12_-_125424193_125424264	NNNTCCTCGTTAGTATAGTGGTGAGTATCCCCGCCTGTCACGCGGGAGACCGGGGTTCGATTCCCCGACGGGGAGNNN ---------------------------------CCTGTCACGCGGGAGACCGGGGTTCGATTCCCCGACGGGGAGCC-		1_-_161418033_1614181044, 12_-_125424193_1254242644, 12_+_96429799_964298704, 6_+_27471523_274715944, 1_-_161425414_1614254854, 1_-_161432824_1614328954, 17_-_8125556_81256274, 6_+_27447453_274475244, 1_-_161410615_1614106864, 12_-_125411891_1254119624, 1_-_161440205_1614402764
tRF-24-FN7BWU2FHY	MT_HisGTG	i-tRF	Ambiguous	MT	24		8.34333	7.588	0.667913	0.504189		No	No	0		trnaMT_HisGTG_MT_+_12138_12206	NNNGTAAATATAGTTTAACCAAAACATCAGATTGTGAATCTGACAACAGAGGCTTACGACCCCTTATTTACCNNN ----------------------------AGATTGTGAATCTGACAACAGAGG-----------------------		MT_+_12138_122064
tRF-17-83ML5FP	LysCTT	i-tRF	Ambiguous	Nuclear	17		3.28133	2.87333	0.66664	0.505002		Yes	No	-25		trna10_LysCTT_16_+_3241501_3241573	NNNGCCCGGCTAGCTCAGTCGGTAGAGCATGGGACTCTTAATCTCAGGGTCGTGGGTTCGAGCCCCACGTTGGGCGNNN --------------TCAGTCGGTAGAGCATG------------------------------------------------		14_-_58706613_587066857, 1_-_55423542_554236147, 5_+_180634755_1806348277, 16_-_3207406_32074787, 15_+_79152904_791529767, 18_-_43669271_436693437, 19_-_52425396_524254687, 16_+_3225692_32257647, 1_-_145395522_1453955947, 16_+_3241501_32415737, 5_-_180648979_1806490517, 6_+_26556774_265568467
tRF-38-73FEWS3V2VR0PSDZ	GlyGCC	i-tRF	Exclusive	Nuclear	38		4.40933	3.828	0.666434	0.505134		Yes	Yes	1		trna128_GlyGCC_6_-_27870686_27870756	NNNGCATTGGTGGTTCAGTGGTAGAATTCTCGCCTGCCACGCGGGAGGCCCGGGTTCGATTCCCGGCCAATGCANNN -----------------GTGGTAGAATTCTCGCCTGCCACGCGGGAGGCCCGGGT----------------------		1_+_161413094_1614131648, 1_+_161427898_1614279688, 1_+_161420467_1614205378, 17_+_8029064_80291348, 21_-_18827107_188271778, 1_+_161435258_1614353288, 16_+_70823410_708234808, 6_-_27870686_278707568, 16_-_70812942_708130128, 2_-_157257659_1572577298, 16_-_70812114_708121848, 1_-_161493637_1614937078
tRF-20-7X9PN547	MT_PheGAA	5'-tRF	Exclusive	MT	20		2.512	2.08667	0.666416	0.505145		No	No	-31		trnaMT_PheGAA_MT_+_577_647	NNNGTTTATGTAGCTTACCTCCTCAAAGCAATACACTGAAAATGTTTAGACGGGCTCACATCACCCCATAAACANNN ---GTTTATGTAGCTTACCTCCT------------------------------------------------------		MT_+_577_647
tRF-41-Q99P9P9NH57S362V0	ValCAC	5'-tRF	Exclusive	Nuclear	41		2.748	7.74133	-0.666343	0.505192		Yes	No	-12		trna152_ValCAC_6_-_27248049_27248121	NNNGCTTCTGTAGTGTAGTGGTTATCACGTTCGCCTCACACGCGAAAGGTCCCCGGTTCGAAACCGGGCAGAAGCANNN ---GCTTCTGTAGTGTAGTGGTTATCACGTTCGCCTCACACGCG-----------------------------------		6_-_27248049_27248121
tRF-40-PNR8YP9LON4VN1EH	GlyGCC	5'-tRF	Exclusive	Nuclear	40		14.4373	13.446	0.663616	0.506936		Yes	No	-11		trna128_GlyGCC_6_-_27870686_27870756	NNNGCATTGGTGGTTCAGTGGTAGAATTCTCGCCTGCCACGCGGGAGGCCCGGGTTCGATTCCCGGCCAATGCANNN ---GCATTGGTGGTTCAGTGGTAGAATTCTCGCCTGCCACGCG----------------------------------		16_+_70823410_70823480, 1_-_161493637_161493707, 16_-_70812942_70813012, 17_+_8029064_8029134, 16_-_70812114_70812184, 2_-_157257659_157257729, 6_-_27870686_27870756
tRF-18-FN7BWUDF	MT_HisGTG	i-tRF	Ambiguous	MT	18		2.492	2.25933	0.662902	0.507393		No	No	-6		trnaMT_HisGTG_MT_+_12138_12206	NNNGTAAATATAGTTTAACCAAAACATCAGATTGTGAATCTGACAACAGAGGCTTACGACCCCTTATTTACCNNN ----------------------------AGATTGTGAATCTGACAA-----------------------------		MT_+_12138_122068
tRF-21-845JJ8RY0	SerTGA, MT_SerTGA	i-tRF	Exclusive	MT	21		1.836	1.62133	0.661129	0.50853		Yes	No	-21		trnaMT_SerTGA_MT_-_7446_7514	NNNGAAAAAGTCATGGAGGCCATGGGGTTGGCTTGAAACCAGCTTTGGGGGGTTCGATTCCTTCCTTTTTTGNNN ----------TCATGGAGGCCATGGGGTTGG--------------------------------------------		1_-_567997_568065, MT_-_7446_7514
tRF-33-KKM1M3WD8S74DX	GluTTC	i-tRF	Exclusive	Nuclear	33		1.17867	1.14133	-0.659743	0.509419		Yes	No	19		trna11_GluTTC_15_-_26327381_26327452	NNNTCCCACATGGTCTAGCGGTTAGGATTCCTGGTTTTCACCCAGGCGGCCCGGGTTCGACTCCCGGTGTGGGAANNN -----------------------------------------CCAGGCGGCCCGGGTTCGACTCCCGGTGTGGGA----		13_-_45492062_454921333, 15_-_26327381_263274523
tRF-22-WB08Q2B52	ValAAC, ValCAC	3'-tRF	Exclusive	Nuclear	22		1.19733	1.176	0.658041	0.510512		Yes	No	23		trna10_ValCAC_5_-_180649395_180649467	NNNGTTTCCGTAGTGTAGTGGTTATCACGTTCGCCTCACACGCGAAAGGTCCCCGGTTCGAAACCGGGCGGAAACANNN ---------------------------------------------------------TCGAAACCGGGCGGAAACACCA		5_-_180615416_1806154882, 5_-_180645270_1806453422, 6_-_27721179_277212512, 6_-_27648885_276489572, 5_-_180649395_1806494672, 5_+_180524070_1805241422, 5_-_180529253_1805293252, 1_-_161369490_1613695622, 3_+_169490018_1694900902, 5_+_180600650_1806007222, 5_+_180591154_1805912262, 5_+_180596610_1805966822, 6_+_26538282_265383542, 1_-_149684088_1496841612
tRF-33-QJ3KYU4RRWRBD2	GluTTC	3'-tRF	Exclusive	Nuclear	33		1.612	1.87533	-0.656612	0.51143		Yes	No	23		trna11_GluTTC_15_-_26327381_26327452	NNNTCCCACATGGTCTAGCGGTTAGGATTCCTGGTTTTCACCCAGGCGGCCCGGGTTCGACTCCCGGTGTGGGAANNN ---------------------------------------------GCGGCCCGGGTTCGACTCCCGGTGTGGGAACCA		13_-_45492062_454921333, 15_-_26327381_263274523
tRF-26-79MP9P9NH50	ValAAC, ValCAC	5'-tRF	Ambiguous	Nuclear	26		2.56267	2.35267	0.656595	0.511441		Yes	No	-27		trna10_ValCAC_5_-_180649395_180649467	NNNGTTTCCGTAGTGTAGTGGTTATCACGTTCGCCTCACACGCGAAAGGTCCCCGGTTCGAAACCGGGCGGAAACANNN ---GTTTCCGTAGTGTAGTGGTTATCACG--------------------------------------------------		5_+_180524070_180524142, 1_-_149298555_149298627, 6_-_27618707_27618779, 5_+_180591154_180591226, 5_+_180596610_180596682, 5_-_180645270_180645342, 6_-_27721179_27721251, 6_+_27203288_27203360, 5_-_180649395_180649467, 1_-_161369490_161369562, 5_+_180600650_180600722, 3_+_169490018_169490090, 6_-_27648885_27648957, 1_-_149684088_149684161, 6_+_26538282_26538354, 5_-_180529253_180529325
tRF-36-PSQP4PW3FJI0E7E	LysCTT	5'-tRF	Exclusive	Nuclear	36		4.56533	4.144	0.656533	0.511481		Yes	No	-17		trna11_LysCTT_5_-_180648979_180649051	NNNGCCCGGCTAGCTCAGTCGGTAGAGCATGAGACTCTTAATCTCAGGGTCGTGGGTTCGAGCCCCACGTTGGGCGNNN ---GCCCGGCTAGCTCAGTCGGTAGAGCATGAGACTCTT----------------------------------------		1_-_145395522_145395594, 16_+_3225692_3225764, 5_+_180634755_180634827, 6_+_26556774_26556846, 5_-_180648979_180649051
tRF-42-JHOJ7IR1JOKP1M58I	MetCAT	i-tRF	Exclusive	Nuclear	42		2.58267	2.21133	0.6562	0.511695		No	Yes	2		trna129_MetCAT_6_-_27870271_27870342	NNNAGCAGAGTGGCGCAGCGGAAGCGTGCTGGGCCCATAACCCAGAGGTCGATGGATCGAAACCATCCTCTGCTANNN ---------------CAGCGGAAGCGTGCTGGGCCCATAACCCAGAGGTCGATGGAT---------------------		6_+_27745664_277457352, 6_-_27300764_273008352, 6_-_26330529_263306002, 6_-_27870271_278703422, 6_-_27560600_275606712, 6_+_26286754_262868252, 6_-_26313352_263134232, 17_-_80452597_804526682, 1_+_153643726_1536437972
tRF-20-P4R8YP9L	GlyGCC	5'-tRF	Ambiguous	Nuclear	20		4.59067	4.05933	0.653342	0.513536		Yes	No	-31		trna2_GlyGCC_21_-_18827107_18827177	NNNGCATGGGTGGTTCAGTGGTAGAATTCTCGCCTGCCACGCGGGAGGCCCGGGTTCGATTCCCGGCCCATGCANNN ---GCATGGGTGGTTCAGTGGTA------------------------------------------------------		1_+_161420467_161420537, 1_+_161435258_161435328, 21_-_18827107_18827177, 1_+_161427898_161427968, 1_+_161413094_161413164
[truncated: 773 more rows]
