# Supplementary material for: Human sperm displays rapid responses to diet
Source: PLoS Biol. 2019 Dec 26;17(12):e3000559. doi: 10.1371/journal.pbio.3000559 (PMC6932762; doi:10.1371/journal.pbio.3000559)
Supplement: S5 Table — Contains the sequences, MINTmap IDs, and the genome coordinates for the tsRNA presented in Fig 3. Also contains the center scaled RPM differences between Sugar and Healthy diets for each participant, which were used to construct the cladogram in Fig 3. The numbers in the first column refer to the tsRNA number (1–54) in Fig 3. Note that the R script in S1 Text will regenerate the full analytical procedure for Fig 3. (XLSX) [file pbio.3000559.s014.xlsx]

## Sheet: Table S5
Table S5 More information about tsRNA in Fig 3
							Center scaled differences Sugar vs Healthy
Number in Fig 3	Isodecoder	MINTmap_id	tsRNA sequence	tsRNA length	tsRNA type	Chromosome type	S1_Sugar	S2_Sugar	S4_Sugar	S5_Sugar	S6_Sugar	S7_Sugar	S8_Sugar	S9_Sugar	S10_Sugar	S11_Sugar	S12_Sugar	S13_Sugar	S14_Sugar	S15_Sugar	S16_Sugar	Multimapping
1	MT_SerTGA	tRF-24-DMI2669KK4	AAGTCATGGAGGCCATGGGGTTGG	24	i-tRF	MT	-1.001117	-0.335726	0.064236	0.809620	0.916882	-0.017574	0.616911	0.095142	-1.515613	-0.953848	-1.782860	-0.055752	1.713170	0.164227	1.282302	1_-_567997_568065, MT_-_7446_7514
2	MT_SerTGA	tRF-23-1690PQR304	AGTCATGGAGGCCATGGGGTTGG	23	i-tRF	MT	-0.594747	-0.393546	0.371570	1.224332	0.109733	-0.134465	0.685223	-0.230380	-1.359311	-0.544033	-1.997643	-0.495524	1.758480	0.276206	1.324106	1_-_567997_568065, MT_-_7446_7514
3	MT_SerTGA	tRF-27-OB1690PQR3P	GAAAAAGTCATGGAGGCCATGGGGTTG	27	5'-tRF	MT	-1.090543	0.027736	0.213109	0.246319	-0.052573	-0.092425	-0.081556	1.654433	-0.885847	-0.857468	-1.826603	0.167219	1.143599	-0.450492	1.885093	1_-_567997_568065, MT_-_7446_7514
4	MT_ThrTGT	tRF-16-ZLBS5E0	TTGTAAACCGGAGATG	16	i-tRF	MT	-0.761917	-0.235433	-0.694419	-0.324530	-0.205734	-0.200334	2.013601	0.766237	-0.740318	-0.810516	-1.104807	-0.332630	1.873205	-0.548624	1.306221	MT_+_15888_159536
5	MT_HisGTG	tRF-33-Z4D7OOJ0QXL1D3	TTGTGAATCTGACAACAGAGGCTTACGACCCCT	33	i-tRF	MT	-0.634933	0.371717	-0.160742	-0.482227	0.393819	-0.210974	1.470794	0.000000	-1.446682	-1.508970	-0.984548	0.204947	1.709898	-0.287327	1.565230	MT_+_12138_122063
6	MT_HisGTG	tRF-30-XENDBP1IUUK7	TGAATCTGACAACAGAGGCTTACGACCCCT	30	i-tRF	MT	-0.535791	-0.354445	-0.515012	-0.719027	-0.263771	-0.515957	0.192429	0.199041	-0.272272	0.093255	-0.724694	0.512619	3.313103	-0.685025	0.275546	MT_+_12138_122060
7	MT_HisGTG	tRF-34-BDHPIWOMXF02IW	AAAACATCAGATTGTGAATCTGACAACAGAGGCT	34	i-tRF	MT	-0.695812	1.357404	-0.750162	-1.279569	1.013188	-0.265039	0.187876	0.777672	-0.337506	-0.852823	-1.313790	0.405275	0.900463	-0.957496	1.810319	MT_+_12138_122064
8	MT_HisGTG	tRF-17-FN7BWU2	AGATTGTGAATCTGACA	17	i-tRF	MT	0.538723	0.051275	0.134462	-0.388013	3.420361	-0.470471	-0.741194	-0.220179	-0.304096	-0.431066	-0.587225	-0.153045	-0.190990	-0.574820	-0.083722	MT_+_12138_122067
9	MT_ValTAC	tRF-16-NU3INDD	CTTGACCGCTCTGACC	16	3'-tRF	MT	-0.062180	0.176974	0.004047	0.224804	3.493850	-0.514732	-0.354683	-0.483458	-0.441146	-0.433788	-0.439307	-0.424590	-0.512892	-0.251663	0.018764	MT_+_1602_16706
10	MT_ThrTGT	tRF-31-M0IBB7Z92K01B	CGGAGATGAAAACCTTTTTCCAAGGACACCA	31	3'-tRF	MT	0.362261	0.353457	-0.398780	0.577465	3.290999	-0.248137	-1.106999	-0.165968	-0.180641	-0.511274	-0.495623	-0.373347	-0.454538	-0.394868	-0.254007	MT_+_15888_159531
11	MT_ThrTGT	tRF-17-ZZK0O52	TTTTTCCAAGGACACCA	17	3'-tRF	MT	-0.625630	1.202581	-0.217258	-1.097558	3.132209	0.161366	-0.255120	-0.280813	0.059949	-0.422796	-0.463363	-0.251064	-0.539088	-0.422796	0.019382	MT_+_15888_159537
12	MT_ThrTGT	tRF-16-Z92K01B	TTTTCCAAGGACACCA	16	3'-tRF	MT	-0.181236	0.304083	-0.097689	-0.836462	3.475079	-0.165277	-0.026347	-0.376489	-0.220662	-0.439384	-0.614924	-0.330492	-0.103322	-0.422487	0.035609	MT_+_15888_159536
13	MT_ValTAC	tRF-16-ZDL9X1B	TTGACCGCTCTGACCA	16	3'-tRF	MT	-0.221614	-0.083891	-0.226330	0.079300	3.563865	-0.247083	0.093450	-0.329150	-0.329150	-0.381975	-0.474419	-0.298021	-0.404615	-0.346130	-0.394238	MT_+_1602_16706
14	MT_ValTAC	tRF-17-NU3IND2	CTTGACCGCTCTGACCA	17	3'-tRF	MT	-0.367442	-0.015000	-0.193584	0.239203	3.526970	-0.270554	0.046441	-0.469731	-0.306845	-0.391410	-0.427701	-0.392086	-0.553115	-0.377232	-0.047915	MT_+_1602_16707
15	MT_ValTAC	tRF-18-EY0VWUD2	ACTTGACCGCTCTGACCA	18	3'-tRF	MT	-0.612247	-0.081798	-0.531631	0.527654	3.445930	-0.357502	0.201968	-0.452628	-0.223681	-0.431668	-0.613859	-0.207558	-0.155964	-0.239804	-0.267213	MT_+_1602_16708
16	MT_ThrTGT	tRF-16-BS5EOBD	AACCGGAGATGAAAAC	16	i-tRF	MT	-0.718222	0.169062	-0.583519	1.360893	3.018329	-0.223334	0.420899	-0.281901	-0.384392	-0.686011	-0.738720	-0.445887	-0.217477	-0.659656	-0.030064	MT_+_15888_159536
17	MT_HisGTG	tRF-27-JE9UHY0DFK3	CAGATTGTGAATCTGACAACAGAGGCT	27	i-tRF	MT	0.982548	0.733340	0.400286	0.663468	2.885380	-0.338023	-0.855071	-0.282125	-0.773554	-0.596547	-0.766567	-0.400907	-0.549966	-0.680393	-0.421868	MT_+_12138_122067
18	MT_HisGTG	tRF-29-FN7BWU2F5JK1	AGATTGTGAATCTGACAACAGAGGCTTAC	29	i-tRF	MT	0.692616	0.069734	1.175668	-0.057385	2.886325	-0.447822	-0.447822	-0.491405	-0.273487	-0.656660	-1.186927	0.302180	-0.927242	-0.527725	-0.110049	MT_+_12138_122069
19	MT_HisGTG	tRF-25-JE9UHY0DFK	CAGATTGTGAATCTGACAACAGAGG	25	i-tRF	MT	1.558334	0.658902	1.309628	0.263697	2.069375	-0.673211	-0.475609	-0.325703	-0.274599	-1.228543	-1.259205	-0.301855	-0.329110	-0.955987	-0.036114	MT_+_12138_122065
20	MT_ThrTGT	tRF-33-08F4BDNZ8O6FD2	ACCGGAGATGAAAACCTTTTTCCAAGGACACCA	33	3'-tRF	MT	-0.545534	1.089421	-0.565291	1.484576	1.713437	1.112471	-1.218944	0.531264	-0.738172	-1.274924	-0.886355	-0.532362	-0.492846	-0.346310	0.669568	MT_+_15888_159533
21	ArgCCT	tRF-18-KK5Y930K	CCAGGGATTGTGGGTTCG	18	i-tRF	Auto	0.745645	-0.640126	1.494890	1.374594	0.715334	1.360386	0.206682	-0.533091	-1.388423	-1.035113	-1.037008	-0.779366	-0.482889	-0.808729	0.807214	17_+_73030001_730300738, 7_+_139025446_1390255188, 16_+_3243918_32439908, 16_+_3202901_32029738, 17_-_73030526_730305988
22	ArgCCT	tRF-16-JKIWRND	CAGGGATTGTGGGTTC	16	i-tRF	Auto	0.341987	-0.630268	1.015731	1.164859	0.720524	1.339647	1.107190	-0.683872	-1.174192	-1.656889	-0.831222	-0.582506	-0.485966	-0.727061	1.082039	17_+_73030001_730300736, 7_+_139025446_1390255186, 16_+_3243918_32439906, 16_+_3202901_32029736, 17_-_73030526_730305986
23	LysCTT	tRF-39-ML5F924ZDRJKW42E	CGGTAGAGCATGGGACTCTTAATCCCAGGGTCGTGGGTT	39	i-tRF	Auto	0.019446	-0.516567	0.700763	1.036578	-0.142004	1.965452	0.761038	-0.545628	-1.214029	-1.360410	-0.904046	-0.434766	0.040972	-0.907275	1.500477	14_-_58706613_587066859, 18_-_43669271_436693439, 15_+_79152904_791529769
24	ArgCCT	tRF-16-KK5Y93E	CCAGGGATTGTGGGTT	16	i-tRF	Auto	-0.075017	-0.625878	1.230584	0.440559	0.236681	1.757922	1.030627	-0.580790	-1.598217	-0.916012	-0.963060	-0.412199	0.124940	-1.004228	1.354087	17_+_73030001_730300736, 7_+_139025446_1390255186, 16_+_3243918_32439906, 16_+_3202901_32029736, 17_-_73030526_730305986
25	LysCTT	tRF-34-5F924ZDRJKW42E	GAGCATGGGACTCTTAATCCCAGGGTCGTGGGTT	34	i-tRF	Auto	0.231452	-0.413456	-0.111109	2.063409	-0.791763	0.521884	0.749762	-0.739634	-1.701784	-0.285368	-0.586226	-0.563885	0.143578	-0.428350	1.911491	14_-_58706613_587066854, 18_-_43669271_436693434, 15_+_79152904_791529764
26	LysCTT	tRF-38-RPFQRDWXHR13M80E	GGTAGAGCATGGGACTCTTAATCCCAGGGTCGTGGGTT	38	i-tRF	Auto	0.534288	-0.687955	0.132379	1.508779	-0.271365	0.569157	1.242675	-0.588854	-1.697315	-1.231174	-0.605371	-0.350278	0.409494	-0.720989	1.756531	14_-_58706613_587066858, 18_-_43669271_436693438, 15_+_79152904_791529768
27	LysCTT	tRF-40-W3FJI0E7UM8KSWRN	TCGGTAGAGCATGAGACTCTTAATCTCAGGGTCGTGGGTT	40	i-tRF	Auto	-0.299158	-0.493549	0.368934	0.122364	0.166358	1.723535	1.639640	-0.658270	-1.513592	-0.923257	-0.251072	-0.394307	-0.518104	-0.756489	1.786968	16_+_3225692_32257640, 5_-_180648979_1806490510, 1_-_145395522_1453955940, 6_+_26556774_265568460, 5_+_180634755_1806348270
28	LysCTT	tRF-41-S8V0JUO9YE4PRS93E	GTCGGTAGAGCATGAGACTCTTAATCTCAGGGTCGTGGGTT	41	i-tRF	Auto	-0.245915	-0.475581	0.293491	-0.251195	-0.186959	1.683805	1.586131	-0.508139	-1.176018	-0.685008	0.035667	-0.482621	-0.991229	-0.688528	2.092100	16_+_3225692_32257641, 5_-_180648979_1806490511, 1_-_145395522_1453955941, 6_+_26556774_265568461, 5_+_180634755_1806348271
29	LysCTT	tRF-33-FQRDWXHR13M80E	AGCATGGGACTCTTAATCCCAGGGTCGTGGGTT	33	i-tRF	Auto	1.157260	-0.512237	0.081146	2.080531	-0.299228	0.852269	0.587390	-0.612518	-1.576593	-1.068275	-0.537826	-0.228686	-0.289545	-0.914051	1.280362	14_-_58706613_587066853, 18_-_43669271_436693433, 15_+_79152904_791529763
30	LysCTT	tRF-32-P46INO86RM7KQ	GCATGGGACTCTTAATCCCAGGGTCGTGGGTT	32	i-tRF	Auto	1.476848	-0.457834	0.167591	1.733994	-0.433498	0.977967	0.840066	-0.504883	-1.839286	-0.779875	-0.667120	-0.609526	-0.298030	-0.667932	1.061520	14_-_58706613_587066852, 18_-_43669271_436693432, 15_+_79152904_791529762
31	LysCTT	tRF-36-V0J8O9YEKPRS93E	TAGAGCATGGGACTCTTAATCCCAGGGTCGTGGGTT	36	i-tRF	Auto	1.045214	-0.467514	0.209479	1.943980	-0.472183	1.168941	1.075562	-1.027784	-1.389625	-0.719635	-0.749983	0.125438	-0.637929	-0.953081	0.849120	14_-_58706613_587066856, 18_-_43669271_436693436, 15_+_79152904_791529766
32	LysCTT	tRF-29-924ZDRJKW42E	TGGGACTCTTAATCCCAGGGTCGTGGGTT	29	i-tRF	Auto	1.417604	-0.559480	0.197880	2.571410	-0.463174	0.990303	0.363377	-0.590336	-0.918993	-0.753028	-0.743678	-0.672150	-0.561818	-0.677292	0.399375	14_-_58706613_587066859, 18_-_43669271_436693439, 15_+_79152904_791529769
33	LysCTT	tRF-30-IKE7UMKKSWRN	ATGGGACTCTTAATCCCAGGGTCGTGGGTT	30	i-tRF	Auto	0.705803	-0.574405	0.294231	2.407531	-0.380180	1.493781	0.696715	-0.630382	-1.105674	-0.863592	-0.715450	-0.651246	-0.608927	-0.647697	0.579492	14_-_58706613_587066850, 18_-_43669271_436693430, 15_+_79152904_791529760
34	LysCTT	tRF-31-J8O9YEKPRS93E	CATGGGACTCTTAATCCCAGGGTCGTGGGTT	31	i-tRF	Auto	0.732801	-0.476376	0.190195	1.467933	-0.448328	1.756376	1.366822	-0.515504	-1.577862	-1.047722	-0.655398	-0.501654	-0.522430	-0.611421	0.842568	14_-_58706613_587066851, 18_-_43669271_436693431, 15_+_79152904_791529761
35	LysCTT	tRF-30-IKE7UM8KSWRN	ATGGGACTCTTAATCTCAGGGTCGTGGGTT	30	i-tRF	Auto	2.250827	-0.623393	-0.101747	0.923469	-0.592405	0.804678	1.520006	-0.659547	-0.806744	-0.933282	-0.370317	-0.610481	-0.760261	-0.835151	0.794349	16_+_3241501_32415730
36	ArgCCT	tRF-17-KK5Y935	CCAGGGATTGTGGGTTC	17	i-tRF	Auto	1.383778	-0.460154	2.217691	-0.777145	0.300209	1.145517	-0.107943	-0.365886	-0.885916	-1.033016	-0.864162	-0.199103	-0.347239	-1.014370	1.007740	17_+_73030001_730300737, 7_+_139025446_1390255187, 16_+_3243918_32439907, 16_+_3202901_32029737, 17_-_73030526_730305987
37	ArgCCG	tRF-16-Q86N7KE	GCTGGGGATTGTGGGT	16	i-tRF	Auto	-0.797448	-0.468356	0.923387	2.475975	-0.065235	0.368843	1.264593	-0.484508	-1.265176	-1.074720	-0.430669	-0.497968	-0.418555	-0.362024	0.831860	17_-_66016013_660160856
38	ArgCCT	tRF-17-JKIWRNK	CAGGGATTGTGGGTTCG	17	i-tRF	Auto	-0.353902	-0.585219	0.832561	2.181506	0.491056	1.156991	0.789339	-0.629508	-1.190056	-1.325858	-0.683668	-0.553736	-0.428607	-0.658055	0.957157	17_+_73030001_730300737, 7_+_139025446_1390255187, 16_+_3243918_32439907, 16_+_3202901_32029737, 17_-_73030526_730305987
39	ArgCCG	tRF-18-NK5Y930K	CTGGGGATTGTGGGTTCG	18	i-tRF	Auto	-0.430150	-0.518530	1.334037	2.883224	-0.085698	0.706317	0.270652	-0.506633	-0.942580	-0.771770	-0.475190	-0.540058	-0.528727	-0.556771	0.161878	17_-_66016013_660160858
40	ArgCCG	tRF-17-9KIWRNK	TGGGGATTGTGGGTTCG	17	i-tRF	Auto	-1.019626	-0.436024	1.270383	2.767665	-0.099722	0.841136	0.327658	-0.403660	-1.031867	-0.637266	-0.355113	-0.428556	-0.561956	-0.555317	0.322264	17_-_66016013_660160857
41	ArgCCG	tRF-16-9KIWRND	TGGGGATTGTGGGTTC	16	i-tRF	Auto	0.029643	-0.533397	1.442319	2.370214	-0.169004	1.237060	0.422327	-0.534781	-1.248345	-0.819376	-0.722666	-0.482352	-0.584750	-0.743730	0.336840	17_-_66016013_660160856
42	ArgCCG	tRF-17-NK5Y935	CTGGGGATTGTGGGTTC	17	i-tRF	Auto	-0.105107	-0.513141	1.628581	2.447272	-0.168705	0.972012	0.421238	-0.499614	-1.322949	-0.718470	-0.597332	-0.575931	-0.538580	-0.631049	0.201776	17_-_66016013_660160857
43	ArgCCG	tRF-16-NK5Y93E	CTGGGGATTGTGGGTT	16	i-tRF	Auto	0.342166	-0.586307	1.664117	1.950942	-0.195934	1.131195	0.548915	-0.531772	-1.550675	-0.764753	-0.770966	-0.561455	-0.597697	-0.672251	0.594475	17_-_66016013_660160856
44	ArgCCG	tRF-18-Q86N7K05	GCTGGGGATTGTGGGTTC	18	i-tRF	Auto	-0.145552	-0.604548	1.592697	2.423426	0.142411	0.512399	0.500183	-0.819211	-1.299149	-0.782561	-0.679592	-0.512050	-0.316585	-0.667376	0.655508	17_-_66016013_660160858
45	LeuCAA	tRF-19-88I26WIZ	TCCGGATGGAGGCGTGGGT	19	i-tRF	Auto	-0.127044	-0.675068	1.197484	2.767049	-0.156846	0.823304	0.422635	-0.632021	-0.824077	-0.739638	-0.529370	-0.709837	-0.506190	-0.804209	0.493828	1_+_249168054_2491681599
46	ArgCCG	tRF-16-R2Z4R90	GGGGATTGTGGGTTCG	16	i-tRF	Auto	0.075145	-0.626702	1.234525	2.798134	-0.282442	0.910254	0.280591	-0.556740	-0.756633	-0.742196	-0.732201	-0.474561	-0.742196	-0.662239	0.277259	17_-_66016013_660160856
47	LeuCAA	tRF-16-88I26W0	TCCGGATGGAGGCGTG	16	i-tRF	Auto	0.593039	-0.564591	1.162007	2.680713	-0.155372	0.754976	0.363264	-0.426726	-0.962868	-0.833756	-1.072285	-0.678385	-0.490188	-0.599604	0.229775	1_+_249168054_2491681596
48	ArgCCG	tRF-19-Q86N7KKK	GCTGGGGATTGTGGGTTCG	19	i-tRF	Auto	-0.139120	-0.521699	0.816501	3.141789	-0.304739	0.634320	0.192118	-0.354424	-0.856249	-0.881092	-0.559792	-0.435577	-0.566416	-0.370986	0.205367	17_-_66016013_660160859
49	LeuCAA	tRF-18-88I26WDY	TCCGGATGGAGGCGTGGG	18	i-tRF	Auto	0.071722	-0.560478	0.397843	3.263695	-0.172413	0.211098	0.437925	-0.669792	-0.782750	-0.608758	-0.583252	-0.590539	-0.253487	-0.531327	0.370514	1_+_249168054_2491681598
50	ArgCCT	tRF-16-12Z4R90	AGGGATTGTGGGTTCG	16	i-tRF	Auto	-0.122945	-0.678085	0.652677	2.829142	0.332192	0.647952	0.847173	-0.621390	-0.691471	-0.831634	-0.847383	-0.614303	-0.613515	-0.767852	0.479442	17_+_73030001_730300736, 7_+_139025446_1390255186, 16_+_3243918_32439906, 16_+_3202901_32029736, 17_-_73030526_730305986
51	LysCTT	tRF-35-FJIKE7UMKKSWRN	AGAGCATGGGACTCTTAATCCCAGGGTCGTGGGTT	35	i-tRF	Auto	0.140294	-0.495776	0.410419	2.737506	-0.365277	0.659554	0.441447	-0.483000	-1.289724	-1.032375	-0.695632	-0.449234	0.036260	-0.697457	1.082993	14_-_58706613_587066855, 18_-_43669271_436693435, 15_+_79152904_791529765
52	ArgCCG	tRF-16-FYRE980	AGCTGGGGATTGTGGG	16	i-tRF	Auto	0.378119	-0.319373	0.248954	2.858087	-0.810200	0.030808	0.791447	-0.471500	-1.217787	-0.764274	-0.382520	-0.589184	-0.471500	-0.339465	1.058388	17_-_66016013_660160856
53	LeuCAA	tRF-16-90Q4R90	TGGAGGCGTGGGTTCG	16	i-tRF	Auto	-0.258201	-0.952324	0.212932	2.838530	-0.613646	-0.331972	1.168609	-1.282620	-0.108981	-0.207902	-0.596879	-0.150896	-0.548257	0.831607	0.000000	1_+_161440913_1614409956, 1_+_161418741_1614188236, 1_+_161411323_1614114056, 6_+_26521436_265215186, 16_+_57333863_573339456, 1_-_161581736_1615818196, 16_-_57334392_573344746, 6_-_28864000_288641056, 1_+_249168054_2491681596, 1_+_161426122_1614262046, 6_+_28908830_289089346, 6_-_27570348_275704546, 6_-_27573417_275735246, 1_+_161433532_1614336146, 1_-_161500132_1615002146
54	LeuCAA	tRF-18-HRE9XFD2	ATCCCACTTCTGACACCA	18	3'-tRF	Auto	-0.469177	-2.026979	-0.403075	-0.090192	-1.020026	-0.718161	1.480830	-0.411888	1.115066	1.967781	-0.286295	0.548793	0.244724	0.136758	-0.068158	16_+_57333863_573339458, 16_-_57334392_573344748, 6_-_28864000_288641058, 1_+_249168054_2491681598, 6_+_28908830_289089348, 6_-_27570348_275704548, 6_-_27573417_275735248
Center scaled RPM difference between Sugar and Healthy diets for each tsRNA used to generate the cluster analysis and cladogram in Fig 3. Please, refer to S1 text for an R script generating Fig 3 from RPM data.
