# Supplementary material for: Human sperm displays rapid responses to diet
Source: PLoS Biol. 2019 Dec 26;17(12):e3000559. doi: 10.1371/journal.pbio.3000559 (PMC6932762; doi:10.1371/journal.pbio.3000559)
Supplement: S1 Data — Read counts generated by Sports. (XLSX) [file pbio.3000559.s016.xlsx]

## Sheet: Data S1
Data S1. Read counts generated by Sports
General annotation					Number of mapped reads (filter = 20 reads in at least 33% of the samples)
RNA_sequence	Length	Match_Genome	Biotype	Annotation	S10_Start	S10_Healthy	S10_Sugar	S11_Start	S11_Healthy	S11_Sugar	S12_Start	S12_Healthy	S12_Sugar	S13_Start	S13_Healthy	S13_Sugar	S14_Start	S14_Healthy	S14_Sugar	S15_Start	S15_Healthy	S15_Sugar	S16_Start	S16_Healthy	S16_Sugar	S1_Start	S1_Healthy	S1_Sugar	S2_Start	S2_Healthy	S2_Sugar	S4_Start	S4_Healthy	S4_Sugar	S5_Start	S5_Healthy	S5_Sugar	S6_Start	S6_Healthy	S6_Sugar	S7_Start	S7_Healthy	S7_Sugar	S8_Start	S8_Healthy	S8_Sugar	S9_Start	S9_Healthy	S9_Sugar
CGACTCTTAGCGGTGGATCACTCGGCTC	28	Yes	rRNA	5.8S-rRNA	378360	237193	202284	293322	246280	262533	293830	274729	248294	631051	358869	390615	140358	192271	243250	429832	315007	750438	194754	133955	259782	48060	25130	25530	195133	127821	122552	98294	70338	73896	115863	47162	42377	107158	62329	70064	37719	44131	63313	245759	112562	204494	218256	292181	164687
GATGGGAGACCGCCTGGGAATACCGGGTGCTGTAGGCTT	39	Yes	rRNA	5S-rRNA	357606	300482	147879	204810	228500	180422	312691	306303	213032	69317	116668	146832	126229	158820	191722	106290	90247	105971	373710	132677	314826	287453	260470	200074	38695	80553	100301	122967	94806	193041	120585	100416	324343	355640	409091	407536	189954	161784	214926	307719	530326	541551	363136	509734	520114
ATGGGAGACCGCCTGGGAATACCGGGTGCTGTAGGCTT	38	Yes	rRNA	5S-rRNA	341439	299201	134129	280508	355984	253862	369218	400086	285157	76364	121436	171072	143302	184543	218362	123918	103096	116123	421633	178918	385397	239938	236530	180158	28667	67002	84857	103385	86607	175129	100506	77966	275125	324425	381034	385544	231673	183064	253279	343435	594153	600904	440491	570937	625525
TGGGAGACCGCCTGGGAATACCGGGTGCTGTAGGCTT	37	Yes	rRNA	5S-rRNA	293725	324568	104600	235981	334793	230532	473630	513961	372529	88854	146019	203362	175772	255972	290329	147050	118673	132758	517911	257016	469250	263972	265777	200279	29846	72708	85675	142806	124326	255495	155011	118184	412434	322403	360088	372498	447026	338177	430561	402711	702449	699668	498652	665420	716158
GGCTGGTCCGATGGTAGTGGGTTATCAGAACT	32	Yes	other	misc_RNA	214847	200604	101445	159054	222008	163815	236410	156750	149255	405169	364642	439097	128542	125860	289714	228246	380921	522284	104153	56939	88260	68775	33755	32345	419571	244165	116520	121437	86226	158289	457360	29071	237583	74033	94167	74069	55764	68008	80400	619522	151628	368169	82040	92319	68281
TCAGTGCACTACAGAACTTTGT	22	Yes	miRNA	hsa-mir-148a	204034	258928	160871	153856	154671	207958	96665	77922	63040	532329	283417	396992	78174	92584	159470	190632	299789	331578	108470	94610	156621	89281	27977	25880	857953	354763	274701	182916	79227	130603	556362	94141	82498	180577	191893	128927	120382	211960	87258	146201	128331	304994	85270	60678	62100
GCATTGGTGGTTCAGTGGTAGAATTCTCGCCT	32	Yes	tRNA	tRNA-Gly-GCC_5_end;tRNA-Gly-CCC_5_end	193887	208523	193087	113390	143801	149216	156603	105563	77530	612018	701406	844666	84267	102246	92603	326042	602446	520854	56284	35763	69135	95258	46881	44639	468305	157144	127576	141215	151935	151217	54900	42683	17404	65058	129799	70196	92747	107519	50044	110884	74001	139462	100102	74076	48041
GCATTGGTGGTTCAGTGGTAGAATTCTCGCC	31	Yes	tRNA	tRNA-Gly-CCC_5_end;tRNA-Gly-GCC_5_end	188193	145763	149222	125258	114505	116943	207482	140733	87674	204303	205724	219515	79365	79052	130155	128296	128913	144243	72507	40241	76989	69724	31266	25652	358050	149328	126117	129105	92065	85051	178341	96409	39660	69832	102313	72079	103105	105404	55671	57537	51689	76453	74611	92668	49083
TCCCTGGTGGTCTAGTGGTTAGGATTCGGCGCT	33	Yes	tRNA	tRNA-Glu-CTC_5_end	163035	105745	52316	95038	135004	135668	113772	99659	120908	323331	216525	143285	109423	197150	148884	163173	231384	601957	65511	79824	73959	59230	13656	13904	312546	234697	188798	85369	47943	63200	57174	14098	23618	123127	74984	45836	14622	24020	22074	256273	62873	168635	93359	51196	33695
CGCGACCTCAGATCAGACGTGGCGACCCGCTGAATT	36	Yes	rRNA	28S-rRNA	159873	110162	86717	115109	158356	153550	390130	264449	237358	132622	197429	208883	111063	155749	243559	245551	243363	386482	204486	114746	169524	69666	55665	49003	194933	244474	145944	227661	151140	176246	218640	105960	58450	172481	237865	292241	59549	83775	92122	192101	249117	405451	153841	274257	158136
GATGGGAGACCGCCTGGGAATACCGGGTGCTGTAGGCTTT	40	Yes	rRNA	5S-rRNA	155699	111249	59636	97643	113600	91566	118435	133005	102037	28659	41844	60195	62585	77891	79321	38274	41063	45745	141413	42722	134722	69091	57591	45853	15331	31942	37216	35819	24777	43650	33872	31668	80067	147270	169800	184307	42481	34790	50607	162422	227974	267662	196286	237360	232320
GGGAGACCGCCTGGGAATACCGGGTGCTGTAGGCTT	36	Yes	rRNA	5S-rRNA	145193	174578	48968	111720	155438	106921	261027	277452	197630	48475	84355	116735	84539	131231	143813	71685	56489	68760	259734	136706	228258	98298	98996	71367	11281	27934	32618	47895	40477	85258	69610	47402	216997	113080	129837	131114	162083	120744	150034	199369	380610	374542	278384	387830	401091
GGCTGGTCCGAAGGTAGTGAGTTATCTCAATT	32	Yes	other	misc_RNA	132266	73065	38473	59165	59965	43100	130546	121691	78334	21671	29879	34725	67019	78278	147579	17373	14115	19820	71054	39136	59258	7639	5210	4016	7901	11739	13324	11803	6312	9230	8312	5467	3867	28098	30475	34990	17033	16629	33956	34793	42134	62128	41861	60846	59640
GGCTGGTCCGAAGGTAGTGAGTTATCTCAAT	31	Yes	other	misc_RNA	132225	171181	53576	141426	212814	126000	145167	133768	118215	248955	149423	276051	64675	86013	89612	131451	341580	381085	66294	45197	66911	29542	9743	11287	107888	56262	34565	39857	35390	49453	39468	6945	9764	39688	32919	26262	16980	18824	26699	150987	51393	116084	48938	55408	40322
CGCGACCTCAGATCAGACGT	20	Yes	rRNA	28S-rRNA	128587	113291	94644	125462	135783	186691	165962	133510	115527	235133	164720	200226	72701	89935	103700	209594	275344	397506	102713	83612	114004	77700	42390	44039	200616	149467	146058	106614	59353	92996	131496	60101	111703	209979	205552	262983	50025	55229	69893	112259	115829	152762	95294	92707	64351
ATGGGAGACCGCCTGGGAATACCGGGTGCTGTAGGCTTT	39	Yes	rRNA	5S-rRNA	106202	91797	47607	92486	125285	86953	95248	118945	87764	25704	36237	69809	49954	61716	60753	42694	45227	40030	112029	38609	118002	52998	55013	43520	10011	19154	24745	24522	22807	39712	25772	25302	55451	96334	135699	142852	61109	43763	61592	127071	223522	230109	173986	191453	219623
CGCGACCTCAGATCAGACGTGGCGACCCGCTGAAT	35	Yes	rRNA	28S-rRNA	104318	61884	57165	62772	91820	87457	184274	123198	120711	124846	137741	160044	86975	89538	123336	209306	252638	372073	108446	65645	73986	95242	74279	62225	200303	232433	162509	216012	182540	189432	196894	82361	49948	189387	207699	236269	64915	83375	84478	117793	154353	160055	84538	135879	79139
TCCCTGGTGGTCTAGTGGTTAGGATTCGGC	30	Yes	tRNA	tRNA-Glu-CTC_5_end	104167	85651	76562	79108	77402	128114	105967	73412	57187	171061	177775	83935	43060	72265	122229	103206	62991	152129	79053	55080	83728	23792	11540	9902	219261	87113	61768	70471	26559	32421	192080	46512	45165	62365	50138	40811	25674	56541	30038	94523	79372	198963	85921	84542	43156
GGCTGGTCCGATGGTAGTGGGTTATCAGAAC	31	Yes	other	misc_RNA	95799	322257	57545	205536	301665	163437	102054	105401	90880	477323	210598	566729	94591	95844	155473	207746	673114	545343	55261	39583	67446	93147	40968	53350	515713	167228	104470	100653	114917	209080	466372	34335	212061	76155	85364	59202	86168	78316	76998	808732	195993	352208	56118	44033	32478
TGGGAGACCGCCTGGGAATACCGGGTGCTGTAGGCTTT	38	Yes	rRNA	5S-rRNA	94516	105190	35779	82010	120636	83514	138787	168090	125219	29702	42542	76898	65947	91548	94748	54183	51855	49048	143521	63326	145495	34456	35724	28806	12001	21176	25809	31649	30744	47759	34924	36851	50376	84225	112558	129927	117001	76233	99130	146363	242958	269838	196039	227573	261752
CGCGACCTCAGATCAGACGTGGCGACCCGCTGAATTT	37	Yes	rRNA	28S-rRNA	93658	52392	39008	52080	76949	71344	129841	108549	122750	88515	92752	114830	99236	124329	103708	122136	172153	220464	95354	53264	76821	49559	35369	27110	119328	169700	163872	117954	80925	81894	113893	54296	28465	158515	155938	186381	40030	47152	50127	139922	161116	186018	84918	91523	73310
GCATTGGTGGTTCAGTGGTAGAATTCTCG	29	Yes	tRNA	tRNA-Gly-CCC_5_end;tRNA-Gly-GCC_5_end	93360	111029	28042	81911	133156	66188	192633	393654	336117	44582	56913	116709	35902	68522	82819	55275	54951	34626	87101	61461	107606	31355	21585	20521	37424	32754	42355	107290	69444	102858	64227	58959	57142	154583	176838	210193	113394	100014	147044	47790	132509	241102	289635	191833	203165
GGGAGACCGCCTGGGAATACCGGGTGCTGTAGGCTTT	37	Yes	rRNA	5S-rRNA	90661	109093	31391	76440	111425	75394	159557	187882	135202	30151	48144	80925	61477	93449	95323	53210	48427	54519	138798	72352	138996	26433	26291	20611	9587	18341	21668	22931	21302	33728	32146	30829	56201	66247	87641	100022	83921	54600	72421	143794	254920	285026	218750	257559	285057
GGCTGGTCCGATGGTAGTGGGTTATCAGAACTT	33	Yes	other	misc_RNA	86053	58516	20349	38149	43000	33906	69797	62003	48070	77845	47368	41870	52534	66086	129955	22526	31079	50765	63615	41286	54811	14305	8716	7430	74312	37695	27206	28774	12534	23057	68221	9942	30010	41260	37377	43799	15267	15564	25030	94217	35019	93098	42923	39726	33829
GCATTGGTGGTTCAGTGGTAGAATT	25	Yes	tRNA	tRNA-Gly-GCC_5_end;tRNA-Gly-CCC_5_end	81219	61232	64682	70523	67514	119130	72770	63400	51647	199315	111093	60888	35286	52017	64035	77594	44785	143357	31514	32980	53855	8745	3261	3166	94838	34206	26033	17488	6505	9175	35418	9265	7201	17996	12431	10995	6430	9613	7078	59396	16972	35893	50102	30911	21951
CGCGACCTCAGATCAGA	17	Yes	rRNA	28S-rRNA	79999	68879	41003	94829	87805	77825	170742	152553	121066	67533	79945	93557	60467	79888	134791	79627	75274	129726	146364	105394	115679	22939	19159	17188	29859	41840	47004	47336	22608	35655	62176	34781	63863	84833	70261	90544	29975	27341	51044	137138	165877	258953	122735	181079	143020
CTCGCTGCGATCTATTGAAAGTCAGCCCTCGACACAAGGGTTTGT	45	Yes	rRNA	28S-rRNA	78663	16167	26449	14439	60237	47306	11924	19889	32076	4349	6470	23649	34302	29769	7945	3031	12334	4093	18570	2146	54848	3587	1312	1284	20686	60401	87333	65860	29908	16716	37705	66242	14167	75985	64339	83879	69310	67907	86998	45414	27783	56857	78022	87964	51291
GCATTGGTGGTTCAGTGGTAGAATTCTC	28	Yes	tRNA	tRNA-Gly-CCC_5_end;tRNA-Gly-GCC_5_end	78299	70314	55297	73596	73954	112531	74230	77884	65276	239449	120635	90284	31928	48710	57179	90247	59371	163359	41915	42787	60554	21046	8183	7828	212003	73459	58301	46389	21274	30042	74994	19875	22360	62489	34486	31492	30973	31529	28264	74435	27470	59187	53615	38152	26416
GACTCTTAGCGGTGGATCACTCGGCTC	27	Yes	rRNA	5.8S-rRNA	77894	51591	32966	63371	55050	55038	57786	56827	59032	139059	73296	85170	33387	44086	47397	83789	85308	189399	39661	29103	53181	6947	3426	3504	20658	13333	14136	11497	8455	9031	12649	4924	5494	12168	7915	7881	4791	5151	7576	55793	24144	50228	50300	53401	35817
CGCTGCGATCTATTGAAAGTCAGCCCTCGACACAAGGGTTTGT	43	Yes	rRNA	28S-rRNA	75375	25477	30865	26921	60280	51367	22109	34801	44065	3933	7179	30252	31456	35947	13089	3797	10722	4254	33924	3717	73731	6696	4323	3944	8855	24993	37838	40180	18314	18331	32633	56635	17694	54716	70068	80816	53962	54598	64037	25245	36659	58680	79265	88155	58612
TCCCTGTGGTCTAGTGGTTAGGATTCGGCGCT	32	NO	NO_Annotation	NO_Annotation	73633	49033	27167	43646	62448	58874	50732	44516	53032	176984	123796	82922	51187	90463	69042	98438	134523	320826	32310	36876	35694	24482	5866	6172	123611	88195	74782	34038	20287	25978	23763	7726	9308	46514	29382	18904	7705	11351	10334	134542	36914	91801	50655	30137	21177
TCGCTGCGATCTATTGAAAGTCAGCCCTCGACACAAGGGTTTGT	44	Yes	rRNA	28S-rRNA	71212	19686	25404	15741	52986	41761	16029	26660	38443	2952	5100	21705	24825	24268	7683	2496	8531	3175	22157	2368	55498	1758	717	660	8967	27229	38129	32728	10654	9350	22178	38125	10553	47183	47220	60979	32462	28132	40738	32563	24181	54620	51787	55613	34014
GGAGACCGCCTGGGAATACCGGGTGCTGTAGGCTTT	36	Yes	rRNA	5S-rRNA	69648	72996	29341	65783	92553	65388	118465	130697	99532	17653	29117	42705	44844	65835	78782	50232	41158	41703	88504	44315	80146	13543	12453	9221	4419	10428	12408	9838	8436	14277	13933	14678	23485	30717	42678	47899	28766	20251	26563	112106	174205	195517	139078	173955	183916
CGCGACCTCAGATCAGAC	18	Yes	rRNA	28S-rRNA	67166	47561	29653	77676	84506	76884	166163	142952	136266	62593	58763	59752	75178	73396	134824	78240	69671	145925	121945	133698	103059	31791	23788	20587	48004	89305	85052	95900	45348	56144	107992	52054	96270	227549	146528	234686	29294	31607	59686	131567	139112	146841	103855	132785	94717
GAGACCGCCTGGGAATACCGGGTGCTGTAGGCTTT	35	Yes	rRNA	5S-rRNA	64384	62621	33861	58649	85610	58837	92773	102151	77112	17829	29727	42966	43861	60122	76049	61994	50642	44294	68187	34503	62835	14838	15569	13331	6834	11785	15053	10274	11587	16134	16753	16677	15014	29007	46536	51350	40497	27838	35817	103012	168922	180479	120447	150935	169262
CGCGACCTCAGATCAGACGTGGCGACCCGCT	31	Yes	rRNA	28S-rRNA	61955	51102	53428	51450	54186	72846	86575	80619	58268	99678	65176	111437	37229	43128	58758	86480	136040	171623	51450	37125	83607	44834	39476	42161	78939	55158	51417	49425	46122	63618	125355	49861	29399	55937	117849	136583	30356	36325	30164	77952	146847	110150	71071	63926	44245
TGGGAATACCGGGTGCTGTAGGCTT	25	Yes	rRNA	5S-rRNA	61193	39428	32374	53212	60108	43652	70848	65314	40964	15638	25897	22707	36786	47281	68836	49031	36443	45633	71810	38910	54044	49253	41912	34609	10299	22459	29131	17680	17238	24695	24230	18468	46684	70081	80867	86026	49726	33504	52990	81316	118846	114617	69880	102805	101610
GGGAATACCGGGTGCTGTAGGCTT	24	Yes	rRNA	5S-rRNA	60437	42428	25892	48713	52212	38631	82376	75307	48287	16821	25903	25614	38215	49473	70919	40621	28652	42578	75138	41556	58796	43635	39547	34110	8991	16818	22710	21730	20599	30359	20236	15404	46250	60176	72622	74286	32023	22460	34447	85942	127995	139835	78542	109362	110817
TCCCTGGTGGTCTAGTGGTTAGGATTCGGCGC	32	Yes	tRNA	tRNA-Glu-CTC_5_end	55176	26496	23062	17438	21636	24103	82536	31921	25621	36319	43734	22832	19825	26928	43494	28604	29280	65854	11926	9052	11504	10449	3773	3318	53432	41442	32281	22187	13111	11562	32641	4351	7689	18941	9846	9208	4806	6205	6902	29703	9147	25691	19117	20334	7775
GGAGACCGCCTGGGAATACCGGGTGCTGTAGGCTT	35	Yes	rRNA	5S-rRNA	54063	59893	22404	48552	69613	48703	95800	105743	76274	13460	23761	34451	32375	48132	59764	38203	31885	30191	73749	38982	64789	13974	14275	10616	2843	7430	8681	10022	9078	15919	14721	12648	24296	19519	27501	29403	37413	28294	31817	76138	137440	138818	98087	132974	133122
GGCTGGTCCGAAGGTAGTGAGTTATCTCAATTG	33	Yes	other	misc_RNA	52256	29154	8588	19405	18882	12640	77769	79721	58187	5078	8236	9242	20563	31503	63000	4530	2716	5332	36349	20879	27206	1845	777	601	1675	4458	5024	3996	1205	2370	2993	2133	3045	16710	13268	16815	1951	2109	4485	16102	13307	32734	16690	19241	16004
TCCCTGTGGTCTAGTGGTTAGGATTCGGC	29	NO	NO_Annotation	NO_Annotation	50754	45656	40986	42162	40742	62074	52199	38856	29735	106273	110626	56651	23754	38616	63819	70714	41397	90799	43999	30223	47923	13565	6800	5852	91563	39154	33023	34772	14226	16774	96696	35425	25645	31677	29676	26856	16939	28825	17130	54381	51616	125596	58640	58185	31715
GAATACCGGGTGCTGTAGGCTT	22	Yes	rRNA	5S-rRNA	49561	36665	25478	42970	41890	31489	60014	54412	33509	9929	15914	18557	29897	33850	53598	30164	20735	25054	62236	32680	53155	16063	14057	11793	8885	16241	20953	17737	15722	19116	20424	20253	19057	43393	51465	58166	24932	16564	24353	42516	66418	80357	41070	61068	64197
GGAATACCGGGTGCTGTAGGCTT	23	Yes	rRNA	5S-rRNA	49405	34449	24302	41933	42222	32581	62037	55870	36383	15231	24767	24197	31920	39662	59618	31704	23728	32819	55496	31651	46133	22356	18039	15761	8760	17826	22817	17879	15663	20988	25777	22905	36897	45145	52723	56130	27323	18213	27726	65546	84930	105984	66425	93311	95782
AGGCAGTGTAGTTAGCTGATT	21	Yes	miRNA	hsa-mir-34c	48915	54576	28714	29616	28048	26694	69886	51409	36666	7732	33145	36918	37177	56919	149311	21731	17703	12275	69551	40779	71261	12260	10314	10305	4497	9078	16313	10530	5362	8913	14975	29877	16270	19315	38489	44390	20577	15759	14322	27234	106186	114356	54998	60561	57843
CGACTCTTAGCGGTGGATCACTCGGCTT	28	NO	NO_Annotation	NO_Annotation	48781	30289	24666	28506	30939	40217	35513	29816	30382	97345	59640	53097	17514	22276	28880	81709	56725	103581	20281	14462	31462	3283	1959	1883	13082	8876	11103	7547	4637	5900	8308	3238	3245	6381	5335	5847	2353	3781	5731	32173	19579	32377	41156	40151	32163
GCATTGGTGGTTCAGTGGTAGAATTCTCGCT	31	NO	NO_Annotation	NO_Annotation	48248	36949	36170	25186	28606	37009	51101	31684	21996	63996	66141	59393	20042	18778	31332	47409	43934	40021	15702	8863	19086	10142	5186	4176	51995	22373	25422	20651	13261	14451	28182	14414	6753	9713	19173	13314	14129	19791	11430	15096	17380	23527	27657	23728	17298
GAATACCGGGTGCTGTAGGCTTT	23	Yes	rRNA	5S-rRNA	45428	32154	24757	35360	35145	26814	49921	43699	27468	11080	16532	19325	25321	27398	43090	32480	22919	28486	54317	27179	46959	13862	11119	9355	10128	15685	19327	13965	12458	14193	20376	21390	18536	40306	52322	55968	19726	13265	18954	42988	64311	76088	39628	59863	61160
GATGGGAGACCGCCTGGGAATACCGGGTGCTGTAGGCTC	39	NO	NO_Annotation	NO_Annotation	44216	44825	19020	21604	27052	25079	35882	32812	23663	10342	16803	19614	14685	17222	21592	16945	12952	13300	36519	13690	34411	24202	26581	18317	3738	7315	10496	9997	7982	17890	10399	9275	28119	25308	39580	37491	19062	16743	22755	37253	72320	67897	50140	58557	66896
ATGGGAGACCGCCTGGGAATACCGGGTGCTGTAGGCTC	38	NO	NO_Annotation	NO_Annotation	42306	45073	17454	29515	42008	35144	41845	43043	31469	11353	17233	23148	16579	19920	24241	19327	15018	14430	41596	18375	41992	20547	24564	16445	2643	5991	8859	8653	7177	16145	8455	7180	24215	23497	37648	35641	23489	19062	26724	41435	81663	75913	60718	66292	79804
GCATTGTGGTTCAGTGGTAGAATTCTCGCC	30	NO	other	other	41160	32136	32717	27197	25442	25698	48396	35412	20720	38227	41898	44117	19733	18948	31870	30854	27196	23915	19416	10336	20016	14770	7727	6251	66712	25932	25317	24784	22388	19219	36914	25889	9251	15244	24184	17833	32007	28377	15076	10676	12190	15151	15886	21652	10729
GCATTGTGGTTCAGTGGTAGAATTCTCGCCT	31	NO	other	other	39497	41690	40083	22034	28611	28458	32465	23636	15699	107966	129810	153268	18843	21048	20430	73163	116783	80700	13048	7834	15657	18683	10239	10097	83201	23948	22402	24774	32907	30221	10851	11176	3889	11937	26557	15094	26707	26470	11672	16769	14522	22671	19043	16045	9853
CGACTCTTAGCGGTGGATCACTCGGC	26	Yes	rRNA	5.8S-rRNA	39272	29698	18534	34297	35848	30230	60638	54221	41694	28197	28806	29257	24041	35119	50584	39273	28005	41692	45543	34999	42836	15636	14252	14057	19589	23443	27678	22623	19311	19254	41299	18887	13125	37906	32383	43223	15575	17406	23299	38263	51559	55654	38214	57464	40430
TCGGCCCACGGCCCTGGCGGAGCGCTGAGAAGACGGTCGAACTTG	45	Yes	rRNA	18S-rRNA	38159	13328	16475	11704	34248	22091	5632	8532	7104	4849	10345	32928	21163	28639	8154	5577	18257	5178	23333	2391	31590	44918	52490	48207	2430	8616	9654	11796	16889	27394	12249	12056	19728	9482	16359	13991	72627	38785	51201	46522	69467	39360	28340	56267	53649
TGGGAGACCGCCTGGGAATACCGGGTGCTGTAGGCTC	37	NO	NO_Annotation	NO_Annotation	36077	47513	13596	25103	39158	31802	53847	54829	41375	13204	20703	26939	20736	27726	32176	22488	16888	16366	50510	25912	50653	22357	27090	18160	2681	6517	9050	11566	10456	23808	13042	10959	36019	22993	35477	33755	44662	34772	45543	47895	95864	87696	68507	76688	90145
TACCCTGTAGAACCGAATTTGT	22	Yes	miRNA	hsa-mir-10b	34424	25492	16262	22332	21401	21874	40207	36468	25514	21604	13856	23571	26098	35919	69534	23382	24445	26341	28835	20282	30226	7402	4953	4232	85125	42966	47715	14307	7355	10199	35353	7989	2931	18119	16423	16733	10109	11178	14083	16714	25637	36485	19125	18588	18907
TCCCTGGTGGTCTAGTGGTTAGGATTCGGCGCTCTCACCG	40	Yes	tRNA	tRNA-Glu-CTC_5_end	33374	17413	6038	16566	12545	8402	35384	33547	33831	2466	4328	5571	29072	45984	68279	17562	9626	11342	46091	13256	31084	19999	14544	13438	1035	2559	3313	11908	5960	10779	9782	14669	10921	8782	6684	8527	7578	5591	19875	28957	33936	92208	24523	30265	28962
GCATTGGTGGTTCAGTGGTAGAATTCTCGCCG	32	NO	NO_Annotation	NO_Annotation	31907	14209	11060	6177	3607	4284	3300	2161	1876	30410	28527	40825	2041	1763	1816	61001	66475	13570	1252	702	1956	21358	1983	1783	44140	2484	2269	2684	3441	4628	1091	1418	380	762	2857	1376	6593	4948	2470	2392	2501	3651	2820	1939	1561
ATGGGAGACCGCCTGGGAATACCGGGTGCTGTAGGCT	37	Yes	rRNA	5S-rRNA	31230	32142	13161	23167	30420	22688	37214	40519	26297	8740	13589	22220	11451	15476	19693	12374	11495	11360	42602	19626	38044	25271	27924	21051	2759	5418	6681	11681	10934	22063	12793	9704	31014	25416	33281	33564	45326	34879	40512	27214	58098	55667	40291	55999	57470
TACCCTGTAGATCCGAATTTGT	22	Yes	miRNA	hsa-mir-10a	30680	20627	12130	26642	23907	19683	44285	42115	29583	8860	11204	18154	21464	29240	58036	13984	8168	8339	33863	19310	31671	3052	2732	2539	14167	15799	25830	8957	4726	6527	31239	19854	6147	29102	30369	36567	11193	9453	13296	17780	38027	56498	32689	37753	40219
GATGGGAGACCGCCTGGGAATACCGGGTGCTGTAGGCTG	39	NO	NO_Annotation	NO_Annotation	30622	10091	4412	5663	2764	2559	3245	3127	2494	1947	2735	3720	1512	1524	1882	11395	5888	1451	4203	1335	4294	33303	5702	3762	1729	547	772	1246	967	2829	1089	1441	3076	1960	3968	3830	5574	3121	4635	3282	9703	7861	5530	7121	10196
GGAATACCGGGTGCTGTAGGCTTT	24	Yes	rRNA	5S-rRNA	30317	22298	17214	22324	22560	17188	30482	26448	16428	10911	15372	18827	17026	18676	27860	23628	19233	22204	29965	15090	27527	12156	9677	8046	7062	10618	14034	9924	8586	11218	17140	18907	17545	27014	40303	42413	18571	11517	16986	35713	55643	61664	38616	53522	57868
GTCTACGGCCATACCACCCTGAACGCGCCCGATCTCGTC	39	Yes	rRNA	5S-rRNA	30001	25013	14359	27275	28138	23541	45783	43084	29405	10661	12219	23358	23468	32746	47748	18291	22031	15640	49522	19894	50797	8657	6707	5482	6709	10249	12120	13889	11213	12487	14003	14742	9091	14961	14009	15294	15935	13323	19444	22834	23343	31679	23718	36978	25996
ATGGGAGACCGCCTGGGAATACCGGGTGCTGTAGGCTG	38	NO	NO_Annotation	NO_Annotation	29377	10418	4034	7862	4453	3660	3832	4176	3417	2155	2857	4274	1729	1769	2137	12960	6640	1577	4853	1845	5498	27937	5317	3387	1334	509	636	1031	860	2596	892	1139	2585	1876	4097	3619	6797	3664	5470	3620	10752	8808	6863	7947	12413
TCCCTGGTGGTCTAGTGGTTAGGATTCGGCG	31	Yes	tRNA	tRNA-Glu-CTC_5_end	29149	17420	14748	15736	15771	19829	31580	18968	15058	37803	45178	23015	10354	15347	26069	25462	26098	45443	11981	7380	11332	7697	3226	2840	46184	21694	14412	16261	8155	8432	37264	4752	6833	8716	7251	5218	4050	7107	6454	22279	12635	30078	13881	12580	6809
GATGGGAGACCGCCTGGGAATACCGGGTGCTGTAGGCT	38	Yes	rRNA	5S-rRNA	29075	26741	10567	16005	18475	15014	31484	31215	20785	7860	11169	17986	8902	12498	17744	8395	8071	9898	34249	15117	27979	21505	20075	14978	3288	6354	6947	10639	8103	17281	11649	8283	29254	25924	29006	30189	23070	19663	23316	25230	45117	45846	32005	46970	42426
CGACTCTTAGCGGTGGATCACTCGGCT	27	Yes	rRNA	5.8S-rRNA	28013	23036	17425	21104	19442	20018	25745	22346	18689	62497	41230	48042	12350	15059	17768	42021	39513	55946	20183	12827	22244	5811	4873	4570	11178	7310	8436	6090	6059	7538	9359	4873	4748	6728	8685	8959	5322	5672	6062	25698	25894	27466	25480	29267	20941
GGCTGGTCCGATGGTAGTGGGTTATCAGAACC	32	NO	NO_Annotation	NO_Annotation	27308	31476	13941	17163	26398	22575	27519	17408	17349	61073	51965	59096	15382	14032	33151	35338	54892	64613	10290	5777	9790	5775	3586	3009	39003	21804	11974	11089	7171	15430	39262	2679	20785	5483	9594	6977	5672	7164	8826	74042	21278	46592	11411	10681	9247
TCCCTGTGGTCTAGTGGTTAGGATTCGGCGC	31	NO	NO_Annotation	NO_Annotation	27207	13782	12549	9067	11048	11976	39657	16336	12951	20879	25809	14090	10170	14067	22377	18291	17680	37410	6295	4582	6212	5028	1944	1741	23462	17490	14775	9874	6361	5219	14379	2791	3449	9054	4787	4360	2813	3407	3673	17154	5915	15353	11326	11909	4784
GGGAATACCGGGTGCTGTAGGCTTT	25	Yes	rRNA	5S-rRNA	27058	20184	12893	19633	20880	15557	30513	27593	16520	8256	9942	12580	15975	18595	27148	20364	16042	20933	30592	15318	26574	11405	9310	8198	6372	9005	11867	8715	8159	10191	9646	9354	11555	27155	35404	38543	14528	9451	14941	31425	48478	54534	30870	43273	45911
GCATTGGTGGTTCAGTGGTAGAATTCTCGCCTG	33	Yes	tRNA	tRNA-Gly-GCC_5_end	26948	15568	23433	17097	10980	11981	13586	11948	6062	30115	18120	32569	13231	12792	18356	34131	30498	23390	14420	7451	14469	10733	5214	3950	18812	11323	9894	10202	8309	7883	11043	12915	6022	5787	13966	9186	13031	13401	6608	11834	11040	14385	10284	16560	10427
TGGAGTGTGACAATGGTGTTT	21	Yes	miRNA	hsa-mir-122	26771	16120	6207	19750	15630	14810	38727	34319	24323	5276	11213	8499	19209	26379	59595	6742	3728	8176	32838	20762	29381	8885	4434	3085	4074	10134	14287	9271	2702	5699	7730	6153	10608	34327	27565	30462	2145	3448	4921	25057	41129	49708	23860	26684	23306
GCAGCCGACTTAGAACTGGTGCGGACCAGGGGAATCCGACTGTT	44	Yes	rRNA	28S-rRNA	26445	4974	19798	6369	18658	12329	3219	4933	5557	876	2242	7712	8088	7345	2675	1970	5296	1081	8347	694	21951	4718	5361	5223	1066	2923	5807	6744	5228	5668	4960	7814	4277	11610	20127	30752	13602	9053	11564	10872	32820	27125	26188	33551	27727
GCATTGGTGGTTCAGTGGTAGAATTCTCGCCC	32	NO	NO_Annotation	NO_Annotation	26431	34319	27635	13459	19050	22406	19615	12777	9780	93985	102823	120231	10637	11990	11327	53324	90806	67653	6378	4047	8349	8689	5171	4248	47178	15345	14423	13234	13901	15145	5165	5030	1748	5209	14128	7378	10617	12780	5785	14017	10910	18409	14561	9169	6558
TAGCTTATCAGACTGATGTTGAC	23	Yes	miRNA	hsa-mir-21	26066	40343	20815	20327	18047	22637	12927	11978	9403	46039	32816	31361	36214	22709	70732	26108	39181	45802	15073	11885	18396	3663	1527	1131	119028	59098	25085	22701	8011	14523	98791	17777	27205	6912	13627	8713	14839	12480	3957	230890	90440	399797	15433	14726	13058
CGCGACCTCAGATCAGACGTGGCGACCCGCTGAA	34	Yes	rRNA	28S-rRNA	25218	13518	14156	18189	23900	22334	43434	34390	32255	20167	25964	27576	24948	27398	39257	38651	44999	66195	38920	30201	27004	23234	21366	18048	31237	45110	33342	34746	27537	29813	43780	23062	19199	38816	41116	46378	13841	14836	21799	44726	47597	53467	25657	45241	31733
TGGGAGACCGCCTGGGAATACCGGGTGCTGTAGGCTG	37	NO	NO_Annotation	NO_Annotation	25026	11180	3196	6757	4074	3271	5085	5266	4548	2466	3442	4949	2133	2426	2941	15155	7829	1790	5917	2585	6705	30710	6041	3860	1367	531	712	1394	1321	3768	1380	1738	3907	1882	3567	3468	12799	6460	9182	4253	13027	10163	7915	9413	14236
TCCCTGGTGGTCTAGTGGTTAGGATTCGGCGCG	33	NO	NO_Annotation	NO_Annotation	25003	6798	2863	4830	3216	3767	2232	1890	2597	15507	8761	6651	2485	3170	2594	28963	24431	14884	1442	1351	1987	12117	566	599	26899	3411	3216	1502	1024	1829	1047	404	454	1426	1493	809	911	989	1007	5044	2020	4246	2594	1253	1064
GCATTGTGGTTCAGTGGTAGAATTCTCG	28	NO	other	other	24707	30868	7343	21416	35794	18182	52368	114001	90549	10446	14055	30121	10465	19697	23841	16316	14195	7329	25116	18083	31892	7312	5593	5828	8207	6863	10325	24748	19635	27786	16973	16936	14077	37692	43913	54434	38191	29850	42647	11498	34184	57977	75433	52446	51583
TGGGAATACCGGGTGCTGTAGGCTTT	26	Yes	rRNA	5S-rRNA	24620	17182	15038	18539	21210	15165	22753	20337	11993	6323	8635	9775	13128	14526	21921	21566	18278	18735	24591	11840	21845	11430	9360	8030	6095	9092	12335	6078	6051	7273	9983	10363	9718	24888	36518	40894	22201	14167	21563	24391	41752	39007	24336	35876	37502
TCCCACATGGTCTAGCGGTTAGGATTCCTG	30	Yes	tRNA	tRNA-Glu-TTC_5_end	24320	25163	5691	23009	35709	19417	72932	118628	87265	4258	4855	5884	19842	39119	47180	5995	3748	3884	25695	21430	26538	11511	5513	5766	18251	29762	46350	35162	15399	19585	27493	26407	19769	103892	67411	90649	30015	26217	59574	6880	10514	21893	32105	24578	19122
AACCCGTAGATCCGATCTTGT	21	Yes	miRNA	hsa-mir-99a	24204	27397	15752	16804	15614	16329	14068	11205	10248	82696	44446	66670	12480	18166	21954	37746	70358	85808	12504	9199	13993	5561	2314	2172	33723	12351	10741	11289	5551	10613	23623	3980	4786	7977	8389	6344	3659	8235	3479	31301	23246	37335	22605	18555	16405
AATACCGGGTGCTGTAGGCTTT	22	Yes	rRNA	5S-rRNA	24201	20033	17145	18547	18364	14164	20025	18708	11711	9536	12810	16988	12264	11604	18049	26217	19759	19349	27404	13221	26297	10604	9644	8115	7463	7691	10001	8661	10659	11275	9838	11267	8799	16860	32725	32769	22160	12716	17111	21733	48674	41400	26327	34179	42296
TCAGTGCACTACAGAACTTTGC	22	NO	NO_Annotation	NO_Annotation	23845	37798	20548	15118	17465	26614	10221	7986	6594	73016	37611	50004	8832	9574	16613	27877	40358	37233	10012	9161	16064	6789	2686	2130	73826	28970	26135	14728	6256	11071	43180	8029	6601	11884	17516	11007	11580	20829	8694	16021	16263	35719	10817	6418	7692
GGCTGGTCCGATGGTAGTGGGTTATCAGAACG	32	NO	NO_Annotation	NO_Annotation	23672	8962	4079	5611	3342	2827	3202	2000	2371	13849	10039	12946	2015	1526	3738	29696	30334	8576	1590	710	1547	10575	975	744	26153	2157	1112	1640	1142	3006	5836	527	3010	550	1167	884	2095	1666	2213	10445	3590	6750	1554	1541	1588
GTCTACGGCCATACCACCCTGAACGCGCCCGATC	34	Yes	rRNA	5S-rRNA	23556	18070	10146	26643	27159	18616	38385	33412	23794	7656	10450	16053	18145	28030	46807	16400	15540	16920	33012	16799	27395	24713	28883	21129	8014	10668	15980	22242	29238	32556	44125	27581	17373	44339	58231	64229	16102	26450	28852	22873	50895	43594	31243	34318	30647
GGCTGGTCCGAAGGTAGTGAGTTATCTCAATTGAA	35	NO	NO_Annotation	NO_Annotation	23543	18546	5030	6719	6674	4460	30143	31690	22276	3885	6222	10132	10286	14818	27070	3157	2164	3589	16687	7644	11108	1387	940	816	1790	5026	7830	4410	1717	2945	3073	4957	4550	21399	18295	21920	2467	2193	4301	4967	8026	15653	10812	10831	9806
ATTGATCATCGACACTTCGAACGCACTTGCGGCCCCGGGT	40	Yes	rRNA	5.8S-rRNA	23512	15560	9075	16139	15303	14163	36920	32794	26582	3031	6768	10507	13167	19529	28040	6494	5164	5352	25760	11911	22657	7610	6194	4966	8527	21280	28784	18788	10667	11460	21740	22918	13039	33544	32688	37828	26919	23915	29858	10139	19843	28516	22481	35228	24442
GCATTGGTGGTTCAGTGGTAGAATTCTCGCCTGCCACGCGGGAGG	45	Yes	tRNA	tRNA-Gly-GCC_5_end	23092	4704	4777	4970	13002	6959	1757	3590	6055	190	257	1298	7648	10044	3007	610	1701	276	2477	246	8438	8963	6924	10219	231	681	1271	6935	5016	6081	3634	6440	1961	8029	7399	10797	12688	7909	24662	2601	2447	7533	3106	2929	2280
TCCCACATGGTCTAGCGGTTAGGATTCCTGGTT	33	Yes	tRNA	tRNA-Glu-TTC_5_end	23052	13911	17957	13331	13116	14262	13600	11216	6227	17444	18456	21153	17593	13262	16815	18347	18919	20857	9090	4359	9475	14386	7418	6269	52450	23799	24562	18005	19723	14623	21889	25521	4538	9417	18711	14187	24394	23993	14291	4589	4967	6264	5735	7773	4205
TCCCTGGTGGTCTAGTGGTTAGGATTCGGCGCC	33	NO	NO_Annotation	NO_Annotation	22222	17042	7438	11045	17453	20026	14151	11685	14911	49751	31953	20546	13952	22781	17738	26922	35041	77827	6989	8774	8868	5412	1493	1324	31839	22537	21606	7520	4420	6255	5115	1520	2135	9300	7917	4520	1686	2822	2593	32122	9131	22440	13608	6425	4507
TAGGATGGGGTGTGATAGGTG	21	Yes	Mt_tRNA	Mt_tRNA	22174	12472	3662	38948	29810	24294	16272	19869	13702	2177	3633	5250	12077	18450	33400	5358	2525	4575	16746	11191	18174	4705	2482	1805	7936	14071	20715	19386	5520	9136	9823	13768	9582	47598	41333	49341	6715	7763	15740	2894	5492	9266	8507	8076	10000
GCATTGGTGGTTCAGTGGTAGAATTCT	27	Yes	tRNA	tRNA-Gly-GCC_5_end;tRNA-Gly-CCC_5_end	22107	26885	18301	19126	23054	22979	30838	49619	45337	66741	30703	51084	7554	13952	16780	24385	20078	21080	14704	12143	20110	8859	5340	4576	59101	16131	18203	26793	14923	21835	35356	18057	14542	37668	36587	36554	43298	32702	31414	9151	13139	22302	28812	18991	14832
AATACCGGGTGCTGTAGGCTT	21	Yes	rRNA	5S-rRNA	21866	20004	15505	18495	17596	13027	19083	18710	10943	7272	10570	14291	11342	10657	16345	20503	15424	13881	25511	12373	24664	12944	13615	11768	5661	6212	8879	10256	13740	15382	10117	10799	9503	16823	33051	32728	25522	15715	20441	16317	47914	35860	24179	29358	37818
TCCCTGGTGGTCTAGTGGTTAGGATTC	27	Yes	tRNA	tRNA-Glu-CTC_5_end	21700	15200	16068	19021	19357	40824	21929	13886	14296	61353	40958	16149	13138	22808	33657	30791	17846	64968	12039	13250	13986	3983	1781	1392	33501	14542	9404	8248	2944	4471	30376	2349	4580	7064	4221	2610	1467	4194	1988	42188	19913	55238	12161	7821	4452
TCCCTGTGGTCTAGTGGTTAGGATTCGGCGCTCTCACCG	39	NO	NO_Annotation	NO_Annotation	21483	12569	4387	10760	8074	5448	25275	23164	21988	2190	3934	4859	19832	31782	52460	17783	8649	10473	33944	11339	23280	9325	7620	7601	595	1077	1463	4900	2691	4943	4885	7760	5083	3903	2999	3838	5210	3277	11328	23393	28401	76112	19383	24412	24576
CGCGACCTCAGATCAGACG	19	Yes	rRNA	28S-rRNA	21134	13748	10496	25615	19560	18568	48065	36798	28861	24716	21494	24009	10793	13716	26931	20465	21872	29725	33316	21660	25352	30219	17839	14550	25904	32809	28216	41372	14614	28064	49115	21786	101209	104584	91957	133465	9480	11683	19741	22061	28462	34140	26401	32212	18646
TCAGTGCACTACAGAACTTTGG	22	NO	NO_Annotation	NO_Annotation	21068	10910	5805	5133	2235	3363	1143	876	849	17730	7506	11775	1127	937	1689	22433	22403	5053	1368	982	2670	13193	727	623	49902	2830	2633	2004	1019	2359	5829	1587	885	1187	2194	1407	4612	5262	2436	1724	2702	4924	1546	928	1238
TCGTACGACTCTTAGCGGTG	20	Yes	rRNA	45S-rRNA	20807	18781	8478	16757	13255	11037	31314	26892	19778	8703	9889	11522	10535	15247	24258	12045	10037	13058	23090	14077	19869	4883	3227	3508	5845	5483	6864	6226	4265	6140	10214	5812	4798	9995	8937	11233	8121	6756	9609	13977	23704	28951	14208	21276	16051
TCCCTGGTGGTCTAGTGGTTAGGATTCGGCGCTCT	35	Yes	tRNA	tRNA-Glu-CTC_5_end	20683	11755	4804	10577	11126	12476	6131	7493	4493	13878	7298	4703	11826	17883	11167	14590	11865	38381	4681	5470	4918	4479	2060	1469	33254	25657	27945	4632	3078	3397	6069	1165	1780	12748	3881	3260	2516	2410	4051	17555	4957	10274	8061	4473	4317
GGTAGTGGGTTATCAGAACT	20	Yes	other	misc_RNA	20621	14437	7260	8299	7032	5772	10399	10405	6869	2108	5989	8121	8602	10576	23183	3098	1337	1869	8069	4832	7957	2268	2382	2061	342	713	1213	2791	1290	2105	370	758	467	4391	5667	7005	3982	3218	6779	3263	9065	13589	7375	8047	10719
TGGGAGACCGCCTGGGAATACCGGGTGCTGTAGGCT	36	Yes	rRNA	5S-rRNA	20588	26903	8475	14490	21475	14894	32871	35897	24223	8297	13321	26159	10308	15227	18217	11395	11138	9593	38957	19414	34263	23564	28406	20934	2239	3919	4609	11010	11674	24333	13948	11088	32085	16311	23646	23194	63213	47142	50558	22992	54235	49178	33804	49085	50856
TGAGGTAGTAGGTTGTATAGTT	22	Yes	miRNA	hsa-let-7a-1;hsa-let-7a-2;hsa-let-7a-3	20558	20895	9179	14965	14934	17712	8680	9471	7574	24725	10526	10564	10282	12576	20605	8191	12721	27290	7150	8376	10949	1689	480	303	59985	29915	16482	4993	1243	1849	20391	2689	2689	6854	5197	4356	1455	2675	1788	18769	8807	30675	4994	3928	3965
TAGGATGGGTGTGATAGGTGGCACGGAGAATT	32	NO	NO_Annotation	NO_Annotation	20366	12615	5070	16124	14907	12383	17299	17530	10106	5157	7798	12267	15930	20272	39302	14706	8412	11161	24994	12214	26079	2088	1725	1389	5549	8496	14066	6755	3582	4447	4742	9302	3879	31655	33486	42601	7239	5261	9431	7632	11931	18172	13049	13886	14880
GCATTGGTGGTTCAGTGGTAGAATTCTCGC	30	Yes	tRNA	tRNA-Gly-GCC_5_end;tRNA-Gly-CCC_5_end	19977	25650	12903	24159	28899	19648	50831	76181	61565	32295	21854	36707	11475	19822	28767	18667	15930	15170	25495	13597	26951	13907	9698	8360	29665	14548	15717	22442	13449	19804	31397	16777	19673	24622	34811	32307	22419	23535	23882	12594	25042	42041	60373	52545	41868
TAGGATGGGGTGTGATAGGTGGCACGGAGAATT	33	Yes	Mt_tRNA	Mt_tRNA	18601	11450	4676	14496	13327	11468	15529	16124	8892	4578	6668	11122	14477	18594	35569	12937	7622	10447	21846	10835	23048	2212	1525	1256	5475	8383	14406	6803	3489	4360	4622	8973	3970	29878	32211	40054	7016	5086	8810	6662	10629	16013	11770	12648	13089
GGGAGACCGCCTGGGAATACCGGGTGCTGTAGGCTC	36	NO	NO_Annotation	NO_Annotation	18478	26073	6283	11950	18694	14700	29883	29991	22166	7249	12033	15773	9853	14252	16201	11252	8222	8549	25551	13804	24993	8413	10005	6525	1066	2603	3540	3926	3317	7806	5921	4411	19180	8042	12567	11979	15972	12590	15919	23799	53026	46869	38435	44768	51183
GCATGGGTGGTTCAGTGGTAGAATTCTCGCC	31	Yes	tRNA	tRNA-Gly-GCC_5_end	18456	18183	16491	9120	7033	6852	17491	15091	9132	13719	16632	22515	6575	7043	11224	9772	9521	7271	16606	7323	17314	5254	3072	2427	24053	8708	8160	7597	6925	5963	7919	9487	4168	3823	7597	5634	8131	7329	4107	4268	7016	9199	8404	10691	5888
GTCTACGGCCATACCACCCTGAACGCGCCCGATCTCGTCTG	41	Yes	rRNA	5S-rRNA	18380	9300	4661	15166	17139	12562	24461	25936	25767	4132	3061	7640	27728	40060	51001	7576	11968	5028	15920	6237	15873	11527	7686	6763	1993	3360	4787	9548	6602	11457	7781	6330	12018	16744	10739	11512	15433	12082	16923	11457	13164	24453	15138	21134	17592
CGCGACCTCAGATCAGACGTGGCGACCCGCTGAATTTAAGC	41	Yes	rRNA	28S-rRNA	17642	16161	15053	17742	16602	35946	25540	31716	26183	2288	4290	11177	17546	8137	12268	2750	7151	2543	11939	5966	60742	1701	1895	1641	3268	3780	5182	6569	3354	4717	8956	8335	7643	9132	11320	16303	8522	7525	8714	11217	24458	61564	18668	23363	14636
GCATTGTGGTTCAGTGGTAGAATTCTC	27	NO	other	other	17492	16049	12454	17016	17583	25352	17847	21205	16892	51486	27468	20308	7706	11755	14303	22469	13442	29730	10415	10505	15500	4600	2091	2016	41906	13024	11440	9708	5812	7636	17255	5615	5317	13103	7991	7808	10571	8625	8161	15312	6607	12241	13018	10010	6419
CGACTCTTAGCGGTGGATCACTCGGCTCGT	30	Yes	rRNA	5.8S-rRNA	17467	12608	8755	12854	14403	13647	18336	16093	13464	24868	18351	18084	9178	12444	14511	20779	16982	36807	14697	10286	14948	3360	2745	2508	8190	7528	7877	4476	4132	4084	6200	3228	2126	5403	5964	6558	2961	3668	4617	17128	16077	19398	14459	18694	12900
ACGGCCCTGGCGGAGCGCTGAGAAGACGGTCGAACTTG	38	Yes	rRNA	18S-rRNA	17421	6424	11997	9062	7713	7996	12444	11349	4672	27231	57505	70371	6709	8400	9590	52600	49993	21263	20651	5552	14151	115269	137527	109535	8236	9895	13672	34145	72806	97569	45983	61366	85946	8538	16428	9762	34171	32239	21771	14547	47289	18988	6847	16919	16253
GGATGGGAGACCGCCTGGGAATACCGGGTGCTGTAGGCTT	40	Yes	rRNA	5S-rRNA	17413	12384	5829	12455	14649	13731	18208	19499	16686	7362	6876	6874	9646	11082	12015	5207	5463	10213	20398	9627	18217	7016	4449	3751	3393	4823	5293	5187	4509	5099	5528	3502	11409	13464	11911	11515	3808	3932	5166	21184	24623	26944	24314	27612	22465
GATGGGAGACCGCCTGGGAATACCGGGTGCTGTAGGCTTC	40	NO	NO_Annotation	NO_Annotation	17019	15171	6899	9200	11927	11226	12766	12896	10162	4120	5951	7508	6497	7304	8275	5859	5691	5592	12702	4262	12890	5134	5376	3625	1222	2402	3313	2602	1716	3542	2609	2278	6078	9183	13961	14545	3639	3094	4738	17132	28926	30197	24569	24532	28437
GTCTACGGCCATACCACCCTGAACGCGCCCGATCTCGT	38	Yes	rRNA	5S-rRNA	16836	7605	6010	13454	16866	13552	35329	29735	19712	6491	10766	15899	17233	23085	38878	17287	19600	9303	30501	12646	23174	9273	8229	6317	2854	6888	8605	11789	12115	12189	10832	12860	6723	10108	9305	8783	20392	16870	20948	9127	14348	19366	11523	21509	16660
TGTAAACATCCTCGACTGGAAG	22	Yes	miRNA	hsa-mir-30a	16584	18732	9971	6695	5863	5305	11602	9939	7047	13646	13867	26650	6940	8580	18269	16048	20930	11783	13391	6072	14427	1676	1134	1045	3819	1743	2571	1908	1091	2048	2681	3992	2031	2533	4423	4404	3832	2719	3232	8183	22612	26728	9646	13458	13336
TAGGATGGGGTGTGATAGG	19	Yes	Mt_tRNA	Mt_tRNA	16451	8449	2683	38269	24713	20906	14025	15214	10710	1656	3637	4742	7484	11158	24252	5403	2228	3981	16255	9447	16635	2984	1331	938	4736	11267	14664	12052	2608	4867	5846	7955	7735	34254	26545	32754	3478	3901	7610	2520	4938	8297	7285	7276	8160
TGGGAACGAGAAGACACTCGTGGAGGCGT	29	Yes	piRNA	piRNA	16359	6271	5773	30913	25285	36043	18144	14521	10280	10343	17576	12351	7946	15698	25005	11501	3885	10522	21682	15109	24220	5577	1885	2328	3606	6466	6361	8160	2492	3328	30787	12930	42738	8129	6672	4664	4486	6938	3083	13735	16667	26517	15271	13336	9935
CGCGACCTCAGATCAGACGTGGCGACCCGCTGAATC	36	NO	NO_Annotation	NO_Annotation	16128	14123	9563	9771	15356	17282	37414	23604	21764	17455	25777	22918	10810	14153	23258	33750	30961	41845	16700	10330	15252	4656	5068	3540	13940	16958	11885	16150	9848	13286	15470	7463	4251	10125	18631	21962	4565	6669	7558	19127	29793	43333	18450	27669	19236
GTTTCCGTAGTGTAGTGGTTATC	23	Yes	tRNA	tRNA-Val-AAC_5_end;tRNA-Val-CAC_5_end	16125	12038	9101	13481	11093	17489	13330	10009	7904	16605	11938	7711	6390	9398	14304	13583	3825	14627	10068	7941	12343	1719	857	883	7252	4983	4142	3053	1387	1793	5401	2263	1606	2477	1824	1397	1303	1651	1087	12969	4021	8556	7503	7724	4449
TAGGATGGGTGTGATAGGTGGCACGGAG	28	NO	NO_Annotation	NO_Annotation	16105	7653	4675	12800	9961	8520	9850	10674	5676	3498	7086	8289	12129	13383	26965	11587	5462	6391	13916	6588	13696	2032	1523	1209	2203	2870	5090	2583	1503	2025	2071	4303	1871	11724	15273	16746	3515	2016	3581	3591	5975	7986	6158	7317	8147
GCCCGGATAGCTCAGTCGGTAGAGCATCAGACT	33	Yes	tRNA	tRNA-Lys-TTT_5_end	16074	11652	12035	9255	11099	11994	7187	6516	5231	19123	21556	22888	5640	7652	6435	15171	16730	32688	7046	4345	7248	4193	1710	1467	14320	10707	7539	4107	3595	3757	2493	1877	935	2146	3016	1516	1978	2103	1599	7314	4756	10321	4976	4449	3180
GCATTGTGGTTCAGTGGTAGAATT	24	NO	other	other	16026	12661	13174	14258	14166	22247	15175	15483	11465	36862	22396	13186	8013	11714	14557	17691	9075	22470	6854	7213	12953	1672	755	909	15235	4916	4664	2856	1705	2095	7290	2580	1471	3066	2509	2254	2181	2456	1880	11387	3739	6597	11175	7088	4959
CGCGACCTCAGATCAGACGC	20	NO	NO_Annotation	NO_Annotation	15822	17641	12840	13358	16030	25580	19211	14443	12704	33764	22020	26099	8657	9754	11486	28588	37244	45480	10012	8299	12246	6253	4458	3930	18485	13345	15121	9268	4884	8424	10930	5702	9368	14868	19861	23906	5263	5578	7563	12837	15716	18655	12825	10311	7738
TCCCTGGTGGTCTAGTGGTTAGGATTCGGT	30	NO	NO_Annotation	NO_Annotation	15561	11860	9703	9601	11621	23521	15257	9922	8293	30409	33800	13584	6470	10116	17260	22756	12610	25695	10187	7335	12588	2260	1098	1022	20194	8648	8255	5980	2442	3401	18522	4628	4986	5174	5793	4660	2303	7050	3867	15131	16265	35501	18749	12635	8325
CGCGGGACATGTGGCGTA	18	Yes	rRNA	28S-rRNA	14893	15049	8924	16330	14578	13310	28932	25891	17189	5565	13157	16234	8078	10295	19450	12030	9650	9636	23604	12464	19865	8485	8031	7277	5322	8371	11016	21137	12812	18953	24071	26565	16930	38270	46900	46955	49977	32941	38133	8626	19704	19038	11527	16219	14864
CGCGACCTCAGATCAGACGG	20	NO	NO_Annotation	NO_Annotation	14760	5814	4008	5115	2498	3843	2531	2074	1985	8472	4886	6711	1254	1179	1447	25480	21553	7006	1858	1208	2280	12887	1262	1344	13726	1562	1877	1474	1010	2091	1731	1427	1692	1839	3272	3920	2560	1851	2478	1570	2754	2847	1836	1674	1457
GCATGGGTGGTTCAGTGGTAGAATTCTCGCCT	32	Yes	tRNA	tRNA-Gly-GCC_5_end	14669	16118	14742	4889	5097	6499	7307	4725	3480	32437	39553	50095	4597	6422	6167	11053	23582	22399	6076	3066	6261	3131	1621	1624	27550	8618	6230	6206	6581	7545	2066	1499	1117	1475	3027	1544	3014	3511	1795	4884	4011	7450	5517	4352	2904
TAGGATGGGGTGTGATAGGTGGCACGGAG	29	Yes	Mt_tRNA	Mt_tRNA	14442	7063	4016	11129	9042	7722	9315	9430	5073	3189	6163	7223	11151	11996	24475	10518	4852	5472	12238	5817	11996	2081	1483	1020	2136	3035	5182	2452	1444	1821	1912	3777	1875	11244	13905	15555	3038	1841	3167	3327	5231	7211	5683	6275	7248
TCCCTGTGGTCTAGTGGTTAGGATTCGGCG	30	NO	NO_Annotation	NO_Annotation	14197	8990	7893	7991	7597	9327	15179	9286	7323	21481	26720	13872	5156	7752	13388	16125	15605	25949	6214	3773	5973	4469	1742	1469	20083	9067	6781	7529	3904	3803	16134	3200	3415	4017	3617	2565	2349	3731	3300	12414	8128	17353	7989	7681	4363
ATTGATCATCGACACTTCGAACGCACTTGCGGCCCCG	37	Yes	rRNA	5.8S-rRNA	14053	10102	5263	12096	13467	10855	31700	26530	19184	3408	7945	11603	10618	15751	25718	13229	9122	9555	25395	16235	20853	4294	3326	3025	3523	8138	10914	16773	9363	11728	14781	16239	9208	38481	30809	35989	27042	22300	30814	8216	15104	19982	15449	25648	20157
GACTCTTAGCGGTGGATCACTCGGCT	26	Yes	rRNA	5.8S-rRNA	13929	10824	7269	11053	10155	10098	10394	9972	9389	37294	21025	26733	5911	7250	7663	21309	24375	37974	7498	4786	9748	1770	1074	1105	3776	2170	2592	1521	1404	1938	2095	893	1163	1646	1875	1681	1298	1336	1495	12082	7077	10612	11335	11300	8084
CGCGACCTCAGATCAGACGTGGCGACCCGCTG	32	Yes	rRNA	28S-rRNA	13829	11256	12887	11422	10109	12931	20480	17604	12512	20909	16262	27344	8871	7272	12533	21883	29704	29056	12914	10536	21594	14039	13413	13165	13039	7748	7294	11329	10558	15239	27761	12044	10576	10757	26164	28147	8901	9449	7969	18452	38645	25139	16682	17152	13033
TAGGATGGGTGTGATAGG	18	NO	NO_Annotation	NO_Annotation	13709	7795	2500	32348	21280	18191	12153	13264	8933	1941	4275	5178	6916	10489	22797	6575	2582	4371	15206	9361	16230	1868	978	621	2955	6398	8770	7074	1875	3266	3467	5649	4628	19943	16153	20256	3354	3117	5916	2508	5415	9305	7663	8086	9241
GTTTCCGTAGTGTAGTGGTTATCACGTTCGCCT	33	Yes	tRNA	tRNA-Val-CAC_5_end;tRNA-Val-AAC_5_end	13675	7700	5560	8654	8687	7717	10955	9210	5903	11809	8842	10731	11505	12005	13722	8602	8423	10461	8084	4511	6769	10067	5333	3875	7928	8223	10576	9313	9169	9480	6226	5998	2908	7428	14174	9340	6636	6551	5757	5040	5265	5652	6408	5896	3323
CGACTCTTAGCGGTGGATCACTCGGCTA	28	NO	NO_Annotation	NO_Annotation	13427	10041	8877	8331	8378	11256	10159	8521	8370	28766	17491	17036	4841	6556	8224	21657	16211	27610	5929	4156	8914	985	809	710	4491	2812	3361	2715	1530	1977	2800	1201	1119	2058	1710	1936	1002	1249	2042	8965	5725	9232	11058	11709	9099
GGTGCTGTAGGCTTT	15	Yes	rRNA	5S-rRNA	13243	14420	8809	9549	11641	10057	14735	14218	11628	7344	9032	11609	5598	5002	9128	8720	8636	8972	14033	11394	14639	4719	4419	4458	12674	6749	7811	7442	7837	7452	6971	7581	6386	10504	17478	20640	13842	8333	10374	9563	24469	21039	16989	17324	20302
GAGACCGCCTGGGAATACCGGGTGCTGTAGGCTT	34	Yes	rRNA	5S-rRNA	13238	15634	8172	11031	16127	10884	18068	20132	13946	3829	6955	11201	8154	10858	14084	13885	12020	7771	14952	7028	13175	4981	6139	5172	1309	2146	2903	2833	3820	5583	4903	4646	5135	4454	8999	9159	17140	11706	12621	16958	40157	34846	22187	30567	33585
GCATTGGTGGTTCAGTGGTAGAATTCTCGCCA	32	NO	NO_Annotation	NO_Annotation	13234	15976	15054	6280	8883	11019	9491	5998	4669	45841	55313	61938	5278	5940	5904	30166	49219	32095	3091	1928	4138	4812	2782	2321	24020	7790	7286	7794	6830	8118	3716	2650	1076	2501	7136	3657	5606	6903	3018	7349	5906	9994	7723	4752	3928
GAGACCGCCTGGGAATACCGGGTGCTGTAGGCT	33	Yes	rRNA	5S-rRNA	13166	14605	6250	10012	14244	10764	19204	20498	14864	4292	7677	10867	7380	10166	14594	10275	8863	7112	17425	8833	14247	4607	5050	4105	950	2061	2225	2761	3049	5151	4296	3882	5120	3801	5986	6487	18459	13077	15067	14631	30620	27711	20063	31796	30957
AGCGCTGAGAAGACGGTCGAACTTG	25	Yes	rRNA	18S-rRNA	13048	3944	6708	3672	5811	4109	3328	3494	2312	5331	8533	8767	9013	4722	6329	29999	13222	7920	9670	6344	7480	42120	50064	46387	4588	4414	7713	4495	12464	11271	7922	7173	10685	2763	3254	2333	20441	9596	14065	7757	16475	6917	4407	9282	8611
GCATTGGTGGTTCAGTGGTAGAATTCTCGCA	31	NO	NO_Annotation	NO_Annotation	12831	11545	11611	6966	7398	9659	13316	8427	5793	18020	18759	18329	5345	5129	8492	13097	12159	10444	4136	2276	4865	3205	1912	1441	16299	6753	7385	6938	4207	4684	8734	4912	2127	2773	5846	4065	5390	6342	3441	3817	4943	6445	7332	6578	4775
GGCTGGTCCGAAGGTAGTGAGTTATCTCAATC	32	NO	NO_Annotation	NO_Annotation	12529	8929	4233	4783	5484	4548	11601	10342	6979	2622	3626	3614	6223	6847	13205	2114	1748	1958	5443	3034	5161	466	441	306	550	737	1006	793	381	632	527	362	264	1531	2210	2520	1176	1238	2567	3278	4746	6397	4893	5803	6850
ATGGGAGACCGCCTGGGAATACCGGGTGCTGTAGGCTTC	39	NO	NO_Annotation	NO_Annotation	12480	13222	5872	8735	13190	10749	11377	12720	9730	3748	5187	8874	5069	6015	6434	6476	6074	4700	10145	3894	11668	3885	5032	3407	799	1443	2264	1814	1647	3193	1847	1915	4450	6116	11499	11362	6986	4691	7129	13576	27894	26525	21705	20457	27090
TGGACGGTGTGAGGCC	16	Yes	rRNA	28S-rRNA	12457	15244	10497	12474	11056	8624	8968	9413	6719	22359	18444	38506	6568	7083	5999	17020	35400	25884	7993	4012	8694	30499	24194	26782	9060	4649	6102	6492	7901	14537	9137	5514	10766	4300	7378	4622	7966	4732	3856	17140	12431	9190	8275	8397	9801
GGCTGGTCCGAAGGTAGTGAGTTATCTCA	29	Yes	other	misc_RNA	12404	13627	4395	14732	21491	12393	15520	14501	13324	20456	13207	17486	6928	9813	10430	9775	23476	36461	6940	4972	6692	2928	866	931	9820	6440	3815	4488	3368	4885	4512	669	1233	4807	3551	2796	993	1373	2321	16865	4935	11552	4835	5780	4389
GACTCTTAGCGGTGGATCACTCGGC	25	Yes	rRNA	5.8S-rRNA	12359	10524	5318	8128	7700	7036	17480	11684	10427	10984	8103	8812	6895	7198	10187	12079	10378	13351	8713	5709	7932	1916	1614	1660	5681	4413	4724	2460	2036	2043	3935	2334	1560	2725	2505	3171	2702	2454	2927	8595	7504	7974	9340	12614	7897
GGCTGGTCCGAAGGTAGTGAGTTATCTCAAC	31	NO	other	DNA	12349	19787	5589	11102	19038	13322	12557	10993	10242	28273	16314	27716	5640	7283	7649	15719	38154	35291	4923	3473	5606	1791	754	760	7195	3606	2717	2546	2185	3460	2490	456	632	2160	2455	1897	1245	1415	2129	13988	5619	11385	5457	4970	4323
CGCGACCTCAGATCAGACGTGGCGACCCGCTGA	33	Yes	rRNA	28S-rRNA	12327	7882	8757	11005	12744	13045	25683	21927	16993	13976	13274	17628	12399	13679	22582	18156	21270	29436	19748	15793	19525	10331	10663	9840	10052	11223	10972	12699	10505	12809	25912	10427	9764	15705	23742	27839	6090	6991	8431	26926	38141	36950	19130	25245	18023
TCGTACGACTCTTAGCG	17	Yes	rRNA	45S-rRNA	12299	10052	4979	11268	8671	7108	21476	18292	13510	4951	6082	5982	7231	10231	17553	7449	5273	8297	15829	9471	12781	2696	2067	1884	3297	3333	3863	3771	2935	3548	5573	3133	2582	6429	5759	7514	4298	3984	5629	9934	13823	20587	9466	15253	11472
GGGAGACCGCCTGGGAATACCGGGTGCTGTAGGCTG	36	NO	NO_Annotation	NO_Annotation	12292	5962	1519	3074	1972	1529	2830	2937	2386	1279	1882	2966	968	1252	1322	7336	3698	920	3020	1306	3226	11299	2210	1370	520	203	257	447	439	1280	607	646	2051	644	1277	1269	4798	2451	3215	2117	7081	5613	4351	5402	7822
GGCTGGTCCGATGGTAGTGGGTTATCAGAACTTATT	36	Yes	other	misc_RNA	12284	10600	3387	6813	6928	6778	15122	12939	10787	5405	3904	3966	11682	16171	34600	2036	1991	3698	8948	5907	8867	811	321	286	10866	5089	4079	1742	674	976	4240	1546	922	2619	2041	2765	1006	1030	1333	3225	2697	8885	3082	5662	3601
CCTACTTGGATAACTGTGGTAATTCTA	27	Yes	rRNA	18S-rRNA	12247	10511	4869	11817	11109	8259	22287	19461	14064	3615	5977	6854	7739	9030	14731	8532	6764	8746	18369	12202	14909	3650	2772	2290	6192	11582	16279	14296	8743	10617	19701	19730	8179	29747	28020	36532	15813	15469	16114	8793	26196	23753	19564	20749	19231
TTTGTTCGTTCGGCTCGCGTG	21	Yes	miRNA	hsa-mir-375	12127	9632	6821	10538	11604	10772	8739	6785	6066	34871	27637	40935	4336	8235	8311	25040	36764	45068	5962	3999	5240	9798	3201	3324	36454	18649	13882	11283	6336	9808	10447	1735	3548	9482	6621	4377	2765	3642	2785	8571	3871	9928	5212	5223	3774
TGAGGTAGTAGATTGTATAGTT	22	Yes	miRNA	hsa-let-7f-1;hsa-let-7f-2	11991	15801	8622	7557	8208	10109	3655	3796	3017	11838	7351	9429	6839	5675	12691	6288	10750	13229	3579	3979	6536	1840	618	473	79970	33678	17612	7943	2549	3904	47871	6986	4545	6168	8901	7110	4150	6310	2778	18543	11080	38491	2793	1847	2168
GGCTGGTCCGAAGGTAGTGAGTTATCTCAATTGATT	36	Yes	other	misc_RNA	11858	8636	2567	6377	6448	4622	17145	16800	13167	2659	2864	3500	5162	7169	13116	1454	1261	2028	7775	3910	6440	523	280	194	837	1541	1319	1008	407	600	1947	1386	883	2671	2316	2657	638	985	1182	3635	3081	8340	4563	5215	4130
TCCCTGGTGGTCTAGTGGTTAGGATTCGGCGT	32	NO	NO_Annotation	NO_Annotation	11808	5358	4453	3120	4719	6717	16997	6033	5359	8817	11618	5277	4212	5279	9033	8883	8159	14767	2323	1820	2531	1358	526	497	6993	5812	6053	2869	1606	1693	4662	599	1160	2215	1679	1490	598	1117	1210	6857	2593	6726	5845	4443	2238
GGCTGGTCCGAAGGTAGTGAGTTATCTCAATTGA	34	Yes	other	misc_RNA	11649	8119	2288	4033	4197	2778	18273	19776	15075	1946	2774	4016	5370	8321	15425	1421	952	2143	9792	4913	6500	552	299	237	907	1878	2601	1530	580	1079	1443	1317	1403	6810	5485	6327	784	774	1416	4416	3783	8652	4775	5014	4179
GCATTTGTGGTTCAGTGGTAGAATTCTCGCCT	32	NO	NO_Annotation	NO_Annotation	11645	14152	11556	7551	9105	9396	7172	4769	3618	46033	53956	58712	4199	5923	4781	16545	31303	28098	3163	2563	4659	3848	1615	1953	29777	9135	7654	5916	7090	6710	2109	1385	487	2846	4813	2641	5106	5486	2928	7020	4203	8959	4908	3118	1866
ATTGATCATCGACACTTCGAACGCACTTGCGGCCCCGGG	39	Yes	rRNA	5.8S-rRNA	11597	6680	3427	7910	8123	6730	18775	17232	14334	1455	3613	4943	6728	11561	16777	4453	2871	3614	13691	7903	10498	4257	2625	2241	3714	10801	14441	10045	5194	6052	11322	11534	8920	22228	17569	21149	10991	9253	12708	5493	9500	14096	11835	18461	13140
CGCGACCTCAGATCAGACGTGGCGACCCGC	30	Yes	rRNA	28S-rRNA	11576	10129	11287	11795	11060	14345	20105	18067	12513	22402	14255	20366	9156	8205	14301	18168	25862	30004	11193	10157	18947	12440	10776	10692	15621	10140	10695	11945	10962	14837	30043	10682	9380	14465	23699	25889	6843	7732	6911	18796	30367	18409	14830	13580	10069
TCGTACGACTCTTAGC	16	Yes	rRNA	45S-rRNA	11519	10996	5572	11743	9410	7653	20793	18429	13770	2940	3577	4573	7453	10086	17861	4441	3362	5183	13604	9705	13144	2320	2123	1915	4863	5676	6702	6777	4493	4952	9333	6019	2293	10642	8857	11994	8132	7709	9824	5395	8127	11513	5823	8822	7151
TAGGATGGGGTGTGATAGGTGG	22	Yes	Mt_tRNA	Mt_tRNA	11455	5001	2082	11861	8945	7558	5221	5250	2967	1649	2962	3417	6607	8396	15935	4333	1837	3118	7105	3590	7690	2536	1269	1029	2432	4234	7579	3826	1152	2356	2900	3729	3141	17828	14375	16367	1538	1453	2942	2506	3748	5865	4175	4372	5586
ACCGCCTGGGAATACCGGGTGCTGTAGGCTT	31	Yes	rRNA	5S-rRNA	11389	11012	6945	9891	15278	14408	15694	15703	14315	14637	11017	12376	11157	7349	11124	18253	14187	21839	18599	20172	17475	4564	3635	3380	12640	9683	11178	10414	16973	10169	11491	13953	5239	8604	13667	10552	16307	13138	15647	14410	24442	11461	17787	20449	19745
TCCCTGTGGTCTAGTGGTTAGGATTCGGCGCG	32	NO	NO_Annotation	NO_Annotation	11325	3228	1457	2143	1447	1526	1041	841	1159	8618	4938	3886	1134	1569	1248	17658	14406	7746	695	616	973	5172	254	250	10637	1245	1163	645	441	777	461	227	167	537	592	343	494	472	465	2733	1200	2214	1351	724	669
TAGGATGGGTGTGATAGGTGGCACGGAGAATTTTG	35	NO	NO_Annotation	NO_Annotation	11302	5422	3682	9332	7975	6934	6766	6345	3422	3195	4748	6786	11451	12987	24080	14947	8104	8541	9558	4031	9883	3167	2103	1994	4844	6586	11074	3802	2759	3310	4012	7803	3668	24032	26814	30645	5606	3348	5081	4208	6403	7454	6740	7873	8864
TTCAAGTAATCCAGGATAGGCT	22	Yes	miRNA	hsa-mir-26a-2;hsa-mir-26a-1	11264	11601	6215	8206	8425	9203	5490	5195	4219	18686	9881	10975	14084	7082	28530	8165	13019	18324	4251	3942	5503	1059	462	230	26183	19488	6333	4505	1176	3041	26511	4646	7065	2246	3690	2647	2023	2168	995	71704	43275	147517	4970	3986	3475
TCGGCCCACGGCCCTGGCGGAGCGCTGAGA	30	Yes	rRNA	18S-rRNA	11228	6865	2894	8055	14560	7325	14991	13994	9780	4564	6545	6691	11339	19422	19473	7783	5762	10638	15857	9141	10670	5377	6069	4463	675	2644	3283	1230	1356	2237	1654	1023	5089	5339	4179	4467	3671	2181	4360	34865	29762	24895	15890	26961	30021
ACCGGGTGCTGTAGGCTT	18	Yes	rRNA	5S-rRNA	11222	7397	6691	9774	10367	9499	12646	12022	9857	6634	6257	7249	8377	7286	12332	9575	7009	10605	11935	10865	10795	3838	2835	2684	6999	7139	8174	6861	8147	6382	6246	5301	5111	8374	8539	8843	7069	5864	7748	9792	14237	13718	11330	13896	12826
CGCGGGACATGTGGCGTAC	19	Yes	rRNA	28S-rRNA	11192	12077	5536	10262	9356	7791	21845	19810	12555	2568	6901	8938	5403	6919	12596	9525	6724	6995	16341	9208	14290	2610	2639	2555	1872	3495	5292	6553	4148	5896	5773	6881	5157	14653	18957	21587	15290	11108	15252	5975	13977	16588	9819	13540	11948
CCGCCTGGGAATACCGGGTGCTGTAGGCTT	30	Yes	rRNA	5S-rRNA	11102	12033	6908	5612	9987	6660	7829	8767	5780	3918	4728	6811	6218	7213	7122	12140	8167	7100	10093	6712	8873	6013	7693	7920	10614	7407	11658	8251	16688	11439	14619	10195	2954	6802	11340	10229	26812	18159	24295	8998	14282	9918	8725	12517	17696
TTGGATGGGAGACCGCCTGGGAATACCGGGTGCTGTAGGCTT	42	Yes	rRNA	5S-rRNA	11030	5571	4104	8588	12434	12834	7736	10347	10878	4175	3420	4079	9168	8169	6265	3193	4714	5599	9343	3449	11103	6411	3920	3226	5069	7217	7144	8223	8201	6367	6968	5707	9140	15617	14368	13963	6640	6785	8074	13582	17107	15427	17489	18558	14570
TGAGGTAGTAGTTTGTACAGTT	22	Yes	miRNA	hsa-let-7g	11009	13486	7584	7076	6737	7911	4604	4363	3426	12693	8805	11701	7587	6412	15622	7677	13268	15405	5171	3967	7297	1104	438	299	28939	13107	6565	4092	1379	2549	20708	3694	3156	2814	4578	4005	2426	2997	1506	29184	18744	59634	5601	4941	4795
TGGGAGACCGCCTGGGAATACCGGGTGCTGTAGGCTTC	38	NO	NO_Annotation	NO_Annotation	10952	14781	4357	7440	12537	10060	15624	17412	13240	4138	5762	9264	6775	8907	9833	8051	6983	5725	12770	5868	14081	2535	3313	2229	986	1642	2277	2274	2192	3928	2647	2840	3902	5236	9427	10311	12338	7677	10763	15578	29997	30730	24757	24268	31421
GCATGGGTGGTTCAGTGGTAGAATTCTCG	29	Yes	tRNA	tRNA-Gly-GCC_5_end	10928	17382	4368	5626	7670	3955	13993	26491	19196	4485	5542	17786	2450	4343	5686	4762	5001	2551	25254	11681	28388	3080	3391	3304	3243	1969	2752	6772	5402	8536	6722	9083	6929	8130	16612	18109	10572	9317	10526	3730	16822	25431	27947	18008	18605
CGACTCTTAGCGGTGGATCACTCGGCTCGTG	31	Yes	rRNA	5.8S-rRNA	10927	8475	7144	7278	7080	6599	8200	7510	5144	19426	14163	16194	4073	4941	6292	13687	10158	14075	9658	5859	9661	6259	5088	4151	4500	3514	3532	3930	4099	5164	6305	4370	5706	3780	4555	4354	7043	4862	6745	10397	13977	10264	9287	13114	10983
TAAAACTCAAAGGACCTGGCGGTG	24	Yes	rRNA	12S-rRNA	10872	5823	2312	2502	1937	1597	6354	6106	4013	1245	2848	2300	1591	2429	4350	2552	1220	1945	7944	3775	6518	573	334	328	250	689	1122	1031	444	836	415	667	1198	2626	1917	2367	560	481	1223	1755	2233	3732	3430	3865	4279
TCCCTGGTGGTCTAGTGGTTAGGATTCGG	29	Yes	tRNA	tRNA-Glu-CTC_5_end	10840	9792	5897	9689	8564	9026	9239	7865	6182	14922	16831	11842	7375	10656	18014	11377	12639	14841	10047	6073	9834	5113	3375	3160	15060	5377	4173	5877	3130	4297	10173	4106	3772	3405	3819	2963	4326	5032	5487	8656	6672	15805	7673	8582	5379
GATGGGAGACCGCCTGGGAATACCGGGTGCTGTAGGCTA	39	NO	NO_Annotation	NO_Annotation	10775	10387	4983	5273	6330	5889	8572	8043	5998	2480	4331	4907	3763	4538	5597	4444	3554	2947	9393	3327	8520	6349	6814	4306	891	1850	2526	3149	1966	4404	2576	2200	7151	7153	9861	9882	4370	3665	5117	9262	19539	18767	13572	16082	22100
GGGGATGTAGCTCAGTGG	18	Yes	tRNA	tRNA-Ala-TGC_5_end;tRNA-Ala-CGC_5_end;tRNA-Ala-AGC_5_end	10753	7683	4305	3960	3144	3581	3077	2456	1697	10364	12663	7963	2767	3650	3582	6266	7700	14243	1834	1228	2110	11213	5219	4615	27246	8562	7568	7234	5377	5970	3046	1716	1772	3953	3571	1998	2986	2651	2825	1441	1219	2256	1968	1352	1141
GTCTACGGCCATACCACCCTGAACGCGCCCGATCTCGTCTGA	42	Yes	rRNA	5S-rRNA	10661	5338	2486	8788	12642	8864	14128	16735	20917	847	1479	3188	18639	30116	30108	2473	3077	1971	10116	3346	9958	6248	6393	6154	445	1883	3062	7587	6383	10146	5213	4762	5837	11667	6092	7019	11612	8833	14003	9283	10107	20162	11707	13528	12193
CGCGACCTCAGATCAGACGTGGCGACCCGCTGAAC	35	NO	NO_Annotation	NO_Annotation	10628	7873	6334	5435	8976	9895	17463	10895	11019	15500	17006	17573	8499	8133	11275	27771	30732	38135	9048	5613	6748	6486	6432	4700	14766	16499	13840	15334	12225	14375	13540	5976	3607	11187	16809	18368	5379	6941	7262	11894	18347	17146	10021	13490	9298
TTTGTTCGTTCGGCTCGCGTGA	22	Yes	miRNA	hsa-mir-375	10534	11818	7166	12809	12599	14634	6335	6098	4246	65679	34194	45565	5613	9550	10726	28514	43862	59933	6369	5575	6909	8460	3754	3461	46800	20701	17653	9005	4329	6684	13573	2160	5055	13164	8204	5164	3765	6641	3855	13473	7038	14902	7659	4989	4747
GCGGGACATGTGGCGTA	17	Yes	rRNA	28S-rRNA	10467	9249	5320	12839	11281	10444	25182	22125	14883	3245	6857	6676	9510	13526	25599	8221	5481	7681	14297	9551	12409	6229	5011	4580	4155	7740	10868	15849	7630	11539	16873	14711	16697	43366	35843	37685	17430	14606	17314	7800	13903	15784	12622	17565	14163
ATGGGAGACCGCCTGGGAATACCGGGTGCTGTAGGCTA	38	NO	NO_Annotation	NO_Annotation	10443	10610	4722	6805	9770	8372	10293	10283	7963	2669	4522	5949	4135	5387	6516	5219	4056	3520	10717	4500	10290	5650	6612	4279	732	1637	2229	2850	1842	4396	2285	1753	6474	6777	9707	9470	5536	4387	6363	10315	21791	20719	16862	17874	26753
GGGAATACCGGGTGCTGTAGGCT	23	Yes	rRNA	5S-rRNA	10422	8612	5058	7319	7887	6138	12887	11889	7387	3474	5271	5619	5269	6723	9916	6812	4840	6125	12898	6508	10288	9446	8437	7222	2115	3128	4056	5110	5026	7519	4745	3306	9317	10742	12436	13220	10191	6992	9397	10723	20194	20448	11505	17391	17380
GCATTGTGGTTCAGTGGTAGAATTCTCGCT	30	NO	NO_Annotation	NO_Annotation	10413	8088	7937	5512	6382	8206	12073	8128	5288	12129	13514	11826	5120	4454	7854	11288	9077	6506	4123	2273	4963	2222	1215	996	9465	3897	5201	4005	3272	3327	5975	3803	1489	2079	4412	3372	4310	5342	3027	2891	4137	4789	5766	5709	3866
TCGGAACCTGCAGACACTTGTGGAGGAGT	29	Yes	piRNA	piRNA	10400	7120	7134	14138	12259	15894	6920	5673	3344	5417	10916	17077	4018	6261	8705	12827	7345	6475	12050	5748	13879	2611	1634	1936	4500	3764	4476	8178	4255	4003	23289	23042	19433	2500	4759	3828	17808	20533	8345	5433	15718	18367	8770	8210	8266
TAGGATGGGGTGTGATAGGTGGCACGGAGAATTTTG	36	Yes	Mt_tRNA	Mt_tRNA	10133	4898	3302	8329	6800	6258	5789	5421	2948	2678	3737	6178	10002	11243	20250	12444	7077	7237	8412	3224	8587	2808	1943	1780	4755	6000	10135	3653	2559	3066	3539	7303	3084	22037	24563	27382	5052	2801	4513	3752	5579	6637	5744	6730	7574
CTTGGATGGGAGACCGCCTGGGAATACCGGGTGCTGTAGGCTT	43	Yes	rRNA	5S-rRNA	10122	5441	3461	5056	9359	9052	5911	8518	9729	2413	2243	3329	6971	7134	4312	1659	3260	3164	7687	2306	10448	4822	3653	3343	3403	5607	6002	7017	7144	6074	6942	4789	7303	11054	10978	11560	6726	7387	8483	11792	14424	15276	15298	16985	12539
TCCCTGTGGTCTAGTGGTTAGGATTCGGCGCC	32	NO	NO_Annotation	NO_Annotation	10099	7958	3822	5150	8002	8599	6168	5263	6699	27786	18278	11879	6781	10314	8319	16206	20216	42239	3355	3981	4274	2215	615	538	12495	8482	8405	3031	1835	2557	2051	786	896	3580	2991	1951	902	1375	1199	17090	5411	12339	7406	3714	2880
GGGAGACCGCCTGGGAATACCGGGTGCTGTAGGCTTC	37	NO	NO_Annotation	NO_Annotation	10061	14546	3559	6961	11508	9254	16360	17875	13315	4201	6483	9504	6066	8972	9515	7878	6428	6099	12019	6711	13345	1853	2340	1722	754	1341	1970	1568	1493	2740	2381	2320	4229	4053	7299	7947	7226	4863	6640	15427	31637	32066	27431	26816	34192
GAATACCGGGTGCTGTAGGCT	21	Yes	rRNA	5S-rRNA	10060	7710	5198	9099	8364	6854	12863	11102	7141	2463	4058	4263	5580	6085	10312	5764	3827	4064	13977	7081	11713	3926	3095	2863	2308	3658	4199	4404	3697	4618	5029	4493	5353	9740	10196	11378	7215	4710	6459	7333	12097	13913	7987	12599	12298
GACTCTTAGCGGTGGATCACTCGGCTT	27	NO	NO_Annotation	NO_Annotation	10010	6556	4100	6317	6811	8565	7112	6296	7355	21690	12251	11817	4234	5283	5728	15991	15532	26374	4322	3282	6507	472	302	259	1413	910	1244	872	583	735	896	298	380	705	650	686	284	462	708	7360	4208	7940	9293	7370	6960
GGGTGCTGTAGGCTT	15	Yes	rRNA	5S-rRNA	9987	12699	8110	12807	12280	12022	16413	15474	12105	9381	9875	18281	6687	6845	12999	11174	10623	12397	12607	10801	14541	4212	3860	3774	17933	5536	7384	8176	8966	7081	8655	7993	7313	7875	9981	10688	7714	6870	8308	9783	17708	17512	13860	17035	13766
TCCCTGGTCTAGTGGTTAGGATTCGGCGCT	30	NO	NO_Annotation	NO_Annotation	9927	3336	4626	6002	5731	5882	8281	7246	4896	5164	6487	4509	9316	12185	15751	8413	6312	8609	7115	4269	5451	4219	1595	1483	9703	8671	9985	6948	5806	3821	4957	5836	2216	6107	6074	4897	2859	3446	2562	4397	3147	5383	3489	6331	3270
CTCGCTGCGATCTATTGAAAGTCAGCCCTCGACACAAGGGTTTGC	45	NO	NO_Annotation	NO_Annotation	9877	2569	3542	1526	7047	6364	1413	2170	3712	682	932	3286	4197	3170	867	470	1704	535	1935	229	6075	296	126	108	1977	5234	8897	5412	2481	1572	3183	6125	1188	5365	6422	7487	7230	6980	9148	5395	4023	7331	10604	10019	6738
TCGGAACCTGCAGACACTTGTG	22	Yes	piRNA	piRNA	9855	6072	3360	6851	5219	5767	6890	6186	4222	1128	2366	2440	9519	14274	28610	3115	1392	2171	7055	3927	6799	1562	768	703	2095	4043	4989	3096	877	1285	3549	2853	2775	2779	2296	2487	4099	3445	4784	5211	8363	13692	5826	8102	7730
CATTGCACTTGTCTCGGTCTGA	22	Yes	miRNA	hsa-mir-25	9746	7998	4214	7120	6683	5734	7592	7524	5476	5675	6089	8648	11965	13099	30962	7445	7284	8912	8588	4902	7433	1613	974	947	11653	12546	9626	4567	1639	2866	12767	4993	5692	7574	6543	7544	3769	2377	3649	23986	18767	49965	11982	13928	13813
TAGGATGGGTGTGATAGGTGGCACGGAGAAT	31	NO	NO_Annotation	NO_Annotation	9643	6632	2913	7793	8248	6708	7134	8167	4799	3189	4634	7501	9987	12968	23720	9740	5674	7414	10546	5890	11871	1157	950	869	3125	3715	6904	3423	1988	2664	6077	4704	2951	12473	13708	15941	4986	3294	6141	6270	6977	9762	6675	7489	9219
GGAATACCGGGTGCTGTAGGCT	22	Yes	rRNA	5S-rRNA	9593	7860	5590	7499	7222	5614	11144	9717	5904	4606	7892	8266	4843	5764	8756	7169	5247	6352	11509	5479	9408	11286	9766	8876	2043	3140	4011	4784	4282	7809	7517	6076	20459	9609	12733	12693	9297	6301	8456	11580	22084	21902	15069	19587	20416
GGTAGCGTGGCCGAGC	16	Yes	tRNA	tRNA-Leu-AAG_5_end;tRNA-Leu-TAG_5_end	9591	14224	4651	6073	3752	3752	4176	4163	3437	5986	3454	2695	1866	2578	4209	2773	1700	2763	2069	1149	2722	1617	1614	1463	1782	486	404	625	586	805	760	598	780	662	841	826	570	523	757	1364	1555	3097	1694	1694	1266
GTCTACGGCCATACCACCCTGAACGCGCC	29	Yes	rRNA	5S-rRNA	9576	7448	2558	12158	13721	8722	22038	21725	15329	1993	3161	4269	8166	13245	22220	4341	3535	4246	18448	10114	13620	3281	3050	2281	1491	2977	3941	5001	4052	5025	5529	4727	3917	10057	9202	11811	6728	5976	8141	6280	9532	14226	10294	13871	12889
TGGTGCGGACCAGGGGAATCCGACTGTTTAATTAAAACAA	40	Yes	rRNA	28S-rRNA	9536	2977	4087	5280	5468	4909	4194	4285	4085	630	1014	1949	4070	4158	2844	631	1193	1115	10210	1791	10143	7663	6291	4276	2699	6992	9833	10633	7694	10862	6672	7928	10263	26930	27858	26709	4447	5413	9276	3391	5938	4726	3998	7480	6209
GGCTGGTCCGATGGTAGTGGGTTATCAGAACTC	33	Yes	other	misc_RNA	9509	8041	2511	3561	4576	4254	7061	6043	4773	10333	6037	4998	5567	6409	13024	3155	4119	5529	5709	3707	5255	1067	761	577	5832	2849	2417	2373	935	1889	4939	775	2213	2505	3081	3547	1207	1479	2270	10038	4470	10705	5488	4141	4213
TAGGATGGGGTGTGATAGGT	20	Yes	Mt_tRNA	Mt_tRNA	9488	5242	1787	21826	16822	14086	7200	7993	5243	933	1812	2703	5706	7887	16792	3117	1652	2566	8404	5300	9034	1053	764	483	3145	6792	9605	7260	2120	3215	3503	5827	2873	18803	16139	20768	2693	3086	6043	1557	3070	5010	5178	5544	6221
TCCCTGGTGGTCTAGTGGTTAGGATTCGGCGCA	33	NO	NO_Annotation	NO_Annotation	9471	6912	3375	4122	6647	8030	5623	4459	5913	21114	15286	9481	5464	9181	7379	13501	17030	32126	2796	3338	3534	2404	726	525	12571	8408	8115	3734	1611	2644	2234	603	958	3648	3236	2049	692	1129	1089	13478	4216	10465	6434	2736	2491
GCATGGGTGGTTCAGTGGTAGAATT	25	Yes	tRNA	tRNA-Gly-GCC_5_end	9458	7520	3488	7097	6199	7995	10741	11206	9516	17533	7240	5071	3511	5756	8525	3141	1982	8420	9969	9534	12635	893	448	446	8621	4401	3144	1435	488	785	2450	1081	1141	1801	1071	1288	712	674	1027	4615	2126	4881	7543	5153	3023
CGCGACCTCAGATCAGACGTGGCGACCCGCG	31	NO	NO_Annotation	NO_Annotation	9365	3188	2870	2508	1249	1784	1537	1522	1234	4716	2597	4975	749	725	963	15010	13850	4155	1031	615	2054	9404	1542	1467	6636	782	872	894	976	1824	2094	1397	548	620	2380	2478	1815	1428	1261	1464	4604	2661	1822	1565	1311
ATTGATCATCGACACTTCGAACGCACTTGCGGCCCCGGGTT	41	Yes	rRNA	5.8S-rRNA	9238	5872	4112	6793	6562	5916	10698	10981	9176	1309	2548	5546	5197	7358	8370	3014	3037	2119	7870	2703	7160	3032	2473	1844	4450	8785	11279	6746	4659	4344	8138	9547	4194	10034	11497	12723	12009	9853	10458	4164	7718	10889	8982	13007	9171
TCCCTGGTCTAGTGGTTAGGATTCGGC	27	NO	NO_Annotation	NO_Annotation	9187	6440	3771	9880	9894	8594	11170	11272	7487	2107	2942	2543	6467	10316	16090	3468	1636	2250	12091	7525	12331	6523	3300	2849	11782	10636	14452	12475	6433	7004	37756	29921	13457	13052	16166	17405	8602	10767	7492	1695	3062	5146	11451	12866	6463
TGAGGTAGTAGGTTGTATAGT	21	Yes	miRNA	hsa-let-7a-2;hsa-let-7a-3;hsa-let-7a-1	9162	7957	4212	6363	6730	7837	5265	5464	4523	8862	4532	5394	4980	6779	11103	3560	6155	10582	4157	4121	5454	796	213	199	21172	10573	6615	2744	587	895	8055	1280	971	3165	2566	2509	774	1257	1039	6204	3917	10335	2558	2560	2309
CGCTGCGATCTATTGAAAGTCAGCCCTCGACACAAGGGTTTGC	43	NO	NO_Annotation	NO_Annotation	9147	4133	4176	2963	7044	7024	2550	3998	4968	590	1068	4009	3673	3800	1520	608	1661	534	3405	387	8080	554	502	368	872	2121	3752	3349	1475	1650	2687	5195	1503	3833	6466	7196	5453	5613	6554	2882	5223	7420	10822	10031	7660
TGGGAATACCGGGTGCTGTAGGCT	24	Yes	rRNA	5S-rRNA	9107	6884	5231	6761	7540	5691	9104	8400	5032	2768	4677	4225	4133	5405	7482	7003	5350	5455	10183	5056	8075	8702	7350	6233	1955	3290	4224	3694	3604	5284	4905	3793	7889	9991	12871	13548	13913	9097	12609	8264	16018	14087	8763	13770	13795
GGGGATGTAGCTCAGTGGT	19	Yes	tRNA	tRNA-Ala-CGC_5_end;tRNA-Ala-TGC_5_end;tRNA-Ala-AGC_5_end	9038	12001	4155	4667	4450	5503	4113	3495	2244	18876	15959	12138	2506	3889	3717	5176	6986	15526	2304	1717	3286	5227	2220	1732	25737	9734	7945	6113	4308	5442	2965	1603	1282	3764	3575	2169	2747	2915	2283	1599	995	2316	2753	1269	1085
TCGCTGCGATCTATTGAAAGTCAGCCCTCGACACAAGGGTTTGC	44	NO	NO_Annotation	NO_Annotation	8985	3217	3425	1816	6298	5772	1909	2978	4527	478	726	2880	2973	2734	873	388	1211	374	2272	245	6092	183	86	50	860	2356	3921	2762	886	906	1834	3527	893	3258	4466	5378	3350	2971	4364	3885	3407	6891	7069	6340	4509
CGCGACCTCAGATCAGACGTGGCGACCCGCTGAATTC	37	NO	NO_Annotation	NO_Annotation	8983	6479	4184	4148	7097	7606	12601	9440	10861	11814	12498	12143	8873	10995	10392	17487	21313	24752	7817	4918	6635	3065	3184	1914	8279	11136	12260	8163	4765	5742	7390	3502	1793	8905	11341	13230	2881	3645	3852	13261	18643	19398	9498	8877	8723
TAGGATGGGGTGTGATAGGTGGCACGGAGAAT	32	Yes	Mt_tRNA	Mt_tRNA	8956	6000	2559	6860	7345	6017	6553	7199	4193	2732	3844	6636	8751	11908	21291	8323	5019	6457	9317	5265	10184	1104	806	800	3100	3696	6665	3264	2035	2321	5891	4426	2825	11973	12988	15321	4740	3049	5529	5354	6049	8411	5981	6954	7887
GCATTTGTGGTTCAGTGGTAGAATTCTCGCC	31	NO	NO_Annotation	NO_Annotation	8847	7566	7500	6129	5366	5516	7311	4996	2924	11820	12215	12030	3343	3417	5312	5753	5569	6657	3171	1936	3499	2156	888	789	16971	6276	5252	3809	3274	2939	6357	2784	1210	2063	2772	2039	4235	4113	2096	2880	2235	3543	2923	3218	1627
TGGGAGACCGCCTGGGAATACCGGGTGCTGTAGGCTA	37	NO	NO_Annotation	NO_Annotation	8840	10879	3645	5600	8989	7239	12659	12674	10183	3102	5386	6876	5097	7066	8222	6037	4669	3859	12700	6080	12114	5806	6998	4437	662	1469	2008	3526	2457	6000	3256	2437	8767	5820	8436	8278	10102	7685	10214	11783	25288	23568	18364	20462	29650
CCGTGGACGGTGTGAGG	17	Yes	rRNA	28S-rRNA	8751	6146	5362	7694	8306	7465	5056	7933	6355	10974	11898	17105	5780	6273	8019	11730	10052	10870	7330	4712	11534	17804	12555	12013	3316	4351	4791	3696	3114	4002	5257	2988	6960	3122	4011	2942	3181	2482	2745	16733	8776	7311	6366	7670	9658
GGCTGGTCCGAAGGTAGTGAGTTATCTCAATTGAT	35	Yes	other	misc_RNA	8727	6902	1444	3618	4270	2745	16513	17295	14089	1538	2140	3210	4054	6658	11620	1184	826	1297	6742	3813	5566	287	150	127	497	969	1407	959	323	569	781	904	660	3051	2363	2902	541	572	992	2133	2120	5172	3714	3702	3115
ACCGGGTGCTGTAGGCTTT	19	Yes	rRNA	5S-rRNA	8660	5340	5401	7016	7877	7198	8850	8280	7046	6612	5045	5985	5953	4925	8199	8080	6187	9959	8435	8393	8259	2451	1671	1608	6685	6359	6336	4619	5524	3749	4607	4211	3016	6523	7184	7365	4885	3837	5057	8761	12161	10787	8998	10872	10172
AGGCAGTGTAGTTAGCTGATTG	22	Yes	miRNA	hsa-mir-34c	8591	9901	6200	5690	4963	4289	10085	8503	5587	1691	6724	10073	4799	6942	15627	7068	4921	2379	12243	6473	12791	2904	2207	2144	833	1159	1932	1745	987	1682	3034	5896	2575	2468	5293	5456	5540	3447	2852	4994	21627	22323	9255	10054	10536
TGTAAACGTGGAATTCTGGGCATGCAGCTC	30	Yes	piRNA	piRNA	8532	5066	4276	9879	8228	10967	6868	5089	3386	2182	3563	5445	2769	4417	8079	5701	1783	3413	7527	4143	8461	1443	578	533	5395	6743	6272	2559	694	770	14552	18384	5054	5024	6542	6264	15681	14148	5873	2642	5681	6706	5102	6871	5760
TAGGATGGGTGTGATAGGTGGCACGGAGAATTT	33	NO	NO_Annotation	NO_Annotation	8486	6618	2009	6439	7350	5631	7532	7725	4865	2574	3475	6617	5210	7544	13328	5417	3509	4797	11244	6369	12503	1393	1299	1151	2523	3119	5754	3877	2074	3273	2591	4049	2719	14936	16531	20664	3185	2505	4418	4534	6974	12144	5599	5795	5766
CGTACGACTCTTAGC	15	Yes	rRNA	45S-rRNA	8416	7917	4071	8762	7067	5747	14819	12834	9875	1910	3302	4158	4296	6341	11093	3601	2528	3748	12642	7974	12137	2033	2288	2021	2304	3205	3924	5724	3803	5072	6606	5159	2440	8053	6947	9327	7255	6857	8511	3885	6415	8084	4739	7656	6051
GCATTGGTGGTTCAGTGGTAGAATC	25	NO	NO_Annotation	NO_Annotation	8402	8030	7409	6299	6582	13886	6858	5708	5046	24993	13661	6878	3446	4818	6093	10366	5467	15014	2563	2777	4850	525	290	248	6705	2380	1996	1282	461	721	2387	650	487	1079	939	855	526	783	623	5988	2045	3767	6310	3062	2616
TAGGATGGGTGTGATAGGTG	20	NO	NO_Annotation	NO_Annotation	8392	5237	1731	15026	12047	9844	6331	8288	5562	1453	2541	3924	5637	8001	15538	4706	1986	3160	7713	5521	9319	1100	697	517	1715	3087	4888	4395	1599	2503	2289	3803	2468	11206	10384	12105	3506	2687	5281	1805	3807	6185	5450	5650	6634
GGCTGGTCCGAAGGTAGTGAGTTATCTCAA	30	Yes	other	misc_RNA	8384	6927	3353	6141	9503	4943	8210	8278	6882	12689	9538	16515	5370	6567	9414	9557	29794	25053	6076	3546	4615	2886	1344	1356	6712	3928	2202	3988	2865	4975	4132	1012	1525	2876	2620	2172	2941	2607	4209	23816	7247	15918	3918	4673	3659
CGCGACCTCAGATCAGACGTGGCGACCCGCC	31	NO	NO_Annotation	NO_Annotation	8365	8239	7472	5888	6963	10663	10752	9617	7147	15572	9835	15858	4823	5104	7134	14537	20509	22348	5484	3970	9975	4124	4259	4102	8004	5322	5860	4524	4204	6352	11342	5005	2710	4338	12568	13586	3405	4276	3406	9752	21495	14578	10543	7796	5989
TGTAAACATCCTCGACTGGAAGCT	24	Yes	miRNA	hsa-mir-30a	8355	9711	5922	5201	5450	6027	5609	4862	3664	26798	17374	27784	2793	3991	6944	13494	19563	19187	4607	2751	5906	2043	1047	964	7039	2849	2831	1929	1296	2031	4245	3509	1675	1511	2328	1756	2894	2841	1450	4368	7437	11322	5544	5001	4692
TAGGATGGGTGTGATAGGTGG	21	NO	NO_Annotation	NO_Annotation	8343	3943	1785	8814	6816	5759	4010	4120	2505	1778	2940	3335	5267	7049	13258	4480	1891	2991	6091	2944	6434	1378	734	576	1298	2156	4253	2121	680	1308	1605	2361	1990	9746	7783	9358	1265	895	1991	2307	3574	5508	3990	4315	5141
ACGCGACCTCAGATC	15	Yes	rRNA	45S-rRNA	8340	11967	5267	8905	8695	11651	6767	4411	4521	57125	20158	27899	3486	5293	5308	18472	39772	73649	3852	3857	5476	1645	465	405	14086	5636	3958	3964	2175	3466	5092	310	1213	1859	1008	614	338	788	361	6232	1645	7403	4874	2828	1716
TAACACTGTCTGGTAACGATG	21	Yes	miRNA	hsa-mir-200a	8182	8244	6243	5115	5130	5315	4963	3316	3595	13099	10963	17637	3076	4266	4564	9764	17516	14949	2308	1996	3160	2226	807	710	14678	5549	5312	3786	1958	2980	10701	1780	1233	2345	2264	1449	2137	2091	1588	3616	2107	3548	2562	2499	1597
CTCGCTGCGATCTATTGAAAGTCAGCCCTCGACACAAGGGTTTGG	45	NO	NO_Annotation	NO_Annotation	8174	652	963	431	920	792	110	208	401	132	142	588	433	317	63	311	870	53	231	10	882	539	21	23	1184	532	852	747	421	336	397	1197	151	491	781	985	2708	1793	2526	528	564	868	1406	1299	1050
CGCTGCGATCTATTGAAAGTCAGCCCTCGACACAAGGGTTTGG	43	NO	NO_Annotation	NO_Annotation	8142	1001	1144	854	886	860	207	378	582	113	199	853	439	354	125	407	744	66	416	35	1216	984	134	111	534	210	380	483	232	344	292	974	194	395	810	966	2121	1477	1796	322	750	922	1451	1367	1278
CGACTCTTAGCGGTGGATCACTCGGCTCGTGCGTCGATGAAGAAC	45	Yes	rRNA	5.8S-rRNA	8135	6459	6356	4550	6193	5543	4336	5500	5209	3834	4274	15525	3420	4272	2871	3509	7446	3325	6114	1309	7827	9675	13463	15086	4079	2851	4113	8013	11052	11393	16344	9054	5372	8193	17211	18735	10112	10937	9119	8203	16504	15176	11645	13730	10697
TCCCTGGTGGTCTAGTGGTTAGGATTCGGCGCTC	34	Yes	tRNA	tRNA-Glu-CTC_5_end	8072	3885	2036	5259	5779	5787	3298	3546	2749	7397	3917	2033	5819	8438	8193	5398	4588	14679	2740	3236	3076	2394	970	774	11638	13488	13241	3255	1701	1849	6762	1377	2257	5781	1916	1548	1141	1241	2058	15279	3725	9485	3257	2285	2024
GGATGGGAGACCGCCTGGGAATACCGGGTGCTGTAGGCTTT	41	Yes	rRNA	5S-rRNA	7991	5426	2757	5247	7317	6907	6410	8183	7347	3542	2629	3612	4881	4938	4351	2194	3154	4358	7767	3100	8560	2355	1388	1400	2454	2515	2549	2267	2163	1998	2864	2004	4114	6249	6463	6653	1752	1679	2254	11024	12382	13268	13141	13368	11195
TCGGAACCTGCAGACACTCGTGGAGGCGT	29	Yes	piRNA	piRNA	7984	4499	5403	12326	9934	14978	4249	3395	2192	4005	7757	8314	2989	4399	7095	8264	2573	3850	8011	4603	9858	2495	1122	1378	3589	3607	3550	6030	2470	2502	25204	21483	18455	3119	4899	3936	9729	11580	4539	3303	6746	7687	6464	5787	5513
TCGTACGACTCTTAGCGGTGGATC	24	Yes	rRNA	45S-rRNA	7971	8406	4190	6306	5998	4562	12910	11298	8396	3522	4253	5212	4857	6384	9731	5160	4491	5825	9772	6229	8662	1336	1331	1258	2163	2098	2507	2223	1759	2540	3767	2435	1494	3333	3489	4319	3832	3332	4095	6194	10366	12010	6533	8184	6442
AGGCAGTGTAGTTAGCTGA	19	Yes	miRNA	hsa-mir-34c	7954	8315	4691	4481	4011	4012	10233	7221	5099	1592	7457	7712	5784	8954	22702	4131	3242	2094	12434	6916	11571	2500	2605	2519	1249	1974	3350	4694	2647	3616	5903	11730	4115	4855	8024	9786	8571	6811	5122	4589	14797	15257	6148	7670	7919
TCCCTGTGGTCTAGTGGTTAGGATTCGGT	29	NO	NO_Annotation	NO_Annotation	7929	6383	5308	4993	6257	11539	7522	5378	4131	18852	21183	9132	3575	5282	9177	15354	8365	15130	5804	3996	7180	1306	661	631	8587	3859	4378	2963	1372	1760	9234	3326	2899	2589	3341	3186	1567	3661	2193	8776	10700	22629	12947	8975	6213
CGTACGACTCTTAGCGGTG	19	Yes	rRNA	45S-rRNA	7874	6678	3213	6528	5227	3959	10937	9385	6898	2836	4383	5126	3246	4673	7321	4874	3462	4323	10386	5804	8752	2690	2186	2000	1190	1441	1888	2545	1862	3067	4140	2325	3271	3690	3744	4521	3295	2787	3704	4987	9895	10286	5996	8277	6892
CTGTCTGAGCGTCGCT	16	Yes	rRNA	5.8S-rRNA	7823	5134	3355	8358	9452	8258	16420	14349	12272	5427	6615	5831	6657	7098	12644	10286	7045	11457	11663	9940	9220	585	436	436	1053	1439	1363	1309	1987	869	1130	1230	888	1004	1618	1214	1248	988	1412	10991	13192	18745	11281	17499	12586
TGGGAATACCGGGTGCTGTAGGCTC	25	NO	NO_Annotation	NO_Annotation	7814	6202	4367	5743	7385	6183	8287	7094	4781	2408	3692	3120	4494	5313	7819	7567	5139	5544	7241	3936	6018	4264	4396	3326	953	2040	3175	1492	1486	2250	2201	1752	4234	5194	8140	8164	5289	3625	5823	9859	16680	14692	9785	12297	13265
GTGGACGGTGTGAGGCC	17	Yes	rRNA	28S-rRNA	7814	6659	6911	5349	4864	4062	3987	4562	2751	11355	16622	18626	8126	5476	6127	18173	20257	10644	6127	3029	5274	19003	19443	18716	2810	2945	4085	4187	6592	5873	5439	4608	7130	2377	4251	2225	5855	4023	2988	6501	6426	4102	3946	5239	6272
CGCGACCTCAGATCAGACGTG	21	Yes	rRNA	28S-rRNA	7766	6568	5060	9096	8017	8446	16422	14396	11902	10103	9175	10424	8248	5573	11706	13654	13229	15038	12402	14171	16246	9319	7104	6840	7625	8413	9019	10994	8059	10900	19128	9338	19296	25305	19903	30875	9121	6567	10071	12589	21507	16169	11696	13174	9809
TAGGATGGGTGTGATAGGTGGCACGGAGA	29	NO	NO_Annotation	NO_Annotation	7719	4976	2205	8422	7768	5841	5686	5948	3464	2156	3497	5039	5471	6932	14070	5230	2857	4276	8403	3994	8200	1088	914	728	1817	2893	4742	2645	1346	2049	1985	3717	2139	11951	13643	15893	2819	1931	3486	3500	5561	8605	4477	5005	5532
CGACTCTTAGCGGTGGAT	18	Yes	rRNA	5.8S-rRNA	7702	9529	5500	6647	5293	4741	7709	7094	4270	8283	9366	14213	3094	3188	5072	8420	9256	7694	7443	3639	7933	2683	3119	3204	2877	1326	1789	2134	2920	3890	4066	2345	1880	1765	3663	3806	3710	3216	3343	4534	15131	12505	7878	7738	6864
GGCTGGTCCGAAGGTAGTGAGTTATCTCAAG	31	NO	NO_Annotation	NO_Annotation	7699	3496	1034	2512	1402	1023	910	814	881	4431	2098	3938	491	475	566	8836	15163	3059	486	268	569	2394	131	120	3345	211	129	239	185	437	210	48	59	135	173	147	268	197	330	924	598	1043	486	491	552
AAATGACTGCTTTGAAATTTATCTGCTTGC	30	Yes	NO_Annotation	NO_Annotation	7639	4166	3497	6561	5958	7517	2804	2166	1565	4383	6521	10615	1867	2804	4544	7460	2132	4357	6676	3953	6393	804	361	265	2398	3355	3316	2436	635	800	5053	4960	2958	2814	3119	2842	4138	4794	1952	2725	3986	6005	3485	3564	3428
GGGAATACCGGGTGCTGTAGGCTC	24	NO	NO_Annotation	NO_Annotation	7625	6610	3515	5472	6297	5481	9491	8351	5493	2528	3798	3620	4624	5473	8033	6468	4303	5289	7533	4353	6612	3735	4230	3109	823	1555	2359	1841	1770	2930	1707	1441	4130	4446	7336	7045	3489	2451	3616	10303	18254	17905	11113	12833	14630
TAGGATGGGGTGTGATAGGTGGCACGGAGAATTT	34	Yes	Mt_tRNA	Mt_tRNA	7577	5875	1834	5969	6465	5088	6725	6941	4276	2430	3030	6067	4695	6746	11929	4781	3163	4452	9891	5585	11128	1477	1176	1081	2574	3179	5849	3822	1927	3004	2379	3937	2318	14261	15871	19475	3149	2413	4236	4139	6225	10552	5009	4870	5077
CGGGAGACCGCCTGGGAATACCGGGTGCTGTAGGCTT	37	Yes	NO_Annotation	NO_Annotation	7540	7658	2677	1082	1517	981	2208	2285	1691	4661	8774	9780	3060	4473	5446	1883	1440	1883	2316	1031	2015	5894	5603	4702	1100	3043	3970	4366	3190	7465	12351	9928	37840	4505	4866	5311	8855	6692	10076	16606	26281	29994	34835	45221	45580
GCTTTGGTGACTCTAGATAACCTC	24	Yes	rRNA	18S-rRNA	7535	5554	3325	6126	5615	3776	8467	7682	5157	2413	3787	4839	3777	3864	6183	5088	3729	4416	8399	5066	7149	2165	2564	1948	1367	2151	2946	3483	2931	3440	6261	5130	3714	6301	7704	9539	3889	4551	5736	4989	17308	13503	10259	11075	9673
TGGGAACGAGAAGACACTCATGGAGGAGTC	30	Yes	piRNA	piRNA	7529	2894	2281	12926	10969	14958	7413	6178	4785	2921	4231	3342	3018	7953	14370	2707	941	3879	10422	8667	11400	1291	457	521	1462	3690	2601	2727	628	954	12276	5269	20103	5399	3335	2631	1810	3097	1570	5925	5428	9267	6807	6386	4319
GGAGACCGCCTGGGAATACCGGGTGCTGTAGGCTTC	36	NO	NO_Annotation	NO_Annotation	7517	9750	3323	6032	9732	7999	11856	12119	9757	2395	3942	5080	4564	6214	7742	7260	5376	4682	7839	4150	7686	1001	1140	746	341	814	1137	736	624	1153	1016	1107	1855	1839	3598	3807	2372	1795	2351	11869	21762	21994	17463	18144	22244
TCGCTGCGATCTATTGAAAGTCAGCCCTCGACACAAGGGTTTGG	44	NO	NO_Annotation	NO_Annotation	7511	802	902	479	822	747	162	268	545	91	126	585	369	276	79	267	552	51	281	21	909	262	17	22	516	193	416	372	151	168	229	629	90	321	531	710	1336	726	1168	390	469	801	879	834	675
CGTGGACGGTGTGAGGCC	18	Yes	rRNA	28S-rRNA	7491	3507	6096	3030	3015	2457	2068	2004	1513	3736	5470	7153	5626	2901	3444	11782	8009	4795	4984	2472	4131	17900	22991	23227	2700	3132	5236	1936	3254	3585	2686	2887	4125	1906	2922	1665	7456	3307	4772	5157	6152	3233	2745	4746	5558
TCCCACATGGTCTAGCGGTTAGGATTCCT	29	Yes	tRNA	tRNA-Glu-TTC_5_end	7458	6045	5529	7756	8257	13295	10246	9580	7303	11953	10099	4082	4001	6485	10376	6423	3288	9997	5389	4272	5468	1670	794	840	12781	7320	7261	4798	1920	2229	8711	5000	2994	9415	5510	6804	2440	3449	4690	5916	2240	5850	4616	4702	2308
CGCGGGACATGTGGCGTACGGAAG	24	Yes	rRNA	28S-rRNA	7425	5485	2909	4900	4873	3757	7573	7040	4605	2553	5738	6272	3852	6038	8797	6125	4542	5553	7633	4393	6875	4973	3580	3224	1963	2957	4226	5580	3881	5592	4389	2732	5566	9622	8527	8928	7263	5259	6887	5675	9066	9085	6101	9818	8981
CGACTCTTAGCGGTGGATC	19	Yes	rRNA	5.8S-rRNA	7410	9733	5757	6984	6191	4734	7980	7490	4921	9511	7804	14539	2918	3445	5024	7989	8051	8058	7889	4315	8661	4261	4937	4799	3474	1523	2007	3423	4115	6001	6787	4689	3129	2787	5837	5515	6629	7318	5751	7004	13755	10500	8034	7437	6180
TAGGATGGGGTGTGATAGGTGGCACGGAGA	30	Yes	Mt_tRNA	Mt_tRNA	7308	4222	1948	7847	6911	5508	5231	5771	3081	1761	3019	4455	5029	6272	12731	4640	2578	3995	7687	3534	7255	1106	781	603	1736	2960	4702	2714	1454	1994	2047	3338	1985	11204	12812	14530	2643	1809	3399	3164	4942	7567	4013	4574	4964
GCATTGGTGGTTCAGTGGTAGAATTCTCA	29	Yes	piRNA	piRNA	7283	10427	2646	5601	10846	6710	15182	29424	27150	4721	6191	11269	2903	5400	6656	6076	5688	3167	6019	4323	8213	1650	1656	1366	2393	2023	3281	6813	4140	6965	4062	3840	3782	7759	13010	14550	7810	7717	11765	4063	13918	22798	30670	15779	20239
AACCCGTAGATCCGAACTTGT	21	Yes	miRNA	hsa-mir-100	7252	5607	2732	4036	3433	2950	8077	7839	5026	2299	4212	4943	6721	8412	17662	4807	3361	3989	6994	3643	6498	1314	1225	1314	2608	2664	4212	1922	1255	1913	2427	3257	2029	3731	4775	5356	2268	2033	3009	5340	13717	15990	9742	10020	10635
AGGCAGTGTAGTTAGCTGATTGC	23	Yes	miRNA	hsa-mir-34c	7156	7858	6696	8880	8006	7329	13428	11108	7337	3563	11911	20782	3048	4662	8335	11689	6966	4499	20092	10596	20279	2857	2071	2222	875	888	1305	1536	851	1121	5731	10175	2879	1779	4040	3963	11925	7468	4481	4719	15606	17992	12552	14320	14381
TCCCTGTGGTCTAGTGGTTAGGATTCGGCGCTCT	34	NO	NO_Annotation	NO_Annotation	7147	4802	2100	3755	4092	4285	2193	2695	1653	8390	4286	2794	4527	6715	4222	9830	7776	22264	2002	2210	2018	1453	644	515	10173	7351	8464	1347	869	1061	1791	439	483	3828	1084	992	1188	997	1404	9482	2824	6426	4488	2615	2685
GCATTGGTGGTTCAGTGGTAGAATTC	26	Yes	tRNA	tRNA-Gly-GCC_5_end;tRNA-Gly-CCC_5_end	7096	10460	5682	5867	6878	6751	5820	9448	7668	20211	9612	19729	2503	3754	3947	11298	10285	10189	4494	3655	7472	5479	3160	2998	25361	11285	9839	12864	8764	13346	16864	7482	5086	10719	12105	11059	42273	16014	18027	4797	6194	8294	12376	8201	6659
ACCCTGTAGATCCGAATTTGT	21	Yes	miRNA	hsa-mir-10a	7086	4455	2742	5675	5076	4328	9339	8921	6393	2488	2678	4109	5072	6343	13300	3648	2012	2145	6458	3843	6191	834	718	647	2757	3155	5084	1933	1057	1393	7305	3683	1410	6733	6384	7754	1818	1635	2428	4530	8835	13217	7209	8173	8529
GAGACCGCCTGGGAATACCGGGTGCTGTAGGCTTC	35	NO	NO_Annotation	NO_Annotation	7081	8497	4070	5480	9195	7178	9538	9802	7552	2344	3966	5068	4634	5606	7637	8785	6871	4956	6031	3107	6096	1144	1476	1036	504	875	1326	755	771	1304	1265	1250	1158	1804	3877	4079	3495	2559	3377	10953	20931	20399	15226	16084	21169
CCTACTTGGATAACTGT	17	Yes	rRNA	18S-rRNA	7038	6093	3003	8431	6485	4612	10155	9271	6031	1380	2900	3616	3022	3439	6041	3705	3124	3406	8061	4540	7505	569	534	481	504	1150	1864	1865	964	1369	2226	2309	1193	2947	3595	5061	1537	1920	2194	3775	15337	15448	11948	9764	9805
ATGGGACTCTTAATCCCAGGGTCGTGGGTT	30	Yes	tRNA	tRNA-Lys-CTT	7033	5106	1905	8703	5284	3747	12192	11314	9799	491	803	519	2561	5048	6991	3829	2157	2057	7516	2171	8354	18939	20550	24719	25	146	216	2203	1442	4486	5325	5644	17970	1831	1448	2341	4407	3155	12338	5961	6705	16365	1465	1554	1189
GTTTCCGTAGTGTAGTGGTTATCACGTTCGCC	32	Yes	tRNA	tRNA-Val-AAC_5_end;tRNA-Val-CAC_5_end	7001	3353	3760	4157	3558	3985	7261	5481	3613	3645	3578	3778	3935	4212	6940	4073	2907	3806	5422	2775	4407	3167	1818	1315	4405	3734	4090	4213	3111	3441	4402	2709	1678	2321	4655	3307	3340	3482	2825	3276	3505	3786	4770	6502	2914
TAGGATGGGGTGTGATAGGTGGC	23	Yes	Mt_tRNA	Mt_tRNA	6953	3396	1820	6644	4414	3967	3233	2895	1573	993	1800	2246	5284	5677	11091	3757	1971	2202	4740	2044	4917	2497	1663	1193	2590	6086	9630	4760	2173	3022	2812	5087	2828	23168	18550	21008	2723	1912	3201	1173	2105	2463	2218	2509	3039
TGTAAACATCCCCGACTGGAAG	22	Yes	miRNA	hsa-mir-30d	6932	6747	3770	4481	4152	4069	4484	4029	3026	14090	7602	13694	3029	3844	6804	7842	15016	13915	3944	2269	4200	788	298	284	6250	2322	1647	1420	727	1433	3915	881	1025	1256	1665	1465	726	964	773	8905	7248	16122	3503	4068	3459
CCGCCTGGGAATACCGGGTGCTGTAGGCTTT	31	Yes	rRNA	5S-rRNA	6921	8571	4820	3320	5677	3870	3650	3857	2801	3771	3412	5655	3512	3785	3606	8905	6715	4889	4882	3374	5513	4540	5787	6385	10545	5215	8397	5750	12712	7884	14394	9072	1995	4857	10013	8288	18032	14071	15730	5848	9254	6093	5763	7062	11306
GTGGACGGTGTGAGGC	16	Yes	rRNA	28S-rRNA	6915	4417	4468	5583	4466	4529	4438	4971	3556	9645	11915	9972	7864	5022	6519	11962	11585	9084	6836	3949	6973	20742	16339	14974	3977	4437	5683	4791	4996	5449	5393	3759	8054	3860	4117	2623	4320	3351	2886	7506	5425	4289	4250	6263	5748
GCATTGTGGTTCAGTGGTAGAATTCTCGCCTGCCACGCGGGAGG	44	NO	other	other	6858	2386	1648	2581	4189	2592	950	1923	2655	90	136	566	2890	4404	1706	359	728	125	1407	177	3394	2730	2483	3633	83	222	340	1472	1414	1946	1206	1903	598	1927	1853	2686	4493	2400	6951	789	965	2494	885	902	751
CGCGACCTCAGATCAGACGTGGCGACCCGCTGAAG	35	NO	NO_Annotation	NO_Annotation	6857	1477	1185	1302	795	784	1377	960	1105	2716	2352	2667	733	578	837	15852	12747	3735	984	506	785	8729	1248	815	6858	1001	790	1279	1135	1801	1119	746	301	757	1319	1482	1197	1056	1261	870	2021	1732	1038	1364	1155
TCCCTGGTGGTCTAGTGGTTAGGATT	26	Yes	tRNA	tRNA-Glu-CTC_5_end	6835	5264	5096	6160	5744	13717	6809	4172	4384	18766	12578	4115	3831	6159	9375	7424	3589	14962	3607	3803	4359	771	431	364	7112	3129	2049	1488	486	781	4689	522	670	1254	702	471	306	899	564	9525	4204	11331	3022	1976	1125
GATGGGAGACCGCCTGGGAATACCGGGTGCTGTAGGCTTG	40	NO	NO_Annotation	NO_Annotation	6809	2047	981	1533	814	748	784	840	731	453	647	825	428	461	549	2443	1634	390	1080	315	1141	3602	723	429	345	131	151	201	138	356	174	235	434	509	827	945	591	342	517	926	2528	2234	1878	2002	2909
GGCTGGTCCGATGGTAGTGGGTTATCAGAACA	32	NO	NO_Annotation	NO_Annotation	6799	7665	3975	3841	6020	5404	7010	4111	4398	15884	15241	16377	4200	3680	8900	11148	17076	15990	2752	1426	2614	1505	1045	767	9242	4649	2653	3060	1643	3758	10279	678	5448	1284	2287	1908	1424	1768	2098	20083	6795	14513	3436	2990	3408
CGCGACCTCAGATCAGG	17	NO	NO_Annotation	NO_Annotation	6785	2660	1364	2995	1413	1438	2362	2032	1681	2106	1987	2378	965	949	1722	7867	4702	2078	2105	1385	1936	2433	468	417	1415	450	549	525	344	618	727	556	790	820	902	1202	1065	649	1237	1813	3329	4285	2212	2736	2775
CGGTGGATCACTCGGC	16	Yes	rRNA	5.8S-rRNA	6768	5378	6795	4796	3982	4273	6249	6820	4476	6847	8534	9145	2640	3402	5450	5931	4860	8400	3881	2429	4274	6879	6273	6885	1965	1173	1440	2185	1978	2850	3729	1353	2369	2647	3692	4096	1819	2276	2107	5416	8616	8915	5652	5975	4749
GGAGACCGCCTGGGAATACCGGGTGCTGTAGGCTC	35	NO	NO_Annotation	NO_Annotation	6730	8945	2865	5129	8405	6636	10712	11248	8616	2002	3366	4852	3792	5430	6563	5870	4666	3766	7360	4025	7098	1220	1515	977	277	662	884	820	815	1464	1211	1047	2152	1429	2739	2694	3781	2983	3386	8964	18835	17573	13264	15421	17127
ATGGGAGACCGCCTGGGAATACCGGGTGCTGTAGG	35	Yes	rRNA	5S-rRNA	6719	6456	2145	3022	4141	2821	4737	4731	3173	960	1555	2361	1522	2491	3288	1913	1625	1734	6520	2973	4890	4252	4359	3219	352	662	865	1537	1622	3187	1757	1404	4176	2354	3003	2727	7018	5074	6413	3173	6960	5909	3929	7233	6484
GGGTGCTGTAGGCTTT	16	Yes	rRNA	5S-rRNA	6695	7659	4758	8935	9233	9092	11404	10453	8833	8493	7813	11331	4789	4473	8324	8142	7311	11306	8967	8261	10549	2210	1768	1690	12627	4157	5076	4671	4554	3430	6754	5210	4342	5729	6546	7101	3953	3587	4813	9552	12723	14058	10392	12460	9407
TGAGAACTGAATTCCATAGGCT	22	Yes	miRNA	hsa-mir-146b	6497	5074	2163	2839	2834	2350	5770	4969	3551	894	2073	2192	3277	4954	10667	1461	1216	1158	6693	3402	5731	446	259	234	1144	1285	1733	664	264	508	1190	960	1085	1544	2081	2069	518	479	782	6931	9765	14164	5663	6377	6262
TCAGTGCACTACAGAACT	18	Yes	miRNA	hsa-mir-148a	6495	11478	4903	6732	8655	8083	5248	3796	4244	8699	8870	15914	1608	3074	2379	7802	21357	16728	2510	2248	3800	2538	1046	1189	10762	4523	4359	5099	4803	6788	2810	530	458	2721	2836	1788	1888	1892	1305	2483	1428	3246	2355	2366	1675
GCTGCGATCTATTGAAAGTCAGCCCTCGACACAAGGGTTTGT	42	Yes	rRNA	28S-rRNA	6493	3194	3226	2775	4674	4053	2277	3346	3762	582	1030	4357	2428	2633	1244	486	1149	578	3747	423	6546	928	807	665	1161	2350	2961	4414	1685	2371	3839	6482	2979	5449	9555	10566	5557	6393	5870	3042	6146	7542	9256	9116	6896
CGACTCTTAGCGGTGGATCACTCGG	25	Yes	rRNA	5.8S-rRNA	6433	4324	2828	5304	5645	5236	6819	6505	5620	5814	6846	5570	4138	4302	5352	7705	5422	8063	6582	6371	6226	3675	2504	2530	3227	3328	3640	2912	4084	3112	4268	2401	3180	3872	3323	3188	3017	2455	3773	6553	7875	6912	5860	7563	6016
ATTGATCATCGACACTTCGAACGCACTTGCGGCCCCGG	38	Yes	rRNA	5.8S-rRNA	6429	4271	2144	5050	5144	4219	11770	10310	7792	1102	2401	3119	3596	5653	9065	3126	2223	2619	9106	5108	7984	2386	1706	1499	1814	4867	7165	5239	2896	3726	5696	5586	4521	11859	9825	11798	6677	5327	8020	2963	5600	7287	6998	11074	8345
GTCTACGGCCATACCACCCTGAACGCGCCC	30	Yes	rRNA	5S-rRNA	6422	4303	2017	8113	10003	5919	13352	12936	9454	1341	2113	2965	5607	9577	15424	3429	3084	3481	11990	7164	8790	2597	2723	2086	983	2046	2890	3111	3133	3638	4395	3235	2731	7234	6532	8545	3462	3201	4314	5539	8009	11766	7160	9769	8304
CGACTCTTAGCGGTGGATCACTC	23	Yes	rRNA	5.8S-rRNA	6403	5515	3460	6008	5654	4454	9380	8934	6180	3236	3229	4121	2977	3903	6097	3897	2947	4275	7045	4614	7158	1770	1597	1655	1554	1724	2043	2614	2169	2252	4212	2356	970	3171	4206	5410	1546	2181	2304	4035	8508	6731	5909	7200	5147
CGCGACCTCAGATCAGACGTGGCGACCCGCTGAATG	36	NO	NO_Annotation	NO_Annotation	6399	1715	1205	1482	789	928	2006	1378	1434	1740	2187	2265	643	698	1259	12609	8536	4441	1274	632	1290	3532	579	330	4133	946	625	1097	708	1239	1196	602	308	535	929	1135	616	675	799	1090	2229	3111	1175	1824	1731
GCATTGTGGTTCAGTGGTAGAATTCTCGCCG	31	NO	NO_Annotation	NO_Annotation	6393	2820	2275	1192	754	772	679	526	361	5345	5351	7249	421	360	364	13694	12906	2090	270	154	466	4205	420	396	7723	401	382	477	762	937	233	361	78	145	618	301	1898	1223	573	369	498	595	533	417	323
GAATACCGGGTGCTGTAGGCTC	22	NO	NO_Annotation	NO_Annotation	6367	5772	3430	4764	5107	4563	7105	6162	3896	1533	2347	2613	3586	3674	6133	4758	3165	3142	6109	3405	5952	1387	1427	1104	809	1458	2362	1523	1327	1827	1758	1951	1627	3230	5165	5504	2661	1823	2649	5001	9342	10496	5834	7263	8372
TAGTGGGTTATCAGAACT	18	Yes	other	misc_RNA	6361	4298	2776	2258	1749	1543	2166	1799	995	366	1280	1211	1781	2097	5635	597	373	412	2581	1321	2680	411	464	468	293	328	600	1044	514	656	394	382	258	1172	1537	2250	1435	834	1740	764	1856	2861	1099	1666	1959
GGAATACCGGGTGCTGTAGGCTC	23	NO	NO_Annotation	NO_Annotation	6322	5176	3328	4692	5062	4610	7242	6101	4135	2292	3624	3372	3908	4334	6704	4919	3569	4123	5477	3310	5249	1911	1816	1545	906	1653	2432	1489	1260	2029	2241	2142	3434	3401	5190	5494	2862	2005	3130	8050	11989	13654	9270	10992	12749
TCATTGGTCGTGGTTGTAGTCCGTGCGAG	29	Yes	Mt_tRNA	Mt_tRNA	6319	4051	1892	6131	4941	3683	6171	6051	3738	2533	5196	6910	2435	3196	6024	7905	4148	3976	7616	3394	6687	750	699	557	535	1005	1738	1305	853	1066	362	762	743	2206	2111	2587	2299	1174	2489	2223	3921	5966	6582	6035	7576
GGGAGACCGCCTGGGAATACCGGGTGCTGTAGGCT	35	Yes	rRNA	5S-rRNA	6287	8579	2474	4164	6150	4465	10694	11747	7967	2603	4708	7999	3103	4903	5554	3264	3213	2910	12069	6238	10166	5035	6215	4387	466	868	1060	2079	2203	4469	3835	2606	9542	3264	4620	4678	12776	9961	10008	7072	17912	16140	11984	16952	16999
TAGGATGGGGTGTGATA	17	Yes	Mt_tRNA	Mt_tRNA	6268	4164	2004	12094	7889	6768	4466	4588	3095	876	1931	2547	4167	4875	10100	3274	1605	1772	5036	2676	4946	972	725	558	1537	3127	5009	4001	1387	2251	2340	4203	2119	9605	8287	10666	1934	1694	2962	1164	2312	3243	3063	3183	3604
TCCCTGTGGTCTAGTGGTTAGGATTC	26	NO	NO_Annotation	NO_Annotation	6245	5163	6083	5731	5836	11937	6189	4216	4429	32969	21590	9360	4292	7065	10068	18851	10273	33506	3903	4487	4937	1215	656	543	9302	3856	2695	2395	1036	1363	8427	1091	1366	2243	1252	978	732	1535	841	19761	10791	28747	6617	4162	2615
GCATTGTGGTTCAGTGGTAGAATTCTCGCCTG	32	NO	other	other	6243	3670	5456	3915	2683	2847	3587	3362	1508	6097	4494	7174	3462	3394	4937	8956	7261	4250	4035	2033	4166	2200	1238	967	3835	2094	2089	2194	2250	2028	2659	3460	1315	1348	3432	2380	3950	3659	1825	2213	2442	2723	2312	4365	2426
GGTAGTGGGTTATCAGAACTT	21	Yes	other	misc_RNA	6230	4818	1523	2473	2141	1560	3687	3496	2664	1387	3714	5508	2761	4078	8695	1345	569	746	4206	2254	3900	1389	1309	1211	206	436	672	1454	664	1311	347	800	607	2548	2824	3744	1260	878	2035	1110	2513	6328	2957	2602	3205
CCGCCTGGGAATACCGGGTGCTGTAGGCT	29	Yes	rRNA	5S-rRNA	6218	6442	3082	3094	4994	3506	5299	5413	3854	2149	2360	3277	2841	3566	4307	4290	3093	3425	7398	4495	5835	2756	2905	2779	4409	3819	4634	3783	6076	4952	5727	4523	1574	3761	5750	5339	14514	9388	12595	4395	6596	5154	4835	7855	9270
TGTAAACATCCCCGACTGGAAGCT	24	Yes	miRNA	hsa-mir-30d	6198	6759	3695	4453	4670	5504	2838	2348	1839	20220	11867	15013	2053	2549	3452	8875	14645	23146	2360	2031	3231	947	349	280	12204	5404	3830	2217	1023	1711	6073	1187	1321	1673	1809	1127	774	1321	737	9442	3937	14114	2590	1816	1314
CGACTCTTAGCGGTGGATCACTCGGT	26	NO	NO_Annotation	NO_Annotation	6189	4218	2453	4120	5677	5584	9045	7562	6288	5158	6033	4776	3731	4938	7393	8985	5749	7172	6193	4888	6705	1564	1376	1495	1850	2529	3751	2090	1917	2075	4063	1777	1626	3263	3814	5184	1469	2289	3168	6326	10926	10310	8764	9231	8341
CTCGTACGACTCTTAGCGGTG	21	Yes	rRNA	45S-rRNA	6179	5920	2860	4305	3870	3102	6196	5439	4465	5938	5016	6260	1868	2658	3894	4569	4604	6103	6130	3885	5210	1391	905	915	2744	1685	1715	1684	1269	1758	3817	1696	1965	2525	2317	2849	1560	1288	1535	5160	6020	7750	3604	4579	3396
TCCCTGGTGGTCTAGTGGTTAGGATTCG	28	Yes	tRNA	tRNA-Glu-CTC_5_end	6143	6238	4939	4840	4461	6566	4485	3533	2703	11173	9834	7277	3102	4360	6946	7473	6828	9420	5560	3942	6564	3101	2139	1921	15426	3911	2943	3689	1902	2949	9870	3541	2825	2211	2475	1848	6116	5625	4299	5946	5506	10955	5167	4750	3017
TAGCTTATCAGACTGATGTTGA	22	Yes	miRNA	hsa-mir-21	6126	9491	6175	5084	5142	5650	4053	3299	2358	15350	11237	18434	4131	5062	10654	6650	15277	10961	4681	2747	5047	1216	599	578	11297	4120	3281	2945	1468	2271	9971	2295	2057	1577	2679	1951	2980	3405	1346	16486	10655	26723	4095	3645	3693
GAAAAAGTCATGGAGGCCATGGGGTTGG	28	Yes	Mt_tRNA	Mt_tRNA	6122	3854	2198	4665	3673	3145	4394	4511	2437	3455	7129	9793	3387	4281	7599	6055	3126	3957	6293	1957	5456	1571	1725	1154	603	620	1215	1234	812	1384	1462	3098	4071	5745	12658	12615	1615	1333	2185	3777	12538	12855	7987	8278	11591
CGCGGGACATGTGGCGTACG	20	Yes	rRNA	28S-rRNA	6053	5506	2869	4762	4144	3708	6593	6368	4469	2243	4545	4248	2794	3113	5438	4138	2911	3519	7095	4504	6083	3624	2733	2386	2405	2673	3437	3733	2897	3714	3658	3344	5018	6176	6187	6342	7669	4673	6622	3806	7098	6753	5710	7801	6555
TCGGAACCTGCAGACACTCGTGGAGGCGTCGGC	33	Yes	NO_Annotation	NO_Annotation	6044	2938	2129	4112	3170	3987	2738	2076	1301	737	1460	1786	1238	2123	3578	1744	557	1045	4836	2364	4382	1461	817	779	1981	2960	2921	1484	518	677	13427	11375	13752	4968	5571	4752	5349	5575	2626	1515	3237	3773	2425	2663	2239
CGCGACCTCAGATCAGACGTGGC	23	Yes	rRNA	28S-rRNA	6017	5570	4428	6230	6052	5428	9726	8413	6802	9760	8100	9362	5359	4899	7074	10006	10996	15127	9086	7189	8678	7808	7191	5913	5600	5402	7002	8840	5960	9705	19056	8856	16027	17060	19370	22589	6559	5948	6481	12669	34310	19013	13199	11918	9865
TGGAGTGTGACAATGGTGTTTGA	23	NO	NO_Annotation	NO_Annotation	5980	3517	1366	6971	5127	4800	13211	12374	8639	1984	4510	2881	5094	7505	16256	2843	1423	4124	10357	6408	8687	4882	3001	2112	1468	3903	5294	3933	1222	2890	4056	2700	7015	12676	8877	9391	920	1380	1969	8721	11844	13824	8360	9358	7867
TAGGATGGGTGTGATAGGTGGC	22	NO	NO_Annotation	NO_Annotation	5979	2855	1713	6096	3971	3659	2732	2339	1460	1172	1912	2445	4842	5204	10516	4186	2150	2326	4365	1881	4570	1750	1181	1080	1879	4326	7014	3417	1663	2246	2181	4069	2234	17634	13374	15760	2611	1625	2747	1137	2003	2489	2312	2644	3069
CGCGGGACATGTGGC	15	Yes	rRNA	28S-rRNA	5884	5331	3183	5321	5559	4951	6880	6187	4496	2730	5130	5877	2965	3243	5366	4084	4001	3966	11042	6598	9689	5433	5955	4620	2013	2199	2346	4972	4156	6251	4292	4093	8153	4627	4463	4305	19862	10768	15229	3835	8432	5717	3771	7573	6976
GTCTACGGCCATACCACCCTGAACGCGCCCGAT	33	Yes	rRNA	5S-rRNA	5852	3962	2156	4873	6073	4418	9171	8067	6129	2166	3436	5266	5506	8443	14838	5106	4420	3839	8894	4620	6748	3003	3814	3259	772	1133	1497	2725	3437	4306	3463	2628	2922	3332	3999	4443	5744	5262	6626	5127	9581	11504	7049	9324	8819
GGCTGGTCCGATGGTAGTGGGTTATCAGAACTG	33	NO	NO_Annotation	NO_Annotation	5837	1513	549	834	395	386	557	464	416	1543	845	839	519	453	1032	1732	1563	577	579	334	622	1222	164	85	2752	255	143	203	111	272	883	110	390	144	245	301	293	223	417	1410	566	1199	505	418	526
CGACTCTTAGCGGTGGATCACTCGGCTCGTGC	32	Yes	rRNA	5.8S-rRNA	5829	4490	3863	4594	4862	4073	5646	5142	3473	8027	6245	7649	2775	3204	4452	7103	5971	8241	5324	3296	5125	1678	1533	1203	1904	1855	1871	1926	1777	1731	2667	1738	1572	2087	2214	2528	2331	1826	2794	5118	6079	6239	5025	7321	5640
TGGATGGGAGACCGCCTGGGAATACCGGGTGCTGTAGGCTT	41	Yes	rRNA	5S-rRNA	5825	3744	2359	5451	7887	8837	5614	7574	8349	6084	3786	4219	6257	4502	3910	3273	4556	7280	7247	4129	8175	5597	3242	3390	6376	6689	6751	7378	8275	5545	8309	4978	9944	11282	10423	9075	4402	4820	6002	10751	12667	8588	13159	10964	8449
AACCCGTAGATCCGAACTTGTG	22	Yes	miRNA	hsa-mir-100	5821	3662	1928	2902	2251	2258	6593	6148	4264	1961	2790	2790	5411	6943	14991	3714	3040	3591	5666	3059	5242	2512	1926	1568	4373	2943	4003	1954	1088	1919	3240	2348	2649	4063	3841	4313	1472	1346	1960	4476	9688	11242	5120	5910	6000
TCCCTGTGGTCTAGTGGTTAGGATTCGGCGT	31	NO	NO_Annotation	NO_Annotation	5815	2778	2397	1623	2499	3335	8414	3175	2723	5157	6964	3089	2197	2931	4564	5903	5043	8510	1201	939	1364	695	236	261	3029	2364	2795	1296	826	795	1964	445	547	1016	789	704	405	589	687	3892	1726	4048	3297	2662	1382
AGAACTAGATCTGAACCTGTGAAGACGAGC	30	Yes	piRNA	piRNA	5778	2942	2067	10160	9783	11695	6388	5140	3514	2328	4245	6130	3197	5766	9724	2848	1114	2370	6929	4443	6821	1517	716	739	3434	6195	6049	2381	817	904	5662	3760	4233	6486	6253	5333	3779	4765	2138	7229	11731	15198	4662	4505	4111
CCTGGGAATACCGGGTGCTGTAGGCTTT	28	Yes	rRNA	5S-rRNA	5778	5754	3982	4100	4521	3429	4633	4545	2828	2992	3171	3963	3472	2994	3982	8140	5283	5062	5726	3237	5818	1921	1857	1656	2680	2183	3048	2017	3385	2756	3270	4460	1929	2939	5967	6487	6586	4285	5843	5197	13860	10034	7206	8922	11432
CGCGACCTCAGATCAG	16	Yes	rRNA	28S-rRNA	5777	4143	2619	6055	6265	5356	9665	9058	8472	5031	4807	5223	5186	4666	8434	6127	5742	8271	7755	8339	7196	2591	1631	1350	2723	3423	3773	4122	2235	3013	4691	2780	5069	7441	5491	7168	1654	1738	3004	7913	9998	9635	7289	8768	6380
ACGATGGTTTTTCATATCATTGGTCGTGGTTGTAGTCCGTGCGAG	45	Yes	Mt_tRNA	Mt_tRNA	5755	905	1379	1252	3556	2349	427	980	1186	243	596	2204	1409	1355	354	249	712	185	1358	87	4145	363	231	232	121	593	1075	1452	945	599	260	910	325	1858	2083	2823	1904	1234	2262	678	895	1650	4125	2640	2479
GACTCTTAGCGGTGGATCACTCGGCTCG	28	Yes	rRNA	5.8S-rRNA	5754	3437	2611	4645	4803	4557	4084	4108	3960	7841	6143	5725	2485	3762	3505	7115	6249	13785	3817	2636	3904	1241	632	673	2228	1882	1572	941	882	917	942	671	765	1223	958	853	747	596	1081	5030	3000	4862	3377	4241	3524
AGAAGACGGTCGAACTTG	18	Yes	rRNA	18S-rRNA	5753	2700	4274	2512	3419	3600	3585	3208	2683	4442	8238	7301	5024	2019	3619	12564	7214	5243	8057	7536	7530	28068	30756	31936	1881	1930	3178	6132	16475	11180	7716	9732	15566	2697	3656	2459	17624	9790	10950	4189	10644	3121	3330	4657	4255
TCGGAACCTGCAGACACTTGTGGAGGAGTC	30	Yes	piRNA	piRNA	5713	4222	5171	6508	5807	6822	3490	2643	1528	2664	5055	10948	2296	4019	5075	7606	3898	3406	5214	2438	6102	2457	1349	1755	4637	3520	4128	4948	2624	2449	19205	20596	11652	2153	5016	3955	19704	20512	6406	2993	11227	11484	4511	4219	4191
TGGAAGACTAGTGATTTTGTTGTT	24	Yes	miRNA	hsa-mir-7-2;hsa-mir-7-1;hsa-mir-7-3	5703	5140	2327	4495	4263	4086	10976	9692	8413	4049	5456	5069	11604	16303	35247	5990	3939	5986	11877	5543	9368	2767	1558	1270	4614	6307	5646	2365	878	2158	8363	5809	6015	4170	5978	6844	2259	1970	2171	17554	23210	42675	10947	11642	10935
TGTAAACATCCTCGACTGGAA	21	Yes	miRNA	hsa-mir-30a	5691	6781	3698	2760	2529	2236	5071	4386	2711	2793	4678	7776	3609	4687	10996	4088	4479	2680	4850	2134	4698	395	293	316	604	469	860	615	340	585	721	1648	524	870	1756	1787	1640	1071	1340	3031	8607	10745	4160	6002	6202
CCGTGGACGGTGTGAGGCC	19	Yes	rRNA	28S-rRNA	5685	3930	4404	3133	3354	2683	2464	3500	2179	5190	6791	10855	4344	3261	3898	9483	9332	6927	4473	2041	4331	11171	13328	11554	1808	2580	3578	2028	2558	2695	3169	2508	3906	1406	2919	1621	3580	2010	2138	6069	4791	3263	2576	4049	4892
TCTTCTCGGAGCTGCTGTCCAACCTGTACTC	31	Yes	piRNA	piRNA	5667	1946	2383	7251	8902	9791	6393	4218	3236	1106	2319	2751	3660	8595	12563	4025	1211	2988	6652	5534	6436	216	74	85	1446	2584	2332	2028	501	360	5018	4821	2328	1780	1161	1183	3026	2987	1549	3247	2834	8029	2744	3794	2889
GACTCTTAGCGGTGGATCACTCGGCTCGTG	30	Yes	rRNA	5.8S-rRNA	5641	4251	3286	4172	3926	3532	4089	3581	2884	11870	7398	9925	2102	2624	3089	7586	6760	9610	4671	2335	4895	2200	1775	1416	1486	1148	1200	1110	1132	1392	1789	1152	2020	1189	1293	1153	2189	1611	2199	5317	5243	4778	4629	6156	4923
GCATGGGTGGTTCAGTGGTAGAATTCTCGCCTGCCACGCGGGAGG	45	Yes	tRNA	tRNA-Gly-GCC_5_end	5640	1099	1399	1103	2754	1493	356	765	1424	56	74	326	1273	1774	437	141	387	77	355	17	1312	3304	2545	3638	27	154	245	1312	970	1446	970	1949	1284	1786	1756	2583	2145	1550	4161	876	911	3085	991	792	638
TCGCTGCGATCTATTGAAAGTCAGCCCTCGACACAAGGGTT	41	Yes	rRNA	28S-rRNA	5629	4068	2619	3342	4196	4324	5100	5974	6194	875	1073	3578	2790	3076	2465	1013	1488	1100	4717	1333	6167	155	72	45	1247	1543	1901	1350	588	577	1332	1997	781	2011	2262	2646	1671	1309	1753	2800	3045	5528	3474	5107	3434
AATACCGGGTGCTGTAGGCT	20	Yes	rRNA	5S-rRNA	5608	5344	3782	4549	4444	3499	5627	5056	2839	2219	3349	3795	2432	2359	3645	4394	3376	3257	7145	3444	7084	3812	3203	3112	1722	1623	2205	2950	3722	4238	3013	2675	3329	4172	7364	7132	8158	4782	5782	3584	9599	7904	5382	6713	7791
CCGGGTGCTGTAGGCTT	17	Yes	rRNA	5S-rRNA	5596	4034	3172	5054	5851	5712	6597	6715	6262	4212	3372	3516	4839	3134	5185	6116	4413	6939	5944	7655	6048	1918	1307	1303	4577	4126	4886	4373	6252	3634	3760	3347	2728	4553	4806	4851	4774	3372	4927	4964	8714	6157	6695	7192	6524
TAGGATGGGTGTGATAGGT	19	NO	NO_Annotation	NO_Annotation	5548	3357	1198	13196	10174	8765	4458	5053	3330	750	1572	2607	3938	5493	11475	3055	1658	2119	5731	3621	6644	560	338	228	1274	2583	4151	2956	1033	1419	1478	2776	1311	7758	7140	8978	1986	1786	3397	1158	2955	4673	4520	5122	5843
TGAGGTAGTAGTTTGTACAGT	21	Yes	miRNA	hsa-let-7g	5535	5872	3708	3180	3368	3659	2988	2603	1814	4814	3735	6504	2897	3199	7112	3607	6587	5847	3297	2141	3747	545	264	209	8746	3740	2622	1823	851	1213	5890	1398	667	1558	2310	1892	1111	1352	1064	6969	5182	13031	2627	2750	2470
TGGGAATACCGGGTGCTGTAGGCTG	25	Yes	NO_Annotation	NO_Annotation	5532	1458	1007	1589	807	688	734	639	516	402	612	634	499	417	690	5124	2469	572	821	423	825	5761	920	662	480	139	223	182	179	353	214	261	398	391	781	814	1580	688	1251	913	2201	1677	1118	1487	2045
GCATTGTGGTTCAGTGGTAGAATTCTCGC	29	NO	other	other	5510	7340	3167	6987	8664	5790	15490	24903	18239	6940	5337	9076	3640	6265	9711	5166	4007	2724	8139	4468	8562	4151	2980	2674	6251	3686	4906	6427	4336	6074	8362	5706	5925	7734	11377	10752	7843	7264	7770	2793	6410	10023	15790	14653	10630
GTCTACGGCCATACCACCCTGAACGCGCCCGA	32	Yes	rRNA	5S-rRNA	5501	3537	1458	5374	7039	4554	12084	11050	8806	1231	2325	3187	6515	13027	21712	3124	2724	3550	9928	6471	6351	2729	3636	2890	717	1800	2482	3148	2956	3866	3374	2365	3015	7552	4969	6088	4288	3980	6170	6163	7590	13518	7016	10056	9434
GTCTACGGCCATACCACCCTGAACGCGCCCG	31	Yes	rRNA	5S-rRNA	5476	3135	1710	4190	4714	3428	7327	6745	4968	1555	2462	2904	3799	6059	10307	3917	3380	3374	7169	4016	5281	3695	3360	2777	989	1249	1666	3237	3460	4478	4474	2740	2739	3645	3887	4527	4977	4923	6281	3871	6843	7721	4733	6637	6060
GGGAATACCGGGTGCTGTAGGCTG	24	Yes	NO_Annotation	NO_Annotation	5467	1542	837	1452	637	558	779	754	519	463	625	686	460	468	727	4228	1901	597	829	446	836	5260	886	603	439	130	182	200	207	467	151	207	448	325	767	678	994	454	724	936	2413	2140	1254	1621	2223
TGAGAACTGAATTCCATAGGCTG	23	Yes	miRNA	hsa-mir-146b	5454	4186	2375	2687	1964	1929	2623	2380	1799	1202	1643	1789	2271	3203	6735	1595	1843	1500	2997	1534	2951	565	284	268	8377	3149	2281	1225	464	891	6800	1479	2225	1183	1295	1160	687	628	527	15167	6353	12321	3628	4584	4309
TACCGGGTGCTGTAGGCTT	19	Yes	rRNA	5S-rRNA	5402	3570	3146	4325	5157	4914	5924	6036	5287	2875	2414	2396	3980	2977	5013	4281	3005	5175	5338	6595	5509	1291	883	826	3878	3735	4115	3929	5321	3097	3186	3209	1822	4519	4575	4757	3655	2660	3954	3692	6174	4511	5008	5817	5573
GAATACCGGGTGCTGTAGGCTTC	23	NO	NO_Annotation	NO_Annotation	5395	4674	3117	3508	3818	3340	5628	4695	3211	1545	2292	2575	2730	2669	4360	4795	3144	3195	4903	2593	4852	1129	1057	794	800	1286	1863	1069	955	1191	1544	1730	1483	2527	4527	4623	2125	1377	2101	4682	8268	9050	5168	6562	7441
GCATTGTGGTTCAGTGGTAGAATTCTCGCCC	31	NO	NO_Annotation	NO_Annotation	5379	6867	5653	2685	3752	4197	4147	2866	1978	17005	19374	21977	2463	2469	2472	12157	17727	10505	1523	865	1955	1775	1091	972	8483	2408	2549	2270	3035	3024	1122	1268	368	971	3040	1633	3050	3046	1478	2126	2043	2999	2795	2074	1433
CACTAGATTGTGAGCTCCT	19	Yes	miRNA	hsa-mir-28	5375	3871	1568	1720	1640	1280	4160	3568	2603	1449	2474	3188	2200	2610	6318	1877	2085	2223	2502	1136	2127	619	453	486	815	851	1133	838	532	743	569	961	601	1544	1617	2190	507	392	743	3126	7181	9880	3368	3801	3859
CCTACTTGGATAACTGTGGTAATTCTAGAGCTAATACA	38	Yes	rRNA	18S-rRNA	5373	3892	2787	4637	4713	4107	5227	6144	4940	1701	2333	4735	3590	3740	3947	2345	3015	2308	6950	2869	6617	2325	2339	1888	2910	4921	6679	7452	5279	5875	9780	12652	4754	10812	10662	14801	16751	12092	13317	3624	10456	9159	7835	8799	7326
GACTCTTAGCGGTGGATCACTCGGCTCGTGCGTCGATGAAGAACG	45	Yes	rRNA	5.8S-rRNA	5359	2411	2466	2810	4181	3653	2403	2941	3171	1456	1943	3684	2414	2983	1852	1782	3006	1582	3183	831	3817	2676	2190	2170	1447	2243	2548	2778	3019	2757	2726	1752	1226	2528	2877	3258	3352	2574	3775	4221	3805	4499	4039	5474	4404
TTTGTTCGTTCGGCTCGCGT	20	Yes	miRNA	hsa-mir-375	5339	6051	3067	6475	7881	7104	4463	4034	4277	18113	10846	19061	2618	4994	3975	12136	22062	29004	2610	2416	3437	2746	1064	1146	16838	9235	7390	4300	3081	4542	3157	573	1059	4406	2859	2141	1071	1560	1366	5170	2272	5720	3035	2479	1939
CGCGACCTCAGATCAGAT	18	NO	NO_Annotation	NO_Annotation	5288	3998	2360	4824	6764	7741	13224	10484	11230	6718	7062	5416	6877	6226	11204	10117	8631	13917	9198	10053	9216	1422	1274	1010	2024	4176	5047	4781	1916	2970	5187	2184	4845	9714	7835	14261	1193	1845	3643	10973	17305	15752	14479	12140	13831
TCCCCTGTGGTCTAGTGGTTAGGATTCGGCGCT	33	NO	NO_Annotation	NO_Annotation	5248	3488	1862	3229	4423	4265	3634	3258	3978	11773	8012	5624	3608	6200	4948	6453	8595	21709	2210	2673	2438	1918	488	448	10066	7398	6399	2915	1749	2018	1988	569	827	3988	2499	1575	571	854	817	9328	2353	6133	3384	2028	1297
TGGGAGACCGCCTGGGAATACCGGGTGCTGTAGG	34	Yes	rRNA	5S-rRNA	5227	5862	1755	2081	3167	2266	4210	4197	2689	950	1654	2808	1480	2660	2991	1944	1853	1634	6121	2770	4761	3769	4190	2982	308	453	599	1474	1636	3244	1748	1266	3366	1302	2099	2022	8984	6316	6988	2908	7162	5571	3480	6225	6238
TAGCTTATCAGACTGATGTTG	21	Yes	miRNA	hsa-mir-21	5226	6238	3620	3966	4263	4255	3567	2779	2478	8863	7559	12467	2294	3379	6355	4944	13344	8769	2915	1763	3136	965	444	376	5462	2426	1761	2106	1083	1824	4632	1090	992	1104	1721	1388	1026	1394	735	6363	4155	8964	2461	2577	2292
TGGGAACCAGAAGACACTCGTGGAGGCGT	29	Yes	piRNA	piRNA	5221	1907	1493	16885	14358	22132	10736	7731	6132	6576	11454	6580	5436	11670	21281	2956	758	3809	11357	9663	13245	1552	462	508	1395	3440	2449	6575	1325	1945	5327	2134	6064	1212	659	548	1412	2657	1437	10213	8981	19206	5763	5584	3644
GGCTGGTCCGATGGTAGTGGGTTATCAGAAT	31	NO	NO_Annotation	NO_Annotation	5211	17973	3141	8584	16259	11343	5991	5558	5205	37741	18196	36234	5715	5427	8572	19439	61272	36133	3097	2090	4455	2757	1506	1759	14573	5098	4102	3318	3314	7296	14802	1008	7111	2079	3165	2609	2310	3196	3165	46910	18319	26872	5909	3000	3581
GTTTCCGTAGTGTAGTGGTTATCACGTTC	29	Yes	tRNA	tRNA-Val-AAC_5_end;tRNA-Val-CAC_5_end	5193	4022	3685	4203	4237	4907	6273	6888	5553	5904	4484	3174	2790	4416	6286	4698	1980	3761	4734	3897	5778	1825	1138	987	4624	2901	2944	2981	1902	2468	5286	3314	2527	1741	2418	1983	2198	2336	2129	3696	2372	3882	3975	5391	2525
GCATTGTGGTTCAGTGGTAGAATTCT	26	NO	other	other	5180	6115	3924	4810	6468	5369	8638	15106	13603	13873	6427	11922	2188	4241	4942	6164	4845	3864	3948	3689	5296	1999	1470	1303	10951	2971	4187	5947	4183	5849	8221	4778	3441	9917	9175	9693	14646	8963	9037	2121	3349	5024	7164	5171	3737
GCCGTGATCGTATAGTGGTTAGTACTCTGCGTT	33	Yes	tRNA	tRNA-His-GTG_5_end	5171	5406	5903	2838	3421	4182	7064	4908	5466	18169	32422	34656	1872	3981	3917	8703	17616	16456	1896	1228	2151	5013	2525	2656	17240	7916	4727	10539	10401	10645	2749	1117	760	3557	7163	3525	2503	3110	1982	3192	1350	3650	1984	2378	1155
CGTACGACTCTTAGCG	16	Yes	rRNA	45S-rRNA	5150	4277	2175	5243	3974	3158	9175	7844	5698	1735	2978	2915	2507	3488	6237	3127	2037	3259	7985	4639	6616	1316	1044	1044	685	844	976	1682	1155	1675	1967	1317	1487	1983	2011	2717	1683	1517	2145	4009	5940	8082	4303	7279	5716
GCGCTGAGAAGACGGTCGAACTTG	24	Yes	rRNA	18S-rRNA	5144	1780	2959	2004	2711	2580	2121	2081	1659	3780	5663	5104	4063	1979	2531	14613	6922	5019	5159	4705	4609	25476	28544	28850	1503	1753	2824	3481	9640	7486	5762	5108	8042	1571	2201	1338	11339	6216	8790	4452	8376	2865	2418	3660	3399
TCCCTGGTCTAGTGGTTAGGATTCGGCGCTCTCACCG	37	NO	NO_Annotation	NO_Annotation	5132	3110	964	2602	1670	1210	6498	5984	4725	455	727	946	4869	7028	13240	3484	1308	1366	7030	2511	5102	2985	2380	2160	450	438	507	1656	1158	1764	2307	4237	1926	1842	1572	2071	2580	1815	5378	2818	4709	10032	2337	2908	2799
AGACCGCCTGGGAATACCGGGTGCTGTAGGCTT	33	Yes	rRNA	5S-rRNA	5128	5346	2910	4702	6369	5427	6824	7015	5019	3254	3546	3676	3455	3498	4865	6815	6116	6446	8626	5551	7034	2486	2796	2753	2819	2242	3124	2944	4678	3822	5070	3407	2281	2772	5385	3935	8148	6769	7051	7101	13878	9683	7774	12393	10972
TGGAGTGTGACAATGGTGT	19	Yes	miRNA	hsa-mir-122	5107	3525	1375	2174	2027	1709	4465	4016	2865	1230	2504	2292	3191	4423	9126	1611	956	1722	4986	3453	4538	1076	810	678	547	1421	2010	1472	533	1153	1379	1243	1967	6103	5324	5820	686	991	1351	3242	6875	7727	2490	2949	2873
GCATGGGTGGTTCAGTGGTAGAATTCTCGC	30	Yes	tRNA	tRNA-Gly-GCC_5_end	5071	8018	2843	5693	5751	3546	14468	20552	15439	3431	3456	7640	2543	4339	7225	2974	2496	2006	15490	6940	15164	1912	1887	1758	3731	2350	3416	3362	1966	3010	3561	3974	4444	4457	7311	7174	3193	3065	3207	2387	6538	10962	16226	14468	10414
GTCTACGGCCATACCACCCTGAACGCGCCCGATCTCG	37	Yes	rRNA	5S-rRNA	5065	2748	1483	4257	4660	3057	8366	7744	6275	978	1512	2399	5884	8586	16103	3089	2692	1975	6138	3082	4965	3385	3243	2676	502	913	1164	2723	2519	3576	2691	2882	1937	2911	2834	3208	5201	4289	6038	3085	4896	7327	4859	6578	5907
CTCGCTGCGATCTATTGAAAGTCAGCCCTCGACACAAGGGTT	42	Yes	rRNA	28S-rRNA	5047	2796	2428	2552	3667	3835	2641	3409	3806	1132	1182	3360	2678	2815	1754	1118	1888	1550	2916	824	4674	334	117	120	3179	3308	3872	2093	1282	1129	1946	2849	836	2665	2395	3189	2960	2350	3337	2687	2723	4364	3930	5548	3607
ACGCGACCTCAGATCAGACGTGGCGACCCGCTGAATT	37	Yes	rRNA	45S-rRNA	4993	3587	2767	2962	6896	6765	14564	6534	9736	10020	12153	12027	3083	6741	7652	13959	17841	35669	5196	2038	2471	1471	686	653	13182	15100	5126	10943	6563	8723	3307	229	338	1971	2113	1029	501	1646	932	5577	1611	8463	2256	7177	1884
TCGGCCCACGGCCCTGGCGGAGCGCTGAGAAGACGGTCGAAC	42	Yes	rRNA	18S-rRNA	4990	3294	2261	3011	5377	3251	2582	3239	2348	1173	1549	5691	4162	5660	3195	2016	3443	1829	5401	1008	4722	2543	3905	3193	412	939	1273	863	1121	1837	1079	1118	1388	1725	2619	2958	5599	2677	4002	8328	10998	8308	5182	9912	10248
AACCCGTAGATCCGATCTTGTGA	23	NO	NO_Annotation	NO_Annotation	4988	5549	3366	3908	3001	2864	2596	2589	1682	12337	8314	5792	3098	4211	7387	5847	4942	9474	3434	1937	3440	1318	854	738	4838	1618	1802	1587	553	1148	4269	1079	1970	2104	2243	1902	1001	1995	1005	5407	8899	10860	7267	7573	7348
ATGGGAGACCGCCTGGGAATACCGGGTGCTGTAGGC	36	Yes	rRNA	5S-rRNA	4979	5864	2071	2611	3447	2380	3998	4278	2653	1078	1619	2794	1393	2117	2615	1763	1824	1711	5052	2282	4156	2596	3269	2405	295	561	782	1205	1229	2387	1420	1070	2837	1836	2448	2638	6100	4200	5222	3225	6939	6913	3866	6586	6615
CGTGGACGGTGTGAGGC	17	Yes	rRNA	28S-rRNA	4948	1825	3226	2239	2313	2203	1923	1973	1540	2208	2883	2939	5359	2457	3728	6899	3535	3145	3497	2582	3696	9947	10788	10538	2031	2980	4750	1239	1726	1709	1499	1264	2433	1923	1591	1031	3529	1658	2514	4053	3160	2211	1999	3209	3274
TGAGAACTGAATTCCATAGGC	21	Yes	miRNA	hsa-mir-146b	4933	4352	1980	1867	1767	1444	4271	3774	2584	577	1601	2041	2792	3751	7996	1430	975	1000	5089	2807	4837	287	249	216	689	981	1756	931	440	711	1021	1475	836	2001	2592	2976	1156	858	1447	3160	7382	9357	3277	3701	3891
TCAGTCGGTCCTGAG	15	Yes	rRNA	28S-rRNA	4914	4931	2831	6210	8564	8261	11823	11640	14147	7605	5903	4872	12316	4013	8805	7091	4960	11185	11660	18981	11440	6635	2679	3074	9910	10710	9983	11090	10742	7546	7509	13432	16238	16140	9843	9133	6858	6105	12192	11629	12817	4871	10754	11929	9287
CTTGGATGGGAGACCGCCTGGGAATACCGGGTGCTGTAGGCTTT	44	Yes	rRNA	5S-rRNA	4898	1956	1770	1690	4455	4074	1453	2566	3562	1021	747	1563	3194	2741	1283	622	1668	1160	2223	531	4137	1747	1288	1392	2023	2859	3008	3292	3661	2422	3791	3126	2225	5685	6818	7212	3117	3578	4118	5743	6154	6778	8235	7761	5713
ATGGGAGACCGCCTGGGAATACCGGGTGCTGTAGGCTTG	39	NO	NO_Annotation	NO_Annotation	4888	1763	791	1524	939	709	716	840	703	472	573	1044	383	430	407	2620	1781	335	955	342	1258	2998	700	427	216	82	122	162	170	342	142	210	325	420	782	871	977	501	776	835	2651	2247	1680	1734	3120
TCAGTGCACTACAGAACTTTG	21	Yes	miRNA	hsa-mir-148a	4858	6151	4882	3336	3642	4085	1811	1435	1261	13224	8870	21570	2089	2410	3717	8902	20496	9889	2011	1563	3202	4057	1535	1819	13096	4655	4155	4492	3292	5680	22616	3000	2351	2397	5050	3193	3793	4965	2216	4754	6146	8977	2614	1459	1575
TACCCTGTAGATCCGAATTTG	21	Yes	miRNA	hsa-mir-10a	4833	2924	2052	3065	2474	2224	3596	3806	2411	2673	1238	2739	3105	4146	8442	2110	1313	1111	2923	1664	3347	1111	806	811	3833	3111	4674	2003	1108	1544	11428	4615	1510	5256	6634	8330	2090	2041	2234	2225	5823	6900	3401	3387	3866
GGCTGGTCCGAAGGTAGTGAGTTATCTCAATG	32	NO	NO_Annotation	NO_Annotation	4832	1057	472	686	266	242	632	544	444	238	284	352	351	360	678	744	425	116	376	202	432	371	33	25	144	30	27	25	23	63	40	12	21	67	112	113	177	116	243	249	338	416	306	337	539
AGGCAGTGTAGTTAGCTGATC	21	NO	NO_Annotation	NO_Annotation	4831	6713	3134	2452	2675	3054	6447	4392	3301	932	3836	4033	3467	4997	13282	2644	2154	1222	5669	3352	6369	762	844	743	320	625	1407	666	346	647	1032	2046	1064	1088	2931	3175	1581	1293	1139	2635	12264	11996	6524	5912	6319
CTACTTGGATAACTGT	16	Yes	rRNA	18S-rRNA	4826	4207	2136	5786	4323	3660	7711	6829	5107	1741	3030	3497	2433	3046	5361	2813	2274	2988	6410	3876	5564	626	505	464	641	1081	1523	1651	795	1498	2151	2144	1779	2775	3365	4170	1492	1678	1874	3369	10025	10119	8227	7765	6984
TGAGGTAGTAGATTGTATAGT	21	Yes	miRNA	hsa-let-7f-1;hsa-let-7f-2	4797	5695	3622	2800	3311	4198	1805	1707	1397	4222	3033	4539	2318	2430	4433	2791	4934	4424	1577	1562	2535	840	366	262	24954	9999	6517	3217	1185	1681	15068	2340	982	2491	3293	2649	1689	2668	1517	4213	2849	8210	999	872	1024
CGGGTGCTGTAGGCTT	16	Yes	rRNA	5S-rRNA	4795	4323	3102	5151	6558	6456	7048	7585	7264	6135	4911	5266	4963	3052	5296	6634	5491	8331	6144	8367	6429	3210	2353	2594	6989	4771	5633	5895	9728	5548	5863	4733	4237	5078	6366	5843	5613	4998	6854	5496	11135	6407	8082	7033	6520
TCAGTGCACTACAGAACTT	19	Yes	miRNA	hsa-mir-148a	4787	6848	3703	3718	5920	4382	4531	2980	3817	7019	6962	14735	1588	2782	2269	5788	18713	11030	1932	1539	2268	1927	694	1042	8359	3698	3178	5135	5069	6428	4710	764	385	1616	2249	1667	1887	2015	1190	2079	1267	2512	2159	1740	1285
TGGGAGACCGCCTGGGAATACCGGGTGCTGTAGGC	35	Yes	rRNA	5S-rRNA	4737	6669	1960	2526	3745	2636	4879	5309	3361	1372	2010	3830	1841	3067	3467	2191	2192	1831	6614	3011	5280	3006	3828	2989	385	574	723	1611	1823	3380	1902	1513	3268	1759	2321	2294	10326	6792	8060	3808	8355	7871	4456	7717	7900
CCTACTTGGATAACTGTGGTAATTCTAGAGCTAATACATGCCG	43	Yes	rRNA	18S-rRNA	4735	1105	2042	972	3089	2404	833	1626	2014	258	792	2210	1939	1835	677	342	940	197	1667	167	4172	518	349	309	460	1728	2372	4075	1999	1773	1825	5405	1456	5526	6631	8534	11156	8124	9788	1485	1551	2837	3039	4542	3036
ATGGGAGACCGCCTGGGAATACCGGGTGCTGTAGGCG	37	NO	NO_Annotation	NO_Annotation	4704	2156	698	1176	724	611	728	785	524	407	597	1054	235	272	321	2247	1239	290	885	316	979	5350	1147	803	264	80	130	217	269	646	215	268	653	301	686	617	2942	1496	1841	548	1904	1426	1146	1395	1759
AACCCGTAGATCCGAACTTGTGA	23	NO	NO_Annotation	NO_Annotation	4694	3347	1529	3020	2795	2171	7695	7166	4991	1323	3112	3186	6487	8808	17733	4099	2196	2869	5797	3299	4722	1319	1417	1226	1324	2396	3832	1980	1143	1859	2046	2285	2695	5368	4378	5057	1791	1525	2591	5531	10409	13585	7931	8833	9388
GTCTACGGCCATACCACCCTGAACG	25	Yes	rRNA	5S-rRNA	4684	3562	1503	4731	5346	3577	7016	7363	5135	1888	2550	3294	3479	4833	7529	3511	3243	3934	6222	3675	5479	2759	2576	2205	849	930	1134	1948	2285	3282	3030	2081	2579	2536	3196	3462	4060	3590	3999	4679	7239	7530	5091	5987	5645
CGCTGCGATCTATTGAAAGTCAGCCCTCGACACAAGGGTT	40	Yes	rRNA	28S-rRNA	4662	3653	2312	3725	3902	3755	4907	5307	4687	711	1190	3405	2494	3180	2954	1071	1364	980	4908	1431	5950	417	252	234	792	1120	1550	1385	818	975	1652	2359	848	2067	2530	3126	2407	2180	2398	1696	3173	4693	4208	5965	4389
GGCTGGTCCGAGTGCAGTGGTGTTTACAAC	30	Yes	other	misc_RNA	4661	4067	1832	4778	9098	4896	12634	9203	11185	8731	7039	9582	4117	7388	8667	6212	11983	15058	3445	2368	2314	423	143	108	2977	1839	874	1223	573	780	636	253	205	681	475	440	491	480	833	4259	930	2235	1997	4588	2335
TGGAGTGTGACAATGGTGTTTG	22	Yes	miRNA	hsa-mir-122	4653	2549	1015	3716	2776	2652	7391	6890	4908	1000	2277	1490	2590	3672	8033	1295	660	1589	5317	3306	4912	2617	1086	799	642	1538	2033	1462	397	902	1355	791	2376	4583	3375	3482	288	420	665	4390	6289	8303	3584	4078	3426
GCATGGGTGGTTCAGTGGTAGAATTCTCGCT	31	NO	NO_Annotation	NO_Annotation	4623	4592	3888	1910	1783	2097	4250	3362	2283	4264	5367	6214	1702	1579	2599	3568	3289	1912	3466	1607	4286	777	509	366	3344	1361	1677	1248	961	1104	1341	1457	696	514	1343	1069	1099	1376	782	1037	2449	2890	3029	2739	2171
CTGGCGGAGCGCTGAGAAGACGG	23	Yes	rRNA	18S-rRNA	4607	1566	2436	1138	1210	1015	873	940	632	3212	2769	3141	3407	2060	2033	8179	4757	2941	1903	944	1580	13776	13586	12908	2195	2198	3719	982	1637	1684	2675	1217	2553	1219	1272	656	2912	1465	1889	3171	2831	1976	1153	1833	1686
GGAGACCGCCTGGGAATACCGGGTGCTGTAGGCTG	35	NO	NO_Annotation	NO_Annotation	4594	2032	724	1388	843	660	1055	1088	886	317	497	861	400	446	553	3807	2082	401	886	415	954	1692	293	186	127	55	77	93	89	245	127	182	219	117	262	280	1144	529	677	815	2475	2082	1560	1846	2676
GTCTACGGCCATACCACCCTGAACGCGCCCGATCT	35	Yes	rRNA	5S-rRNA	4554	2811	1488	4577	4848	3341	8136	7072	5189	923	1476	2727	4212	5744	10363	2559	2032	1840	6430	3024	5007	1427	1654	1370	733	1423	1974	2110	2221	2350	2823	2950	1497	3960	5987	7396	2655	2934	3606	2799	5499	7143	4943	6762	5844
GAATACCGGGTGCTGTAGGCTG	22	Yes	NO_Annotation	NO_Annotation	4530	1278	807	1227	538	442	615	526	399	285	387	469	362	308	552	3184	1434	351	707	297	749	1926	305	200	403	126	178	184	183	303	190	296	203	225	487	560	787	326	550	440	1255	1186	673	899	1262
GTCAGTCGGTCCTGAG	16	Yes	rRNA	28S-rRNA	4520	4271	2332	5440	7838	7343	10413	10298	12626	6874	5515	4346	10903	4322	8516	7274	4928	11041	10591	16266	9559	7420	3900	4449	7506	8231	8621	8622	8057	6558	6766	8611	13726	13187	7525	6282	4507	4119	8866	11360	11612	4918	9763	10679	8439
ACGCGACCTCAGATCAGACGTGGCGACCCGCTGAAT	36	Yes	rRNA	45S-rRNA	4515	3183	2463	2844	5074	5415	10714	5748	7193	11213	10253	11688	2651	4679	5171	14233	22237	40501	5014	2148	2167	2426	943	1064	16421	16903	7467	11333	8341	10598	3570	227	375	2591	2171	1141	898	2326	1438	4727	1564	6233	2565	6713	2516
GGCTGGTCCGATGGTAGTGGGTT	23	Yes	other	misc_RNA;antisense	4497	4627	2339	6390	9832	7413	7904	6894	8247	17013	11262	13488	2531	5275	4119	4867	13607	16580	2079	2221	2402	1497	460	633	3214	2197	904	1392	884	1445	1454	126	790	1026	749	452	335	503	321	12492	3809	9958	1860	1804	887
GGGGATGTAGCTCAGTGGTAGAGC	24	Yes	tRNA	tRNA-Ala-TGC_5_end;tRNA-Ala-CGC_5_end;tRNA-Ala-AGC_5_end	4494	3572	2239	2460	2013	3480	2392	1898	1239	5157	3665	2132	1243	1938	2568	1776	1085	2772	1734	1286	2307	884	434	315	9099	3178	2552	2758	1164	1471	6130	3161	2504	2175	1574	1371	1245	2114	1220	535	403	972	1497	1214	690
GGAATACCGGGTGCTGTAGGCTG	23	Yes	NO_Annotation	NO_Annotation	4465	1184	824	1240	536	474	665	576	478	457	592	637	417	366	590	3242	1630	460	665	320	680	2702	451	323	422	132	207	194	161	292	222	335	379	284	553	555	852	377	579	702	1556	1608	1013	1328	2025
GGCTGGTCCGAAGGTAGTGAGTTATCTCAATTGAAA	36	NO	NO_Annotation	NO_Annotation	4454	3323	842	1248	1118	834	5846	5846	4280	691	1138	1695	2199	3034	5863	508	311	592	2548	1262	1717	83	47	39	194	556	768	304	107	149	217	427	459	2029	1287	1548	125	125	307	821	989	2531	1633	1918	1657
TACCGGGTGCTGTAGGCTTT	20	Yes	rRNA	5S-rRNA	4452	3121	2758	3247	3983	3904	4538	4509	4022	3097	2245	2322	3290	2139	3812	4132	2863	5088	4294	5389	4689	905	698	630	4164	3418	3691	2922	3693	2178	2982	3007	1482	3772	4336	4425	3070	2268	3225	3874	5820	3938	4578	4867	4544
AGGAAACTCTGGTGG	15	Yes	rRNA	28S-rRNA	4450	5885	3121	4026	3872	4222	3820	3728	3470	12537	7566	10653	3222	2579	3730	5748	8402	6256	2767	3197	4219	5621	3984	4279	3383	1810	2252	2856	3083	3305	3011	2199	4641	2647	2249	1705	2196	1855	1683	5434	4890	3022	5162	3542	3528
GCTGGTCCGAAGGTAGTGAGTTATCTCAATT	31	Yes	other	misc_RNA	4439	2005	1092	1641	1806	1274	4183	3847	2529	437	785	778	2047	2521	4930	479	276	510	2320	1518	1822	249	161	115	125	391	539	449	228	306	137	160	83	1439	1295	1438	778	688	1541	927	1254	1789	1294	2110	2078
GATGGGAGACCGCCTGGGAATACCGGGTGCTGTAGGCG	38	NO	NO_Annotation	NO_Annotation	4436	1734	611	833	424	433	579	602	470	429	481	837	227	207	317	1478	869	238	678	318	738	4678	819	617	320	88	99	208	160	535	169	250	553	282	600	631	1376	796	1023	465	1463	1134	862	1093	1350
TGAGGTAGTAGGTTGTGTGGTT	22	Yes	miRNA	hsa-let-7b	4435	3902	2506	4180	4028	6045	2534	2229	1986	18198	8506	8040	1665	2513	2322	4563	7531	17752	1488	1844	2743	2313	709	467	16235	7390	3952	2288	668	1185	7790	486	1658	2056	1849	957	394	1045	422	5587	2210	5845	1816	948	618
CGCGACCTCAGATCAGACGTGGCGACCCGCTGAATTTA	38	Yes	rRNA	28S-rRNA	4434	2454	1835	4514	6250	5723	9365	9579	10476	1435	1728	2165	8148	6360	8344	2725	3117	4233	8548	7485	7898	1674	1795	1237	3454	7336	8254	8577	5136	4739	11696	8841	3237	13797	14859	19991	3574	4618	6555	8407	11719	13231	6873	9365	6808
TCGTACGACTCTTAGCGG	18	Yes	rRNA	45S-rRNA	4431	3718	2105	3592	3255	2532	7142	6120	4535	2122	2256	2681	2624	3101	5200	3001	2153	2922	5309	3474	4700	996	616	619	1262	1232	1305	1151	993	1116	1608	1064	1063	1629	1681	1939	1432	1214	1755	3656	5238	7492	3427	5677	4201
AAAACTCAAAGGACCTGGCGGTG	23	Yes	rRNA	12S-rRNA	4431	2188	966	1126	914	767	2668	2512	1680	717	1455	1160	695	1047	1848	1216	645	1013	3240	1679	2636	412	239	239	124	228	403	530	274	418	162	233	546	1257	869	1033	238	163	466	800	1206	1698	1612	1568	1701
CGACTCTTAGCGGTGGATCACTCGGCG	27	NO	NO_Annotation	NO_Annotation	4429	1632	1078	1115	492	581	552	479	444	3253	1718	2352	305	242	284	7359	4151	1426	445	233	635	1308	205	153	995	132	177	134	144	223	173	156	95	110	179	182	396	261	308	470	818	721	747	780	704
GACTCTTAGCGGTGGATCACTCGGCTCGTGCGTCGATGAAGAAC	44	Yes	rRNA	5.8S-rRNA	4409	2996	2517	3399	4657	3777	3354	4230	4076	2058	2363	5650	2808	3475	2869	2264	3523	2289	4057	1331	4469	4498	5094	5355	1884	2371	3102	4197	4724	4485	6669	2846	2440	5553	6183	7334	3670	3800	4251	5226	7056	7383	5942	6921	5281
CGCGACCTCAGATCAGACGTGG	22	Yes	rRNA	28S-rRNA	4382	3952	2916	4610	5464	5775	8125	7697	7760	5596	5320	4649	6807	3441	6530	8301	6524	7990	6634	10720	9545	5307	4024	3982	4739	5611	7433	6140	4841	6082	9051	6196	9413	9388	7759	8767	5972	4447	8430	7772	11981	7619	7000	7201	5928
TCTTCTCGGAGCTGCTGTCCAACCTGTA	28	Yes	piRNA	piRNA	4378	1895	2565	6828	6302	7816	4871	3477	2467	897	2024	2899	1552	3617	5947	2810	905	1602	6783	3624	7339	271	156	150	1630	2464	1966	4766	1117	930	9615	11555	4045	1793	1912	1840	5029	5441	2646	1572	2611	5200	2146	3363	2416
TACCCTGTAGAACCGAATTTGC	22	NO	NO_Annotation	NO_Annotation	4376	3931	2165	2373	2571	3077	4620	3967	2881	3148	2003	3268	3112	3847	7632	3573	3581	3093	2838	2016	3369	623	525	360	7940	3784	4905	1273	580	998	3065	689	271	1357	1608	1525	1104	1157	1526	2063	3511	4586	2643	2213	2601
GGGAGACCGCCTGGGAATACCGGGTGCTGTAGGCTA	36	NO	NO_Annotation	NO_Annotation	4373	5929	1644	2623	4109	3327	6928	6882	5411	1661	2999	3898	2414	3676	4020	2966	2290	1950	6291	3319	5736	1975	2497	1467	250	612	719	1092	796	1951	1442	960	4321	1989	2953	2944	3536	2763	3563	5873	13465	12407	10304	11508	16710
GATGGGAGACCGCCTGGGAATACCGGGTGCTGTAGG	36	Yes	rRNA	5S-rRNA	4363	4151	1236	1575	1926	1501	3057	2950	1725	656	981	1284	935	1618	2106	969	884	1062	3921	1956	2859	2203	2013	1334	318	509	602	852	617	1496	1161	738	2419	1191	1475	1532	2188	1922	2354	2189	3830	3436	2543	4466	3649
AAGCTGCCAGTTGAAGAAC	19	Yes	miRNA	hsa-mir-22	4357	4213	2666	6610	5528	5001	1704	1773	1157	7935	6431	9444	5007	3444	3314	9829	10472	7644	1801	1026	1944	3933	3880	5265	7409	2499	3361	1452	2050	2049	7647	1375	1162	2011	1564	1367	2797	1994	2438	4331	5012	5044	1708	1459	1857
TCCCTGTGGTCTAGTGGTTAGGATTCGGCGCA	32	NO	NO_Annotation	NO_Annotation	4353	3268	1774	1858	3100	3480	2551	2054	2643	11581	8883	5405	2650	4173	3485	8151	9983	16895	1325	1582	1733	935	269	244	4957	3148	3291	1419	686	1108	893	317	351	1439	1295	794	347	514	524	7228	2612	5737	3420	1771	1483
ACGAAAGTCGGAGGTTCGAAGACGA	25	Yes	rRNA	18S-rRNA	4351	3088	2977	2463	2574	2404	2343	2474	1841	14296	19558	17093	5841	4248	3610	16280	17805	9309	4263	2145	3342	12895	13140	12898	3154	2546	3372	2935	6811	5508	3519	2201	3129	1792	2384	1224	6372	3676	2739	8974	4938	2934	3264	3403	4082
TCCCTGTGGTCTAGTGGTTAGGATTCGG	28	NO	NO_Annotation	NO_Annotation	4347	4195	2700	4009	3569	3607	3735	3253	2510	8114	9333	7319	2997	4205	6831	7050	7538	7675	4288	2707	4582	2811	1673	1332	5699	2222	1938	2835	1451	1916	5172	2921	1987	1643	1987	1623	2464	2598	2720	4558	4286	8905	4619	5268	3207
AACTGTGGTAATTCTAGAGCTAATACATGCCG	32	Yes	rRNA	18S-rRNA	4335	7068	1664	953	1060	776	7273	7346	6313	675	1025	2065	664	1150	2095	830	775	842	2196	1519	1886	223	214	149	447	1493	1786	1092	410	745	724	1057	896	2626	3397	4273	1526	1121	1868	2134	2651	4353	2512	2343	1689
TACCCTGTAGAACCGAATTTGTG	23	Yes	miRNA	hsa-mir-10b	4324	3611	2251	2573	2089	2413	2643	2621	1757	3573	2309	3086	3003	3921	7415	3316	3567	3774	2327	1880	3248	1887	908	802	18214	6216	5801	1864	945	1331	10627	1258	613	2103	2130	1921	1541	1575	1544	2068	2598	3041	1872	1594	1677
GTCTACGGCCATACCACCCTGAACGCGCCCGATCTCGTCTGAT	43	Yes	rRNA	5S-rRNA	4298	1728	1021	2891	5246	3669	3961	4854	6265	299	464	1239	6208	9673	7176	778	1134	654	3668	952	3951	1509	1347	1318	162	767	1126	2253	1970	2621	1474	1415	1357	3017	1614	2270	3538	2811	5149	3355	3879	7739	4897	6221	5296
TCAGTGCACTACAGAACTTTGA	22	NO	NO_Annotation	NO_Annotation	4289	5908	3611	2637	3100	4700	1866	1421	1179	15485	8428	10750	1659	1830	3241	6737	9757	7808	1887	1585	3176	1849	757	657	11979	4766	4436	2640	1156	2111	11111	1578	1735	2325	3180	2218	2090	3899	1625	3520	4354	8227	2980	1422	2150
CGCGGGACATGTGGCGT	17	Yes	rRNA	28S-rRNA	4284	3569	2520	3982	4103	4302	6753	6058	4242	2567	4548	4589	2824	2645	4571	4654	3635	3119	6280	4270	6044	3073	3336	2781	1623	2211	3275	4510	3566	4540	5355	5627	5095	6899	8743	8627	10350	7622	9362	2762	6625	4635	4143	5222	5243
GAGACCGCCTGGGAATACCGGGTGCTGTAGGCTTA	35	Yes	NO_Annotation	NO_Annotation	4253	4853	2166	3739	5263	3761	6833	7333	5746	1206	2186	3038	3218	4924	6428	3807	3114	3116	5957	2732	4879	779	504	436	582	1149	1332	935	509	1065	1202	1193	1365	2855	3443	4326	4049	2131	3187	7268	11113	13175	7889	10889	13134
AAGACGTTAGGTCAAGGTGTAGCCCATG	28	Yes	rRNA	12S-rRNA	4249	2352	1287	2363	1675	1286	3177	3131	1789	707	1486	1493	1116	1277	2692	2030	932	1091	3507	1462	3198	290	224	190	163	274	456	511	251	416	210	419	227	1047	1179	1146	509	307	701	875	1507	2098	1756	2139	2688
GCATGGGTGGTTCAGTGGTAGAATTCT	27	Yes	tRNA	tRNA-Gly-GCC_5_end	4232	5744	2488	3119	3579	2506	4893	7768	6403	6569	3397	8432	1378	2300	2866	3267	3124	2396	9901	6912	11388	2670	2137	1973	6438	2075	2721	3930	2886	4481	7210	5967	4001	4273	7101	7032	9227	6552	7308	1795	4724	6011	7417	5855	4284
CCGTGGACGGTGTGAGGC	18	Yes	rRNA	28S-rRNA	4229	2297	2390	2947	3066	2917	2809	3408	2719	3378	3572	4609	4338	3122	4662	5774	4543	4261	3758	2656	4665	7412	6881	7060	1883	2715	3462	1861	1771	2047	2191	1586	2468	2024	1908	1430	2286	1410	1839	5889	3013	2723	2172	3267	3188
GCATTTGTGGTTCAGTGGTAGAATTCTC	28	NO	NO_Annotation	NO_Annotation	4192	4382	3374	3905	3869	7070	3006	2775	2302	15924	8718	6368	1716	2461	3288	5059	3394	9035	2494	2676	3269	814	236	290	12018	3791	3173	1565	838	1121	2792	613	805	2011	1106	1043	1175	1369	1005	5183	1428	3742	2295	1570	993
GGGAGACCGCCTGGGAATACCGGGTGCTGTAGGCTTG	37	NO	NO_Annotation	NO_Annotation	4184	2085	542	1116	758	660	1113	1225	954	500	654	1140	466	587	616	3045	1722	524	1091	485	1353	1400	372	248	200	101	131	133	164	291	180	249	384	276	519	564	1228	650	862	922	2982	2570	2125	2322	4015
TAAACGTGGAATTCTGGGCATGCAGCTCATC	31	Yes	piRNA	piRNA	4180	2471	1774	3879	3078	4100	3211	2501	1642	1004	1742	2655	1437	2490	4369	2175	618	1279	2747	1429	2970	246	186	138	2341	3034	2610	1120	244	301	5537	7322	2181	1724	2119	1866	2886	3228	1372	1425	2317	3641	3074	3728	3090
GCCCACGGCCCTGGCGGAGCGCTGAGAAGACGGTCGAACTTG	42	Yes	rRNA	18S-rRNA	4179	2900	1262	2720	4006	2965	1281	1995	1919	1039	1992	4137	1064	1774	1390	795	1577	760	4531	861	4495	2159	1695	1454	432	972	1412	2525	2141	3240	972	975	1663	2884	3639	3274	1528	1465	3127	3575	6339	7962	2049	3305	2153
ATGGGAGACCGCCTGGGAATACCGGGTGCTGTAGGCC	37	NO	NO_Annotation	NO_Annotation	4174	5181	1791	2571	3898	3261	4503	4733	3206	1394	2019	3130	1499	1692	2330	1958	1766	1483	4406	2193	4370	2367	2969	2113	335	523	755	1008	955	2218	1134	961	2947	1956	3532	3224	5049	3905	4741	3282	8319	7187	5813	6697	7491
TGGGAGACCGCCTGGGAATACCGGGTGCTGTAGGCTTG	38	NO	NO_Annotation	NO_Annotation	4166	1988	619	1280	912	704	1003	1195	956	508	592	1135	535	583	684	3177	1987	461	1192	471	1453	2092	463	326	264	97	140	226	218	471	231	301	350	332	685	808	1756	814	1211	987	2905	2574	2080	2103	3805
GCCGTGATCGTATAGTGGTTAGTACTCTGCG	31	Yes	tRNA	tRNA-His-GTG_5_end	4162	3260	3610	1818	1896	2126	8165	4904	4330	6811	13606	9914	1336	2079	4914	4980	4673	4106	1034	618	1305	2408	1388	1284	6310	2663	1374	8166	6530	5475	3103	942	829	1238	1894	1155	1614	2258	1598	1251	819	1590	881	2410	995
TCCCATATGGTCTAGCGGTTAGGATTCCTGGTT	33	Yes	tRNA	tRNA-Glu-TTC_5_end	4146	3408	3215	1263	1706	1995	1654	1404	904	4905	4914	5641	2081	1946	2034	3437	4159	5318	1228	696	1478	1880	822	750	15820	5085	4163	3166	2934	2661	3674	2504	538	1712	2818	2060	3927	4124	2314	1052	735	1198	986	1022	543
TTGGATGGGAGACCGCCTGGGAATACCGGGTGCTGTAGGCTTT	43	Yes	rRNA	5S-rRNA	4146	1916	1822	2421	4987	4922	1948	2852	3620	1435	842	1818	3516	2668	1552	900	2083	1579	2412	737	4064	1598	856	789	2404	2752	2943	2930	3280	1813	2503	2652	2234	5695	6367	6663	2797	2628	3162	6004	6233	6532	7683	6932	5256
TAGGATGGGTGTGATAGGTGGCACG	25	NO	NO_Annotation	NO_Annotation	4136	2022	1253	4110	2672	2262	1828	1753	885	672	1510	1825	2973	3178	6676	3034	1240	1496	2983	1235	3027	588	390	307	652	1093	1657	956	488	736	682	1588	693	3975	4612	5220	974	581	959	756	1458	1660	1590	2089	2459
TGTAAACATCCTCGACTGGAAGC	23	Yes	miRNA	hsa-mir-30a	4118	4980	2774	2413	2187	2234	3023	2990	2120	9746	6239	10276	1570	2105	3821	5431	7861	7809	3203	1739	3475	722	564	435	2197	1000	994	666	457	767	1106	820	678	736	851	790	767	721	520	2467	4155	6988	2581	2730	2368
CCTACTTGGATAACTGTGGTAATTCT	26	Yes	rRNA	18S-rRNA	4117	3277	1636	3853	3883	3027	6785	6106	4441	1706	2351	2984	2801	2908	4481	3784	3637	3288	5457	4056	5030	923	915	793	1334	2633	4138	3183	2403	2618	4284	4912	1718	5732	6972	9031	4187	4068	3985	3189	11390	9005	7920	6852	6900
TGGGAACGAGAAGACACTCGTGGAGGCGTC	30	Yes	piRNA	piRNA	4106	1524	1342	5950	5147	6783	3763	3046	1923	1808	2512	2806	2131	4628	7191	2147	775	2207	3789	2782	4528	1745	776	872	1752	2439	2343	2003	734	801	9777	4470	9241	2451	2442	1855	2173	3365	1250	2939	4402	5915	2666	2351	1784
ATACCGGGTGCTGTAGGCTT	20	Yes	rRNA	5S-rRNA	4106	3427	2555	4391	5642	5003	6104	6189	5535	4035	3130	3146	4045	2757	4484	5200	4050	6941	5936	7117	5564	1538	975	1017	4256	3784	4510	4092	6200	3308	3525	3485	2404	4313	5181	4667	4299	3251	4433	4758	7789	4943	6533	6754	6371
GCATTGGTGGTTCAGTGGTAGAATTCTCGCG	31	NO	NO_Annotation	NO_Annotation	4079	1908	1644	946	597	764	854	644	442	2373	2090	2315	382	274	468	4688	2909	981	329	153	483	1129	183	137	2978	321	390	353	282	352	632	432	120	127	378	253	766	676	431	298	485	575	713	561	485
CTCGTACGACTCTTAGCG	18	Yes	rRNA	45S-rRNA	4076	3445	1704	2771	2644	2192	3721	3513	2808	4126	3239	2894	1428	1996	2642	3082	2527	4692	3351	2622	2939	1078	564	584	2282	1553	1457	1471	1383	1301	2814	1140	1615	2231	1631	2318	1140	935	1376	3414	3004	4238	2205	2736	2027
CCTGGGAATACCGGGTGCTGTAGGCTT	27	Yes	rRNA	5S-rRNA	4076	4606	3360	2827	3494	2579	3623	3670	2237	1885	2454	3174	2860	2279	3037	7424	4334	3393	4328	2326	4178	1900	2414	2076	1288	1503	2135	1825	3480	3108	2238	3331	1515	1886	3905	4211	7468	4432	6071	3571	10307	7391	4553	6073	8646
AGCAGTTGAACATGGGTCAGTCGGTCCTGAG	31	Yes	rRNA	28S-rRNA	4076	2658	1391	2929	4170	3527	5174	4464	4095	3682	3051	2862	3924	2884	3664	3392	2953	4939	6709	6082	5066	8523	5788	5177	2450	2843	3122	2811	3351	3566	3138	2650	5226	3979	3295	2540	3421	3007	4568	5850	5764	3074	3955	5356	4331
CGACTCTTAGCGGTGGATCACTCGGCC	27	NO	NO_Annotation	NO_Annotation	4071	4103	2623	2506	2561	3119	3217	2621	2347	10151	6330	6967	1620	1742	2128	6866	5988	7459	2208	1478	2597	541	551	445	1232	767	989	606	578	769	872	540	399	547	902	933	632	673	707	3212	3787	3667	3813	3497	2739
TGGACGGTGTGAGGC	15	Yes	rRNA	28S-rRNA	4063	3474	2966	3676	3517	3399	3619	3960	3011	5111	5744	7776	3438	2739	3831	5014	6468	6077	3348	2760	4748	11468	9952	9827	2755	2909	3446	3500	3881	4415	3462	2792	5077	3120	3315	2538	3381	2397	2216	5832	3547	3037	2507	3297	3489
GCGGGACATGTGGCGTAC	18	Yes	rRNA	28S-rRNA	4059	4212	2031	3943	3546	2988	8628	7593	4736	1013	2269	2688	2941	4074	6898	3556	2719	3196	5552	3845	5089	1352	1177	1124	901	1804	2618	2614	1349	2146	1987	1850	2285	6326	6033	7481	4612	3593	4866	2866	5464	6586	5338	7716	6455
CGTGGGGGGCCCAAGTCCTTCTGATCGAGGC	31	Yes	rRNA	28S-rRNA	4049	3480	1457	4678	4783	3724	10991	10275	6563	1722	3757	4071	3336	4420	7133	3706	2736	2983	7720	4768	6485	2086	1726	1492	648	1703	2338	2240	1507	2071	2527	2422	2618	5364	5225	5538	4896	4025	5593	3141	6108	7666	4639	6659	5363
AGAAGACGGTCGAACTTGACTATCT	25	Yes	rRNA	18S-rRNA	4042	1368	1822	7161	4294	5738	4045	2575	1437	3149	8144	5464	1033	1495	1998	2494	1650	2947	4864	1752	3277	7500	2778	1756	7845	5674	5992	12824	6591	6354	25101	21676	12860	6654	9608	7044	1183	3794	3531	2785	5655	5126	3150	6378	4054
GCATTGGTGGTTCAGTGGTAGAATTCTCGT	30	NO	NO_Annotation	NO_Annotation	4022	5239	2355	4084	5823	5104	10129	13770	12572	7607	5616	7994	2339	3668	5522	5592	4318	3281	4493	2436	5560	1738	1205	1168	3558	1871	2642	2696	1644	2924	3983	2249	2747	2715	5261	4962	2794	3868	4096	2732	6800	10477	17804	11166	11313
TAGGATGGGTGTGATA	16	Yes	NO_Annotation	NO_Annotation	4019	2779	1507	8150	5310	4561	2890	3304	2192	852	1788	2463	2954	3339	7385	3382	1538	1512	3903	2123	3943	509	374	402	744	1533	2291	1968	726	1244	1124	2210	1015	5006	4119	5148	1493	963	1819	1105	2130	3037	2688	2727	3458
CGCGACCTCAGATCA	15	Yes	rRNA	28S-rRNA	4010	3038	2360	4508	4637	4064	7743	7069	6373	3732	3598	4667	4075	4549	7522	5041	5110	7858	6258	5028	4917	1721	1555	1385	1773	2345	3403	2905	1912	2499	3273	1937	2287	2783	2966	3345	1584	1653	2806	6489	7826	9906	5417	6845	5530
CCGGGTGCTGTAGGCTTT	18	Yes	rRNA	5S-rRNA	3997	2833	2434	3353	4132	4015	4576	4460	4364	4080	3003	3146	3496	2078	3614	4977	3689	6519	4137	5649	4408	1214	750	823	4503	3467	3653	2691	3978	2220	2680	2720	1869	3463	3713	3881	3356	2405	3365	4497	6822	4623	5368	5361	4628
TAATACTGCCTGGTAATGATGACT	24	NO	NO_Annotation	NO_Annotation	3994	4682	2001	2637	2660	2912	828	1146	735	6888	3239	2738	761	1247	1087	3103	3923	7970	1068	1295	1768	596	132	100	8169	3655	2661	1162	420	560	1529	245	242	1065	986	637	285	648	352	1082	573	1038	1000	487	507
CGCGACCTCAGATCAGACGTGGCGACCCGCTGAATTTAAG	40	Yes	rRNA	28S-rRNA	3991	2095	1845	2518	4109	3658	3087	3888	5092	1350	1446	2114	5293	3837	2772	1903	3256	2857	4250	2453	4810	2418	1486	1153	3272	3937	5908	5219	3404	3547	6662	3827	2790	7108	6239	7349	3143	2967	5510	6497	8878	7333	5141	5676	4247
TGGACGGTGTGAGGCT	16	Yes	other	DNA	3990	4604	3003	3048	3357	3436	2762	2520	2004	8106	7309	12446	1980	2010	1636	8225	14645	8589	2029	1032	2514	5697	4777	4849	1586	863	1380	1269	1379	3050	1703	940	2161	683	1642	1066	1327	1141	977	5312	4970	3257	3548	2796	4053
GCATTGGTGGTTCAGTGGTAGAATTCTCGCCTGCCACGCGGG	42	Yes	tRNA	tRNA-Gly-GCC_5_end	3983	1679	1012	1707	1952	1234	740	1263	1689	82	119	305	1357	1947	1064	222	436	129	1044	160	1853	1571	1512	1900	99	144	193	885	718	1303	661	1153	507	940	1301	1702	1613	1065	2715	501	900	1981	618	660	540
TACCCTGTAGAACCGAATTTG	21	Yes	miRNA	hsa-mir-10b	3980	2870	2650	2466	2319	2220	2391	2175	1466	3950	1787	4461	2680	3179	5846	3260	4922	3146	1706	1278	2493	1927	979	1016	13438	5088	5404	2383	1512	2313	10967	1758	635	2134	2505	2332	1713	2037	1891	2042	3340	3372	1848	1321	1370
TGTGAGACGAATTTTTGAGCGGG	23	Yes	lincRNA	lincRNA;snRNA	3970	2605	1290	443	408	340	2474	2193	1546	2029	4982	3469	1582	2459	3962	3354	1679	2279	2262	1128	1749	3599	2564	2962	82	151	269	2538	1462	3242	256	283	1259	744	875	915	427	294	741	2948	4997	7356	2054	2157	1673
CCTGTCTGAGCGTCGCT	17	Yes	rRNA	5.8S-rRNA	3969	2853	2100	3999	4865	4649	6919	6615	6424	3158	3633	3181	4059	3693	6282	6110	4418	6757	4914	5994	4524	628	553	616	1035	1472	1741	1564	1961	1174	1002	947	926	1274	1390	1356	982	898	1512	5123	6875	6985	5133	7018	5157
TAGGATGGGGTGTGATAGGTGGCACG	26	Yes	Mt_tRNA	Mt_tRNA	3955	1844	1068	3684	2466	2073	1737	1677	858	641	1308	1535	2837	2900	6073	2706	1176	1257	2662	1212	2619	628	424	310	628	1095	1639	907	535	686	602	1400	782	3873	4696	4724	876	500	842	669	1235	1522	1482	1916	2184
GCATTGGTGGTTCAGTGGTAGAATTCTT	28	NO	NO_Annotation	NO_Annotation	3951	3832	2894	2892	3766	7064	3793	3613	3387	17002	9610	5442	1660	2454	2977	7435	4829	9836	1985	2048	3418	474	293	209	5030	1824	1796	1308	481	845	1972	478	630	1469	1008	1118	699	1033	953	3814	2325	4105	5027	2323	2736
TGTCTGAGCGTCGCT	15	Yes	rRNA	5.8S-rRNA	3948	3475	2994	4459	5019	5122	6755	6662	6127	4199	4448	5171	3748	2996	5014	6213	5757	6470	5365	6299	5067	1240	862	1092	1599	1527	1838	1844	2778	1612	1604	1625	1387	1243	2092	1930	2054	1555	2169	5004	8333	8313	6336	7519	6267
TGGAGTGTGACAATGGTGTT	20	Yes	miRNA	hsa-mir-122	3904	2733	1077	2464	2080	1834	5027	4451	3033	914	1797	1665	2697	3629	8425	1084	670	1352	4578	2776	4032	1400	732	553	474	1254	1720	1260	416	903	1224	1077	2208	4218	3955	4454	425	605	778	3537	6735	8013	2885	3576	3083
GATGGGAGACCGCCTGGGAATACCGGGTGCTGTAGGC	37	Yes	rRNA	5S-rRNA	3899	4208	1454	1790	2090	1585	3476	3354	2279	937	1217	1795	1065	1685	2356	1037	1017	1554	3967	1765	2940	1489	1545	1248	306	553	637	857	658	1289	923	600	1963	1581	1820	2017	2134	1734	2154	2650	4438	4972	3012	5139	4494
TGAGAACTGAATTCCATAGGCTGT	24	Yes	miRNA	hsa-mir-146b	3895	3806	2240	2088	1579	1863	1868	1805	1265	1080	1327	1583	2440	2558	5767	1688	2699	1232	2084	1273	2349	367	145	138	10341	4878	1895	1212	385	975	9636	1929	2265	838	967	752	1191	821	355	21196	5623	21094	3105	3362	3008
ACCGCCTGGGAATACCGGGTGCTGTAGGCTTT	32	Yes	rRNA	5S-rRNA	3894	4094	2624	3436	5507	5411	4776	5130	4728	6701	4673	5314	4392	2563	3514	9059	6900	9475	5387	6892	5761	1716	1691	1832	5222	3274	4065	3309	6522	3483	5481	5195	1355	2587	4727	3591	5710	4841	5921	6465	10052	4775	7304	6968	7020
GATGGGAGACCGCCTGGGAATACCGGGTGCTGTAGGCTTA	40	Yes	NO_Annotation	NO_Annotation	3894	3369	1674	2365	2794	2397	3603	3852	3066	974	1466	2002	1956	2391	2681	1324	1369	1474	4710	1404	3870	1327	996	708	607	1098	1325	1379	520	1325	1140	1056	2748	4938	5169	5878	1909	1131	1833	4922	7504	8741	6524	7310	8539
TAGCTTATCAGACTGATGTTGACT	24	Yes	miRNA	hsa-mir-21	3892	5416	2854	2798	2423	3232	1269	1235	900	12747	8423	7107	2986	2086	4976	5859	8578	10992	1679	1360	2016	1475	644	402	13564	6322	3641	2499	1151	2369	10990	1621	8250	1153	1922	962	1512	1393	550	35503	14454	51073	2478	1750	1627
CTCGTACGACTCTTAGC	17	Yes	rRNA	45S-rRNA	3882	3455	1803	2867	2948	2388	4038	3679	3103	2255	1936	1834	1392	2075	2967	1830	1456	2638	3119	2700	3067	653	510	462	2675	2262	2312	2056	1512	1515	3498	1670	1003	2939	2232	2998	1277	1391	1845	1788	1845	2455	1276	1694	1381
GCATGTGGTTCAGTGGTAGAATTCTCG	27	NO	NO_Annotation	NO_Annotation	3878	3905	852	2694	4018	2059	6967	13749	10428	601	737	1616	1641	3004	3612	1149	856	501	2877	1981	3279	2768	1926	1712	1881	2827	4804	8731	6144	8756	6240	6726	4923	11495	15738	19116	7144	6538	9430	825	2374	4142	5911	4322	3701
GATGGGAGACCGCCTGGGAATACCGGGTGCTGTAGGCC	38	NO	NO_Annotation	NO_Annotation	3865	4383	1442	1806	2334	2108	3838	3650	2507	1217	1640	2598	1129	1398	2139	1330	1185	1281	3642	1613	3183	1955	2216	1456	369	638	778	978	745	1760	1087	850	2663	1929	3225	2922	2586	2291	2669	3190	6407	6069	4576	5574	5473
TGAGGTAGTAGTTTGTGCTGTT	22	Yes	miRNA	hsa-let-7i	3860	4421	3118	2889	2747	4359	1612	1267	1183	10665	7029	7400	5150	2653	7792	4864	8705	9441	1524	1628	2705	1378	485	384	25987	15606	5138	4336	1520	3277	27881	3122	8847	1729	2930	1510	2440	2134	801	45274	15237	62157	2329	1239	1163
TCTGGGTCGGGGTTTCGTACGTAGCAGAGCAGCT	34	Yes	rRNA	28S-rRNA	3845	3573	1067	3116	3329	3022	7896	6943	5305	1105	1683	2087	2065	3324	5282	1487	1141	2235	4675	3645	4111	508	311	239	1434	3177	4265	2473	845	1281	3554	2877	2455	5513	3977	4971	2543	2791	3862	2277	2726	4994	4558	6284	3450
TCTGGGTCGGGGTTTCGTACGTAGCAGAGC	30	Yes	rRNA	28S-rRNA	3818	2317	882	3710	3504	2947	6181	5693	4215	1180	1680	1086	1982	3129	4472	1553	844	2317	4920	3869	3751	1685	1141	882	917	1754	2760	2839	1383	2025	6432	2549	3704	7088	4514	5846	1719	1841	2418	3272	5957	9257	6265	6476	4921
GCCCGGCTAGCTCAG	15	Yes	tRNA	tRNA-Lys-CTT_5_end	3815	1627	1699	1457	1078	1206	1024	965	548	858	1077	1162	1056	1559	1446	2131	1988	3418	615	424	505	757	464	296	1146	979	1059	528	395	426	161	94	68	756	401	316	195	173	199	890	637	1726	518	556	541
TGAGGTAGTAGGTTGTATGGTT	22	Yes	miRNA	hsa-let-7c	3810	4766	2473	2878	2561	3724	1965	1882	1972	13658	6297	5230	2008	3239	2489	4312	7074	16476	1436	1869	2295	1073	300	167	18133	6339	4007	3179	647	1313	7727	607	933	1719	1453	640	501	2106	637	2656	1280	2615	1609	906	652
ACTCAAAGGACCTGGCGGTG	20	Yes	rRNA	12S-rRNA	3799	1897	891	1230	827	657	2493	2401	1520	660	1357	1149	663	906	1649	1147	478	870	2870	1400	2302	184	162	188	79	166	240	326	131	263	100	117	322	549	477	640	141	124	301	606	950	1286	1219	1435	1528
TACCCTGTAGATCCGAATTTGC	22	NO	NO_Annotation	NO_Annotation	3783	3121	1590	2750	2849	2662	5090	4572	3318	1268	1531	2469	2505	3195	6338	2166	1183	988	3320	1876	3412	230	282	234	1276	1314	2569	747	416	630	2460	1843	480	2052	2937	3341	1156	964	1387	2027	5101	6704	4318	4224	5197
CGACTCTTAGCGGTGGATCACT	22	Yes	rRNA	5.8S-rRNA	3782	3635	2339	2926	2898	2702	4923	4301	3076	2177	2380	2986	1716	2169	3367	2840	2277	2622	3912	2321	3945	820	776	738	1317	928	1137	1506	1371	1576	2708	1497	570	1276	2072	2610	1583	1818	1933	2256	5118	4638	2902	3488	2675
TAGGATGGGTGTGATAGGTGGCA	23	NO	NO_Annotation	NO_Annotation	3776	1741	958	5083	3307	3048	1878	1861	1041	775	1565	1758	3345	3568	7653	2930	1429	1797	3506	1628	3486	943	692	523	1288	3058	4468	2277	1010	1437	1466	2376	1416	11190	8839	10007	1380	905	1673	987	1533	2047	1730	2053	2652
TCGGCCCACGGCCCTGGCGGAGCGCTGAGAAGACGG	36	Yes	rRNA	18S-rRNA	3754	2245	1051	1944	3813	1793	3086	3191	2045	2114	1703	3688	2984	4915	3572	2868	2440	2542	4417	2040	3460	7729	5506	4351	746	2132	2527	947	1101	2088	1877	1258	4557	4874	4316	4065	4291	2037	3836	9967	10165	6836	4793	7270	9458
TCTGCTTGTAGCTTCTGCTCCACTTCGGAGG	31	Yes	piRNA	piRNA	3745	1937	1807	2017	1670	2002	2117	1639	1027	1038	2106	3395	853	1315	2387	2433	743	970	2301	1145	2359	353	99	104	577	782	831	616	243	217	1952	2465	1053	791	1043	1019	1912	1686	742	1273	3016	4325	1476	1548	1296
TTTGTTCGTTCGGCTCGCG	19	Yes	miRNA	hsa-mir-375	3743	3012	2187	3186	4247	2946	3744	2945	3445	7237	7733	14828	1519	2844	2046	11409	16523	12602	1468	860	1031	2600	1142	1361	7275	3936	2679	4685	4618	6388	2216	425	704	1964	1490	966	1360	1296	1159	2833	1362	3182	2094	2884	1634
TGGGGGGCCCAAGTCCTTCTGATCGAGGC	29	Yes	rRNA	28S-rRNA	3734	3491	1415	3317	3654	2973	5598	5018	3207	1135	2538	2741	3567	5440	7837	3413	2603	2928	4683	3240	3942	1854	1519	1535	616	1571	2344	2527	1539	2371	3399	2561	4012	5018	4038	4523	3299	2932	4200	3298	6213	7550	7027	9639	7644
CTGACCTATGAATTGACAGC	20	Yes	miRNA	hsa-mir-192	3721	4006	2077	1669	1531	1254	2502	2254	1463	541	1878	2345	1435	1834	3946	1869	1163	795	1718	777	1657	972	795	922	366	634	1386	465	373	616	838	1443	735	1089	1550	1722	1296	722	974	1790	5783	6299	2765	2934	3464
AAACTCAAAGGACCTGGCGGTG	22	Yes	rRNA	12S-rRNA	3719	2013	905	1184	815	682	2222	2145	1386	641	1452	1205	616	864	1667	1109	549	952	2588	1261	2249	366	231	154	90	147	311	363	208	330	137	171	551	868	738	828	195	143	339	703	1145	1658	1292	1337	1595
ACATTGATCATCGACACTTCGAACGCACTTGCGGCCCCGGGT	42	Yes	rRNA	5.8S-rRNA	3714	2265	1398	2516	2547	2353	4335	4401	3883	496	658	1221	1789	2376	2989	635	667	655	3319	1201	3340	638	382	316	2528	4417	5295	3087	1585	1510	4244	3670	1615	4830	4482	5378	3612	3098	3834	1518	2259	3888	2221	3382	2316
ACGGCCCTGGCGGAGCGCTGAGAAGACGGTCGAACTTGACTATCT	45	Yes	rRNA	18S-rRNA	3708	288	1560	845	1602	1921	470	634	597	420	759	1489	832	1033	249	234	972	249	561	63	942	3623	1102	985	2525	5857	7258	12075	7268	4758	2667	3259	2600	5578	6775	5285	1081	2275	1969	1299	1129	1183	1158	1949	1215
GGCTGGTCCGAGTGCAGTGGTGTTTACAACT	31	Yes	other	misc_RNA	3707	2558	1516	2823	4072	2782	5857	4147	3758	4901	5187	4743	3173	4260	6858	2681	4114	5627	2622	1646	1984	296	157	105	1584	835	571	610	282	400	351	257	136	558	723	690	357	469	590	1407	781	1488	1830	4004	2886
CTTTGGTGACTCTAGATAACCTCGGGCCGATCGCAC	36	Yes	rRNA	18S-rRNA	3705	3386	1742	3062	2758	2660	7329	6180	4278	1371	2571	4170	1811	2539	4398	2446	1761	2095	6500	3844	5764	650	435	378	1597	2827	3192	3262	1560	1918	3806	5021	2476	5776	5741	6440	6213	5020	6979	2062	3628	4737	4265	7452	4857
AGGAAACTCTGGTGGAGGT	19	Yes	rRNA	28S-rRNA	3702	1756	2977	1611	1800	1687	1707	1225	964	2426	2372	2877	3015	1377	1630	7151	4608	2790	1576	1186	1639	2430	2965	3449	681	560	1433	298	683	569	542	717	522	313	410	324	1086	589	690	2358	3313	2135	2039	2396	2697
TCGTCTGATCTCGGAAGCTAAGCAGGG	27	Yes	rRNA	5S-rRNA	3695	1324	2374	973	981	821	1104	1046	625	703	1003	937	1211	933	1399	4718	2348	1645	2251	1010	1731	2300	1859	1849	465	731	1349	306	477	448	547	549	691	517	618	522	954	482	706	1344	1658	1991	1190	2161	2257
GGAATACCGGGTGCTGTAGGCTTC	24	NO	NO_Annotation	NO_Annotation	3661	3152	2178	2147	2496	2332	3411	2938	1846	1532	2040	2471	1838	1897	2883	3478	2682	2555	2716	1455	2860	981	823	663	595	895	1308	741	606	901	1314	1466	1415	1732	3354	3494	1923	1238	1830	3873	7221	7447	5059	5842	7282
ATACCGGGTGCTGTAGGCTTT	21	Yes	rRNA	5S-rRNA	3620	2766	2206	3213	4376	4380	4444	4438	4253	4509	2799	3098	3408	1928	3361	4909	3862	6747	4406	5878	4698	1190	714	749	4803	3681	3779	3194	4382	2406	3524	3220	1923	4040	4773	4252	3349	2680	3657	4817	7099	4002	5703	5781	5300
GCCCGGCTAGCTCAGTCGGTAGAGCATGGGACTCT	35	Yes	tRNA	tRNA-Lys-CTT_5_end	3603	4548	2737	2006	1604	1521	1101	1112	723	7133	4394	6010	1353	1452	1437	6182	6510	5967	1398	771	1998	1793	1570	1506	4955	1469	1803	733	750	847	1120	1987	620	449	826	521	2322	1341	1543	1957	2114	2688	1871	1042	1003
CGACTCTTAGCGGTGGATCACTCG	24	Yes	rRNA	5.8S-rRNA	3599	2591	1658	3204	3239	2511	4691	4201	3235	2643	2716	3075	1877	2554	3561	3205	2518	3717	4067	3057	3597	1211	973	984	815	928	1121	1113	1126	1113	1974	896	907	1531	1487	1778	756	839	1151	3656	5138	4934	3417	4478	3323
GCATGTGGTTCAGTGGTAGAATT	23	NO	NO_Annotation	NO_Annotation	3594	2333	1611	2892	2998	2740	3925	4901	3473	1590	1041	867	2265	3099	3474	1199	651	1148	1470	1187	2353	988	480	506	2133	1652	2370	1619	1374	1319	4705	2712	917	1199	1411	1464	939	1084	790	959	398	554	1393	1041	636
ATGGGAGACCGCCTGGGAATACCGGGTGCTGTAGGCTTA	39	Yes	NO_Annotation	NO_Annotation	3589	3536	1758	2908	3953	2914	3392	4123	3021	1102	1691	3117	1999	2430	2687	1676	1847	1632	4578	1696	4532	1478	1138	889	572	787	1086	1227	659	1367	1075	1093	2404	4127	5172	6070	3520	1850	2837	4699	8889	9357	6639	7069	9674
CAGTTGAACATGGGTCAGTCGGTCCTGAG	29	Yes	rRNA	28S-rRNA	3572	2851	1514	2768	4008	3322	5192	4413	4772	4654	3441	3029	4210	2109	3284	3966	3451	5737	7293	7542	6427	6649	4314	3622	3998	3817	3916	3598	4434	4121	4111	5630	7318	5460	5154	3926	4800	4216	5496	6487	7122	2908	4802	5691	4560
CATGAGAGGTGTAGAATAAGTGGGAGGCCC	30	Yes	rRNA	28S-rRNA	3571	1993	1469	1286	2244	1628	1239	1164	907	1048	2691	1878	1073	2072	2452	1313	936	1229	3772	2591	3055	1872	1828	1293	1049	2754	2292	1364	1565	1445	1696	858	698	1638	1299	947	11065	4974	8477	1470	1961	1125	995	3778	3986
CGTACGACTCTTAGCGG	17	Yes	rRNA	45S-rRNA	3558	2970	1679	3154	2340	2013	5530	4872	3631	1325	1920	2323	1717	1949	3520	2357	1527	2128	4953	3023	4270	935	857	816	804	892	902	1222	1107	1177	1623	1236	1070	1597	1574	2116	1760	1419	1855	2456	3904	5131	2868	4546	3580
TAGGATGGGGTGTGATAGGTGGCA	24	Yes	Mt_tRNA	Mt_tRNA	3557	1634	910	4650	3038	2891	1818	1867	922	648	1348	1547	3358	3407	6832	2521	1284	1740	3289	1496	3066	1071	648	468	1460	3170	5089	2363	1061	1529	1400	2312	1556	12129	8972	10095	1298	923	1758	955	1381	1912	1625	1851	2312
TCCCTGTGGTCTAGTGGTTAGGATTCGGCGCTC	33	NO	NO_Annotation	NO_Annotation	3551	1782	1069	2438	2638	2458	1519	1653	1299	4552	2566	1309	2919	4075	4140	3751	3029	8897	1488	1608	1614	1051	412	310	4335	5003	4977	1209	668	668	2652	744	995	2290	661	591	600	511	1028	9263	2540	5760	1865	1478	1337
TACCCTGTAGAACCGAATTTGG	22	NO	NO_Annotation	NO_Annotation	3536	1029	558	808	312	354	459	413	319	703	366	706	324	363	704	2684	1812	385	339	223	477	1069	131	102	4870	325	438	150	77	172	362	140	40	101	189	183	383	274	379	164	532	562	340	272	446
CGACTCTTAGCGGTG	15	Yes	rRNA	5.8S-rRNA	3530	3667	2425	3753	2565	2242	3956	3640	2481	3576	3283	5011	1380	1852	2923	3129	2626	3303	4220	2048	3781	2561	2157	1934	901	514	668	1215	973	1859	2428	1144	2034	1434	2025	2205	1092	1067	1281	3152	7228	5874	3980	4165	3447
CAGGGATTGTGGGTT	15	Yes	tRNA	tRNA-Arg-CCT	3525	3699	1526	8747	4821	3390	8264	7659	7195	254	480	460	1175	2180	3121	1658	1060	886	2917	1169	4134	6405	6896	7568	52	123	169	1839	1115	2769	1333	1767	3897	2844	2418	3958	2582	1639	4859	1990	3331	6969	781	765	646
TAGGATGGGTGTGATAGGTGGCACGGAGAA	30	NO	NO_Annotation	NO_Annotation	3501	2572	1054	3628	3875	2728	1919	2222	1284	1241	1894	2910	3021	4207	6908	3212	1904	2627	3536	1606	3484	543	449	389	1172	1663	2975	1659	935	1271	1256	1935	1148	5386	6278	6680	1802	1217	2252	1967	3008	4732	2162	2345	3038
CTTTCAGTCGGATGTTTGCAG	21	Yes	miRNA	hsa-mir-30a	3500	2602	1473	1805	1637	1557	2474	2544	1661	1891	2617	4090	1731	2068	4054	3937	2776	2301	2262	1085	2121	895	421	409	1381	1096	1748	1269	618	1009	1274	1201	853	1747	1867	2125	1155	814	1163	3015	6218	8075	2894	3109	3758
TCAAAGGACCTGGCGGTG	18	Yes	rRNA	12S-rRNA	3488	1693	931	1330	833	670	2942	2853	1866	599	1492	1230	509	875	1510	903	419	740	3305	1572	2700	245	147	173	41	159	253	417	156	270	106	159	357	531	389	521	189	129	326	518	624	1169	1060	1428	1547
GGCTTTGGTGACTCTAGATAACCTC	25	Yes	rRNA	18S-rRNA	3485	2722	1539	3526	3187	2351	5089	4613	2967	1380	2010	2406	1525	1628	2615	2128	1800	2288	4961	2851	4192	797	654	614	787	971	1166	1437	1059	1325	2778	1642	1503	2260	2674	3087	835	877	1262	2731	9282	8057	3799	4018	3421
GAGACCGCCTGGGAATACCGGGTGCTGTAGGCTTG	35	NO	NO_Annotation	NO_Annotation	3457	1626	766	1254	1024	801	1079	1176	890	428	624	847	534	664	851	3826	2007	567	938	441	967	930	288	209	223	114	137	143	126	198	169	214	210	230	442	555	788	454	628	1035	2777	2417	1709	2128	3279
TCCCCTGTGGTCTAGTGGTTAGGATTCGGC	30	NO	NO_Annotation	NO_Annotation	3451	2996	2635	2648	2635	4513	3506	2594	1943	7131	6858	3697	1526	2504	4105	4424	2596	6327	2829	1945	3067	763	423	307	7119	2562	1918	2263	873	1100	6287	1838	1543	1887	1758	1406	1135	2034	1054	3574	3341	8339	3747	3771	2007
GACCGCCTGGGAATACCGGGTGCTGTAGGCTT	32	Yes	rRNA	5S-rRNA	3440	3219	2235	2795	4122	3847	4131	4115	3266	3624	2967	3431	2909	2434	3325	5871	4865	5875	4990	4521	4493	1823	1975	1963	2547	1713	2346	2564	4313	3159	4258	3236	1542	1909	3447	2382	3832	3471	4485	4175	7497	4310	4591	5931	5382
ATTGGTGGTTCAGTGGTAGAATTCTCGCCTGCCACGCGGGAGG	43	Yes	tRNA	tRNA-Gly-GCC	3439	1248	990	1457	1972	1230	647	1025	1514	74	104	366	1589	2361	1047	433	831	188	766	112	1534	1704	1333	1582	50	158	249	1033	658	982	537	924	300	1283	1429	1715	3460	2199	5417	624	784	1863	611	772	620
TAGCTTATCAGACTGATGTTGACA	24	NO	NO_Annotation	NO_Annotation	3434	4754	2365	2578	2246	2321	1861	1899	1482	5490	3937	4105	3609	2888	7658	3513	4358	5157	2448	1452	2271	672	256	188	15059	7720	3614	2708	944	2015	13651	2640	4250	1173	2111	1399	2085	1582	680	27495	11958	42307	2512	2399	2414
CGTGGGGGGCCCAAGTCCTTCTGATCGAGGCC	32	Yes	rRNA	28S-rRNA	3431	2678	1105	3142	2965	2419	7009	6670	4762	1116	1771	2131	2219	3352	5555	1456	1140	1672	5244	3509	4305	1671	1242	1121	547	1464	1918	1023	516	850	1504	946	2052	3385	2712	2763	2025	1845	2276	3310	4863	7324	3778	4943	3632
ATGACCTATGAATTGACAGA	20	Yes	miRNA	hsa-mir-215	3428	3292	1466	356	376	307	1988	1778	1389	329	1183	1428	447	823	2197	351	227	284	2496	1445	2428	175	113	88	58	120	165	443	218	228	472	768	352	3294	3733	4465	478	342	548	922	3072	4808	677	615	766
GCAGCCGACTTAGAACTGGTGCGGACCAGGGGAATCCGACTGTC	44	NO	NO_Annotation	NO_Annotation	3425	822	2655	726	2235	1855	401	632	713	139	367	1133	959	834	333	342	888	127	921	96	2643	414	585	522	115	283	634	563	454	506	386	722	400	803	2006	2816	1355	929	1252	1345	5002	3615	3710	4079	3786
TTCTTGTTGACTCTACTCTGACTTAGGGCA	30	Yes	lincRNA	lincRNA	3425	1913	1437	2975	3307	3858	3707	2242	1688	812	2043	2406	1136	2195	4420	1874	687	1262	3913	2418	3548	831	303	323	587	1194	1634	2209	697	789	3617	3726	2849	2114	2379	2394	4234	4044	1775	1497	2922	4907	3152	3095	3094
GTGGGGGGCCCAAGTCCTTCTGATCGAGGC	30	Yes	rRNA	28S-rRNA	3422	2670	974	4406	4667	3797	11131	10417	6709	1779	3352	3230	3205	5050	7998	3093	2315	3522	7322	5158	5670	1734	1193	1074	551	1582	2008	2208	1079	1800	2919	1741	3941	6700	4175	4421	2866	2606	3743	3819	5270	7782	5357	7366	5505
GACTCTTAGCGGTGGATCACTCGGCTCGT	29	Yes	rRNA	5.8S-rRNA	3416	2292	1433	2544	3031	2637	3146	3032	2727	4643	3391	3301	1811	2353	2541	3811	3570	8247	2576	1709	2759	429	418	327	1069	1108	1177	560	473	466	692	385	298	719	649	721	464	431	575	3303	2314	3228	2452	3009	2147
CTCCCGGGGCTACGCCTGTCTGAGCGTCGCT	31	Yes	rRNA	5.8S-rRNA	3415	2743	1778	3506	3547	2939	10380	8473	5645	1087	2708	3993	2467	3520	6310	3855	3223	3482	8095	4430	5606	853	938	812	514	861	1217	2294	1340	2174	2793	3278	2711	4901	9969	10346	2748	3559	4416	3254	10397	8890	7747	11678	9193
CTAGACTGAAGCTCCTTGAGG	21	Yes	miRNA	hsa-mir-151a	3411	3102	1772	2066	1719	1906	1426	1338	1010	8870	4836	6699	948	1254	1876	3804	5604	6400	1360	910	1694	2018	752	618	10390	3393	3025	1920	966	1769	5150	824	1230	2016	1995	1490	880	1285	762	1748	1730	2705	1441	1256	1223
TGTAAACATCCTACACTCTCAGC	23	Yes	miRNA	hsa-mir-30c-2;hsa-mir-30c-1	3410	2895	1335	2311	2011	1537	3133	3065	2178	956	819	1019	1915	2428	5256	1046	979	1124	2929	1782	2802	74	48	48	1629	1544	971	436	122	193	1440	577	282	651	746	867	336	292	414	2900	2820	6973	1425	1930	1740
TACCCTGTAGATCCGAATTTGTG	23	Yes	miRNA	hsa-mir-10a	3410	2108	1661	2050	1506	1603	2033	2285	1455	2012	1325	2242	1969	2169	4115	1494	912	954	1973	1221	2482	656	390	403	5146	2111	2511	996	495	617	12407	2386	774	2732	2655	3083	1437	1188	1297	1541	2429	2760	2099	2129	2263
GGGAATCCGACTGTT	15	Yes	rRNA	28S-rRNA	3399	2207	2331	5145	3857	3121	2431	2178	1909	1014	1675	1495	1530	1189	2070	2504	2198	2150	4425	2838	4701	674	626	693	639	1130	1691	1889	1155	1668	931	774	548	2216	2691	4105	1511	1212	2138	2105	13502	7164	7446	7846	9915
CGCGACCTCAGATCAGACGTGGCGACCCGCTGAATTTAA	39	Yes	rRNA	28S-rRNA	3396	1849	1457	3141	4927	4249	6428	6520	8293	1021	1159	1485	6979	5180	6388	1922	2236	3027	6851	5643	5807	968	862	670	2607	6262	7090	5679	3416	2906	6202	4615	1852	10551	6729	9904	2363	2412	5040	6171	6980	7460	4516	6097	4658
TCAGTGCATCACAGAACTTTGT	22	Yes	miRNA	hsa-mir-148b	3395	3794	2380	2063	2032	2016	3160	2692	1904	3277	2711	4456	2364	2592	5889	2183	2344	2012	3804	2312	4752	753	427	451	5515	2939	2732	1578	787	1307	5979	2967	1302	2386	4352	4428	3261	3470	2742	3311	5861	9577	3356	3438	3424
GAGAAGACGGTCGAACTTGACTATCT	26	Yes	rRNA	18S-rRNA	3388	1034	1821	6598	3990	5019	2965	2001	1268	2598	5759	2941	809	1284	1624	1908	996	3206	3421	1447	2340	5793	1731	1264	9527	6106	5973	9842	4331	3732	22147	18854	10551	6167	7915	5641	507	2223	1824	2029	3296	3349	2277	4008	2280
GATGGGAGACCGCCTGAGAATACCGGGTGCTGTAGGCTT	39	NO	NO_Annotation	NO_Annotation	3380	2747	1222	436	399	345	564	510	428	112	217	276	247	321	365	181	144	199	656	193	541	455	437	338	139	305	386	242	148	349	189	162	500	521	623	745	323	264	377	1058	1727	1844	745	828	871
GGCTGGTCCGAAGGTAGTGAGTT	23	Yes	other	misc_RNA	3374	3008	1329	3387	5094	3042	5097	4495	4495	5011	4515	6513	1188	1914	2378	2490	4997	5874	1214	991	1387	488	187	248	922	751	325	716	487	685	279	68	155	385	311	261	97	126	151	3372	1047	3603	911	1145	666
CAAGCGTTGGATTGTTCACC	20	Yes	rRNA	28S-rRNA	3366	1563	3328	1246	1552	1516	1510	1280	1438	1290	1857	1913	4055	1675	2410	5514	2489	1648	2584	2504	2456	4000	4782	5466	1835	2212	4353	970	1747	1148	1010	1951	832	991	1246	889	6339	2016	3691	2598	2370	1258	1329	2159	2178
CGAACTGTAGAGTTTG	16	Yes	NO_Annotation	NO_Annotation	3366	3357	2581	3675	3054	5727	6287	4275	6168	14685	11766	7919	5361	8280	8515	17979	8745	17764	4331	6204	4511	6784	1579	1962	2186	3377	3684	1296	1249	2998	5207	473	7669	4454	1590	1858	962	1019	1801	23960	12142	19851	9211	8998	9701
GGCCGTGATCGTATAGTGGTTAGTACTCTGCG	32	NO	tRNA	tRNA-His-GTG_5_end	3357	1913	1871	2727	1998	1784	4243	3697	2743	1570	2196	2083	1675	2189	3567	2150	1575	1523	2878	1508	3135	3549	2213	1911	3248	2354	2551	2573	2080	1982	4624	4367	2511	4117	3791	4085	3553	2571	5109	1418	1436	2465	1697	2689	1623
AGTTGGTCCGAGTGTTGTGGGTT	23	Yes	other	DNA	3342	4371	1894	4570	4157	4142	4028	3850	3479	19339	9707	12480	2022	2527	3821	5276	12094	12395	2601	1275	2435	1159	550	484	3775	1424	950	1620	820	1601	4196	726	3396	1009	929	908	656	846	748	15914	6220	12913	3218	3350	2527
GCTTAAAACTCAAAGGACCTGGCGGTG	27	Yes	rRNA	12S-rRNA	3338	1438	725	851	767	644	1561	1411	990	399	652	612	792	1086	1854	730	390	585	1473	782	1164	96	73	76	64	186	318	181	128	148	93	120	216	996	740	825	130	112	179	443	476	847	892	900	910
TTTGTTCGTTCGGCTCGCGTGT	22	NO	NO_Annotation	NO_Annotation	3324	3430	2026	4276	3974	5082	2245	2067	1582	16543	7933	11487	1392	2249	2894	6293	9656	12129	1859	1703	2321	1674	610	562	11208	5291	4049	2138	958	1553	2887	560	952	3410	2404	1547	890	1716	886	2717	1479	3584	1770	1390	1180
CGTGGACGGTGTGAGGCCGGTAGCGGCCC	29	Yes	rRNA	28S-rRNA	3321	2267	2329	2258	3577	2655	1875	1854	1294	1384	2013	2625	2350	2271	2081	2634	2041	2424	3908	2051	3597	2356	2519	2699	888	1510	1799	807	972	1535	949	1097	885	1105	1145	864	3445	1513	2187	5550	3285	2419	1927	4145	5601
TCAGTGCACTACAGAACTTT	20	Yes	miRNA	hsa-mir-148a	3319	4556	2869	2837	3958	3147	1927	1509	1688	6241	4739	12054	1446	1993	1873	5467	15403	7624	1304	1154	2271	1701	758	844	6929	3097	2915	2835	3045	4210	7771	1216	488	1314	2298	1672	2347	2717	1508	1866	1777	2505	1531	938	936
ATTGGTCGTGGTTGTAGTCCGTGCGAG	27	Yes	Mt_tRNA	Mt_tRNA	3308	2019	1100	2710	2110	1671	2118	1929	1203	1227	2564	3486	1700	1937	3546	5176	2879	2585	3298	1336	3028	886	800	754	353	500	794	635	512	665	430	565	1120	2337	2489	2939	943	551	991	1514	3457	4082	3190	3239	3888
ACGAAAGTCGGAGGTTCGAAGACGAT	26	Yes	rRNA	18S-rRNA	3306	2779	2178	1557	1649	1595	2017	1891	1423	9591	12061	12757	4447	2763	2250	13278	15189	6668	2338	1040	1992	5071	5074	4760	1594	1147	1752	1093	2891	2393	1192	722	931	772	1116	691	2618	1717	1069	7201	3172	2368	2705	2442	3031
TGAGGTAGTAGGTTGTATAG	20	Yes	miRNA	hsa-let-7a-3;hsa-let-7a-1;hsa-let-7a-2	3298	2448	1347	1909	1924	1800	1842	1671	1387	1940	1244	1985	1889	2966	5238	1224	2002	2538	1557	1267	1724	372	107	113	4504	2241	1899	997	286	399	2400	426	319	1243	1024	1152	277	389	423	1275	1332	2551	835	995	1069
CACTAGATTGTGAGCTCCTG	20	Yes	miRNA	hsa-mir-28	3296	2183	896	1111	841	674	2001	1993	1387	760	1474	1938	1362	1983	4248	1037	1025	933	1367	625	1138	600	356	379	546	647	856	616	319	527	538	531	733	1218	1057	1277	328	200	442	2336	5413	6756	2214	2849	3015
ACCCTGTAGATCCGAATTTGTG	22	Yes	miRNA	hsa-mir-10a	3292	1953	1791	2023	1372	1495	1810	1784	1153	2078	1394	2164	1756	1764	3222	1497	752	988	1604	957	1966	742	471	448	4067	1739	2089	810	484	641	9912	1831	911	2378	2332	2604	1110	935	1019	1525	2464	2976	1999	1695	1910
GCATTGTGGTTCAGTGGTAGAATTCTCGCCTGCCACGCGGGAGGC	45	NO	other	other	3285	1139	857	1134	2019	1301	399	928	1252	75	108	379	1173	1670	578	148	325	76	705	69	1900	2064	2169	3270	76	142	196	1192	1420	1917	911	1862	829	1469	1773	2555	4431	2437	6867	492	703	1628	794	849	593
TCGGAACCTGCAGACACTTGTGGAGG	26	Yes	piRNA	piRNA	3282	1776	1707	3695	2997	3539	2171	1916	1235	975	2302	3167	1211	2054	3153	3354	1348	1401	3617	1813	3490	1085	489	420	1288	1507	1653	2309	989	1001	6583	5172	5185	1032	1578	1326	3658	4668	2377	1597	4677	5176	2403	2343	2120
CCTACTTGGATAACTGTGGTAATTCTAGAGCTAATACATGCC	42	Yes	rRNA	18S-rRNA	3281	1237	1952	923	2393	2205	812	1521	1781	226	705	2090	1490	1302	565	302	710	212	1806	207	3945	489	265	249	735	2155	2739	4624	2600	2254	3459	10116	1266	5114	8518	11233	16975	12227	11876	1086	1727	2005	2199	3263	1996
GGAGACCGCCTGGGAATACCGGGTGCTGTAGGCTTG	36	NO	NO_Annotation	NO_Annotation	3281	1502	472	1101	756	606	882	992	807	324	413	624	379	489	557	2924	1681	391	777	343	805	742	186	84	91	46	60	63	53	153	105	138	193	151	279	275	403	227	312	809	2062	1868	1490	1717	2751
ACTTGGATGGGAGACCGCCTGGGAATACCGGGTGCTGTAGGCTT	44	Yes	rRNA	5S-rRNA	3279	1229	1265	1737	4552	5282	1506	2628	4297	1507	1167	1629	4339	2648	1388	687	1557	1797	2233	979	4215	1726	874	804	2561	3571	3548	4509	5347	2577	3430	3110	4118	5443	4764	4214	2288	2702	3236	5564	5309	3787	8278	6366	4273
CAGTCGGTCCTGAGAGATG	19	Yes	rRNA	28S-rRNA	3275	2433	2368	2443	3085	3017	4262	4080	4291	3199	3998	3106	4242	1823	3341	6225	3123	4034	4576	5897	4611	3901	3356	3374	3283	3085	4140	3272	3690	2791	2849	4748	4770	4815	3965	3666	4653	3006	4630	4376	6820	3158	5172	5550	4593
TCATTGGTCGTGGTTGTAGTCCGTG	25	Yes	Mt_tRNA	Mt_tRNA	3268	2005	941	2958	2208	1822	3076	2977	1880	1555	3690	4378	1404	2140	3823	3598	1691	1767	4467	1900	3532	771	624	564	416	628	1132	1081	650	926	368	680	1000	2134	2107	2385	1357	790	1357	1418	2803	3973	5317	5054	6078
TGCAACGAACCTGAGCCACTG	21	Yes	miRNA	hsa-mir-891a	3268	1111	2349	1722	1068	1183	311	327	97	556	1213	880	1788	1135	1185	2427	842	686	360	471	821	861	579	631	1730	854	1330	432	319	397	1114	491	382	600	357	213	558	573	505	1390	2207	1425	1340	495	636
TGGAGTGTGACAATGGTGTTC	21	NO	NO_Annotation	NO_Annotation	3267	2255	775	1907	1729	1987	4127	3320	2445	742	1563	1058	2082	2755	6165	1004	486	944	3008	1894	3031	679	424	269	318	826	1325	716	184	432	568	506	882	2175	2381	2607	193	314	472	2666	5324	5894	3145	2873	2900
GTGAACAGCAGTTGAACATGGGTCAGTCGGTCCTGAG	37	Yes	rRNA	28S-rRNA	3261	2466	1499	2638	3871	3723	4680	4055	4822	4804	3281	3027	4639	2517	3641	3788	3149	5832	5472	6635	5191	6403	3789	3128	4303	4365	4078	4016	4499	3793	4331	5509	7529	6118	5183	3713	3511	3296	5167	6980	6223	2643	4860	5352	4282
CTCGGCCGATCGAAA	15	Yes	rRNA	28S-rRNA	3255	2862	1659	3093	3725	3390	6124	6128	6744	2489	3175	3048	4095	3554	6229	3276	2199	4030	5508	5824	5548	1559	1078	1370	1079	1502	1862	1796	1362	1594	1719	1742	3429	2473	1792	1774	1247	1002	1873	13977	7124	6026	6751	8899	6747
ATGACCTATGAATTGACAGAC	21	Yes	miRNA	hsa-mir-215	3253	3267	1606	435	358	290	1517	1456	1116	291	742	1394	429	677	1373	368	300	303	1719	988	1889	150	111	97	64	103	172	269	100	134	260	473	173	1212	2070	2367	474	256	455	821	2861	3926	514	509	632
GACTCTTAGCGGTGGATCACTCGGCTCGTGC	31	Yes	rRNA	5.8S-rRNA	3252	2596	2017	2538	2559	2304	2590	2440	1821	7293	4577	6678	1368	1555	1908	4457	5155	6836	2472	1427	2741	855	792	586	753	539	654	532	629	665	852	524	808	544	696	737	920	672	931	2721	2747	3065	2925	3510	2499
TAATACTGCCTGGTAATGATGAC	23	Yes	miRNA	hsa-mir-200b	3242	4628	2599	2653	2311	2974	937	1074	697	9590	4586	4505	1144	1436	1358	4310	5014	8600	1047	1256	1986	781	364	297	11418	4069	3619	1959	727	830	5282	756	481	1386	1273	852	828	1857	720	1585	1122	1670	1269	573	599
GTAGTCGTGGCCGAG	15	Yes	tRNA	tRNA-Ser-AGA_5_end;tRNA-Ser-TGA_5_end	3240	2838	2112	2875	2039	2530	2651	2262	1511	5137	3766	4043	2069	2462	3610	4260	3079	5354	1800	1389	2276	1307	815	724	2264	1430	1389	1166	845	780	1043	852	1002	982	766	661	743	689	648	1610	1480	2654	1822	1659	1384
TAGGATGGGGTGTGATAGGTGGCACGGAGAA	31	Yes	Mt_tRNA	Mt_tRNA	3226	2313	987	3186	3449	2567	1766	2220	1202	999	1736	2608	2649	3763	6250	2985	1775	2329	3125	1571	3117	657	497	440	1184	1649	3054	1582	954	1234	1169	1931	1138	5179	5923	5983	1573	1140	2059	1775	2722	3957	1907	2158	2565
GGGAATACCGGGTGCTGTAGGCTTC	25	NO	NO_Annotation	NO_Annotation	3226	2890	1534	1900	2273	2001	3377	2957	1845	1144	1403	1675	1767	1853	2773	2866	2192	2396	2791	1432	2757	874	829	642	533	677	1087	658	661	834	742	762	901	1736	3031	3247	1444	933	1494	3416	6230	6243	4000	4605	5662
CGACTCTTAGCGGTGGATCACTCGGCTCG	29	Yes	rRNA	5.8S-rRNA	3217	2375	2086	2406	2304	2193	2303	2340	1794	6227	4459	5100	1210	1645	1775	4326	3611	5776	2297	1519	2330	1585	1249	1121	1837	1195	1142	940	1127	1180	1793	1107	927	1190	1596	1520	1008	903	1048	2769	3455	3083	2411	2865	2293
ACCATTCGTAGACGACCTGCTTC	23	Yes	rRNA	28S-rRNA	3205	2576	1339	3487	3885	3050	9450	8082	5797	587	1882	1483	2297	3277	6496	2552	1155	1793	6120	4532	4799	342	245	237	528	2041	2395	2137	935	1016	1471	2129	1300	4020	3081	4043	2906	2144	3804	2132	3412	5490	4058	8580	6004
CGTACGACTCTTAGCGGTGGATC	23	Yes	rRNA	45S-rRNA	3204	3629	1876	2791	2451	2001	5046	4515	3257	1783	2465	3083	1543	2181	3540	2289	1875	2649	4485	2763	4612	1057	1052	907	557	625	809	1119	1033	1752	1751	1243	1333	1523	1936	2091	2159	1678	2018	2732	5385	5227	3247	4089	3119
TGGGAGACCGCCTGGGAATACCGGGTGCTGTAGGCG	36	NO	NO_Annotation	NO_Annotation	3202	1741	493	738	547	423	645	650	564	397	587	1219	238	250	344	1993	1198	278	795	326	900	5103	1238	820	207	57	70	205	255	750	211	337	677	218	486	419	4042	1894	2392	402	1834	1253	959	1154	1546
CACTGTAAAGCTAACTTAGC	20	Yes	Mt_tRNA	Mt_tRNA	3166	2382	1780	4759	3430	2817	2017	1777	1079	619	1399	2528	2248	2261	5263	2720	1997	1328	2404	873	2726	218	284	247	331	519	1157	524	289	353	394	1160	201	2132	3621	3889	1325	791	1000	906	3640	3202	2462	2600	3425
CTGGTGCGGACCAGGGGAATCCGACTGTT	29	Yes	rRNA	28S-rRNA	3163	2074	3681	2436	2177	1759	2574	2411	1589	2150	2808	3583	1766	1198	1559	4260	4297	2734	4302	2200	4908	5818	7391	5950	3406	2898	4907	5554	6976	9016	8252	8051	3421	7939	22558	25592	8369	6355	5776	3099	31802	11080	8293	7915	11073
TGTAAACATCCCCGACTGGAAGC	23	Yes	miRNA	hsa-mir-30d	3153	3474	1824	2596	2285	2678	1526	1481	1077	8309	4564	5350	1124	1590	2050	3010	4791	9345	1395	1074	1669	524	207	97	4578	2354	1640	1025	356	684	2342	369	833	898	799	544	185	384	270	4704	1870	6818	1213	978	664
AACCCGTAGATCCGATCTTG	20	Yes	miRNA	hsa-mir-99a	3133	2797	1763	2024	2235	1877	2130	1758	2027	7913	5596	9583	1922	3296	3100	7161	18720	15761	1205	1020	1186	1144	444	462	3804	1613	1303	1885	1332	2401	3324	380	839	948	951	628	308	679	360	5954	2809	4834	2086	1857	1271
GCCCGGCTAGCTCAGTCGGTAGAGCATGAGACT	33	Yes	tRNA	tRNA-Lys-CTT_5_end	3123	3574	1896	1407	1702	2133	2507	1633	1650	9455	7683	6296	1523	2542	1798	2693	4579	10093	1065	1001	1580	1212	452	378	6256	2532	1873	1079	729	1101	487	178	248	1034	967	513	433	568	318	2686	977	2633	1904	890	684
CGGGTGCTGTAGGCTTT	17	Yes	rRNA	5S-rRNA	3122	2881	2005	3364	4741	4931	4827	5348	5046	5374	3598	3991	3553	2075	3497	4910	4266	7376	4049	6296	4539	1696	999	1159	5714	3640	3954	3357	5235	2831	3691	3349	2249	3708	4283	3663	3574	2932	3983	5245	7722	4596	5794	5275	4445
TCCCTGGTGGTCTAGTGGTTAGGATTCGGA	30	NO	NO_Annotation	NO_Annotation	3118	2952	2508	1878	2309	4615	2990	1892	1520	6963	7879	3346	1242	2030	3524	4747	2937	5052	2078	1425	2534	509	327	285	4840	1978	1674	1498	563	834	4283	1018	1140	1114	1174	1015	668	1620	898	3146	3634	7613	3856	2737	1988
TTTGGCAATGGTAGAACTCACA	22	Yes	miRNA	hsa-mir-182	3116	3062	1516	1575	1369	1204	2606	2662	1929	1038	1562	1981	2612	4002	7810	1275	1165	1552	2455	1439	2347	664	523	430	2834	2315	3237	1305	514	816	1411	1003	613	3722	3606	4120	1350	1108	1443	1844	4421	6254	3372	3556	3894
GCATTTGTGGTTCAGTGGTAGAATTCTCG	29	NO	NO_Annotation	NO_Annotation	3114	3662	1039	2634	3922	2190	5563	11887	9183	2208	3144	5159	1185	2145	2612	2168	2290	1232	2706	2017	3573	867	598	575	1610	1075	1130	2555	2187	2696	1794	1532	1367	3695	4325	5011	3863	3113	4145	1541	3775	6988	8125	5705	5713
TACCCTGTAGATCCGAATTTGG	22	NO	NO_Annotation	NO_Annotation	3102	902	429	870	343	332	498	449	386	293	283	484	283	259	590	1571	598	103	463	232	500	471	79	54	815	117	212	121	55	100	335	376	71	192	352	427	362	221	400	182	755	865	515	571	832
AACCCGTAGATCCGATCTTGC	21	NO	NO_Annotation	NO_Annotation	3099	4221	2153	1790	1855	2232	1624	1289	1170	12397	6450	9139	1431	1996	2571	5852	10131	10498	1292	904	1561	486	238	190	3255	1127	1095	944	502	1002	1965	384	436	574	802	583	395	868	385	3750	3305	4671	3055	2200	2130
GGCCGTGATCGTATAGTGGTTAGTACT	27	Yes	tRNA	tRNA-His-GTG_5_end	3099	2173	1179	2990	2546	2272	3994	4077	3322	784	769	980	2295	3745	5956	1469	635	991	2957	2177	3789	918	553	614	1657	1847	2447	997	602	718	4247	2516	1583	3031	1664	2355	1263	1032	1905	1403	736	1817	3438	3386	2002
GTCTACGGCCATACCACCCTGAACGCGCCCGATCTCGTCT	40	Yes	rRNA	5S-rRNA	3094	1671	917	2815	3653	2866	5069	4978	5137	608	704	1408	4855	7809	10613	1365	1740	1218	3902	1799	3189	1307	1232	1111	336	676	1081	1519	1473	2141	1185	1221	1000	1915	1529	1680	2994	2561	3697	2216	2910	4601	2944	4133	3720
CGCGACCTCAGATCAGACGTGGCGACCCGCA	31	NO	NO_Annotation	NO_Annotation	3091	2889	3065	1981	2341	3932	3791	3134	2491	5935	4085	6440	1673	1800	2511	6333	8854	8126	1933	1367	3574	1616	1777	1588	2703	1754	1949	1841	1391	2401	4269	1746	979	1489	4401	5006	1243	1502	1228	3683	8844	6090	4388	3057	3011
TAAAACTCAAAGGACCTGGCGGTGCT	26	Yes	rRNA	12S-rRNA	3090	1865	856	1008	853	611	1546	1481	987	326	571	709	527	681	1259	861	484	512	2458	1148	2068	95	92	75	54	192	326	320	148	239	65	167	102	382	416	587	313	154	431	447	776	1280	649	816	821
CGCGACCTCAGATCAGACGA	20	NO	NO_Annotation	NO_Annotation	3089	3000	2440	2232	2745	4572	3549	2664	2350	6371	4880	5344	1554	1774	2118	7337	8677	8583	2080	1524	2403	1520	1003	881	3293	2460	2616	2063	918	1685	2435	1185	2460	3603	4329	5709	974	1140	1427	2490	3404	3924	2677	2148	2101
TAGGCAGTGTAGTTAGCTGATT	22	Yes	miRNA	hsa-mir-34c	3070	3435	1693	2005	2045	1859	4205	3035	2379	432	1859	2146	2186	3308	9104	1377	991	765	3859	2453	4098	596	443	399	279	504	913	651	317	426	795	1757	461	1057	1803	2256	1374	807	735	1285	4515	5877	3272	3656	3659
TCATTGGTCGTGGTTG	16	Yes	Mt_tRNA	Mt_tRNA	3046	2093	904	5242	3802	3263	3629	3277	2536	1347	3992	4739	652	1022	2377	2755	1518	1521	4070	2263	3619	491	348	354	175	361	629	1413	581	987	219	373	718	1417	1021	1182	1026	620	1437	1202	2094	4192	2794	2698	3102
GTCTACGGCCATACCACC	18	Yes	rRNA	5S-rRNA	3041	2677	2413	5272	3137	2783	4509	4019	2072	897	1453	2068	1421	1315	3039	1636	908	971	4829	1600	4954	2054	2272	1681	668	745	945	1791	1538	2808	2299	2759	2138	2406	7366	7097	3453	2614	2358	1558	9482	6386	3756	4351	4927
GTTTCCGTAGTGTAG	15	Yes	tRNA	tRNA-Val-AAC_5_end;tRNA-Val-CAC_5_end	3035	3360	3512	2363	1523	2401	2357	2412	1711	3828	4080	4375	854	1156	2180	3289	2079	2520	1985	1210	2841	929	732	826	1272	527	517	801	676	785	1257	1283	974	315	706	493	938	976	423	1628	1815	2905	2799	2369	1361
TCGGAACCTGCAGACACTCGTGGAGGCGTC	30	Yes	piRNA	piRNA	3035	1644	2293	3717	3118	4803	1257	850	600	1145	2096	3011	730	1233	1735	2624	833	1371	2147	1333	2680	548	214	268	1509	1405	1362	1467	535	505	10384	8671	5071	1402	2110	1684	4436	4605	1585	812	1593	2073	2025	1835	1520
TACCCTGTAGATCCGAATTTGTGA	24	NO	NO_Annotation	NO_Annotation	3024	2142	1092	2121	1850	1622	3874	3705	2498	835	1289	1802	2368	3431	6993	1554	840	999	3344	1855	3109	438	337	259	1665	2045	2935	1107	525	750	4392	2703	938	4656	4226	5338	1385	1044	1556	1718	3255	4654	3293	4134	4592
TAATACTGCCTGGTAATGATG	21	Yes	miRNA	hsa-mir-200b	3022	2765	1835	2024	1942	2106	1227	924	797	6324	3796	5219	745	1179	1232	2679	5741	6545	1038	728	1206	607	229	130	5016	1410	1225	1118	456	700	2412	307	237	652	781	444	270	495	221	1124	648	1104	777	683	490
CGACTCTTAGCGGTGGATCACTCGGCTG	28	NO	NO_Annotation	NO_Annotation	3014	1240	1023	985	639	837	770	705	648	2637	1506	1590	410	461	608	5100	2601	1886	539	370	782	227	44	40	430	101	97	97	71	98	121	74	32	53	78	68	93	97	143	546	436	704	746	765	686
ACGAAAGTCGGAGGTTCGAAGACGATC	27	Yes	rRNA	18S-rRNA	3013	2686	2755	1523	1497	1277	1480	1528	1082	7975	8163	11952	4525	3197	2468	14150	17169	6572	2382	1000	1869	8919	10073	9785	2350	1671	2554	1520	3027	3026	3146	2736	3275	1003	1763	980	3961	2561	1497	6284	3560	2526	1731	2048	2483
GCCGTGATCGTATAGTGGTTAGTACT	26	Yes	tRNA	tRNA-His-GTG_5_end	3010	2232	1790	1526	1437	2138	5003	2827	3124	4944	6238	2841	1915	3735	7414	2726	1908	4492	1851	1538	2192	515	242	244	4412	2057	1384	1794	716	1013	1731	735	522	970	867	866	545	659	767	1675	432	1362	1033	2081	753
AACCCGTAGATCCGATCTTGTG	22	Yes	miRNA	hsa-mir-99a	3006	4195	2267	1894	1504	1639	1177	1049	1088	13094	8068	7099	1503	2296	2241	6536	11308	13961	1336	1172	1812	1612	661	610	5121	1459	1216	1450	748	1562	3785	461	1438	851	912	583	560	1545	465	3731	3003	4130	2402	1722	1352
AGACCGCCTGGGAATACCGGGTGCTGTAGGCTTT	34	Yes	rRNA	5S-rRNA	3001	3371	2121	2990	3962	3559	3855	3832	3029	2950	2461	3137	2379	2163	2990	5483	4692	5235	4462	3302	4100	2001	2318	2602	3254	1629	2514	2311	4198	3281	5428	3285	1718	2132	5048	3544	4799	4461	5597	5384	9443	6370	5724	8000	7338
TACCTGGTTGATCCTGCC	18	Yes	rRNA	18S-rRNA	3000	3185	1797	3516	2593	2591	4099	3999	2625	3959	2703	4235	1664	1267	2022	2064	2423	3182	3314	2993	3570	1751	1536	962	4547	3699	4227	5359	2774	4138	10367	5158	5319	9449	13344	17995	2099	2934	3738	3123	8666	6182	4162	3432	2525
CGACTCTTAGCGGTGGATCACTCGGCCC	28	NO	NO_Annotation	NO_Annotation	2999	2847	1988	2086	1649	1967	1724	1542	1310	5639	2951	3746	851	995	1302	3972	2740	5273	1214	752	1920	314	147	180	1697	766	786	550	451	459	721	367	265	589	377	436	336	387	436	1444	758	1266	1500	1817	1119
TCGTACGACTCTTAGCGGTGGATCACTCGGCTCGTGCGTC	40	Yes	rRNA	45S-rRNA	2993	3001	2026	2225	1865	1375	2650	2552	1386	1592	1328	3957	1000	1241	1205	1894	2666	1475	2177	714	2470	4434	4011	3322	2246	1608	2051	2810	2319	3644	5403	3707	1679	2829	5070	5678	3660	4185	3936	1307	4959	4004	2378	2278	1894
TTAAAACTCAAAGGACCTGGCGGTG	25	Yes	rRNA	12S-rRNA	2993	1573	612	739	640	493	1924	1784	1213	347	826	655	432	736	1290	737	317	624	2405	1256	1983	156	75	86	103	233	378	446	184	232	116	193	291	854	613	789	214	183	420	481	579	1125	903	1089	1081
GGCTGGTCCGAAGGTAGTGAGTTATCTC	28	Yes	other	misc_RNA	2985	3028	997	2687	3763	2137	3642	3339	2893	2632	2016	2931	1509	2039	2617	1408	3309	4931	1775	1082	1539	689	236	224	1949	1292	770	1066	759	1143	978	205	415	1162	936	837	309	381	666	3092	1070	2638	1015	1204	910
TATGGCACTGGTAGAATTCACT	22	Yes	miRNA	hsa-mir-183	2978	2326	1133	1408	1412	1345	2981	2539	1918	1179	1201	1232	2009	3133	6373	1245	1184	1569	2783	1878	2717	374	163	162	3537	2448	2879	995	318	467	1227	637	413	3084	2250	2901	839	807	1030	1516	2737	4621	1931	2367	2150
TGGGGATTGTGGGTT	15	Yes	tRNA	tRNA-Arg-CCG	2973	3492	1453	2749	1577	1261	2150	2014	1844	279	450	569	802	1284	1754	2114	1540	1016	1434	495	2118	7236	7908	8256	42	68	89	1287	885	2818	993	925	3658	1294	1308	1594	2530	1430	3802	1192	2383	4347	593	407	372
TACAGTACTGTGATAACTGAAG	22	Yes	miRNA	hsa-mir-101-1;hsa-mir-101-2	2959	3472	2521	1089	1047	940	1367	1131	796	2762	3302	5475	1991	1590	4104	4142	5810	2259	1794	882	2072	1133	872	844	2663	2120	1189	1427	1004	2160	6252	1930	2568	905	1631	1462	3133	1954	1296	7053	10762	20858	1750	1593	2207
CGCGACCTCAGATCAGACGTGGCGACCCG	29	Yes	rRNA	28S-rRNA	2958	2932	2734	2793	2881	3533	5998	6075	5691	4642	4404	5175	3129	1635	3217	5497	6388	5990	2646	4295	4828	4170	2825	2754	3194	3209	2925	3012	2616	3525	5215	2341	3767	4804	5044	5892	2068	1720	2281	4203	6796	3710	3649	3256	2759
GGTGCGGACCAGGGGAATCCGACTGTTTAATTAAAACAA	39	Yes	rRNA	28S-rRNA	2955	923	1173	2148	2056	1795	1661	1501	1312	258	377	695	1355	1393	994	284	432	465	4369	900	3617	1857	1545	995	735	1873	2349	2477	1856	2397	1619	1882	2294	6305	6397	5910	1058	1330	2409	1241	1663	1418	1236	2302	1934
TAGGATGGGGTGTGAT	16	Yes	Mt_tRNA	Mt_tRNA	2954	1550	713	5215	3669	3562	2601	2385	1787	337	711	796	2197	2867	6665	1314	790	766	2392	1578	2529	5695	6718	6240	1683	3208	6517	4310	2706	3407	4226	5277	2991	10012	11465	12965	1230	1993	2331	558	1094	1624	2241	2273	2282
CGCTGAGAAGACGGTCGAACTTG	23	Yes	rRNA	18S-rRNA	2953	1385	1861	1751	2413	2412	1922	1919	1587	3522	4592	3753	3156	1520	2023	9339	5013	4924	4451	5034	4115	27844	28681	29596	1229	1418	2147	3873	11230	9541	5954	5609	9539	1492	2231	1373	9735	6116	8086	3735	7657	1925	2206	3037	2930
TGGGAACGAGCAGACACTCGTGGAGGCGT	29	Yes	piRNA	piRNA	2942	1077	1008	5046	4188	5632	1754	1375	930	1025	1752	1316	737	1491	2344	1098	313	971	3488	2457	3786	558	230	212	323	553	579	1068	310	373	7530	3670	8367	1395	1176	875	1003	1544	663	1518	1878	3057	1866	1746	1148
AACCATTCGTAGACGACCTGCTT	23	Yes	rRNA	28S-rRNA	2940	2311	1092	2145	2340	1837	4274	3759	2876	492	1181	1141	1984	2655	4516	1756	1036	1207	2960	2086	2645	210	184	166	630	2024	2541	1345	736	735	1070	1912	975	2089	1813	2252	1599	1077	2085	1890	2522	3539	2530	5071	3419
GTCTACGGCCATACCACCCTGAACGCGCCCGATCTCGTCTGATC	44	Yes	rRNA	5S-rRNA	2939	1245	963	1745	2978	2454	1612	2293	2738	245	396	1045	2763	3966	2731	367	712	367	1995	436	2857	898	917	980	276	505	696	1621	1403	1902	1326	1370	1020	1572	1490	1744	3337	2822	3456	1686	2170	3444	2834	3334	2702
ATTGATCATCGACACTTCGAACGCACTTGCGGCCCCGGGC	40	NO	NO_Annotation	NO_Annotation	2933	2396	1195	1665	1900	1953	4282	3590	2998	446	950	1310	1435	2139	3188	1084	759	667	2474	1212	2516	610	599	439	743	1815	2936	1603	849	1106	1713	2115	1112	2279	3122	3355	2801	2609	3175	1098	2624	3558	3031	3923	3142
AGTGGGTTATCAGAACT	17	Yes	other	misc_RNA	2933	2193	1316	1210	822	731	878	754	461	295	933	996	641	771	2224	335	251	299	1261	614	1292	220	240	283	414	103	230	373	193	342	101	141	124	518	604	807	334	229	361	333	901	1365	652	904	1216
GCGACCTCAGATCAGACGTGGCGACCCGCTGAATTT	36	Yes	rRNA	28S-rRNA	2926	852	949	1886	2316	1760	3407	3118	1811	707	977	1241	2430	2593	2954	3739	3264	2307	4768	1628	2783	1978	1794	1295	564	2017	2625	1769	1806	1431	1373	874	542	3350	2457	2246	1442	1032	1672	3315	4968	5391	1377	2701	2492
AGGCAGTGTAGTTAGCTGAT	20	Yes	miRNA	hsa-mir-34c	2925	3509	2179	1590	1663	1623	4230	2862	2138	482	2360	3757	2465	3544	9517	1665	1679	762	4277	2508	4278	969	1259	1267	406	705	1410	1176	726	1157	1826	4286	1582	1756	3664	4280	3826	2413	1787	1508	7367	6962	2983	3285	3267
TCCCTGGTGGTCTAGTGGTTAGGATTCGGCGCTCG	35	NO	NO_Annotation	NO_Annotation	2921	743	261	495	249	351	114	143	79	686	321	215	268	301	204	2643	1214	956	115	101	116	936	84	69	2601	315	404	79	64	77	128	28	44	123	81	60	158	77	171	368	165	300	218	99	124
GTCTACGGCCATACCACCCTGAACGCGCCCGATCTCGTT	39	NO	NO_Annotation	NO_Annotation	2918	2445	1299	2049	2734	2860	4100	3654	2774	1203	1608	2506	2213	2899	4239	2678	2979	1711	4169	1478	4916	474	420	399	333	584	898	779	627	798	836	830	512	749	1002	1147	771	900	1413	2293	3298	3807	3740	4046	4090
CGCGACCTCAGATCAGACGTGGCGACCCGCTGAATTG	37	NO	NO_Annotation	NO_Annotation	2916	703	445	529	360	362	608	500	650	954	875	938	517	549	481	5329	4665	1453	507	269	522	1818	268	153	1770	388	368	417	227	330	364	208	75	258	397	533	290	245	325	544	1136	1087	571	532	708
TCCCTGGTGGTCTAGTGGTTAGGATTCGGCGCTCTCACCA	40	NO	NO_Annotation	NO_Annotation	2913	1816	574	1305	1102	958	3171	2835	3062	229	478	615	2783	4016	6124	1942	1077	995	3610	982	2634	1156	1153	905	68	188	282	825	414	773	655	1086	808	459	534	671	621	505	1877	2620	3903	9657	2740	2731	3154
AATACCGGGTGCTGTAGGCTTC	22	NO	NO_Annotation	NO_Annotation	2911	2900	2169	1810	2056	1804	2211	2007	1285	1356	1712	2262	1323	1200	1923	3798	2668	2154	2497	1237	2677	854	915	664	604	585	867	675	816	896	719	868	675	1091	2856	2712	2225	1326	1817	2456	6191	4954	3487	3644	5361
CTGGGGATTGTGGGT	15	Yes	tRNA	tRNA-Arg-CCG	2909	2751	1333	2683	1537	1109	2052	2075	1864	274	429	347	821	1215	1987	1511	901	714	1341	548	2299	5967	6529	7175	34	43	83	1526	915	2863	1057	1006	3930	1390	1371	2000	1637	1000	2896	1110	2380	4405	584	512	535
GGGGAATCCGACTGTT	16	Yes	rRNA	28S-rRNA	2909	2388	2259	2633	2606	2344	2221	2063	2106	2529	4656	3263	2650	1812	2362	4223	5717	2697	2538	2165	2738	956	721	835	726	959	1339	1051	862	1028	577	582	432	1206	1196	1626	990	739	1053	2127	6099	3752	3807	3934	4488
TAGGATGGGGTGTGATAG	18	Yes	Mt_tRNA	Mt_tRNA	2908	1875	607	3742	2924	2348	2132	2297	1825	328	716	1109	1933	3029	6726	1445	863	794	2499	1680	2568	390	258	227	959	1798	2879	2296	672	945	1076	1613	871	5909	4564	5872	802	793	1327	544	1199	2033	1581	1556	1993
GCATGGGTGGTTCAGTGGTAGAATTC	26	Yes	tRNA	tRNA-Gly-GCC_5_end	2899	4119	1147	1970	2274	1350	2833	5278	4020	3185	1525	4236	1022	1851	1986	1958	1987	1577	6661	5106	7830	1423	1263	1145	2735	1547	1793	2005	1260	2525	3695	2240	2185	2741	2895	3175	5430	2616	3560	1529	2474	3657	5289	3440	2539
CTAGACTGAAGCTCCTTGAG	20	Yes	miRNA	hsa-mir-151a	2897	2176	1052	1384	1127	1020	1657	1471	1019	2483	1966	2554	1056	1468	3050	1746	2132	2442	1465	710	1306	671	434	446	2032	1074	1587	741	458	718	1769	579	989	2026	2052	2319	519	533	691	1562	3124	3540	2134	2067	2042
GTCTACGGCCATACCACCCTGAACGCGCCCGATCTCGTCTGATCT	45	Yes	rRNA	5S-rRNA	2890	826	717	1153	3306	2286	1183	1764	2705	100	181	730	2931	3834	1755	196	544	219	1671	254	2910	1066	964	1041	122	542	923	1967	1758	2025	1410	1344	978	1926	1593	2049	3716	3294	4458	1412	1653	2898	2663	3099	2435
GGTTCCGGCGGCGTCCGGTGAGCTCTCGC	29	Yes	rRNA	28S-rRNA	2885	1837	1911	1388	1667	1328	743	732	381	830	1564	1734	831	948	1041	2031	1574	1240	1848	721	1607	954	1424	901	537	901	904	308	458	521	452	537	351	280	711	518	2938	1173	1688	1294	2407	955	1131	2394	2588
CGCCTGGGAATACCGGGTGCTGTAGGCTTT	30	Yes	rRNA	5S-rRNA	2880	2866	1923	1608	2690	2067	1850	2129	1530	1696	1470	1992	1667	1323	1520	3475	2309	2453	2211	1831	2424	1061	1196	1253	2733	1689	2275	1793	2899	1728	3844	2873	877	2573	5060	5947	3926	3127	3866	2223	4754	2699	2701	3010	4435
GCGTTGGTGGTATAGTGGTTAGCATAGCTG	30	Yes	tRNA	tRNA-Gly-TCC_5_end	2879	3187	663	3677	6284	2774	9280	15826	13895	584	582	1682	1499	3128	4076	822	617	566	3969	3044	4775	380	201	246	340	638	923	1337	658	1143	1090	1182	719	3213	3346	5017	1033	907	1572	1147	3058	5533	5555	4760	4124
CTCCTACTTGGATAACTGTGGTAATTCTA	29	Yes	rRNA	18S-rRNA	2871	2579	1221	2979	2745	2242	4884	4185	3115	1478	1508	1639	1954	1788	2922	2003	1974	2711	4241	3236	3682	979	548	448	4760	4869	5479	3925	2775	2815	8291	5269	1734	7575	7406	9391	3352	3374	3374	3000	6738	7248	4037	3678	3758
TCCCTGGTCTAGTGGTTAGGATTCGGCGC	29	NO	NO_Annotation	NO_Annotation	2870	961	1498	1311	1170	1202	3744	2074	1172	620	1361	939	1844	1988	3166	1447	869	1059	1298	724	1121	1752	740	545	2533	2450	2809	2273	1860	1287	2587	2183	865	1527	1535	1494	1326	1414	1143	664	676	1044	696	1426	572
GCATTGGTGGTTCAGTGGTAGAATG	25	NO	NO_Annotation	NO_Annotation	2867	869	847	786	294	652	363	287	286	2062	980	564	158	255	307	3249	1208	711	156	138	335	404	21	21	1531	60	57	63	18	41	81	36	23	25	25	33	62	53	44	209	101	194	295	142	178
TCGTACGACTCTTAGCGGT	19	Yes	rRNA	45S-rRNA	2864	2139	935	2940	2681	1985	6394	5544	4364	720	882	953	1974	2827	4457	1059	819	1393	3320	2550	3008	1022	642	549	1661	2779	2930	2185	1156	1682	3091	1168	1156	3663	3054	3723	1079	1334	2176	2364	2959	4251	1658	2143	1622
TCCTACTTGGATAACTGTGGTAATTCTA	28	Yes	rRNA	18S-rRNA	2864	2709	1352	3434	3385	2503	5818	5366	3853	1265	1578	1897	1680	1733	2623	2305	2135	2672	5211	3770	4422	909	644	669	3211	3996	4936	4708	2998	3431	6731	5568	1675	7065	7640	9452	3256	3053	3178	3053	7372	7280	3082	2930	2807
TAGGATGGGTGTGATAGGTGGCACGGA	27	NO	NO_Annotation	NO_Annotation	2861	1662	909	2640	2554	1938	1872	1922	1111	888	1576	2488	2186	2475	4852	2050	1290	1335	2372	1156	2254	534	462	329	486	689	1416	771	541	776	709	1261	601	3201	4219	4632	1286	717	1286	1063	1741	2438	1358	1459	1868
CTGGGAATACCGGGTGCTGTAGGCTT	26	Yes	rRNA	5S-rRNA	2851	2643	1728	2186	2832	2087	4006	3613	2549	1954	2152	2527	1987	1914	2953	3872	2938	3801	3642	2594	3521	1141	1542	1172	1019	1023	1108	1195	2229	1782	1096	1435	1058	1652	2986	3136	4370	2765	3576	3144	6507	4850	3961	5061	5345
AGTTAAAAAGCTCGTAGTTGGATCTTGGGAGCGGGCGGGC	40	Yes	rRNA	18S-rRNA	2847	1722	1535	1743	3284	1945	807	1275	962	1051	661	3430	2530	3616	1576	1359	2911	1379	1505	385	1503	708	789	651	478	854	999	240	388	417	412	466	288	672	1257	976	3922	1385	1815	6222	2238	1806	1369	2384	3317
TCCCACATGGTCTAGCGGTTAGGATTCCTGGTC	33	NO	NO_Annotation	NO_Annotation	2841	2026	2264	1385	1500	1918	1506	1171	678	2554	2544	2656	1961	1452	1826	2708	2644	2438	827	376	1010	1131	629	523	4626	1981	2427	1376	1508	1220	1793	2207	363	611	1778	1190	2337	2404	1424	541	654	792	809	870	527
ACCCTGTAGATCCGAATTTGTGA	23	NO	NO_Annotation	NO_Annotation	2840	1946	1195	2012	1715	1597	3092	3159	2018	1193	1308	1916	2219	2659	5726	1642	818	1105	2716	1487	2476	408	405	360	2388	1754	2434	957	428	668	6241	2060	903	3476	3201	3728	1063	808	1245	1865	3198	4576	2947	3350	3775
GTAGTGGGTTATCAGAACT	19	Yes	other	misc_RNA	2837	1636	1053	1211	1047	984	1448	1124	773	559	975	910	1333	1627	3929	558	347	647	1191	709	1094	314	365	270	121	133	173	416	198	288	122	82	66	382	611	701	674	445	1062	803	1214	1514	699	940	1217
ACTAATAGGGAACGTGAGCT	20	Yes	rRNA	28S-rRNA	2835	1436	1651	1948	2209	2310	2442	2594	2648	2887	3096	2664	8656	4320	4394	8536	6048	3414	2870	3439	2946	1576	1196	1387	1484	1806	2991	1185	2243	1107	1165	1325	590	1127	714	594	2069	1077	1473	4211	1839	1359	1708	2424	2019
TCCCTGGTGGTCTAGTGGTTAGGATTCGGCGCTCC	35	NO	NO_Annotation	NO_Annotation	2830	1908	672	1252	1442	1787	765	815	507	2230	1015	691	1496	2157	1342	2472	1923	4981	495	620	590	432	232	149	3458	2485	3264	384	288	318	546	117	165	1003	452	361	296	271	494	2191	723	1339	1179	551	566
TCGTACGACTCTTAGCGGTGGATCACT	27	Yes	rRNA	45S-rRNA	2824	2761	1337	1904	2133	1816	5022	4329	2987	1113	1399	1405	1690	2147	3502	1795	1419	1837	3202	2204	3036	540	592	565	1377	1149	1551	1096	931	1119	2419	1287	586	1451	2113	2669	1631	1659	2368	2077	3758	4372	2130	2831	2407
GTAGTCGTGGCCGAGTGG	18	Yes	tRNA	tRNA-Ser-AGA_5_end;tRNA-Ser-TGA_5_end	2822	2022	1273	2103	1609	1884	1976	1811	1357	2384	2786	2634	2529	2456	2960	2963	2967	4677	970	949	1129	903	351	321	1730	1325	1131	1006	691	643	1037	911	687	746	528	400	643	545	535	1230	855	1631	1000	1166	824
CAACGGAATCCCAAAAGCAGCT	22	Yes	miRNA	hsa-mir-191	2820	2230	1104	1922	1652	1637	2672	2823	1927	1201	1090	1512	2448	2957	7586	900	1041	1726	2190	1327	2248	193	157	147	3802	2689	1335	656	158	519	4510	848	2017	731	1181	1245	261	339	275	13046	10927	27830	3577	3535	3344
AACCATTCGTAGACGACCTGCTTC	24	Yes	rRNA	28S-rRNA	2816	2047	1285	2696	2899	2487	6736	5805	4151	534	1692	1532	1981	2581	4970	2116	1089	1641	5218	3461	3667	253	205	141	553	2121	2607	1667	917	999	1058	1967	927	2651	2063	2764	2816	1798	3236	1776	3214	4337	2960	6649	4673
GGTAGCGTGGCCGAGCGGTCTAAGGCGCTGGATT	34	Yes	tRNA	tRNA-Leu-AAG_5_end;tRNA-Leu-TAG_5_end	2813	1986	1359	441	421	511	633	574	389	4619	8083	3658	430	750	1085	561	599	1285	293	211	296	985	1005	809	963	494	378	954	812	1113	348	346	616	575	585	525	494	504	914	349	393	597	218	198	131
GCATTGGTGGTTCAGTGGTAGAATTCC	27	NO	NO_Annotation	NO_Annotation	2809	4184	2513	2077	2699	3138	3433	5440	5290	9701	4452	6798	885	1528	1943	3665	2977	2585	1398	1156	2231	710	518	412	5365	1356	1808	2382	1267	1996	3149	1581	1247	2726	3589	3343	4309	3375	3249	1061	1873	2805	4188	2220	1969
GCGACCTCAGATCAGACGTGGCGACCCGCTGAAT	34	Yes	rRNA	28S-rRNA	2804	965	1060	1780	2310	1778	3002	2519	1573	1022	1140	1714	2171	1995	2648	3667	2659	2754	3725	1525	2325	3033	3011	2457	886	1912	2322	2585	2867	2374	2067	1246	774	3064	2652	2443	2344	1844	2707	2072	3892	3943	1207	2651	1944
GACTCTTAGCGGTGGATCACTCGGCTA	27	NO	NO_Annotation	NO_Annotation	2799	2199	1425	1780	1945	2428	1986	1787	1941	6363	3668	3821	1114	1507	1726	4402	4446	6893	1205	880	1852	165	102	111	457	323	385	321	178	269	305	145	146	223	251	209	143	156	253	2077	1319	2278	2653	2188	2002
ACGCGACCTCAGATCAGACGTGGCGACCCGCTGAATTT	38	Yes	rRNA	45S-rRNA	2797	2175	1007	1495	3482	3419	4002	2711	5047	5477	4945	5587	2955	5623	3077	4453	7910	17288	2166	1629	2006	863	309	295	6915	8169	5180	3364	1879	2491	1247	80	86	1602	1353	792	304	527	343	4522	1416	4134	2273	1512	673
GCATTGTGGTTCAGTGGTAGAATTCTCGCA	30	NO	NO_Annotation	NO_Annotation	2786	2563	2573	1446	1677	2150	3107	2171	1399	3339	3765	3596	1322	1222	2156	3067	2606	1626	1082	596	1337	754	477	329	3092	1278	1484	1319	967	1014	1789	1270	499	583	1422	1015	1701	1667	920	728	1094	1259	1513	1496	1058
TACCCTGTAGAACCGAATTTGTGA	24	NO	NO_Annotation	NO_Annotation	2785	2235	1113	1625	1400	1259	5451	5172	3427	1057	1221	1596	4126	6202	12745	3219	1712	2327	4601	2809	4283	1386	1075	902	4598	3652	5137	2050	939	1424	3240	932	429	3179	3037	3291	2782	2253	3405	1690	3401	4473	2819	3325	3755
TGGGAGACCGCCTGGGAATACCGGGTGCTGTAGGCTTA	38	Yes	NO_Annotation	NO_Annotation	2785	3628	1169	2310	3366	2443	4499	5396	3963	1147	2025	2892	2299	3385	3529	2032	1819	1860	5602	2223	4810	1436	1131	833	527	894	1130	1497	800	1919	1495	1283	3233	3747	4340	5160	5193	2945	4189	5627	9562	10471	7153	7890	10591
GCCCGGCTAGCTCAGTCGGTAGAGCATGGGACTCTT	36	Yes	tRNA	tRNA-Lys-CTT_5_end	2784	3103	1682	1355	1166	1115	944	944	556	5707	1905	3491	940	995	1068	3480	4502	5640	1203	591	1643	721	480	476	5176	1060	1143	498	396	563	549	904	126	274	408	364	1065	793	793	1055	932	1368	1056	463	491
TGGGAATACCGGGTGCTGTAGGCTTC	26	NO	NO_Annotation	NO_Annotation	2782	2316	1929	1730	2325	1913	2349	1927	1251	861	1141	1188	1454	1369	2181	3049	2329	2066	2221	1090	2064	860	826	703	473	761	1116	467	442	569	766	821	696	1501	3170	3351	2074	1264	1970	2572	5336	4561	3178	3886	4639
TCCCACATGGTCTAGCGGTTAGGATT	26	Yes	tRNA	tRNA-Glu-TTC_5_end	2777	2957	2818	2305	2015	4446	2553	2018	1572	6067	4773	2166	1191	1733	2407	2708	1480	4287	1161	1207	1639	446	240	249	3933	1325	1052	759	333	505	2237	692	390	524	645	574	419	611	461	2002	744	1997	1732	1135	544
CGCGGGACATGTGGCGTACGG	21	Yes	rRNA	28S-rRNA	2776	1849	1108	2098	2303	1876	2461	2256	1672	1331	2333	1579	1392	1723	2502	2320	1927	2214	2958	2232	2800	2201	1541	1421	1522	1277	1588	1979	1715	2055	2136	1170	2640	2485	1743	1840	3613	1956	3187	2300	2720	2396	1806	2774	2387
GCAGTTGAACATGGGTCAGTCGGTCCTGAG	30	Yes	rRNA	28S-rRNA	2767	2016	1086	2436	3367	2840	4504	3831	3893	3504	2708	2357	3534	2120	3157	3007	2729	4524	5638	5886	4723	10210	6430	5859	3754	3618	5230	4062	4406	4718	5884	3765	7076	6836	4924	3585	3488	3544	5517	4996	5480	2659	3637	4330	3455
ATTGGTCGTGGTTGTAGTCCGTGCG	25	Yes	Mt_tRNA	Mt_tRNA	2767	1549	884	2441	1806	1660	2282	2094	1412	1232	2524	2833	1836	2089	3816	4405	2151	2169	2685	1221	2465	801	687	685	406	474	840	496	367	487	372	365	1087	2845	2416	2719	525	345	702	1624	2873	3720	3052	3015	3715
GCATTGTGGTTCAGTGGTAGAATTCTCGCCA	31	NO	NO_Annotation	NO_Annotation	2763	3288	3090	1191	1725	2035	1998	1303	952	8001	10239	11076	1131	1224	1232	6673	9645	4852	708	460	943	902	624	476	4216	1283	1216	1342	1552	1692	819	677	246	463	1526	809	1577	1747	730	1114	1133	1648	1530	1077	897
TAATACTGCCGGGTAATGATGGA	23	Yes	miRNA	hsa-mir-200c	2757	3751	1913	2516	2138	2297	617	739	595	9367	4215	4965	933	1351	1286	3656	5272	8619	881	907	1458	646	266	186	7029	2378	2157	862	412	558	3426	425	287	620	704	316	493	886	428	1323	655	1221	1079	406	484
TCATCTTCTCAGAGCTGCTGTCCAACCTGC	30	Yes	piRNA	piRNA	2755	987	1427	4013	4090	5086	2415	1848	1260	579	1190	1577	1061	2839	3962	1961	600	1315	2748	2312	3024	124	43	23	750	1149	1146	864	211	133	2641	2104	1037	822	455	445	887	1012	555	884	837	1977	1176	1525	1072
CGTCTGATCTCGGAAGCTAAGCAGGG	26	Yes	rRNA	5S-rRNA	2754	1462	1407	980	1287	1010	1519	1467	1014	705	1062	1086	1178	1232	1834	3317	1699	1694	2631	1417	2084	2926	2458	2058	521	897	1385	657	706	869	888	638	1791	1078	994	851	1316	742	1093	1475	2162	2309	1791	2933	3448
TGAAAAGAACTTTGAAGAGAG	21	Yes	rRNA	28S-rRNA	2748	1989	1996	1890	2296	1994	2815	2293	2171	3119	5594	5190	1882	1547	2166	4922	4976	3817	4530	3421	3975	14003	15839	16632	2112	1825	2276	3171	4514	5890	4681	3463	10204	3795	2867	2146	7779	4807	4941	4522	7032	3303	3134	4068	3787
GCCGTGATCGTATAGTGGTTAGTACTCTGCGT	32	Yes	tRNA	tRNA-His-GTG_5_end	2746	1722	2211	875	1017	1325	5295	2609	2283	4149	8874	6088	729	1245	2486	2818	2901	3269	417	300	510	899	549	463	3765	2118	1324	3155	2545	2196	775	211	193	688	824	534	412	686	364	958	376	1141	617	1431	546
AATACCGGGTGCTGTAGGCTC	21	NO	NO_Annotation	NO_Annotation	2746	3202	2057	2033	2076	1840	2281	2051	1254	1077	1546	1983	1382	1201	1750	3298	2274	1702	2530	1202	2805	1056	1444	1050	541	578	1013	887	1142	1456	847	984	850	1249	3296	3070	2605	1683	2211	2019	6789	4696	3333	3554	4931
CGTACGACTCTTAGCGGTGGATCACTCGGC	30	Yes	rRNA	45S-rRNA	2729	1936	1016	2190	2518	1970	5435	4847	3701	1091	1615	1400	1858	2769	4316	1965	1340	2292	4311	3079	3549	1186	1360	1166	656	1155	1597	1265	1255	1304	2163	1237	1337	2752	2240	2891	1222	1219	1750	2470	3820	4343	2815	4395	3016
TCCCTGGTGGTCTAGTGGTTAGGATTCGGCA	31	Yes	piRNA	piRNA	2711	2002	1647	1363	1582	2373	3053	1712	1480	4444	5642	2651	960	1307	2498	3210	3070	4422	1232	634	1128	499	251	192	3314	1525	1295	1107	564	680	2820	399	557	581	691	444	342	687	672	2208	1589	3400	1771	1268	780
TCCCACATGGTCTAGCGGTTAGGATTCCTGG	31	Yes	tRNA	tRNA-Glu-TTC_5_end	2705	2361	2311	2024	1907	2794	2879	3274	2196	4830	4049	2840	1032	1335	2130	2911	1911	3103	1531	837	1644	2736	1399	1116	7080	2714	2659	2621	2181	1910	5553	3988	1256	2149	3367	2983	5297	4811	4122	1511	821	1890	1859	1472	921
CGTCTGATCTCGGAAGCTAAGCAGGGTCGGGCCTGGTTAGTA	42	Yes	rRNA	5S-rRNA	2701	2008	996	1382	1947	1399	2334	2308	1960	366	666	1564	2071	3016	2811	770	817	744	2748	819	2295	1907	2234	1912	302	623	856	1055	839	1344	1034	874	1841	1810	1374	1619	1870	1275	1703	1910	2680	3629	2850	4696	4312
TGAAATTCTTGGACCGG	17	Yes	rRNA	18S-rRNA	2698	508	1718	451	565	486	435	425	403	455	615	630	2175	779	1468	4034	1594	868	1057	666	762	1925	2512	2371	550	570	1493	292	498	257	266	360	248	237	245	148	1042	491	891	997	1028	656	424	785	770
TCGTACGACTCTTAGCGGTGG	21	Yes	rRNA	45S-rRNA	2691	2349	1020	1987	1750	1221	3898	3519	2551	1454	1471	1667	1383	1898	2892	2017	1580	2062	2699	1925	2358	930	746	738	1051	752	1002	893	879	1027	1511	675	827	1174	1158	1209	1110	1003	1587	2148	3232	3971	1920	2870	2167
TGGGAGACCGCCTGGGAATACCGGGTGCTGTAGGCC	36	NO	NO_Annotation	NO_Annotation	2688	4455	1279	1700	2824	2177	4005	4239	2875	1282	1979	3688	1318	1732	2227	1761	1680	1240	4025	2076	3943	2167	3282	2091	224	375	567	1000	1139	2494	1334	1216	3005	1180	2632	2277	7091	5195	6025	2880	7702	6529	4809	5878	6443
TCCCATATGGTCTAGCGGTTAGGATTCCT	29	Yes	tRNA	tRNA-Glu-TTC_5_end	2682	2348	2521	1008	944	2479	1667	1432	1104	5054	4292	1862	1084	1589	2674	2710	1234	3513	1350	1075	1646	406	178	196	6885	2555	1577	1420	497	620	2972	1392	592	1310	1079	1098	809	1300	1109	1931	943	2046	1150	934	573
CTCGTACGACTCTTAGCGGTGGATC	25	Yes	rRNA	45S-rRNA	2672	2601	1300	1909	2075	1819	4077	3438	2770	2020	2138	2233	1225	1681	2484	2213	1967	3278	3540	2550	3093	504	370	347	1697	1408	1322	1219	887	1079	2366	1192	994	1614	1365	1831	1045	961	1369	3204	3114	4311	1998	2666	1884
ACGGCCCTGGCGGAGCGCTGAGAAGACGGTCGAACTTGACT	41	Yes	rRNA	18S-rRNA	2668	888	2128	1520	1185	1540	1657	1867	1364	2363	4394	5310	1404	1413	1268	2818	3724	1516	1438	342	1317	2445	2037	1717	2408	2482	2903	3265	6690	5408	1530	1380	1423	1274	2088	1586	1917	2031	1405	2326	3284	2444	1395	2447	2003
CCTACTTGGATAACTGTGGTA	21	Yes	rRNA	18S-rRNA	2667	3182	2327	2751	2063	1718	3022	2745	1860	1676	2625	5243	1170	989	1722	3186	3415	2564	3263	1611	3121	1277	1582	1435	653	767	1226	1947	1509	2489	3273	4167	1626	2102	5880	6527	3902	3448	2528	1545	11514	6361	5861	4513	4482
TGGGGATTGTGGGTTC	16	Yes	tRNA	tRNA-Arg-CCG	2666	3005	1263	3396	1877	1320	2688	2726	2186	379	480	625	1002	1883	2546	2066	1511	1217	1726	549	2158	8634	8517	9178	93	88	96	1921	1214	3603	1525	1458	5614	2185	1676	2222	2851	1375	4218	1500	2200	4698	771	601	546
GTGGACGGTGTGAGGCT	17	NO	NO_Annotation	NO_Annotation	2654	2037	2046	1332	1545	1568	1236	1252	857	4161	6695	6122	2642	1522	1783	8322	8422	3612	1566	806	1596	3435	4070	3574	543	574	991	817	1179	1328	1118	854	1408	439	1002	576	1026	941	777	2113	2801	1436	1782	1723	2696
AGGCAGTGTAGTTAGCTGATTGT	23	NO	NO_Annotation	NO_Annotation	2648	2849	2077	1967	2069	2236	3785	3064	2256	989	3477	5393	1512	2056	4422	3793	2335	1192	4472	2481	5289	603	460	457	153	251	468	371	217	317	1031	1836	584	536	1216	1207	1993	1563	1137	1511	6470	6796	4921	4271	5443
TGACCTATGAATTGACAGCCAGT	23	Yes	miRNA	hsa-mir-192	2646	1885	845	1432	1306	1067	2697	2455	1906	503	660	925	1258	1836	4044	624	543	706	1598	930	1533	162	68	68	547	676	880	317	97	220	662	602	408	912	1066	1213	199	150	313	1865	3171	4864	1981	2279	2155
GTACAGGTTGGACAGCAGC	19	Yes	piRNA	piRNA	2644	2634	1555	1680	1198	1467	1384	1354	945	186	503	689	873	1410	2397	590	327	325	2178	1265	2451	300	164	171	596	578	618	954	340	311	2181	1953	662	457	973	992	1126	1373	1084	305	973	1590	726	952	688
CCAGGGATTGTGGGT	15	Yes	tRNA	tRNA-Arg-CCT	2639	2955	1173	6368	3143	2269	6608	5759	5322	233	408	372	766	1534	2487	875	475	481	2889	1063	3291	2563	2837	3096	49	58	44	845	434	1177	697	928	2023	1578	1445	2121	686	487	1206	1511	2612	5600	916	745	729
ATGGGAGACCGCCTGGGAATACTGGGTGCTGTAGGCTT	38	NO	NO_Annotation	NO_Annotation	2636	2039	941	843	1065	711	3835	4035	3030	396	617	830	328	403	464	257	222	269	852	392	776	487	499	408	59	124	197	230	169	389	201	173	570	854	949	1075	809	627	913	759	1278	1345	1008	1318	1349
TGGAAGACTAGTGATTTTGTTGT	23	Yes	miRNA	hsa-mir-7-3;hsa-mir-7-2;hsa-mir-7-1	2635	2647	1214	1920	1945	1537	4222	4016	2917	1118	2553	3189	5597	7900	15757	4140	2817	2483	4669	2129	3774	1439	1222	1055	1160	1499	2215	932	598	1162	2146	3106	1399	1691	2733	3016	2181	1485	1814	4377	10118	13908	4743	4743	5189
TCATTGGTCGTGGTTGTAGTCCGTGCG	27	Yes	Mt_tRNA	Mt_tRNA	2621	1625	805	2599	2129	1617	3111	3118	1879	1331	3045	3953	1367	1650	2927	4198	2079	1973	3027	1281	2921	574	417	356	284	443	933	529	358	544	242	428	422	1257	1340	1592	1034	605	1175	1097	1961	2730	3439	3250	4004
ATTGATCATCGACACTTCG	19	Yes	rRNA	5.8S-rRNA	2620	2093	1057	2189	1837	1455	4020	3267	2409	508	1023	1349	1115	1652	2982	1361	817	890	3131	1760	2832	379	258	242	339	513	720	628	519	595	849	821	315	954	1152	1507	856	765	989	1166	2468	2545	1962	3239	2624
GCGACCTCAGATCAGACGTGGCGACCCGCTGAATT	35	Yes	rRNA	28S-rRNA	2616	1017	1011	1974	2541	1966	3996	3004	1932	841	1348	1479	1953	2143	2993	3377	2525	2868	4289	1948	3202	1654	1552	1242	776	1764	2026	1956	1646	1566	2458	1434	987	2847	2443	3013	1479	1268	2013	3089	5942	6392	1833	3346	2803
TGAACAGCAGTTGAACATGGGTCAGTCGGTCCTGAG	36	Yes	rRNA	28S-rRNA	2615	2158	1131	2476	3626	3481	5097	4355	5113	4094	2703	2392	4077	1735	3407	2964	2454	4984	5613	7050	5249	2950	1439	1324	4912	4684	4045	3847	4230	3023	3757	5613	6603	6731	4449	4151	2843	3025	4820	5406	5369	2299	4306	4815	3590
GTCTACGGCCATACCACCCTGAACGCGCT	29	NO	NO_Annotation	NO_Annotation	2615	1812	638	2570	3466	2689	5503	4768	3813	630	1026	1173	2162	3219	5557	1591	1122	1208	4017	2174	3309	502	501	379	202	425	825	849	620	862	881	713	677	1374	1850	2277	914	1077	1745	1632	3331	4438	3878	3618	4690
GTTGAACATGGGTCAGTCGGTCCTGAG	27	Yes	rRNA	28S-rRNA	2612	2476	1306	2485	3845	3398	5371	4779	5393	4842	3563	2805	4367	1770	3178	3680	2803	5807	5946	7926	5295	3754	2019	1833	3812	3706	3226	3356	3474	2809	3389	5089	6171	5217	4049	3336	2436	2442	3850	6048	7295	2526	5220	5795	4299
TGAGGTAGTAGGTTGTATAGTTT	23	Yes	miRNA	hsa-let-7a-2;hsa-let-7a-3;hsa-let-7a-1	2610	2871	1086	1857	1867	2237	1633	1718	1325	3467	1364	1397	945	1393	2141	1144	1694	3526	1355	1345	1829	190	39	59	8986	3900	2271	734	160	258	1900	332	289	1031	837	687	214	357	306	1682	1002	2814	707	720	680
GCTGAGAAGACGGTCGAACTTG	22	Yes	rRNA	18S-rRNA	2608	1397	1474	1674	2427	2264	2574	2609	1925	3317	4476	4112	2845	1475	2091	7163	4635	4519	4430	4554	4676	15661	14949	15121	989	1098	1525	3238	8137	6474	5313	4234	9496	1971	2476	2108	6704	4396	5719	4246	8895	2999	2572	3267	3197
GGTAGTGGGTTATCAGAACC	20	NO	NO_Annotation	NO_Annotation	2599	2322	1034	886	881	774	1243	1195	778	328	831	1115	1090	1210	2708	497	182	245	774	465	929	211	277	185	29	68	119	245	104	205	31	76	35	336	570	677	427	362	736	417	1290	1754	1021	942	1477
TGAGAAGACGGTCGAACTTG	20	Yes	rRNA	18S-rRNA	2591	1608	1570	1678	2649	2700	2632	2644	2230	3991	4942	4102	3316	1526	2422	6808	4492	4880	4718	6038	5024	14916	11709	12355	1958	1449	1710	4285	10571	7093	4564	4768	10091	2096	2203	1377	7976	5287	7094	4110	7143	2311	2455	3174	2926
TCCCTGGTCTAGTGGTTAGGATTCGGCG	28	NO	NO_Annotation	NO_Annotation	2587	904	1062	1884	1467	1671	2544	1946	1217	666	1287	947	1009	1524	2866	1324	739	863	1653	908	1336	2103	723	656	2553	1974	1996	2521	1554	1149	3467	2580	1140	1250	1431	1209	1063	1416	1168	623	739	1248	752	1194	573
ACGAGAACTTTGAAGGCCGAAG	22	Yes	rRNA	28S-rRNA	2584	1395	1907	1630	1812	1730	1582	1727	1733	4038	4484	4433	4339	1811	2122	13897	8447	4430	2322	2714	2284	15261	14438	17934	2678	2223	3330	2328	3603	3269	3315	3869	5800	2636	2561	1640	3502	2367	2733	4446	4556	1376	2403	2307	2368
GCATGGGTGGTTCAGTGGTAGAATTCTCGCCTGCCACGCGGG	42	Yes	tRNA	tRNA-Gly-GCC_5_end	2578	1073	761	986	1153	772	337	629	906	61	87	209	638	822	406	142	255	70	636	56	1307	1244	1109	1389	22	36	42	384	299	548	385	696	455	372	541	708	605	408	955	394	615	1691	425	370	295
TCAGTGCACTACAGAAC	17	Yes	miRNA	hsa-mir-148a	2577	4211	1863	3561	3519	4785	802	734	565	2178	2710	4013	624	776	584	1917	5340	2849	597	520	1137	785	405	439	4008	1282	1376	1312	1269	1208	1153	419	71	708	643	399	1358	803	804	600	754	808	428	262	346
TACTTGGATGGGAGACCGCCTGGGAATACCGGGTGCTGTAGGCTT	45	Yes	rRNA	5S-rRNA	2577	809	890	972	3508	3851	854	1590	2782	587	495	734	2528	1422	515	279	689	627	1222	431	2953	695	260	340	1892	3290	3486	3793	3839	1786	2900	3488	1875	3717	3158	3187	2458	2580	3059	2657	1985	1292	3832	3170	1874
CCCCTGTGGTCTAGTGGTTAGGATTCGGCGCT	32	NO	NO_Annotation	NO_Annotation	2575	1802	951	1647	2278	2198	1892	1789	2036	7022	4980	3296	1905	3397	2588	3837	5585	13319	1260	1347	1286	1047	241	250	5358	3883	3413	1482	959	1218	1057	284	437	2147	1460	879	344	468	418	5285	1474	3808	1944	1225	806
GGCCGTGATCGTATAGTGGTTAGTACTCTGC	31	NO	tRNA	tRNA-His-GTG_5_end	2573	2014	1266	2500	2251	1864	3433	3618	2504	1139	1029	1381	1278	1784	3312	1294	920	964	4021	2580	4677	1800	1111	921	2393	2014	2777	1310	828	1161	4818	3793	2705	3851	4683	4589	2375	1885	2349	889	1190	1918	2387	3627	1917
GGAAAGAAGACCCTGTTGAGCTT	23	Yes	rRNA	28S-rRNA	2573	750	2240	629	881	812	350	384	289	788	1215	1463	2521	929	1132	5086	3366	1485	883	477	876	2056	2693	2883	373	272	793	158	351	364	253	349	256	163	204	165	954	493	758	1193	2029	731	724	1203	1230
GCATGTGGTTCAGTGGTAGAATTCTCGCC	29	NO	NO_Annotation	NO_Annotation	2569	1752	1903	1852	1505	1463	3053	2391	1255	1622	1824	1926	1505	1386	2148	1539	1328	1079	1314	676	1396	3247	1622	1407	5539	3528	4748	4262	4329	3278	5712	6649	2036	3137	5738	4279	5061	4310	2410	445	634	781	861	1154	637
AACCCGTAGATCCGATCTTGG	21	NO	NO_Annotation	NO_Annotation	2569	1321	596	649	249	286	196	138	160	2940	1277	2130	171	192	273	4494	5631	1452	192	109	232	915	58	69	2037	103	101	136	79	197	251	86	57	65	109	82	182	207	99	410	553	590	420	284	343
GCATTGGTGGTTCAGTGGTAGAATTCTCGCCTCCCACGCGGG	42	Yes	tRNA	tRNA-Gly-CCC_5_end	2567	945	576	1415	1785	1207	911	1758	2180	26	39	117	756	1069	480	122	177	68	334	50	652	1534	1129	1411	36	96	133	1447	932	1779	806	1267	509	2413	2561	3556	1680	1062	3458	366	531	1351	644	749	609
CATGTTGGAACAATG	15	Yes	rRNA	28S-rRNA	2566	2623	1819	3155	4047	3921	5266	4552	6214	4070	4320	2910	4039	1831	3937	3381	2430	5060	5755	8854	5854	1508	1081	854	1249	1423	1384	2159	1406	2109	1598	3482	5713	2956	2542	2298	1773	1254	1596	7228	9779	3020	6883	6014	4995
CGTCTGATCTCGGAAGCTAAGCAGGGTCGGGCCTGGTTAGTACTT	45	Yes	rRNA	5S-rRNA	2563	943	799	754	1678	1404	824	1108	1252	115	236	648	1461	1882	944	171	313	172	1450	236	1923	1257	767	815	193	641	902	801	561	770	662	568	835	1673	1435	1559	1242	915	1407	1035	1201	1875	2116	3356	2810
TAGCACCATCTGAAAT	16	Yes	miRNA	hsa-mir-29a	2560	3397	1150	2884	3332	3469	1239	1131	904	1284	1451	2034	1064	1079	813	1788	4209	3104	667	512	988	394	231	196	1934	789	965	730	564	516	343	188	47	456	364	259	429	273	361	751	494	1035	397	315	300
ACTAATAGGGAACGTGAGC	19	Yes	rRNA	28S-rRNA	2559	1487	1906	1787	1940	1863	2107	1953	1813	2243	2901	2865	5269	2802	3086	6550	4546	2556	2586	2540	2640	2597	2190	2362	1931	2141	3426	1421	2742	1585	1634	1907	822	1385	1036	879	3526	1706	1952	3354	2091	1412	1554	2023	2051
GGCCGTGATCGTATAGTGGTTAGTACTC	28	Yes	tRNA	tRNA-His-GTG_5_end	2556	2774	603	1739	1456	1069	1380	1759	1281	506	629	1007	1443	2202	3922	1182	749	597	2183	1259	2243	790	477	536	751	1276	1996	673	325	599	3076	2347	3096	2153	1639	1724	1000	931	965	443	823	2059	5521	5300	2833
GTCTACGGCCATACCACCCTGAACGCGCCCGATCTC	36	Yes	rRNA	5S-rRNA	2553	2220	1449	2817	2548	1877	3442	3045	2144	1065	1106	2299	1825	2317	3962	1862	2058	1502	3462	1481	3014	2000	2558	2333	973	896	1188	2439	3013	3370	4296	3777	1516	2658	4666	5512	3700	4615	4524	2107	4905	3645	3151	3081	2635
GGCTTGGTCTAGGGGTATGATTCTCG	26	NO	NO_Annotation	NO_Annotation	2547	1396	215	1797	2126	1185	3332	4928	3126	69	84	86	2186	3281	4207	86	50	66	2009	1694	1778	880	381	379	405	701	1135	901	418	675	1458	753	1589	2303	1472	1726	354	460	693	125	139	397	751	805	324
TGGATGGGAGACCGCCTGGGAATACCGGGTGCTGTAGGCTTT	42	Yes	rRNA	5S-rRNA	2546	1362	1175	1759	3232	4037	1432	2342	3248	2412	1098	2000	2612	1603	1049	1038	2050	2307	2101	1069	3258	1849	1141	1490	3147	3022	2750	2854	3615	2196	4002	2691	3008	4428	5170	4473	1905	2290	2879	5182	5610	3696	6165	4721	3253
CTACTTGGATAACTGTGGTAATTCTA	26	Yes	rRNA	18S-rRNA	2541	2244	1312	2429	2291	1939	4120	3636	2779	1585	1873	1999	1909	1920	3150	2319	1853	2769	3616	2969	3256	961	634	489	2523	3202	4018	3422	2282	2718	5468	5044	2365	6070	6886	8198	4038	4135	3886	2569	7304	5781	5029	4910	4690
TCTGAGAAGATGAACTCCTTT	21	Yes	NO_Annotation	NO_Annotation	2539	2517	1123	710	705	551	2004	1604	1219	295	1112	992	1730	2660	6365	719	417	419	1085	549	1017	374	301	352	63	148	326	200	109	162	85	231	213	583	880	1006	276	201	410	1404	4480	5338	2851	2620	2551
TATTCAGAAAGTCTGTCTGGTTTCAGGGC	29	Yes	lincRNA	lincRNA	2534	1222	856	2623	2618	3010	2333	2005	1460	596	934	1067	1088	2037	3634	1519	480	1180	2624	1849	2443	360	135	165	1080	1900	1874	1205	380	369	2668	2519	900	2959	2339	2286	2468	2969	1623	1002	1203	2009	1697	1939	1517
TAGGATGGGGTGTGATAGGTGGCACGGA	28	Yes	Mt_tRNA	Mt_tRNA	2518	1585	864	2402	2291	1693	1570	1850	967	875	1372	2003	1934	2349	4288	1820	1189	1279	2115	1053	2014	533	528	369	579	660	1350	769	464	787	711	1177	733	3007	4209	4490	1108	661	1143	1062	1593	2162	1100	1300	1582
CGTAAGGGAAAGTTGAAAAGAACT	24	Yes	rRNA	28S-rRNA	2517	913	1652	847	1288	1313	1215	1166	1439	1688	1226	1174	2232	762	1229	3641	1850	2319	1591	2361	1832	1102	1070	1115	1190	1407	1503	558	558	486	905	1297	878	1136	935	768	1130	804	1071	2135	2320	716	1676	1540	1352
GTCTACGGCCATACCACCCTGAACGCGC	28	Yes	rRNA	5S-rRNA	2516	2120	820	3103	3476	2242	4286	4369	2936	729	1305	1766	2154	2991	4701	1573	1368	1339	4429	2268	3705	1191	1292	1067	309	494	720	1192	1093	1611	1312	1190	1469	1690	1880	2167	3113	2182	2599	1725	3183	4240	2843	3618	3624
CTACGCCGCGACGAGTAGGA	20	Yes	rRNA	28S-rRNA	2511	1740	1354	3134	3913	3271	6325	5363	5469	3329	3800	2715	4216	3071	4998	4101	2709	5752	6721	6694	5598	3302	2778	2840	2306	3220	4548	3872	4315	5204	4583	3376	7067	6115	4900	4657	3114	2329	3949	7752	10394	4701	5467	7085	5783
CTGAGAAGACGGTCGAACTTG	21	Yes	rRNA	18S-rRNA	2505	1221	1582	1432	2155	2494	1960	2064	1813	3526	4502	3355	2985	1362	1929	7029	4420	4690	4341	5381	4274	22146	21244	22205	1197	1399	1965	3984	10879	8364	5431	4997	10612	2112	2164	1705	8060	5583	7183	3621	7021	1851	2119	2656	2588
GGGAGACCGCCTGGGAATACCGGGTGCTGTAGGCTTA	37	Yes	NO_Annotation	NO_Annotation	2502	3322	882	1926	2759	1998	4647	5310	3806	1045	1740	2792	1870	2940	3227	1797	1675	1655	4917	2338	4268	613	565	436	337	504	652	840	431	1002	1086	877	2058	2169	2473	3169	3330	1755	2584	4370	8553	9649	7183	7878	10669
TTTGGCAATGGTAGAACTCACACT	24	Yes	miRNA	hsa-mir-182	2498	2353	1412	1812	1578	1585	1591	1453	1121	3064	2052	2225	1470	2355	4000	1845	2449	3310	1204	775	1400	688	404	309	6889	3138	2887	939	373	538	1727	647	394	1036	1227	1041	711	991	626	1259	2351	3308	2399	2331	2241
TAGCTTATCAGACTGATGTTGAT	23	NO	NO_Annotation	NO_Annotation	2491	3764	1837	1400	1711	2633	1227	1024	942	5716	4508	3286	3506	2061	6315	3694	5434	4730	1281	1009	1868	175	88	59	5921	3026	1672	1267	377	829	5223	834	1586	354	832	570	670	838	261	22465	12802	47991	2499	1537	2110
ACCCTGTAGAACCGAATTTGT	21	Yes	miRNA	hsa-mir-10b	2491	1572	1063	1370	1370	1256	1902	1728	1147	1459	1024	1772	1332	1540	3507	1488	1605	1494	1345	879	1415	444	273	185	3913	2216	2229	754	398	549	2434	473	256	953	910	1006	449	503	593	1017	1659	2572	1301	1400	1277
ACCCTGTAGAACCGAATTTGTG	22	Yes	miRNA	hsa-mir-10b	2484	1829	1382	1347	1053	1177	1187	1160	819	2170	1491	1759	1209	1454	2515	1432	1648	1788	979	884	1394	953	521	497	7055	2582	2540	708	467	588	4381	659	361	1145	949	855	736	671	698	1162	1640	1802	1022	856	945
TGTAAACATCCCCGACTGGAA	21	Yes	miRNA	hsa-mir-30d	2483	2183	1168	1762	1788	1500	2616	2630	1772	2151	1630	2746	1921	3039	6218	1614	2519	2756	2244	1102	1850	143	59	82	857	651	610	420	153	254	846	366	332	616	726	974	245	291	431	3192	3511	7379	1993	2989	2544
GCTAAACCATTCGTAGACGACCTGCTTC	28	Yes	rRNA	28S-rRNA	2480	1863	872	2288	2962	2199	7123	6165	4801	386	1148	1126	2141	3550	6148	1584	961	1466	4047	3532	3011	233	138	140	460	1913	2419	1459	579	589	1610	1997	1167	3272	2456	2799	1947	1464	2646	1727	2282	4001	2904	6070	3757
GCATGGGTGGTTCAGTGGTAGAATTCTCGCCG	32	NO	NO_Annotation	NO_Annotation	2479	1077	846	254	118	188	159	89	76	1710	1694	2358	103	144	117	2084	2515	560	151	64	171	677	71	59	2450	122	100	121	136	227	35	65	15	12	56	20	230	158	82	101	141	209	162	106	104
CGTGGACGGTGTGAGGCT	18	NO	NO_Annotation	NO_Annotation	2476	1098	1814	723	912	1035	662	569	495	1377	2113	2388	1764	843	1055	5353	3250	1597	1207	696	1296	3561	4744	4593	489	607	1399	374	596	784	584	543	857	324	643	403	1367	784	1245	1783	2594	1246	1249	1513	2337
TACTTGGATAACTGTGGTAATTCTA	25	Yes	rRNA	18S-rRNA	2462	2143	1222	2100	2340	1821	4350	3797	2950	1496	2136	1986	2014	2102	3339	2453	1839	2529	3391	2477	2946	1076	1104	920	1340	1726	2049	1707	1613	1670	3121	3269	1777	2859	2781	3741	2792	2207	2489	2700	4037	3513	2549	3594	3019
CAGCAGTTGAACATGGGTCAGTCGGTCCTGAG	32	Yes	rRNA	28S-rRNA	2448	1975	871	1701	3177	2478	4004	3296	3531	2852	2019	1889	3474	2323	2983	2315	1921	3477	4091	5318	3618	2337	1220	1010	2991	3305	3277	2313	2463	2214	2270	2756	3385	4128	2841	2287	2275	1870	3699	4244	3580	1982	2994	3866	3378
TGAGGTAGTAGGTTGTATAGTC	22	NO	NO_Annotation	NO_Annotation	2444	3224	1210	1648	1790	2515	925	966	860	3494	1456	1371	1248	1465	2204	1198	1819	3179	727	855	1175	143	46	20	5343	2588	1533	412	114	160	1736	254	214	466	508	376	139	262	206	2239	1228	3828	680	445	541
TGTAAACATCCTCGACTGGAAGA	23	NO	NO_Annotation	NO_Annotation	2441	2227	1246	1803	1536	1296	2867	2540	1752	1681	2378	3192	2128	3012	6512	2579	2065	2179	2366	1071	2139	377	323	264	607	894	1266	823	380	663	1028	1650	1081	1326	1596	1824	1013	770	860	2589	5802	7503	3073	3787	3841
GGTAGTGGGTTATCAGAACG	20	NO	NO_Annotation	NO_Annotation	2429	665	320	301	97	110	157	137	135	68	172	259	129	114	321	434	104	35	120	65	137	389	96	51	14	5	16	40	17	50	4	14	5	29	65	83	141	79	205	45	188	230	145	139	255
GGCTGGTCCGAAGGTAGTGAGTTATCTCAATTGAG	35	NO	NO_Annotation	NO_Annotation	2422	718	146	260	122	103	492	503	447	115	161	246	175	230	370	381	166	59	301	131	216	178	21	17	101	38	78	59	25	40	46	68	45	202	217	231	71	40	100	78	175	302	206	197	247
TTAAGACTTGCAGTGATGTTT	21	Yes	miRNA	hsa-mir-499a	2419	2093	883	729	726	674	1438	1252	933	240	747	778	758	1259	3063	309	165	196	1078	718	1041	31	30	10	28	88	151	71	25	22	63	174	102	493	432	746	122	92	128	807	1648	2857	1467	2352	1886
CTCGCTGCGATCTATTGAAAGTCAGCCCTCGACACAAGGGTTTG	44	Yes	rRNA	28S-rRNA	2412	679	1095	445	1405	1203	429	766	972	138	194	1050	952	810	267	165	651	147	502	56	1417	160	100	64	746	1528	2436	1812	1038	621	1030	2231	408	1672	1873	2504	3351	2549	3257	918	949	1555	1797	2081	1396
AGCAGGACGGTGGCCATGGAAGTCGGAATCC	31	Yes	rRNA	28S-rRNA	2411	1151	1070	1878	1934	1496	2285	2082	1232	1283	1723	1386	1784	1682	2315	2018	1963	2604	3781	2033	2724	1436	1021	842	968	1760	2048	1158	1322	1562	2402	1066	1955	1872	1823	1574	453	426	432	3950	6027	3681	2318	3758	3518
GGATGGGAGACCGCCTGGGAATACCGGGTGCTGTAGGCT	39	Yes	rRNA	5S-rRNA	2407	2019	869	1593	1759	1674	2679	2728	2169	1307	1118	1590	1086	1335	1703	849	1037	1609	2997	1478	2431	1169	813	714	578	610	594	806	741	1027	1089	627	1944	1597	1695	1706	1045	1037	1154	2539	3443	3748	3103	3621	3125
CGCCTGTCTGAGCGTCGCT	19	Yes	rRNA	5.8S-rRNA	2403	2196	1418	2412	2868	3061	4172	3978	4131	2174	2164	1949	2716	1850	2917	3569	2807	3914	3133	4268	3034	318	199	243	1078	1229	1176	843	1350	503	565	664	428	884	791	805	678	568	1036	2982	4132	3449	3280	3805	3018
GCAGCCGACTTAGAACT	17	Yes	rRNA	28S-rRNA	2401	2340	2055	2836	3757	3430	4497	3677	4560	1999	2298	2155	4334	1710	4053	3228	2189	2745	4560	6540	5211	577	540	395	2650	2862	3469	2630	1946	1792	1792	5108	2055	4135	3550	3816	3986	2842	4336	2793	5831	2187	3439	4090	3976
CGACTCTTAGCGGTGGGTCACTCGGCTC	28	NO	NO_Annotation	NO_Annotation	2396	1509	1245	2011	1620	1633	1886	1785	1603	3886	2283	2468	917	1250	1479	2588	1863	4755	1253	803	1594	310	164	143	1177	769	723	542	418	445	638	259	285	716	418	411	225	254	409	1559	702	1288	1342	1894	1024
GTAGTCGTGGCCGAGTGGTTAAG	23	Yes	tRNA	tRNA-Ser-AGA_5_end;tRNA-Ser-TGA_5_end	2395	2130	832	1990	1983	1793	3121	3359	2638	1751	1017	768	1436	2190	3165	1525	563	1283	1920	1598	2028	324	201	197	1219	1035	1153	656	303	326	814	366	497	913	647	780	581	472	921	1315	822	1864	1604	1865	1210
GATGGGAGGCCGCCTGGGAATACCGGGTGCTGTAGGCTT	39	NO	NO_Annotation	NO_Annotation	2394	1968	874	1418	1564	1151	2184	2194	1441	561	886	1025	832	1037	1352	744	576	733	2549	904	2131	1959	1727	1373	265	546	643	796	671	1253	815	642	2266	2498	2719	2790	1228	1124	1427	2125	3592	3691	2430	3557	3358
CTGGGAATACCGGGTGCTGTAGGCTTT	27	Yes	rRNA	5S-rRNA	2394	2377	1672	1482	1791	1661	2485	2113	1460	2174	1780	2222	1400	1192	1877	3445	2770	3036	2509	1637	2475	1051	989	929	1635	1092	1113	931	1800	1279	1282	1871	812	1569	3289	3106	3392	2232	2896	2641	5849	3841	3472	3907	4599
CGCGACCTCAGATCAGACGTGGCGACCCGCTGAATTTAAGT	41	NO	NO_Annotation	NO_Annotation	2384	2220	1904	1893	2134	6070	3645	3874	3438	471	811	1611	2318	1011	1752	592	1346	418	1466	791	8217	136	162	124	243	310	485	506	227	437	694	597	626	597	978	1600	607	729	812	1623	4709	10208	3938	3155	3012
CGGAAGCGTGCTGGGC	16	Yes	tRNA	tRNA-Met-CAT;tRNA-Thr-CGT	2382	2010	1211	2480	2054	1884	3133	3525	2575	2684	2951	3605	1246	2198	3371	2010	2415	3912	2030	1792	2319	3437	1842	1743	1609	1227	1119	1274	953	1735	1995	672	3050	3487	2343	2546	1285	1142	1087	2756	2233	4880	2207	2126	1628
CTCGGCCGATCGAAAGGGAGTCGGGTTCAGATCCCCGAATCCG	43	Yes	rRNA	28S-rRNA	2380	1090	856	1343	1521	1363	1714	2232	2091	281	462	1041	1192	1467	1180	352	565	461	2238	480	2387	234	86	93	307	722	870	722	287	418	497	740	859	1275	1141	1243	631	562	1043	1356	2040	3331	2848	4280	2641
GTCTACGGCCATACCACCCTGAACGCGCCT	30	Yes	rRNA	rRNA	2379	1593	674	2473	3493	2638	4459	4206	3227	536	903	1130	2144	3338	5653	1623	1403	1230	3454	2037	2768	512	590	461	202	459	900	702	633	803	902	662	627	1386	1713	2149	702	801	1296	2025	3525	4683	3415	3397	3690
CAGCAGTTGAACATGGGT	18	Yes	rRNA	28S-rRNA	2375	1029	2213	865	1031	1068	822	778	850	799	1249	1503	2987	1021	1666	3394	2501	1095	1174	1268	1392	928	1246	1478	930	724	1922	490	619	398	545	1026	295	332	454	360	1323	791	1033	969	1609	622	804	891	1085
CACTAATAGGGAACGTGAGC	20	Yes	rRNA	28S-rRNA	2372	1231	1765	1045	1491	1324	1508	1459	1774	1110	1105	1197	2667	1135	1831	3260	1459	1747	2217	2616	2259	1190	1429	1389	1291	1621	2451	872	1260	698	894	1289	582	959	808	632	3895	1393	2341	2168	1568	816	1197	1645	1535
GATGGGAGACCGCCTGGGAATACCGGGTGCTGTAGGCCT	39	NO	NO_Annotation	NO_Annotation	2369	2575	1311	1149	1252	1053	1827	1715	1150	454	844	1240	697	802	963	752	636	559	2208	682	2036	1625	1411	1083	229	413	574	640	458	1056	665	635	1683	1679	2283	2349	1585	1243	1488	1646	3435	3320	2362	3120	3484
TCTTCTCGGAGCTGCTGTCCAACCTGTAC	29	Yes	piRNA	piRNA	2365	818	926	4180	5299	6489	3341	2596	2084	553	1148	1471	1656	4396	6913	1362	480	1077	3411	3672	3630	182	81	122	843	1418	1464	2181	605	399	4631	3265	2134	1373	737	803	2062	2081	1126	1228	975	2631	955	1281	847
ATGAGAGGTGTAGAATAAGTGGGAGGCCC	29	Yes	rRNA	28S-rRNA	2364	1063	1313	1147	1530	1213	885	938	715	826	2150	1265	899	1297	1748	1790	1463	1460	2208	1209	1338	1572	1873	1095	562	1921	1296	509	705	537	595	603	544	1028	982	817	7561	3525	5412	1183	2515	1058	981	3540	2585
AACTCAAAGGACCTGGCGGTG	21	Yes	rRNA	12S-rRNA	2359	1320	549	792	525	458	1442	1359	977	407	872	771	553	727	1278	893	454	606	1704	823	1399	475	269	320	101	164	320	331	157	232	139	193	468	798	717	873	162	123	244	500	959	1238	1064	1026	1263
TCGGAACCTGCAGACACTTGT	21	Yes	piRNA	piRNA	2356	1422	929	2024	1698	1976	1605	1446	1032	363	642	735	2186	3376	5966	1123	505	684	1923	1196	1816	301	174	184	475	807	1051	764	260	326	998	766	508	699	553	643	1421	1404	1874	1311	1899	3134	1329	1719	1716
TCGTCTGATCTCGGAAGCTAAGCAG	25	Yes	rRNA	5S-rRNA	2356	746	1788	601	554	546	627	646	399	495	625	498	885	576	883	3503	1496	1066	1142	688	870	914	770	676	416	671	1017	231	358	205	347	367	314	474	359	359	450	249	424	723	776	798	564	887	1057
AGCCGACTTAGAACTGGTGCGGACCAGGGGAATCCGACTGTTTA	44	Yes	rRNA	28S-rRNA	2355	329	1427	496	2033	1171	231	389	518	74	105	520	982	537	126	142	1013	124	536	49	2226	1374	1260	1416	817	2427	4967	5824	6351	3288	2436	4494	863	10307	14127	19133	8162	5607	6882	1270	4171	3135	3693	2271	2392
ATGGGAGACCGCCTGGGAATACCGGGTGCTGTAGGCCT	38	NO	NO_Annotation	NO_Annotation	2355	2548	1211	1597	1987	1564	2096	2216	1533	482	921	1404	853	902	1122	879	705	631	2596	873	2443	1279	1216	950	172	353	484	542	438	991	489	519	1444	1561	2229	2220	1864	1393	1634	1748	3944	3767	2767	3458	4274
CGACTCTTAGCGGTGGATCACTCGGCTCGC	30	NO	NO_Annotation	NO_Annotation	2344	2016	1322	1484	1931	1906	2150	1925	1506	3794	2643	2502	1061	1421	1646	3436	2591	4600	1539	1055	1657	279	333	223	804	752	845	389	369	395	575	314	190	391	588	601	308	389	527	2054	2198	2544	2115	2310	1774
CAGTCGGTAGAGCATGAGACTCTTAATCTCAGGGTCGTGGGTT	43	Yes	tRNA	tRNA-Lys-CTT	2344	1585	623	2326	1442	1081	666	924	1179	12	18	50	858	1364	1067	96	152	66	403	55	576	524	405	456	17	28	48	147	85	131	203	557	373	372	354	454	193	108	310	391	657	2566	263	262	212
ACCGGGTGCTGTAGGCT	17	Yes	rRNA	5S-rRNA	2343	1768	1399	2063	2102	1960	2535	2384	2031	2411	2000	4143	1468	1445	2394	2136	1820	2636	2623	2218	2322	1277	921	854	2366	1865	1730	1966	2271	1881	1747	1329	1778	1933	2185	1798	2519	1770	2167	2220	2960	2969	2341	3187	2647
ATTGATCATCGACACTTCGA	20	Yes	rRNA	5.8S-rRNA	2342	2196	1166	2358	2001	1572	4402	3733	2699	595	1201	1758	1333	1836	3160	1373	859	1151	3655	1973	3174	378	362	284	412	620	979	842	713	807	1159	1281	504	1487	1613	1964	1442	1102	1347	1309	2564	2471	2117	3748	2887
GTTTCCGTAGTGTAGTGGTTATCACGTTCGCCG	33	NO	NO_Annotation	NO_Annotation	2339	547	351	498	256	240	234	182	143	621	393	555	294	222	267	1740	957	250	173	90	171	2395	230	153	743	145	166	176	199	314	108	206	60	72	331	214	465	346	294	100	180	175	197	144	118
GATGGGAGACCGCCTGGGAATACTGGGTGCTGTAGGCTT	39	NO	NO_Annotation	NO_Annotation	2338	1797	864	587	693	508	2791	2674	1904	267	486	563	260	356	388	223	182	229	748	260	660	687	551	456	86	152	190	257	213	438	255	213	671	814	993	1066	606	520	746	639	1156	1180	777	1145	1100
GAAGACGGTCGAACTTG	17	Yes	rRNA	18S-rRNA	2338	1788	1655	1735	2606	2812	2688	2504	2103	3380	5503	4880	3168	1326	2252	5646	4520	4034	5097	6461	5271	39191	37100	43315	1485	1610	2485	7625	18482	16484	10274	10657	16614	2344	3389	2104	14458	9783	11886	3393	7937	1870	2407	3185	3018
ATTGATCATCGACACTTCGAACGCACTTGCGGCCCCGGGG	40	NO	NO_Annotation	NO_Annotation	2336	692	339	605	240	250	439	395	369	116	170	325	208	222	321	693	351	82	371	156	411	1063	169	130	533	224	352	229	174	237	250	470	154	298	431	516	1246	717	949	125	409	454	391	541	491
TAGCTTATCAGACTGATGTTGAAA	24	NO	NO_Annotation	NO_Annotation	2335	2044	854	1902	1671	1396	2222	2124	1564	995	2017	2066	2576	3850	8200	1400	894	1261	2836	1532	2311	255	141	133	684	949	1266	613	158	341	1071	1144	939	1138	1194	1340	654	506	717	2781	4534	7852	3413	4497	4491
CATTGCACTTGTCTCGGTCTG	21	Yes	miRNA	hsa-mir-25	2328	1832	1084	1465	1371	1263	1629	1615	1111	1849	2462	3116	2200	2895	6141	2684	2902	3111	1838	1046	1498	338	201	153	1370	1091	868	573	250	499	1153	444	972	898	719	894	375	247	372	4288	3865	8977	2824	3657	3474
TCCCTGGTGGTCTAGTGGTTAGGATTCGGCGA	32	NO	NO_Annotation	NO_Annotation	2326	1228	1031	574	874	1192	3242	1154	1017	1999	2620	1182	778	1059	1710	1792	1708	2947	428	311	492	280	134	144	1646	1269	1175	712	353	391	982	132	285	477	362	338	171	257	308	1307	527	1364	1172	924	441
CCTACTTGGATAACTGTG	18	Yes	rRNA	18S-rRNA	2324	2022	1164	2351	1870	1429	2860	2774	2013	661	1268	1883	1137	1044	2000	1441	1163	1196	2574	1749	2414	321	320	218	261	446	572	797	424	553	791	1276	617	1102	1485	1815	875	992	992	1183	4250	3708	3041	3041	2662
GGAGACCGCCTGGGAATACCGGGTGCTGTAGGCT	34	Yes	rRNA	5S-rRNA	2322	2698	1017	1916	2641	1826	3968	4151	3148	853	1539	2345	1140	1871	2260	1496	1458	1411	3705	1964	3147	1368	1493	1015	132	302	350	660	496	1161	934	728	2458	1004	1382	1350	2769	2173	2374	3198	6909	5981	4220	6231	5886
GATGGGAGACCGCCTGGGAATACCGGGTGCTGTAG	35	Yes	rRNA	5S-rRNA	2314	2022	699	1316	1282	1072	2332	1970	1247	864	1064	1209	641	1077	1574	946	987	1267	2379	1320	1860	509	518	394	85	102	144	203	194	455	311	209	532	249	346	293	722	654	769	1758	2667	3114	1809	3144	2339
TCGCTGCGATCTATTGAAAGTCAGCCCTCGACACAAGGGTTTG	43	Yes	rRNA	28S-rRNA	2313	949	1156	546	1392	1133	589	1015	1337	114	146	978	707	759	281	162	440	107	615	69	1610	74	48	37	314	668	1050	906	351	308	655	1420	312	985	1351	1966	1713	1131	1393	660	771	1512	1230	1419	942
GCAGCCGACTTAGAACTGGTGCGGACCAGGGGAATCCGACTGTG	44	NO	NO_Annotation	NO_Annotation	2312	208	640	239	239	180	54	79	104	34	76	249	113	94	34	272	406	24	135	7	365	624	134	92	56	14	42	55	49	84	41	106	37	49	174	248	340	142	236	112	724	423	424	469	635
GGCCGTGATCGTATAGTGGTTAGTACTCTGCGTT	34	NO	tRNA	tRNA-His-GTG_5_end	2311	2123	1727	2009	1683	2007	2818	2279	2011	5265	7204	6611	1458	2181	2432	2198	4576	6117	1489	966	1816	2763	1498	1290	6865	4427	2945	2405	1974	2106	2546	2106	1258	2280	2833	2279	1947	1691	2500	2158	1437	2914	1197	1257	861
TGAGGTAGTAGGTTGTAT	18	Yes	miRNA	hsa-let-7a-2;hsa-let-7a-3;hsa-let-7a-1;hsa-let-7c	2305	1498	865	1776	1835	2025	1539	1493	1256	1714	1064	914	1482	1965	3409	777	1163	2250	1006	1267	1223	158	46	41	3897	3261	1884	714	139	282	1900	251	273	996	605	554	119	200	216	1903	864	2709	704	637	542
GAGAAGACGGTCGAACTTG	19	Yes	rRNA	18S-rRNA	2304	1670	1423	2047	2794	2982	2803	2833	2362	4314	5907	4998	3286	1457	2291	6322	4557	5084	5071	6528	5258	26287	22717	24965	1605	1434	1833	5534	12658	10980	8447	7132	14115	2447	2964	2118	8441	6349	7879	4583	9649	2800	3044	3672	3315
GCATTTGTGGTTCAGTGGTAGAATT	25	NO	NO_Annotation	NO_Annotation	2303	2008	2250	1936	1893	3481	1771	1559	1214	6144	3936	2091	980	1400	1810	2528	1410	3560	957	1034	1711	186	64	99	2508	665	512	341	156	234	814	213	159	308	257	231	242	305	191	1617	497	984	1275	802	598
ACGACTCTTAGCGGTGGATCACTCGGCTC	29	Yes	rRNA	45S-rRNA	2303	1662	1259	1517	1534	1626	2118	1935	1569	3453	2103	2112	955	1285	1512	2474	1800	3516	1738	1256	2008	612	364	299	1427	1017	1011	768	630	678	1384	504	629	1266	835	948	463	464	716	1706	1546	1737	1383	2002	1297
AGGCAGTGTAGTTAGCTGATG	21	NO	NO_Annotation	NO_Annotation	2302	947	430	433	182	172	401	269	245	120	417	482	277	301	848	1223	657	83	446	227	572	813	129	102	96	36	58	33	22	49	70	198	83	53	162	229	288	147	146	147	1063	878	449	501	664
TCCCATATGGTCTAGCGGTTAGGATTCCTG	30	Yes	tRNA	tRNA-Glu-TTC_5_end	2301	2015	1003	403	420	570	4020	6002	4263	1083	1078	882	1541	2403	2923	1081	561	940	1702	1458	2044	1024	543	479	3797	2379	3173	2867	1612	1577	3104	2378	932	8644	7445	9924	3727	2994	5186	761	948	1668	1824	1510	1422
GCATGTGGTTCAGTGGTAGAATTCTCGCCT	30	NO	NO_Annotation	NO_Annotation	2299	1995	2099	1267	1406	1549	1814	1475	776	4507	5535	6325	1314	1166	1199	3343	5056	3187	875	422	916	2640	1679	1371	5520	1987	2151	2830	4379	3387	1610	2576	714	1550	4002	2491	3552	3371	1473	818	665	962	921	892	559
GCATTGGTGGTTCAGTGGTAGAATTCG	27	NO	NO_Annotation	NO_Annotation	2297	1063	682	655	323	376	347	613	667	2024	758	1411	105	158	218	2825	1509	290	174	150	289	1268	105	87	3029	112	159	327	152	350	348	237	120	218	376	352	1340	640	697	108	248	327	501	260	327
ATTGGTGGTTCAGTGGTAGAATT	23	Yes	tRNA	tRNA-Gly-CCC;tRNA-Gly-GCC	2296	1546	825	1627	1394	1423	1821	1284	935	11668	10784	6422	825	1357	2468	1719	3098	6966	1693	1496	3303	437	142	152	764	275	281	407	147	193	285	115	233	762	527	509	165	244	294	1863	471	1308	1084	932	564
CGCGACCTCAGATCAGACGTGGCGACCCGCTGAG	34	NO	NO_Annotation	NO_Annotation	2293	492	475	522	366	378	594	431	510	653	658	711	404	354	506	4104	3133	1102	576	394	468	2677	452	401	1490	417	354	396	351	504	494	299	214	366	464	571	367	307	508	593	1052	887	469	744	745
AAGCTGCCAGTTGAAGAACT	20	Yes	miRNA	hsa-mir-22	2291	2323	965	2498	2793	2081	1774	1704	1666	4426	2572	4902	990	1608	1965	2523	5612	6922	1067	792	1140	425	195	215	2387	1189	1187	658	494	771	1197	193	545	820	745	582	177	272	274	2747	2076	3444	1478	1441	1170
ACCGCCTGGGAATACCGGGTGCTGTAGGCT	30	Yes	rRNA	5S-rRNA	2286	2081	1366	1876	2559	2509	2800	2815	2316	2915	2203	2671	1912	1263	2009	3168	2907	3801	3522	3335	3115	1571	1365	1184	3156	2271	2394	2864	4469	3206	3269	3359	1747	2192	3738	2729	6349	4550	4790	2406	4188	2195	2925	3677	3468
GTGGGAGACCGCCTGGGAATACCGGGTGCTGTAGGCTT	38	NO	NO_Annotation	NO_Annotation	2286	1981	1267	1836	2294	1735	2328	2358	1881	552	808	1103	947	1340	1396	797	695	772	2676	1143	2416	1820	1681	2293	194	436	665	755	573	1275	712	743	1841	2177	2612	2589	1868	1443	2308	2024	3666	3694	2736	3885	4104
GCATTTGTGGTTCAGTGGTAGAATTCTCGCT	31	NO	NO_Annotation	NO_Annotation	2284	1996	1785	1192	1350	1837	1813	1178	724	3736	4061	3487	870	820	1274	2141	1959	1893	686	418	893	281	135	117	2461	933	1090	632	437	503	1050	385	183	322	491	402	582	791	421	692	748	1175	1122	837	579
GCTTCTGTAGTGTAGTGGTTATC	23	Yes	tRNA	tRNA-Val-CAC_5_end	2282	1840	1685	2172	1750	2625	2442	2184	1671	1759	1673	1384	1118	1715	2495	1710	656	1907	1349	1185	2250	414	283	374	1666	1216	1032	882	534	502	2551	1389	377	471	458	481	422	643	363	1225	700	951	1399	1507	773
AGTCATGGAGGCCATGGGGTTGG	23	Yes	Mt_tRNA	Mt_tRNA	2279	1185	522	1633	1185	1078	2604	2856	1893	1039	1949	2096	932	1565	3404	752	306	830	3243	1716	2764	360	216	169	141	287	336	711	209	486	310	514	1192	1787	1911	2143	246	227	405	877	1593	2384	2307	2265	2183
GGCGCGGGACATGTGGCGTACGGAAG	26	Yes	rRNA	28S-rRNA	2277	1824	774	1576	1632	1246	3162	2936	1805	882	1484	1771	977	1470	2078	1325	1020	1162	3262	1725	2599	1052	678	585	372	388	765	695	457	649	667	430	846	1110	1399	1268	1200	937	1316	1463	2738	2772	1473	2164	1866
CGCTGCGATCTATTGAAAGTCAGCCCTCGACACAAGGGTTTG	42	Yes	rRNA	28S-rRNA	2270	1130	1213	899	1445	1169	734	1156	1232	99	207	1258	903	921	462	233	523	118	858	131	1819	246	151	168	346	605	1063	1030	643	549	1039	1791	415	1030	1790	2167	2245	1895	1877	552	1107	1563	1795	1947	1437
CGACTCTTAGCGGTGGATCACTCGGCTCGTGCGTCGATGAAGA	43	Yes	rRNA	5.8S-rRNA	2267	2298	1663	2118	2254	1974	2447	2810	2324	1623	1949	4517	1161	1415	1436	1478	2059	1393	2270	966	2906	1342	1712	1613	831	701	815	1404	1100	1619	2198	1219	1935	1765	2402	2742	1394	1411	1580	3108	4638	6809	3914	5240	3860
CGCCTAGCAGCCGACTTAGAACTGG	25	Yes	rRNA	28S-rRNA	2267	786	1517	725	848	782	861	809	1022	847	665	733	3109	896	1495	4110	2128	1359	1313	1589	1279	1856	1800	1936	1463	1550	1927	702	699	586	646	1437	663	1084	707	714	1948	924	1487	1187	1240	490	856	1091	948
CGGAGCGCTGAGAAGACGG	19	Yes	rRNA	18S-rRNA	2263	827	1093	806	856	838	691	837	651	1688	1478	1277	1535	780	979	4543	1750	1795	1245	1018	981	6906	6880	6602	1706	1295	2188	738	1253	1099	1344	672	1855	1048	863	540	1614	820	1365	1635	1722	1009	1105	1220	1446
AGTGGTTAGGATTCGGCGCTCTCACCG	27	Yes	tRNA	tRNA-Glu-CTC	2263	1763	714	1239	709	537	1870	1617	1384	234	516	450	1145	1912	3566	4178	1424	1761	3575	1279	2532	1747	1581	1555	73	168	196	704	341	981	934	1336	1125	520	431	587	1339	742	2590	1107	1988	4331	977	1287	1370
AGACGGTCGAACTTG	15	Yes	rRNA	18S-rRNA	2260	1909	1846	1806	2346	2427	2835	2369	1920	2498	4575	4520	2616	1622	2108	4947	4079	2655	4742	4860	4871	59851	60343	72084	1553	1849	3396	9765	22686	23601	13919	13615	19278	2267	3967	2298	19148	12936	14520	3137	7315	2674	1982	2701	2829
GAATACCGGGTGCTGTAGGCTTG	23	Yes	NO_Annotation	NO_Annotation	2254	698	506	697	349	267	429	326	249	220	266	328	251	198	294	1943	867	246	548	206	599	839	153	106	252	109	113	129	96	119	121	182	141	166	326	366	322	155	236	336	821	774	426	588	899
TGAGACGAATTTTTGAGCGGG	21	Yes	lincRNA	lincRNA;snRNA	2251	1202	813	306	272	194	1293	1165	647	919	2729	1660	1168	1470	2475	4011	1651	2069	1372	496	1006	3696	2580	3231	90	95	186	2334	1679	3333	280	311	995	569	538	556	583	310	908	1786	3729	4291	1046	1013	1202
TCGGATCGGCCCCGCCGGGG	20	Yes	rRNA	18S-rRNA	2241	1216	1189	1194	2117	998	894	1299	929	864	834	2429	1211	1601	1364	2085	1292	1210	1576	751	1335	1560	1674	1352	269	407	589	205	342	592	526	506	547	651	976	909	1792	733	1243	3294	3549	2347	1923	2838	4058
CGCGGGACATGTGGCGTACGGA	22	Yes	rRNA	28S-rRNA	2239	1835	1047	1679	2038	1640	2513	2294	1483	1035	2032	1987	1302	1935	2614	1949	1889	1855	2712	1706	2390	1618	1399	1417	1463	1368	1882	2105	1959	2222	1874	1193	1885	2954	2511	2516	4459	2527	3715	2082	2911	2712	1630	2631	2636
GCATGGGTGGTTCAGTGGTAGAATTCTC	28	Yes	tRNA	tRNA-Gly-GCC_5_end	2235	3228	1803	1390	1500	1319	2449	3728	3113	3735	2217	3420	669	1165	1539	1342	1030	1461	4138	2782	4837	706	492	415	6841	1694	1739	1716	873	1520	2344	1605	1805	2672	2437	2893	1860	1702	1685	981	1520	2712	2875	2272	1631
TAGGATGGGTGTGATAGGTGGCACGG	26	NO	NO_Annotation	NO_Annotation	2234	1119	643	1795	1514	1103	1517	1357	838	544	1162	1453	1535	1796	3390	1746	715	797	1547	760	1443	580	385	423	329	404	802	553	398	543	507	1014	578	2413	3185	3321	753	415	761	529	1157	1433	933	1097	1345
GATGGGAGACCGCCTGGGGATACCGGGTGCTGTAGGCTT	39	NO	NO_Annotation	NO_Annotation	2232	1797	857	1278	1425	1095	2131	1917	1306	464	788	927	748	932	1236	765	614	730	2347	893	1943	1904	1627	1242	245	519	605	755	586	1242	795	559	2005	2276	2493	2651	1225	958	1321	1971	3419	3505	2343	3278	3407
GTACGACTCTTAGCGGTGGATCACTCGGC	29	Yes	rRNA	45S-rRNA	2232	1807	1039	1901	2156	1710	3848	3385	2576	1418	2108	2259	1617	1847	2926	2672	1896	2278	3442	2498	2879	1398	1669	1467	642	904	1102	1158	1140	1307	2246	1218	1347	1974	1861	2431	1056	1198	1453	2435	4091	3955	2809	3944	3127
CGCCTGGGAATACCGGGTGCTGTAGGCTT	29	Yes	rRNA	5S-rRNA	2231	2283	1633	1422	2200	1700	2142	2000	1478	946	1079	1493	1364	1234	1437	2639	1888	1458	2090	1591	1947	794	1069	1147	1569	1338	1973	1711	2522	1607	2334	2161	899	1943	3373	5047	3805	2515	3496	1552	3162	2341	1815	2533	3285
GTCTACGGCCATACCACCCTGAACGCGCCCGATCTCGC	38	NO	NO_Annotation	NO_Annotation	2223	1231	814	1512	2044	1921	4108	3212	2350	977	1487	2305	1976	2624	4340	2657	2855	1161	3048	1278	2475	767	886	600	280	625	947	1012	993	1168	864	1239	577	750	909	793	2091	1972	2282	1070	1972	2420	1622	2390	2077
GGCTGGTCCGAAGGTAGTGAGTTATCTCAATTGAAAA	37	NO	NO_Annotation	NO_Annotation	2223	1517	463	495	507	354	2115	2346	1846	286	530	872	1154	1661	2816	183	157	257	912	401	651	6	6	14	50	229	351	109	38	63	84	172	150	753	454	560	48	44	108	363	521	1088	819	875	773
GATGGGGGACCGCCTGGGAATACCGGGTGCTGTAGGCTT	39	NO	NO_Annotation	NO_Annotation	2212	1901	883	1302	1433	1143	1999	2059	1372	414	737	916	827	1005	1228	627	553	688	2441	840	1975	1884	1619	1293	248	474	615	768	618	1235	808	634	2098	2286	2623	2717	1125	1049	1365	2011	3349	3506	2253	3301	3230
GGATGGGAGACCGCCTGGGAATACCGGGTGCTGTAGGCTC	40	NO	NO_Annotation	NO_Annotation	2210	1878	726	1354	1764	1905	2056	2091	1805	1104	1032	1008	1107	1201	1387	821	852	1329	2045	1005	1997	628	470	383	306	436	541	441	384	483	444	327	974	989	1116	1071	363	408	546	2599	3378	3291	3418	3217	2892
CGCGACCTCAGATCAGACGTGGCGACCCGT	30	NO	NO_Annotation	NO_Annotation	2209	1848	1820	1757	2086	3315	3575	2981	2307	4859	3311	4013	1618	1377	2477	4825	6379	6063	1733	1677	3368	1431	1252	1263	1785	1171	1656	1352	1226	1848	3492	1255	1164	1478	3335	3571	731	1113	1072	3826	7420	4055	3894	2578	2391
CGTGGCGACCCGCTGAAT	18	Yes	rRNA	28S-rRNA	2204	1345	1600	1251	1658	1474	1451	1409	1452	1906	1694	2420	1976	1005	1354	3737	2518	2124	1607	1949	1709	1683	1797	1832	1246	1283	1757	1009	1364	1114	929	1376	860	1001	1280	945	2295	1433	1906	2257	3059	1440	1875	2336	2377
GTCTACGGCCATACCACCCTGAACGC	26	Yes	rRNA	5S-rRNA	2204	2040	1060	2508	2503	1858	3388	3316	2318	1284	1580	2464	1721	2289	3659	1957	1904	1797	3721	2002	3326	2087	2112	1630	621	671	817	1657	2295	3178	3131	1979	2350	2088	2752	2693	3972	3578	3462	2117	5167	3810	3303	3333	3431
TCATTTGATCCTTACAGAAACTCTGGGA	28	Yes	NO_Annotation	NO_Annotation	2200	1153	1047	3203	2816	3084	1429	1103	789	929	1649	2509	659	1177	2132	1064	453	707	2362	1419	2351	509	260	249	1030	1784	1697	1626	481	622	3562	3780	1612	1154	1664	1330	1187	1646	720	1021	1677	2539	1192	1146	1174
GTTTCCGTAGTGTAGTGGTTATCA	24	Yes	tRNA	tRNA-Val-CAC_5_end;tRNA-Val-AAC_5_end	2194	1423	977	1906	2035	2251	2255	2322	1828	1433	1143	814	1089	1543	2339	2341	970	1834	1865	1348	1980	247	152	208	781	1049	1203	655	336	310	896	530	270	460	406	400	168	243	274	1582	663	1289	1428	1526	848
TCGTACGACTCTTAGCGGTGGATCACTCGGCT	32	Yes	rRNA	45S-rRNA	2194	1894	841	1481	1736	1525	3761	2985	2502	1032	953	1102	1555	1825	2939	1499	1262	1805	2531	2055	2246	566	515	520	973	1163	1312	789	840	693	1461	825	392	1491	1636	1829	864	868	1283	1637	2467	2835	1659	2212	1716
ACCATTCGTAGACGACCTGCTT	22	Yes	rRNA	28S-rRNA	2192	1749	794	1831	1795	1613	3978	3474	2514	296	828	694	1740	2082	4161	1171	630	971	2425	1763	2101	218	155	117	481	1635	1947	1156	581	526	858	1503	711	2277	1741	2322	1146	858	1680	1130	1588	2542	2073	4085	2526
GACTCTTAGCGGTGGATCACTCGGCG	26	NO	NO_Annotation	NO_Annotation	2185	733	449	611	243	281	209	225	195	1835	900	1339	141	130	150	3839	2716	1001	155	99	264	396	58	32	348	33	52	29	32	54	33	31	17	20	44	32	87	58	54	261	246	270	328	263	274
GAGACGAATTTTTGAGCGGG	20	Yes	lincRNA	lincRNA;snRNA	2179	1462	789	553	380	318	1541	1546	911	1363	2592	2033	1418	1768	2943	3255	1527	1336	887	364	685	3437	3089	3351	68	93	169	2249	2163	3617	281	296	1168	401	479	424	367	265	567	2123	3824	4699	1096	1119	1130
CGACTCTTAGCGGTGGACCACTCGGCTC	28	NO	NO_Annotation	NO_Annotation	2179	1356	1123	1745	1439	1488	1732	1579	1409	3770	2124	2313	803	1093	1418	2442	1839	4430	1153	769	1459	263	161	153	1181	815	681	569	427	441	668	255	241	650	405	453	222	251	410	1496	686	1218	1272	1781	918
AACCCGTAGATCCGAACTTG	20	Yes	miRNA	hsa-mir-100	2178	1261	603	1121	945	777	2048	2057	1288	570	951	956	1977	2508	5185	980	933	803	1597	948	1397	940	681	604	1437	1313	1750	858	558	849	1116	1121	1145	2074	1883	2082	538	542	835	1290	2801	3083	1922	1663	1784
GGTTTTTCATATCATTGGTCGTGGTTGTAGTCCGTGCGAG	40	Yes	Mt_tRNA	Mt_tRNA	2174	1838	1616	1088	1240	1076	200	276	217	453	696	1908	3582	1551	699	2939	2924	482	711	117	1036	1106	642	1070	452	371	954	243	1038	476	1570	1737	365	753	825	586	1471	733	717	356	665	868	566	604	670
CGTGGACGGTGTGAGG	16	Yes	rRNA	28S-rRNA	2163	1156	1362	1462	1561	1342	948	1251	1036	1900	2281	2960	1922	1360	1651	3200	2494	2061	1752	1338	2125	6290	5730	5550	1043	1333	2049	894	1082	1313	1205	840	1780	1100	974	602	2016	937	1321	3076	1863	1144	1181	1596	1999
CCTACTTGGATAACTGTGGTAATT	24	Yes	rRNA	18S-rRNA	2163	2751	1634	1772	1401	1241	2965	2650	1831	597	1207	2254	810	643	1355	1343	1167	867	2502	1477	3061	497	682	542	650	834	1284	1635	1370	1924	3002	5522	959	1902	6183	7619	4921	4350	3367	782	7609	4221	3676	3352	3271
CATGGGACTCTTAATCCCAGGGTCGTGGGTT	31	Yes	tRNA	tRNA-Lys-CTT	2162	1721	671	2775	1444	997	2002	1934	1679	81	105	132	579	1164	1638	838	467	438	1307	379	1499	2623	3132	3758	17	20	49	306	202	584	655	991	2285	261	280	329	726	501	2051	938	1611	3818	373	384	356
ATGGGAGACCGCCTGGGAATACCGGGTGCTGTAG	34	Yes	rRNA	5S-rRNA	2160	2110	751	1152	1425	1076	1947	1710	1050	643	942	1236	638	994	1299	1117	1014	1023	2153	1122	1575	792	843	640	78	155	202	304	450	850	435	298	693	284	526	426	1921	1296	1675	1458	2549	2600	1597	2507	2273
CTCGACTTCTATTCTGCACAGA	22	Yes	NO_Annotation	NO_Annotation	2155	1727	764	406	348	297	1516	1268	996	135	427	451	651	960	2085	209	138	158	840	478	750	85	74	77	106	373	606	357	157	238	204	316	151	1232	907	1207	490	309	616	384	662	1167	559	770	806
CGTAACTTCGGGATAAGGATTGGC	24	Yes	rRNA	28S-rRNA	2150	842	1323	495	745	509	528	475	552	587	715	559	1592	881	1048	2711	1048	989	1053	805	913	894	993	893	656	697	1302	336	338	332	528	755	437	475	479	366	1219	644	1048	1084	1223	485	707	880	879
GCCCGGATAGCTCAGTCGGTAGAGCATCAGACC	33	NO	NO_Annotation	NO_Annotation	2144	1799	1679	985	1394	1787	856	734	610	2920	3094	3142	685	852	724	2374	2538	4163	693	456	783	371	194	130	1424	1050	797	362	335	371	204	185	98	156	282	161	193	231	170	929	655	1335	714	522	442
CATTGCACTTGTCTCGGTCTGT	22	NO	NO_Annotation	NO_Annotation	2136	1808	898	1353	1095	1045	1290	1315	914	920	1121	1722	1804	2051	4777	1144	1113	1256	1340	775	1630	242	191	196	1502	1682	1324	495	206	375	1249	762	577	874	908	1198	774	449	663	3132	3796	9314	3050	3581	3622
TAGCACCATCTGAAA	15	Yes	miRNA	hsa-mir-29a	2135	1953	946	1752	1517	1680	462	449	353	845	942	1034	596	671	542	668	1466	1043	301	194	372	249	162	136	1234	353	470	502	417	438	609	199	71	319	194	163	366	245	294	474	309	604	309	213	206
GATGGGAGACCGCCTGAGAATACCGGGTGCTGTAGGCTTT	40	NO	NO_Annotation	NO_Annotation	2130	1414	739	212	234	174	192	253	217	33	81	94	133	166	162	71	66	78	245	70	251	107	95	72	73	178	199	69	44	80	58	31	118	256	256	274	68	53	71	821	1047	1334	391	355	381
GTGGAGCCTGCGGCTTA	17	Yes	rRNA	18S-rRNA	2126	1074	1303	3162	2169	1522	2458	2022	1108	760	1379	1705	1357	1650	2399	1787	1197	1443	2774	1073	2292	3566	3804	3093	155	345	451	689	829	1361	2401	1679	3486	1164	1921	1957	458	360	473	3223	14282	6649	2827	3392	3712
TGGTGCGGACCAGGGGAATCCGACTGTT	28	Yes	rRNA	28S-rRNA	2115	1335	2247	1829	1521	1033	1753	1449	763	936	1857	3062	821	772	869	2657	3257	1322	3311	1115	3376	3860	5910	4176	1612	1595	2530	3274	3971	5887	5007	4872	2314	5423	16948	19575	5233	3865	3770	1520	23005	7793	4949	4760	7220
ATGGGAGACCGCCTGGGGATACCGGGTGCTGTAGGCTT	38	NO	NO_Annotation	NO_Annotation	2113	1912	787	1751	2228	1614	2435	2515	1829	473	811	1110	880	1141	1379	853	657	775	2626	1276	2374	1406	1531	1102	173	368	498	619	503	1055	601	498	1687	1959	2310	2347	1365	1117	1536	2205	3786	3893	2857	3723	3940
CGACTCTTAGCGGTGGATCGCTCGGCTC	28	NO	NO_Annotation	NO_Annotation	2111	1285	1212	1706	1386	1477	1642	1610	1372	3480	1912	2192	780	1191	1326	2354	1675	3986	1130	725	1417	252	123	154	999	699	629	477	374	371	579	237	180	568	337	323	168	231	351	1240	590	1115	1171	1571	850
CACTGTGTCCTTTCTGCGTAGA	22	Yes	miRNA	hsa-mir-892a	2106	1016	1817	1168	670	826	282	263	101	387	1047	523	1894	1076	1018	1103	427	401	324	504	803	535	317	375	1758	1024	1285	335	252	270	918	418	216	386	226	161	476	379	441	1223	1800	1080	1063	422	493
AAAGAACTTTGAAGAGAG	18	Yes	rRNA	28S-rRNA	2105	1280	1508	1326	1860	1635	2263	1963	1701	2273	3426	3075	1673	1236	2057	3604	3112	3005	3338	2840	2960	11232	11884	12524	1669	1469	1854	2404	3527	4298	3516	2598	7760	2390	2184	1483	6137	3237	3785	3316	6056	2643	2463	3141	2720
CGACTCTTAGCGGTGGATCACTCGGCTCGG	30	NO	NO_Annotation	NO_Annotation	2100	669	394	523	249	291	259	228	196	940	594	603	157	156	183	2639	1415	677	217	130	299	580	79	75	571	77	91	63	52	83	78	73	28	42	97	101	164	118	167	248	411	353	295	336	283
CTCGTACGACTCTTAGCGGTGG	22	Yes	rRNA	45S-rRNA	2100	1915	890	1343	1420	1106	2221	1904	1542	2396	1672	2191	721	952	1341	1848	1949	2572	1918	1491	1736	571	370	416	1904	892	1174	974	878	948	1917	695	828	1156	993	967	731	622	952	2058	1862	2429	1232	1592	1224
GTCTACGGCCATACCACCCTGAACGCG	27	Yes	rRNA	5S-rRNA	2099	1677	719	1575	1654	1233	2068	2169	1516	797	1331	1776	1372	1524	2766	1630	1121	1021	2384	1236	2545	2506	2386	2068	358	364	494	1206	1474	2370	1735	1461	1435	783	1377	1443	4064	3157	3187	1163	2869	2301	1817	1923	2086
ATGGGGGACCGCCTGGGAATACCGGGTGCTGTAGGCTT	38	NO	NO_Annotation	NO_Annotation	2099	1786	757	1772	2312	1654	2326	2584	1743	492	801	1171	889	1109	1436	783	636	751	2803	1133	2371	1521	1581	1132	187	438	535	671	574	1121	631	448	1826	2102	2322	2364	1478	1103	1661	2278	3907	3850	2754	3794	3999
ATGGGAGGCCGCCTGGGAATACCGGGTGCTGTAGGCTT	38	NO	NO_Annotation	NO_Annotation	2098	1823	809	1827	2226	1604	2495	2556	1901	478	795	1082	830	1117	1461	804	620	841	2866	1166	2500	1461	1407	1116	167	452	496	610	542	1122	620	442	1891	2116	2382	2507	1454	1090	1607	2188	3864	3820	2730	3748	3948
GTAGTCGTGGCCGAGTGGTTAAGG	24	Yes	tRNA	tRNA-Ser-AGA_5_end;tRNA-Ser-TGA_5_end	2093	2231	540	1451	1749	1192	2517	3529	2480	860	582	718	1585	2199	2529	1575	705	724	1540	1184	1462	566	322	300	1035	1445	2016	935	423	589	1291	855	1277	1771	1286	1526	1393	978	1805	896	1166	2147	1828	1919	1282
TAGGATGGGTGTGATAGGTGGCACGGAGAATC	32	NO	NO_Annotation	NO_Annotation	2092	1655	620	1448	1511	1426	1774	1598	1023	715	975	1417	1584	1960	3859	2026	1088	1133	2041	1085	2416	135	158	115	404	621	1111	541	229	361	308	726	290	1905	2671	3305	602	431	761	835	1439	2037	1519	1349	1730
GCCCGGATAGCTCAGTCGGTAGAGCATCAGACG	33	NO	NO_Annotation	NO_Annotation	2084	662	566	383	204	243	122	118	90	764	755	852	101	109	103	2241	1516	654	126	45	156	786	46	43	1050	125	98	64	49	94	29	34	14	22	40	19	96	70	58	118	118	237	112	80	96
GGCTGGTCCGAAGGTAGTGAGTTATCTCAATTA	33	NO	NO_Annotation	NO_Annotation	2083	1498	450	652	831	682	3298	3278	2577	288	533	541	963	1346	2757	241	160	237	1384	863	1147	38	40	14	52	132	203	132	36	78	85	64	88	437	496	601	78	71	174	732	791	1903	1048	948	1038
CGACCCTTAGCGGTGGATCACTCGGCTC	28	NO	NO_Annotation	NO_Annotation	2081	1327	1105	1570	1390	1459	1700	1413	1440	3636	2058	2230	763	1110	1341	2384	1641	4228	1141	781	1427	271	121	149	1108	679	671	537	418	445	681	241	276	574	359	386	197	250	354	1384	651	1195	1236	1718	892
AATACTGCCTGGTAATGATGACT	23	NO	NO_Annotation	NO_Annotation	2080	2592	1254	1404	1406	1803	540	589	496	5725	3118	2470	431	758	706	2389	3254	6059	704	766	997	554	193	146	4140	1620	1522	608	314	373	1221	139	206	584	693	372	150	408	240	865	503	902	805	429	395
CGGGAGACCGCCTGGGAATACCGGGTGCTGTAGGCTTT	38	Yes	NO_Annotation	NO_Annotation	2080	2383	845	363	549	380	635	755	569	1388	2292	3996	947	1364	1519	748	631	567	631	283	627	807	802	744	372	769	1061	848	654	1365	2947	3427	4814	1021	1343	1489	2510	1637	2275	4709	7535	8715	11056	13103	14041
TTCAAGTAATCCAGGATAGG	20	Yes	miRNA	hsa-mir-26a-2;hsa-mir-26a-1	2079	1991	1276	904	574	474	1329	1127	686	207	464	878	585	854	2355	346	273	195	1238	461	1266	149	83	83	429	363	476	397	134	279	793	1339	309	684	1619	2030	1348	738	767	607	2510	3063	1110	1525	1534
TGGGAGACCGCCTGGGAATACTGGGTGCTGTAGGCTT	37	NO	NO_Annotation	NO_Annotation	2078	2170	665	663	1080	683	4635	4919	3754	381	721	919	389	549	587	290	255	268	1039	569	1019	579	565	453	57	166	181	330	258	550	328	220	872	822	906	955	1533	1135	1372	863	1538	1533	1135	1481	1622
TGGGAACGAGAAGACACTCGTGGAGGCGC	29	NO	NO_Annotation	NO_Annotation	2069	973	749	3502	3116	4992	2127	1567	1144	1565	2465	1637	969	1755	2806	1853	534	1306	2146	1511	2679	465	202	207	351	590	664	713	212	329	2750	1283	3779	526	718	479	492	773	355	1689	2379	3463	2113	1492	1200
CTTTGGTGACTCTAGATAACCTC	23	Yes	rRNA	18S-rRNA	2069	1626	1194	1877	1813	1275	2081	2020	1528	1261	1605	2019	1315	973	1512	1831	1293	1847	2640	1780	2275	544	884	717	709	643	775	1070	1256	1122	2386	1929	1151	1540	1997	2349	1796	1834	1881	1838	4639	3250	2796	2770	2260
CGACTCTTAGCGGTGGATCACTCGGCTCGTGCGT	34	Yes	rRNA	5.8S-rRNA	2065	1956	1783	1383	1339	1297	1527	1457	948	3354	3135	3882	1003	819	1068	3621	3168	2942	1571	813	1697	1760	2152	1667	1081	706	737	920	1198	1331	1862	1093	621	661	2283	2059	1376	1158	1128	1570	5579	2922	2382	2269	2152
TCGTACGACTCTTAGCGGTGGAT	23	Yes	rRNA	45S-rRNA	2064	2257	1004	1442	1358	1156	2850	2432	1631	1033	1416	1794	1129	1198	1798	1585	1540	1647	2019	1222	1952	391	426	381	706	540	790	654	579	611	1119	697	390	725	917	1164	1093	1054	1312	1135	2523	2874	1335	1914	1675
CGCGGGACATGTGGCGTACGGAAGA	25	Yes	rRNA	28S-rRNA	2060	1865	1075	1438	1449	1227	2011	2060	1217	1105	2042	2945	1244	2007	2398	2107	1940	1937	2190	1031	1812	2145	1835	1559	1310	1639	2551	2249	2237	2347	2209	1468	2597	3295	3576	3418	3952	2948	3087	1654	3100	2786	2224	3313	3343
CATTGATCATCGACACTTCGAACGCACTTGCGGCCCCGGGT	41	Yes	rRNA	5.8S-rRNA	2059	1400	755	1594	1659	1574	3100	2843	2521	235	396	778	953	1397	1871	470	415	348	2259	1019	2090	461	337	283	1403	3063	3851	2142	1081	1150	2565	2624	1095	2983	2783	3503	2320	1999	2661	800	1322	2221	1019	1760	1242
TGGGAGACCGCCTGGGAATACCGGGTGCTGTAGGCCT	37	NO	NO_Annotation	NO_Annotation	2059	2843	970	1351	1857	1409	2743	2847	1895	595	1054	1681	980	1261	1478	1047	802	782	3088	1414	3109	1444	1404	1130	192	375	458	719	643	1382	815	836	2158	1510	2075	2069	3518	2530	2815	2067	4617	4344	3099	4081	4884
CACTGTAAAGCTAACTTAGCATTAACCTTTTAAGTTAAAGATT	43	Yes	Mt_tRNA	Mt_tRNA	2059	606	922	1014	1959	1431	164	330	361	135	154	922	1682	1253	461	453	1090	178	373	35	861	134	151	186	233	561	1270	317	234	181	226	708	35	1292	1747	1891	983	693	759	484	849	870	1213	1099	1202
TGGATCACTCGGCTCGTG	18	Yes	rRNA	5.8S-rRNA	2058	579	1197	828	819	735	1033	891	801	527	720	668	1093	878	1223	2090	969	767	1292	711	910	924	851	915	219	364	594	147	249	207	151	217	215	156	224	133	648	283	495	1361	1050	1250	816	1267	1346
GCGGGACATGTGGCGT	16	Yes	rRNA	28S-rRNA	2055	1802	1122	2508	2642	2757	4364	3874	2946	1801	2246	1966	2339	2023	4035	2814	1746	2462	3109	2994	3143	1429	1319	1256	1215	1545	2044	2684	1897	2257	2988	3002	3795	5564	5223	5268	2826	2657	3531	2089	4254	3025	3528	3640	3486
GTTCCATGTGAACAGCAGTTGAACATGGGTCAGTCGGTCCTGAG	44	Yes	rRNA	28S-rRNA	2054	679	624	917	2424	1936	868	1208	1789	431	431	679	2056	2434	957	385	622	599	1496	590	1997	6206	3227	3868	2463	3568	9028	8189	5717	6149	7234	3294	4845	7728	4955	3434	2189	2738	6356	2238	1870	1731	2001	2453	1988
GCCGACTTAGAACTGGTGCGGACCAGGGGAATCCGACTGTTTA	43	Yes	rRNA	28S-rRNA	2047	354	1419	681	1730	1145	191	388	571	131	96	564	1174	585	136	294	1413	196	536	89	2064	2274	2322	2293	1032	2829	5855	6689	7856	5588	2758	3868	1054	9776	12627	15452	7134	4889	5447	1528	6303	3957	4166	2505	3140
GGCCGTGATCGTATAGTGGTTAGTACTCTGCGTTGTG	37	NO	tRNA	tRNA-His-GTG_5_end	2046	1545	487	2439	1315	954	3764	4308	3336	238	291	447	1290	2043	3272	641	371	345	2788	1148	3198	2680	2664	1846	196	268	422	971	596	1138	2026	2875	3074	5854	4255	6003	2499	1788	5980	949	1654	3719	1401	1643	1468
GATGGGAGACCGCCTGGGAGTACCGGGTGCTGTAGGCTT	39	NO	NO_Annotation	NO_Annotation	2045	1659	792	1193	1328	1016	1925	1820	1223	410	673	875	696	938	1193	663	492	682	2251	865	1874	1481	1393	1036	195	453	554	531	504	979	606	498	1821	1877	2005	2131	958	870	1110	1709	3082	3092	2000	2970	2976
CGCTGGAGCGTCGGGCC	17	Yes	rRNA	28S-rRNA	2034	725	1372	1065	1343	923	771	819	720	617	768	1056	2248	1502	1574	2700	1354	1465	1351	1114	1094	2402	2948	2963	617	1201	1822	501	648	602	680	738	1060	1035	791	620	1698	666	1288	3351	1898	1111	1128	1994	2387
GAAAAAGTCATGGAGGCCATGGGGTTG	27	Yes	Mt_tRNA	Mt_tRNA	2031	1345	762	1503	1208	983	1773	1640	919	1276	2984	3575	1051	1304	2635	2224	1149	1317	2116	806	1954	593	697	522	205	253	448	430	284	504	661	1133	1446	2441	4765	4927	569	403	639	1173	4067	4194	2928	2919	3720
CGCGGGACATGTGGCG	16	Yes	rRNA	28S-rRNA	2029	1609	1313	1610	1611	1514	1745	1573	1217	918	1483	1728	1067	1049	1595	1623	1501	1213	2719	1675	2361	1537	1823	1394	460	384	502	788	1014	1261	933	1055	1420	684	1106	852	3258	1616	2205	1294	2797	1595	1201	1905	1959
TAGGATGGGGTGTGA	15	Yes	Mt_tRNA	Mt_tRNA	2025	1346	574	2443	1971	1804	1529	1450	1024	298	714	1207	1521	2078	4122	1434	911	588	1703	938	1763	783	1008	861	881	1328	2991	2603	1136	1709	1507	2527	2034	5174	4994	5771	1875	1417	2211	612	1284	1527	1851	2037	2599
TGGAGTGTGACAATGGTGTTTGT	23	Yes	miRNA	hsa-mir-122	2024	1337	525	1445	1212	1033	3299	2989	2283	439	990	675	1127	1726	3315	442	216	534	2254	1285	1981	439	212	167	117	294	399	320	81	151	289	239	441	1064	1011	1125	112	148	265	1619	2511	3441	2150	2223	1868
GGGAATCCGACTGTTTA	17	Yes	rRNA	28S-rRNA	2022	1162	972	2666	2177	1806	1746	1495	1416	576	736	680	1142	825	1484	1193	1052	1074	2605	2033	2486	292	215	181	444	888	1280	1315	744	886	474	694	232	1640	1819	2536	1225	790	1649	1141	5602	2980	2806	3274	3760
CAACGGAATCCCAAAAGCAG	20	Yes	miRNA	hsa-mir-191	2021	1460	815	749	666	597	1097	1341	708	478	716	1161	1202	1600	3427	1191	743	794	1378	730	1439	133	109	160	683	557	835	323	116	229	490	450	471	700	1062	1058	327	306	401	1366	3522	4293	1867	2022	2295
GGTTTTTCATATCATTGGTCGTGGTTGTAGTCCGTGCG	38	Yes	Mt_tRNA	Mt_tRNA	2021	1666	1624	1004	1152	910	287	331	245	496	742	1684	2204	1128	927	3015	2212	446	819	175	909	888	688	971	221	206	466	159	454	281	1178	1294	491	702	849	534	689	414	361	348	607	831	489	543	588
GAGACCGCCTGGGAATACCGGGTGCTGTAGGCG	33	NO	NO_Annotation	NO_Annotation	2021	969	393	535	368	333	371	432	324	207	358	519	170	170	276	1967	965	203	400	152	366	986	219	168	97	36	38	49	72	164	78	137	94	47	148	157	1212	564	723	248	1014	722	557	796	967
TCGGAACCTGCAGACACTTGTGG	23	Yes	piRNA	piRNA	2019	1496	895	1691	1293	1679	1419	1291	814	444	908	1291	1397	2161	3590	1375	602	678	1641	935	1537	333	184	256	444	501	696	711	302	325	1316	1032	1473	359	462	438	1267	1119	1084	1242	2526	3350	1435	1742	1598
GACTCTTAGCGGTGGATCACTCGGCTCGTGCGTCGATG	38	Yes	rRNA	5.8S-rRNA	2017	1483	1137	1485	1569	1421	1899	1784	1252	1924	2233	2475	874	1156	1578	2166	1540	1717	2014	1106	2085	1445	1256	1135	624	458	541	798	769	1031	1347	677	699	893	1140	1094	812	832	966	2286	2620	2369	1842	2327	1796
GCATTGTGGTTCAGTGGTAGAATTCTCA	28	NO	NO_Annotation	NO_Annotation	2013	2796	685	1489	2954	1904	4187	8430	7227	1112	1490	2918	902	1488	1849	1734	1448	617	1709	1230	2419	375	403	371	510	403	786	1627	1165	1912	1054	1148	961	1908	3337	3835	2612	2265	3521	1016	3560	5468	7865	4321	5347
TCGTACGACTCTTAGCGGTGGATCACTCGGC	31	Yes	rRNA	45S-rRNA	2009	1720	846	1574	1770	1420	3975	3323	2605	903	1001	1095	1779	2254	3398	1610	1228	1770	2811	2084	2279	818	780	767	779	860	1145	786	810	728	1708	798	614	1499	1517	1917	848	875	1122	1897	2989	3581	1897	2934	2058
TCTTCTCGGAGCTGCTGTCCAACCTGT	27	Yes	piRNA	piRNA	2007	798	967	3729	4134	5100	2758	1851	1519	522	1402	1661	1163	2954	4580	2323	849	1437	3062	2244	2928	192	63	80	415	1126	1061	1389	379	336	2666	2184	1565	633	437	583	1069	1334	748	1487	1501	3916	1473	2044	1464
CCGGACACGGACAGGATTGACAGATT	26	Yes	rRNA	18S-rRNA	2006	1327	809	1296	1406	1119	2171	1878	1390	1084	1203	1503	1507	1626	2068	1569	1544	2277	1999	1311	1912	1785	1644	1572	1171	1270	1502	1512	1588	2514	4395	2564	1675	1908	4875	5225	624	549	662	2096	10289	5401	2195	2262	2543
CAACGGAATCCCAAAAGCAGC	21	Yes	miRNA	hsa-mir-191	2005	1732	662	1096	841	830	1873	1849	1239	445	680	960	1201	1885	3792	622	477	673	2062	1092	1832	157	163	120	1019	954	812	302	90	183	944	505	558	689	1025	1267	288	268	339	2377	4034	6247	2080	2337	2242
TAGGATGGGTGTGATAGGTGGCACGGAGAATTTT	34	NO	NO_Annotation	NO_Annotation	1998	1603	620	1462	1932	1597	1750	1844	1045	1168	899	2299	1861	2557	3971	3046	2696	2257	2235	1163	2570	377	460	363	957	872	1795	950	637	781	832	1125	492	4628	5474	6024	1355	958	1327	1160	1631	2236	1283	1414	1663
GTTTCCGTAGTGTAGTGGTTATCACGTTCGCT	32	NO	NO_Annotation	NO_Annotation	1997	958	999	861	1011	1289	1996	1355	985	1350	1262	1059	1180	1112	1799	1579	1109	1184	1284	668	1164	494	366	241	751	654	932	761	501	675	719	513	320	355	915	628	532	735	618	906	1251	1301	1861	1912	1117
TAGGATGGGTGTGAT	15	Yes	NO_Annotation	NO_Annotation	1990	1140	499	3798	2500	2504	1717	1801	1182	263	656	1030	1687	2224	4831	1401	741	734	1848	1240	1994	2429	3661	3726	812	1367	2939	2181	1421	1644	1818	2998	1316	4479	5302	6283	1032	1312	1505	466	1112	1293	1972	2154	2469
GCATGTGGTTCAGTGGTAGAATTCTCGC	28	NO	NO_Annotation	NO_Annotation	1989	2246	542	2687	2846	1848	5991	8729	5972	476	494	800	1430	2414	3597	647	361	397	2584	1398	2338	3118	2046	1817	2619	3342	5776	6038	3399	4903	5548	4938	5137	7739	10310	10143	2918	3307	4114	434	941	1401	2683	2593	1585
TGCAACGAACCTGAGCCACT	20	Yes	miRNA	hsa-mir-891a	1982	632	1599	1288	831	961	203	234	89	342	669	592	1331	886	999	2093	677	465	267	366	551	406	354	370	1199	618	931	359	247	290	745	395	195	462	264	187	390	543	431	783	1658	1162	833	430	398
TTCACAGTGGCTAAGTTCTG	20	Yes	miRNA	hsa-mir-27b	1980	2360	1336	1314	1157	1186	1520	1327	1007	2366	2012	3651	839	1053	2361	1502	2941	2113	1067	677	1253	211	93	66	2231	1081	949	692	377	434	2309	551	282	371	618	591	470	515	319	1435	1547	3360	970	1151	999
CTCGGCCGATCGAAAG	16	Yes	rRNA	28S-rRNA	1980	1756	969	2122	1990	1792	3966	3589	3129	1193	1733	1614	1826	1755	3316	1822	1249	2092	3664	3030	3169	560	399	463	446	567	761	839	492	614	735	770	1589	1173	769	884	545	455	893	2891	3759	4496	3349	5156	3631
CGCTGCGATCTATTGAAAGTCAGCCCTCGACACAAGGGTTTGA	43	NO	NO_Annotation	NO_Annotation	1977	766	908	551	1308	1299	530	833	1034	135	277	901	751	807	316	150	398	112	691	102	1721	131	133	99	184	393	721	699	332	327	522	936	319	773	1260	1531	1126	1159	1284	638	1180	1686	2528	2255	2170
GGAATACCGGGTGCTGTAGGCTA	23	NO	NO_Annotation	NO_Annotation	1977	1542	1083	1568	1549	1351	2388	2042	1426	672	1170	1001	1401	1763	2578	1690	1103	1456	2129	1212	1745	841	719	546	367	728	926	763	503	790	895	766	1596	1709	1901	1863	843	565	933	2908	4043	4888	3171	4104	5083
CATGAGAGGTGTAGAATAAGTGGGAGGCCCCC	32	Yes	rRNA	28S-rRNA	1976	755	618	876	1492	925	1073	886	849	445	395	505	1830	2105	2119	644	444	787	1590	1063	1087	555	442	274	776	2025	1526	365	370	342	311	320	191	919	806	594	959	582	814	2020	947	520	834	1683	1889
TCCCCTGTGGTCTAGTGGTTAGGATTCGGCGC	32	NO	NO_Annotation	NO_Annotation	1975	951	888	588	729	778	2744	1087	897	1541	1583	890	641	951	1551	1112	1091	2481	448	332	378	295	153	122	1849	1369	1146	806	475	443	1069	178	305	668	373	348	190	249	269	1192	338	901	711	760	342
CTGGGGATTGTGGGTTC	17	Yes	tRNA	tRNA-Arg-CCG	1973	2112	805	2289	1168	895	1836	1935	1712	215	345	328	672	1369	1934	1325	938	912	1272	390	1444	6130	6077	6472	32	48	85	1380	866	2853	1226	916	4163	1582	1245	1675	1674	930	2793	1161	1595	3522	500	399	431
GGCTCGTTGGTCTAGGGGTATGATTCTCG	29	Yes	tRNA	tRNA-Pro-CGG_5_end;tRNA-Pro-TGG_5_end;tRNA-Pro-AGG_5_end	1968	1141	196	1277	1463	776	2616	3541	2370	98	111	109	1446	2434	3142	73	77	111	1403	998	1156	792	323	291	503	712	1097	687	287	554	1111	502	1210	1776	1008	1363	184	264	517	205	161	531	699	812	410
ACGAAAGTCGGAGGTTCGAAGACG	24	Yes	rRNA	18S-rRNA	1966	1631	1378	1135	1071	1068	1186	1248	1095	5950	7140	7403	2045	1506	1205	7644	7520	4179	1552	1188	1399	4890	4089	4116	1856	1150	1129	1204	2683	2024	2081	1250	2209	874	1107	652	2518	1428	1362	3445	2744	1661	1477	1547	1657
TGAGGTAGTAGATTGTATAGTTT	23	Yes	miRNA	hsa-let-7f-2	1965	2168	920	1232	1286	1701	939	896	757	1932	995	790	827	841	1706	849	1036	1973	832	909	1178	255	62	24	9971	5061	2760	985	262	360	3386	621	395	1216	1257	975	357	554	311	1984	904	3190	483	410	436
CGACTCTTAGCGGTGGATCACTCGGCTCGTGCGTCGATG	39	Yes	rRNA	5.8S-rRNA	1965	1959	1544	1426	1272	1266	1596	1549	906	2239	2686	3988	645	824	1025	2346	1688	1579	1736	760	2030	1584	2048	1947	659	330	407	760	943	1419	1799	1131	1072	761	1679	1637	1247	1343	1168	1998	3784	2924	2417	2652	2097
GCTTCTGTAGTGTAGTGGTTATCAC	25	Yes	tRNA	tRNA-Val-CAC_5_end	1962	1302	1829	2167	1623	2215	2440	2173	1947	1203	1465	1311	1041	1970	3055	2364	916	2031	1372	1153	2269	781	507	593	1044	962	928	874	647	667	3642	1790	516	453	533	523	357	630	306	1829	1107	1279	1767	2745	1378
TCGTACGACTCTTAGT	16	NO	NO_Annotation	NO_Annotation	1962	1746	906	1494	1607	1522	3286	2735	2235	612	816	869	1235	1545	2790	1149	807	937	1899	1458	2190	221	221	212	476	596	947	630	475	525	961	572	268	932	1065	1499	773	995	1237	908	1947	2342	1462	1518	1640
ATCTGGAGGTAAGAAGCACTTT	22	Yes	miRNA	hsa-mir-516b-2;hsa-mir-516b-1	1961	1464	596	1474	1187	1013	2346	1962	1593	409	1259	1024	1131	1865	3728	713	295	741	2512	1364	2237	304	186	106	235	382	574	194	108	148	284	237	463	659	730	809	143	150	255	1803	3584	5096	2920	3434	3022
AACAATGTAGGTAAGGGA	18	Yes	rRNA	28S-rRNA	1958	767	1232	854	1290	938	630	605	693	791	708	629	1840	1461	1654	1263	859	1247	1075	1136	987	604	502	407	800	991	1320	652	279	406	822	427	399	704	435	318	430	268	469	1461	866	523	611	998	962
CATGCCTTGAGTGTAGGACCGT	22	Yes	miRNA	hsa-mir-532	1957	1686	1264	1246	1050	1150	959	964	722	4266	2223	3145	993	897	1547	2113	3079	3976	691	553	902	453	227	205	4697	1945	1408	949	445	783	3115	596	760	792	814	759	487	503	334	4039	1862	5511	1171	917	849
CGACTCTTAGCGGTGGATCACTCGGTTC	28	NO	NO_Annotation	NO_Annotation	1956	1163	1027	1371	1138	1224	1391	1237	1209	3150	1667	1711	630	849	1121	2208	1473	3410	900	667	1141	262	159	147	836	562	538	497	367	293	513	197	206	415	266	281	147	189	256	1195	546	1050	1047	1438	907
TAGTGGGTTATCAGAAC	17	Yes	other	misc_RNA	1956	1797	1231	459	475	376	689	533	414	248	478	859	586	598	1757	326	478	280	724	454	868	255	268	317	1306	467	467	973	575	940	847	366	384	620	1005	1495	2327	1212	2038	1133	1305	2558	199	372	520
GACTCTTAGCGGTGGATCACTCGGT	25	NO	NO_Annotation	NO_Annotation	1952	1523	706	1050	1211	1377	2676	1570	1558	2006	1669	1505	1123	947	1527	2806	2282	2312	1159	769	1253	169	182	178	544	482	663	215	210	235	446	222	163	265	309	394	251	317	379	1405	1567	1539	2197	1994	1567
TCTGAGAAGATGAACTCCTT	20	Yes	piRNA	piRNA	1946	1792	1136	1632	1305	1657	1779	1408	949	407	1710	1397	1020	1610	3820	1200	624	570	1502	766	1426	353	328	379	211	183	366	476	277	252	882	1051	794	567	816	934	592	616	422	962	3462	4148	1978	1730	1762
TTGATGGTAATTGAAAGAGCTTTTTGGGT	29	Yes	piRNA	piRNA	1944	1033	746	2645	3422	4143	1213	1010	788	1046	1366	2325	931	1866	2680	1948	843	1730	2003	1401	2115	444	246	328	1091	991	1351	1739	743	723	4547	3228	1839	1224	1563	1222	1610	2303	1037	1543	2395	3381	1561	1657	1603
TGGGAACGAGAAGACACTCGTGGAGGCGG	29	NO	NO_Annotation	NO_Annotation	1944	299	245	1233	486	760	291	235	186	426	572	445	123	224	310	1530	333	198	366	200	518	996	48	79	253	70	114	127	40	81	376	325	621	57	110	69	245	263	137	189	382	471	297	245	189
CAGTCGGTAGAGCATGGGACTCTTAATCCCAGGGTCGTGGGTT	43	Yes	tRNA	tRNA-Lys-CTT	1943	1196	494	2415	1430	1145	665	983	1111	18	11	22	699	1064	855	61	52	31	364	43	609	789	722	883	19	44	61	247	113	210	314	734	504	496	549	723	276	215	622	192	341	1096	181	148	106
ATAGGTTTGGTCCTAGCCTTTCTATTAGCTCTTAGT	36	Yes	rRNA	12S-rRNA	1941	1004	617	1260	1153	935	746	665	466	149	380	800	685	831	1841	958	472	469	1643	736	1612	45	61	35	176	323	600	270	135	215	167	470	124	868	1023	1326	384	311	452	490	1188	1583	757	948	1056
CTCCTACTTGGATAACTGTGGTAATTCT	28	Yes	rRNA	18S-rRNA	1940	1599	818	2039	1971	1688	3178	3091	2454	1787	1468	1569	1634	1294	2115	1984	2232	3284	2635	2716	2623	508	294	293	2543	2546	3009	1947	1423	1422	3843	2355	988	3702	3797	4733	1417	1680	1710	3129	6492	6455	3879	3049	3036
GCATGGGTGGTTCAGTGGTAGAATTCTCGCCC	32	NO	NO_Annotation	NO_Annotation	1939	2629	2091	608	655	938	921	586	431	5084	5710	7150	547	762	725	1793	3452	2770	693	347	769	247	172	152	2680	825	746	559	603	719	217	197	104	119	333	169	304	389	217	622	504	976	786	533	398
CAAGACGGACCAGAGCGAAAG	21	Yes	rRNA	18S-rRNA	1935	366	997	390	426	429	327	408	353	509	461	346	1345	675	863	1819	825	1145	745	676	608	1596	1593	1572	641	715	1256	242	425	324	360	428	479	462	320	198	511	344	580	1038	742	487	361	489	533
CCTACTTGGATAACTGTGGTAAT	23	Yes	rRNA	18S-rRNA	1934	2348	1371	1641	1524	1325	2799	2447	1646	600	1475	2258	881	1138	2024	1560	1249	921	2308	1500	2443	220	223	208	293	496	697	777	480	683	1086	2033	674	860	2253	2621	2219	1833	1829	776	3633	3595	2793	3337	2907
TCGGAACCTGCAGACACTTGTGGAGGA	27	Yes	piRNA	piRNA	1933	1693	1176	1743	1376	1463	1306	1255	746	473	1334	2324	541	865	1381	1611	951	770	2998	1097	2699	252	295	252	598	491	612	880	429	562	1998	2686	2400	470	756	699	2416	2453	1290	946	3649	3866	1313	1415	1443
TAGGATGGGGTGTGATAGGTGGCACGG	27	Yes	Mt_tRNA	Mt_tRNA	1931	974	600	1515	1188	1015	1195	1279	691	509	1042	1331	1271	1579	3107	1190	680	660	1366	729	1285	538	456	333	278	443	817	583	390	502	471	941	678	2312	2741	3080	632	328	695	597	986	1162	882	969	1143
TCCCACATGGTCTAGCGGTTAGGATTCCTGGTTT	34	Yes	tRNA	tRNA-Glu-TTC_5_end	1930	1144	1520	935	773	994	1299	950	534	1569	856	1235	852	624	795	1228	1457	959	820	362	908	1453	685	543	4110	1978	2255	1678	1571	1237	2273	2770	557	931	2527	2051	2553	2814	1637	454	471	537	876	715	362
GTCTACGGCCATACCACCCTGAACGCGCCCGATCTCGG	38	NO	NO_Annotation	NO_Annotation	1929	389	256	515	276	274	448	387	331	245	295	533	249	261	481	2082	1437	163	479	156	410	1469	247	192	182	76	95	156	202	228	131	277	85	66	153	127	993	545	722	113	337	317	232	368	356
ATGGGAGACCGCCTGGGAATACCGGGTGCTGTAGGCA	37	NO	NO_Annotation	NO_Annotation	1929	2166	899	1054	1577	1414	1993	1994	1359	596	996	1612	663	822	1083	1098	925	658	1994	993	1815	1137	1520	1050	136	214	316	539	459	1091	548	492	1345	887	1585	1520	2272	1699	2066	1544	4362	3770	2900	3286	4317
TTTGGCAATGGTAGAACTCAC	21	Yes	miRNA	hsa-mir-182	1928	2010	897	612	607	461	1113	1229	727	486	957	1501	1316	1795	3238	1032	852	896	1580	971	1544	276	178	235	647	553	1009	487	286	455	418	517	256	1358	1777	2083	911	674	1059	1007	2343	3575	1441	1789	2153
GAATACCGGGTGCTGTA	17	Yes	rRNA	5S-rRNA	1928	1149	1198	1943	1621	1293	2928	2787	1789	401	723	718	1231	1249	2465	1059	520	1054	3244	1685	2538	531	469	332	220	437	469	603	431	588	671	610	888	1426	1205	1684	553	398	508	2100	3289	3660	2088	3901	3404
AATACCGGGTGCTGTAGGCTG	21	Yes	NO_Annotation	NO_Annotation	1926	758	500	523	249	195	209	233	157	218	255	349	149	105	174	2203	990	182	324	131	392	1598	316	214	273	49	82	118	168	280	102	191	82	108	362	308	759	337	483	150	960	481	332	414	743
GCATTTGTGGTTCAGTGGTAGAATTCTCGCCG	32	NO	NO_Annotation	NO_Annotation	1926	994	692	381	227	255	136	118	74	2263	2193	2794	94	96	88	3105	3469	745	85	47	126	880	70	50	2792	155	137	107	169	198	53	45	9	35	105	41	359	264	139	165	129	243	129	82	63
CGCGGCGGGGCGCGGGACATGTGGC	25	Yes	rRNA	28S-rRNA	1925	735	852	1594	2467	1870	1145	921	589	841	1641	1422	1086	2040	2639	1138	947	1025	3207	2117	2598	1657	2098	1451	247	837	825	628	598	977	574	264	582	754	423	328	3962	2081	4009	1722	1953	1466	732	2242	2160
TAGGATGGGGTGTGATAGGTGGCACGGAGAATC	33	NO	NO_Annotation	NO_Annotation	1923	1503	541	1321	1312	1364	1487	1467	813	614	861	1220	1358	1752	3505	1721	882	1044	1816	925	2102	129	124	72	407	554	1151	525	248	318	342	678	285	1867	2656	3101	566	417	761	688	1308	1732	1449	1274	1630
TTCACAGTGGCTAAGTTCT	19	Yes	miRNA	hsa-mir-27b	1921	1690	817	1255	1308	1267	2322	1764	1542	770	811	1139	1134	1577	3942	528	1028	852	1754	1209	1652	59	31	12	951	860	806	442	181	183	744	277	102	610	542	590	153	207	252	831	936	1866	745	956	953
TTTGTTCGTTCGGCT	15	Yes	miRNA	hsa-mir-375	1920	1984	1505	1942	1876	2451	538	640	583	2332	2583	4338	473	716	434	2322	5337	3249	355	399	604	1675	1067	915	2705	848	955	748	1050	1159	650	227	168	558	590	350	1011	704	602	799	653	816	616	352	448
GGTGGGAGACCGCCTGGGAATACCGGGTGCTGTAGGCTT	39	NO	NO_Annotation	NO_Annotation	1916	1500	734	1116	1214	985	1708	1582	1107	399	572	820	650	819	957	566	481	571	1899	683	1554	1579	1353	1157	209	489	575	577	532	1104	655	564	1817	1931	2218	2233	1003	885	1234	1625	2759	2784	1850	2681	2761
ACGCGACCTCAGATCAGACGTGGCGACCCGCT	32	Yes	rRNA	45S-rRNA	1915	1692	1744	1728	2194	3875	2240	1798	1681	7733	3837	5660	1155	1577	1193	4351	9292	14523	1264	1002	1882	718	204	228	4453	2406	1551	1213	790	1262	2027	149	300	592	803	337	197	438	275	1603	796	3014	1059	852	482
GGTAGTGGGTTATCAGAAC	19	Yes	other	misc_RNA	1914	1714	932	407	540	379	707	805	464	436	823	1303	866	956	1754	553	411	383	904	557	894	277	483	571	108	101	110	466	309	551	144	82	103	367	426	664	1340	945	1635	906	2339	2541	509	689	967
GTCTACGGCCATACCACCCTGAACGCGCCCGATT	34	NO	NO_Annotation	NO_Annotation	1910	1323	708	1597	2047	1688	2629	2209	1706	767	1144	1339	1697	2667	4616	1669	1567	1243	2135	1038	2132	816	1110	724	282	427	765	821	912	1188	1585	947	723	1426	2363	2945	448	1143	1320	1725	5064	4211	3534	2769	3797
CATTGGTCGTGGTTGTAGTCCGTGCGAG	28	Yes	Mt_tRNA	Mt_tRNA	1906	4753	1360	1246	933	717	636	772	414	770	1686	2388	1356	935	1173	6617	3165	1111	1091	456	1132	418	434	443	285	266	490	329	663	483	756	1263	455	893	1081	1165	1460	774	773	364	1138	1370	1123	1089	1211
GCCCGGATAGCTCAG	15	Yes	tRNA	tRNA-Lys-TTT_5_end	1904	974	1306	727	440	622	339	336	221	716	860	1008	682	711	589	1666	1722	1519	272	162	365	611	426	363	1098	489	574	446	391	346	344	207	121	303	269	125	348	340	268	343	360	802	287	271	264
TATCATTGGTCGTGGTTGTAGTCCGTGCGAG	31	Yes	Mt_tRNA	Mt_tRNA	1900	1526	715	1839	1485	1060	1649	1517	997	785	1555	2321	901	979	1808	3408	1783	1390	2289	809	1934	375	294	238	302	392	677	393	351	405	244	472	248	793	1077	1239	1138	524	1010	691	1407	2022	1532	1793	2141
TCCCTGTGGTCTAGTGGTTAGGATTCGGCGCTCTCACCA	39	NO	NO_Annotation	NO_Annotation	1896	1298	447	837	762	591	2262	1891	2104	233	443	511	1896	2693	4757	2037	892	1012	2657	844	2017	539	606	560	45	71	128	345	177	362	316	582	397	203	249	334	400	291	1050	2148	3325	7805	2272	2236	2781
TCCCTGTGGTCTAGTGGTTAGGATTCG	27	NO	NO_Annotation	NO_Annotation	1893	2131	1657	1653	1578	1883	1427	1143	874	5408	4929	4071	977	1361	2166	4550	3947	4554	1903	1437	2237	1320	870	698	5141	1316	1053	1657	871	1331	4118	2552	1175	695	1119	861	3549	2989	2026	2642	2915	5662	2596	2694	1657
GTTTCCGTAGTGTAGTGGTTATCACGTTCGCCC	33	NO	NO_Annotation	NO_Annotation	1892	1339	831	1013	1134	1100	1390	1144	732	1861	1330	1536	1501	1423	1690	1396	1319	1350	886	474	768	961	538	378	783	795	1265	889	816	1042	597	631	281	506	1578	977	768	791	705	697	811	751	879	750	448
TGGGAATACCGGGTGCTGTAGGCTA	25	NO	NO_Annotation	NO_Annotation	1892	1470	1208	1346	1740	1535	1994	1736	1157	598	976	770	1151	1456	2166	2157	1448	1474	1840	1040	1468	1131	1154	813	245	558	855	517	428	620	561	435	907	1540	2050	2151	1341	852	1352	2466	4328	3888	2735	3247	4373
CCGTAGCGGTCCTGACGT	18	Yes	rRNA	28S-rRNA	1891	1509	1281	1203	1681	1659	1615	1551	1561	2015	1611	2022	2137	1085	1652	3409	3509	2270	2059	2368	2015	960	975	1152	861	1111	1649	702	850	735	736	1117	809	883	984	802	1327	712	1131	2372	3572	1338	2123	2583	2411
TCGTCTGATCTCGGAAGCTAAGCAGGGTCGGGCCTGGTTAGTA	43	Yes	rRNA	5S-rRNA	1887	1322	689	871	1294	1059	1283	1239	1224	259	403	838	1377	1921	1443	460	521	400	1757	422	1584	1309	1083	1048	191	566	663	757	582	733	650	569	946	1395	965	1182	1283	801	1309	1256	1524	2181	1725	2696	2487
ATGGGAGACCGCCTGGGAGTACCGGGTGCTGTAGGCTT	38	NO	NO_Annotation	NO_Annotation	1884	1569	628	1510	1778	1408	2154	2111	1512	468	752	1006	720	1045	1211	758	631	727	2334	1118	2190	1364	1237	995	157	378	494	507	466	975	545	396	1600	1781	2011	1987	1168	935	1448	1990	3438	3545	2514	3318	3724
GCGGGACATGTGGCGTACG	19	Yes	rRNA	28S-rRNA	1883	1710	966	1700	1543	1450	1950	1857	1525	1328	1669	1253	1403	1292	2303	1701	1013	1863	2143	2016	2223	1896	1094	1016	1371	1628	1923	1519	1177	1451	1522	1211	2636	2541	1911	2116	1570	1132	1731	1939	2963	2319	3178	4176	3366
GGGAATACCGGGTGCTGTAGGCTA	24	NO	NO_Annotation	NO_Annotation	1879	1507	897	1212	1442	1303	2325	1861	1326	583	926	897	1123	1484	2108	1812	1177	1346	1830	1045	1544	1014	1092	767	275	479	610	645	450	782	526	358	1051	1209	1793	1730	830	566	895	2603	4759	4689	2930	3411	4759
GCAGCCGACTTAGAACTGGT	20	Yes	rRNA	28S-rRNA	1874	1999	1686	2115	3038	2859	3568	3087	3639	2452	2617	2405	3510	1408	3043	3512	2613	3134	3380	5184	4167	638	506	561	1652	1539	1829	1510	1422	1364	1477	3089	1802	2277	2579	2888	2227	1783	2543	3068	9188	1976	3999	4025	3593
CATTGGTCGTGGTTGTAGTCCGTGCG	26	Yes	Mt_tRNA	Mt_tRNA	1870	2632	1039	1332	967	857	961	945	543	511	1090	1366	1226	969	1390	3846	1608	899	1070	487	975	430	255	330	236	254	557	242	359	260	584	739	339	977	975	982	600	359	526	372	674	985	888	864	1009
TCGGCCCACGGCCCTGGCGGAGCGCTGAGAAGACGGTCGAACTTA	45	NO	NO_Annotation	NO_Annotation	1868	762	853	458	1705	1333	285	395	339	324	738	2066	1073	1307	378	401	1232	283	986	89	1525	1376	2369	1810	78	283	412	447	565	1030	400	439	835	261	750	573	2580	1610	2323	2443	4760	2259	2106	3022	3715
AGCAGCCGACTTAGAACTGGTGCGGACCAGGGGAATCCGACTGTT	45	Yes	rRNA	28S-rRNA	1866	279	1371	292	1226	760	144	268	344	66	162	476	606	458	135	119	344	72	445	38	1348	554	548	498	119	327	626	695	565	656	777	1191	796	1282	2650	3786	1626	1175	1008	971	2292	1539	2131	2398	1873
TCCTGTGGTCTAGTGGTTAGGATTCGGCGCT	31	NO	NO_Annotation	NO_Annotation	1866	1320	717	1115	1560	1508	1375	1186	1340	4873	3550	2334	1355	2309	1781	2873	3778	9009	884	1047	982	449	81	124	2617	1698	1498	620	436	530	475	128	199	964	517	368	155	227	191	3847	1012	2516	1374	803	605
TGAACATGGGTCAGTCGGTCCTGAG	25	Yes	rRNA	28S-rRNA	1862	1874	933	1796	2972	2682	4127	3629	4537	3510	2515	2015	3554	1186	2417	2825	2192	4338	4283	6055	3973	2401	1124	1199	3717	3361	2852	2885	2928	2346	2760	4529	4853	4572	3220	2695	2180	2109	3525	4464	4688	1582	3759	3997	2868
CGTACGACTCTTAGCGGTGG	20	Yes	rRNA	45S-rRNA	1861	1671	726	1394	1230	1064	2763	2272	1752	670	1051	1146	822	1262	1833	1349	958	1154	2406	1518	2064	765	643	677	478	425	625	751	791	1022	1073	607	684	851	895	891	1069	778	1302	1239	2293	2513	1421	1924	1705
GGCTGGTCCGATGGTAGTGGGTTATCAGAACTTATTAAC	39	Yes	other	misc_RNA	1861	1766	745	1186	954	1081	1505	1443	1088	1319	711	773	1161	1641	2879	439	426	828	971	480	1041	393	177	116	2696	1152	784	408	173	262	1608	331	397	549	416	467	358	293	267	675	767	2133	449	941	511
TCTTGTTGACTCTACTCTGACTTAGGGCA	29	Yes	lincRNA	lincRNA	1861	1020	980	2329	2531	3193	2553	1399	1089	595	1542	1667	629	1275	2574	1365	485	881	3216	1893	2971	691	297	333	376	818	945	1679	477	679	3748	3876	3188	1778	1996	1857	3166	3044	1265	772	1587	2530	1968	2119	1821
GATGAACCGAACGCCG	16	Yes	rRNA	28S-rRNA	1859	498	1437	512	525	508	478	439	462	364	604	603	1622	767	1237	2537	1335	749	1093	665	873	1288	1744	1579	266	353	699	181	292	165	189	300	295	166	238	125	551	280	491	790	1176	724	579	971	1007
CCGTGGACGGTGTGAGGCT	19	NO	NO_Annotation	NO_Annotation	1856	1191	1281	779	1074	1004	807	928	712	1952	2668	3568	1368	974	1129	4274	3820	2347	1194	578	1303	2170	2600	2261	328	503	908	418	494	617	589	446	851	237	627	325	617	523	538	1984	2026	1228	1113	1195	2047
ACGGCCCTGGCGGAGCGCTGAGAAGACGGT	30	Yes	rRNA	18S-rRNA	1856	606	1069	1821	1052	1401	2240	1700	959	2209	4869	2880	893	1004	1482	2501	1781	2095	1790	849	1475	4896	4330	3304	1211	1292	1860	2862	4638	4449	1951	1314	2697	1698	2359	1858	1143	1349	1151	1615	3075	2019	1197	2214	1653
TAGCTTATCAGACTGATGTTGAA	23	NO	NO_Annotation	NO_Annotation	1856	2170	1121	1311	1225	1280	1805	1635	1166	2101	2704	2406	2212	2826	6415	1915	2025	2215	2101	1160	1812	309	213	191	1985	1151	964	713	297	576	2273	838	1300	599	1019	877	723	603	456	7635	6586	15330	2627	3166	3388
CGTGCAAATCGGTCGTCCGACCTGGGTATAGGG	33	Yes	rRNA	28S-rRNA	1855	1063	1020	1543	2634	2038	1677	1580	1188	1465	1571	2392	2668	2836	2468	2708	2225	2073	3287	2516	3085	1468	1019	1015	716	1199	1291	1365	1692	1520	1402	1363	929	1311	981	893	3374	1810	3059	3401	2635	1603	1284	2512	2637
ACATTGATCATCGACACTTCGAACGCACTTGCGGCCCCG	39	Yes	rRNA	5.8S-rRNA	1852	1347	756	1673	1816	1401	4017	3360	2668	341	753	1178	1170	1715	2626	1237	1077	889	2973	1893	2615	308	241	180	512	1186	1648	2352	1299	1446	1898	2283	970	4492	3413	4202	3420	2541	3639	696	1353	1934	1276	2218	1713
GATGGGAGACCGCCTGGGAATACCGGGTGCTGTAGGCA	38	NO	NO_Annotation	NO_Annotation	1850	1840	777	806	980	971	1601	1550	1085	568	851	1280	487	647	1006	716	648	588	1631	681	1407	1001	1093	766	141	280	361	519	352	783	470	370	1302	929	1444	1349	1106	1040	1274	1403	3289	3032	2347	2675	3154
CGCGGCTGGACGAGG	15	Yes	rRNA	28S-rRNA	1845	828	1023	1094	1463	1330	1276	1342	1639	1678	1138	1092	3025	978	1674	3056	1687	1956	1463	2336	1580	4035	3145	3233	1467	1546	2437	1357	1264	1544	1568	1487	3648	3070	1901	1504	1030	730	1171	2316	3625	873	2003	1885	1776
CGACTCTTAGCGGTGGATCACTCGGCA	27	NO	NO_Annotation	NO_Annotation	1842	1586	1212	994	1060	1280	1368	1059	1010	4510	3117	3454	700	771	980	3571	3112	3247	956	585	1156	260	256	203	487	292	397	302	236	368	366	237	191	228	393	441	279	289	312	1469	1928	1849	1769	1792	1567
TAGGATGGGGTGTGATAGGTGGCACGGAGAATTTT	35	Yes	Mt_tRNA	Mt_tRNA	1837	1411	582	1438	1670	1447	1403	1761	979	989	826	2091	1778	2399	3493	2458	2323	2000	1895	1083	2403	458	429	313	955	792	1828	784	695	747	703	1070	610	4173	5126	5493	1329	873	1189	864	1391	2093	1117	1082	1316
GAGACCGCCTGGGAATACCGGGTGCTGTAGGCC	33	NO	NO_Annotation	NO_Annotation	1834	2378	867	1156	1901	1611	2363	2484	1808	685	1141	1618	937	1223	1776	1739	1373	923	1790	913	1708	373	541	380	100	188	247	250	289	516	446	400	506	338	659	640	2152	1494	1854	1888	4550	3694	2927	3960	4084
GGAGACCGCCTGGGAATACCGGGTGCTGTAGGCTTA	36	Yes	NO_Annotation	NO_Annotation	1828	2160	789	1577	2164	1732	3311	3765	2860	472	908	1324	1354	2022	2608	1504	1163	1291	2938	1393	2324	270	239	157	203	358	423	373	220	428	545	424	689	1072	1320	1659	1109	656	1028	3149	5272	6514	4390	5125	6645
TGGGAGGCCGCCTGGGAATACCGGGTGCTGTAGGCTT	37	NO	NO_Annotation	NO_Annotation	1827	1901	560	1444	2175	1447	2998	3199	2343	566	893	1229	1066	1517	1814	982	716	876	3339	1653	2909	1594	1559	1195	204	449	540	832	739	1646	903	712	2627	1909	2135	2306	2698	2166	2559	2444	4230	4314	3095	4095	4322
GCTGGTCCGATGGTAGTGGGTTATCAGAAC	30	Yes	other	misc_RNA	1824	4206	1142	3922	4831	3150	1768	1756	1497	6659	3724	11545	985	1265	1115	3908	12590	8434	814	517	854	1153	558	807	6962	1944	1608	1684	2406	3276	3845	435	841	917	1110	825	2036	1392	1583	4129	1197	2264	829	809	602
GGTTTTTCATATCATTGGTCGTGGTTGTAGTCCGTG	36	Yes	Mt_tRNA	Mt_tRNA	1823	1519	1598	1008	919	783	182	187	100	628	1107	1729	2085	863	832	4358	2196	672	814	200	690	1339	994	1348	457	269	749	242	658	482	1522	1738	812	883	1042	623	932	591	504	236	607	617	345	409	396
GCATTGGTGGTTCAGTGGTAGAATTCTCGCCTA	33	NO	NO_Annotation	NO_Annotation	1823	1302	1936	1021	812	1150	1049	846	468	2725	1917	3177	948	855	1254	3309	2935	1840	865	408	1027	456	319	239	1523	789	741	657	474	505	550	699	328	274	911	528	780	895	486	1084	1009	1311	1052	1186	896
GGTTCCGGCGGCGTCCGGTGAGCTCTCGCTGG	32	Yes	rRNA	28S-rRNA	1823	971	709	866	1237	680	657	542	322	535	835	1125	719	1344	1206	1496	1238	890	1559	644	1069	1123	1285	887	179	513	537	145	215	334	170	202	317	334	494	316	1290	413	720	1788	2088	1084	787	2047	2576
CGGCTCTTAGCGGTGGATCACTCGGCTC	28	NO	NO_Annotation	NO_Annotation	1817	1131	923	1357	1261	1280	1481	1305	1292	3270	1833	2043	685	965	1216	2182	1551	3809	998	659	1269	258	104	119	934	641	642	408	349	347	579	227	202	573	334	357	189	198	300	1316	624	1058	1051	1543	841
AGCTAGCTGCGAGAATTAATGTG	23	Yes	rRNA	45S-rRNA	1816	570	1141	583	599	526	679	656	505	285	398	476	1045	669	972	1925	973	731	897	577	690	551	407	423	434	545	1009	91	191	128	143	237	96	165	232	190	517	265	349	920	657	718	490	850	987
AGGATTGGCTCTAAGGGC	18	Yes	rRNA	28S-rRNA	1814	2358	1709	2275	3347	3268	3828	3644	4446	4448	4595	3577	5002	1427	3005	5815	3872	4657	4345	6644	4916	4978	3750	4021	4849	4213	4871	5621	5253	5866	7080	10850	9734	8540	8361	6632	6351	5308	6258	4273	10010	1741	5406	4627	3798
TTGTAAACCGGAGATGAAAACCTTTTTCCAAGGACACCA	39	NO	NO_Annotation	NO_Annotation	1814	1082	853	1309	1227	1009	698	865	616	226	353	1379	1341	1216	1364	1275	1117	589	1505	266	1385	278	263	225	174	399	679	1	0	0	186	614	337	1500	2631	2921	889	460	877	950	2449	3165	1786	1360	1619
CCCCTGTGGTCTAGTGGTTAGGATTCGGC	29	NO	NO_Annotation	NO_Annotation	1812	1616	1492	1512	1397	2348	1881	1333	1040	4550	4464	2421	901	1396	2437	2902	1780	3953	1705	1164	1745	415	244	160	3648	1512	1164	1324	493	667	3371	1058	886	1299	978	807	668	1184	660	2330	2110	5445	2397	2414	1333
GACTCTTAGCGGTGGATCACTCGGCC	26	NO	NO_Annotation	NO_Annotation	1810	1730	1066	1369	1345	1496	1256	1212	1172	5827	3144	3928	706	825	910	3448	3626	4928	812	523	1188	167	106	94	396	220	288	126	124	205	172	88	101	145	185	166	152	145	192	1582	958	1382	1600	1368	1042
CGGCCCACGGCCCTGGCGGAGCGCTGAGAAGACGGTCGAACTTG	44	Yes	rRNA	18S-rRNA	1810	720	835	1014	2153	1530	624	846	676	445	754	1784	1603	1994	673	612	1596	670	1866	264	2277	3576	3305	3093	174	664	780	1061	1729	1985	1389	1176	2256	1185	1936	1459	4007	2369	3289	4373	6351	3355	2055	4080	3865
TGTAAACATCCTCGACTGGAAA	22	NO	NO_Annotation	NO_Annotation	1810	2124	1126	1017	1016	956	1709	1379	1037	1296	1849	2976	1519	1958	4390	1912	1909	1135	1529	740	1650	134	130	122	201	276	363	226	102	189	283	645	349	312	547	612	445	319	448	1254	3535	4350	1852	2492	2525
TGAGGTAGTAGGTTGTGTGGTTT	23	Yes	miRNA	hsa-let-7b	1809	1911	1021	2139	1864	3061	960	877	669	10891	4065	3511	666	967	868	1961	3047	8017	621	962	1263	956	232	135	9030	3707	1921	961	179	411	3512	228	690	1319	1049	499	159	536	201	2623	976	2822	794	366	238
CCGGACACGGACAGGATT	18	Yes	rRNA	18S-rRNA	1807	1493	1138	1449	1323	1296	1797	1699	1105	1477	1449	1959	1294	1151	1459	1935	1788	2330	1702	1382	1944	1797	1589	1602	769	742	1035	1160	1300	1821	2996	2035	1659	1517	3187	3477	781	623	789	1951	9483	4598	2592	2096	2477
TGGGAGACCGCCTGGGGATACCGGGTGCTGTAGGCTT	37	NO	NO_Annotation	NO_Annotation	1803	1957	617	1521	2138	1405	3076	3290	2268	587	874	1248	1130	1534	1918	890	712	873	3286	1725	2918	1559	1568	1272	198	455	482	807	693	1644	924	725	2575	1987	2181	2287	2681	1972	2573	2414	4293	4282	3075	4168	4431
TATTGCACTTGTCCCGGCCTGT	22	Yes	miRNA	hsa-mir-92a-2;hsa-mir-92a-1	1799	1787	1156	1990	1923	2436	1393	1198	1147	2129	1879	2975	2181	2377	4983	2505	3584	4414	1079	1008	1239	352	176	190	4314	3347	2100	1455	527	762	3743	1181	995	1215	1274	1110	605	687	455	5642	3333	11690	1086	1366	1171
GAAAAAGTCATGGAGGCCATGGGGTT	26	Yes	Mt_tRNA	Mt_tRNA	1799	1146	673	1478	962	912	1604	1488	827	1105	2286	3065	1045	1217	2388	2145	1195	1474	2116	695	1948	611	723	534	392	281	535	388	246	500	663	1074	1056	1878	5484	5537	540	633	798	1057	4796	4106	3543	3212	4158
GATGGGAGACCGCCTGGGAATACCGGGTGCCGTAGGCTT	39	NO	NO_Annotation	NO_Annotation	1797	1411	685	1051	1184	918	1609	1588	1070	362	617	740	662	852	1026	556	473	564	1981	689	1576	1617	1312	1174	245	456	581	642	535	1064	663	536	1785	2000	2255	2331	1021	842	1220	1650	2836	2961	1862	2747	2666
GGTTCCATGTGAACAGCAGTTGAACATGGGTCAGTCGGTCCTGAG	45	Yes	rRNA	28S-rRNA	1797	389	583	509	2106	1411	368	571	907	189	270	405	1489	1801	455	154	372	236	735	192	1328	3668	1871	2155	988	1815	4870	4229	3149	3260	3585	1690	2354	3837	2426	1677	1214	1504	3310	1521	1236	1270	1593	1747	1407
CGCGACCTCAGATCAGACGTGGCGACCC	28	Yes	rRNA	28S-rRNA	1793	2149	1597	2238	2176	2133	2438	2314	1454	8082	3322	5946	1316	1108	1454	3566	5368	6518	1967	1786	3354	2653	2185	1960	2281	1307	1536	2326	2127	2757	6261	2625	2150	3416	4931	5132	1755	1879	1442	3706	7586	3778	3381	2351	1799
CTCGCTGCGATCTATTGAAAGTCAGCCCTCGACACAAGGGTTTGA	45	NO	NO_Annotation	NO_Annotation	1792	433	633	249	1155	1090	217	360	614	142	206	676	652	565	147	98	401	101	338	34	1055	67	36	22	342	869	1369	990	424	259	577	1016	223	911	1045	1397	1318	1227	1621	932	841	1385	2320	2059	1864
CGAAACGATCTCAACCTATTCTCAAACTTTAAATG	35	Yes	rRNA	28S-rRNA	1789	538	1334	340	357	307	245	261	190	287	255	466	805	390	433	1688	899	430	588	338	507	352	382	339	322	411	707	85	146	96	186	485	112	123	175	97	665	266	464	584	319	192	199	429	339
CCTACTTGGATAACTGTGGTAATTCTAGAGCTAATACATGC	41	Yes	rRNA	18S-rRNA	1783	870	818	732	1395	1154	653	1072	1303	182	424	1042	968	907	447	257	496	228	1118	204	1787	179	161	130	332	754	859	1089	750	577	864	2066	428	1207	1410	1973	3241	2345	2892	775	1155	1489	1700	2489	1535
CGCGACCTCAGATCAGACA	19	NO	NO_Annotation	NO_Annotation	1783	1351	927	1713	1693	1918	3941	2941	2406	2624	2294	2472	929	1051	2151	2257	2269	2664	2336	1566	1997	1581	1288	974	1501	2053	2124	2625	873	1924	3070	1510	6630	5253	6958	9271	610	942	1564	1922	3229	3278	2981	2737	1917
CAGGGATTGTGGGTTC	16	Yes	tRNA	tRNA-Arg-CCT	1782	1877	897	6048	3149	1984	5267	5169	4548	167	270	349	845	1652	2489	952	620	563	2065	809	2739	4003	4043	4708	39	70	75	1603	910	2133	1297	1659	3272	2510	1992	3213	1880	1044	2988	1532	2039	4798	717	668	544
CTTTCAGTCGGATGTTTACAGT	22	NO	NO_Annotation	NO_Annotation	1771	1631	970	1015	1028	913	1215	1023	866	1002	783	1342	1104	864	2307	925	1156	816	773	486	975	137	75	59	4172	3081	1829	1058	381	718	4111	1581	747	1199	1475	1633	1323	955	860	2488	2383	7172	953	924	1013
TAGGATGGGTGTGATAG	17	NO	NO_Annotation	NO_Annotation	1767	1344	456	2469	1862	1702	1381	1478	1117	300	704	1064	1418	1996	4650	1530	902	676	1810	1256	1948	211	115	88	343	674	1107	874	299	477	380	767	431	2292	1708	2409	601	430	897	493	1090	1692	1457	1662	1832
CGCGGGACATGTGGCGTACGGAA	23	Yes	rRNA	28S-rRNA	1764	1764	980	1264	1314	1046	1758	1705	1161	838	1767	2294	1056	1453	1904	1903	1842	1585	2089	1136	1631	1315	1405	1375	1041	1031	1601	1743	1642	1940	1463	1024	1677	2301	2347	2329	4497	2546	3380	1369	2538	2294	1467	2286	2214
TCCCTGTGGTCTAGTGGTTAGGATT	25	NO	NO_Annotation	NO_Annotation	1752	1401	1545	1593	1462	3173	1602	1105	1061	8536	5787	1976	985	1477	2305	3912	1741	6764	954	1009	1253	215	102	157	1971	739	522	444	147	171	1307	241	187	407	242	108	149	267	225	3779	2085	5329	1370	970	516
TAATACTGCCGGGTAATGATG	21	Yes	miRNA	hsa-mir-200c	1751	1177	911	1138	1294	1170	886	768	653	2807	1767	2330	649	984	1008	1795	2822	4005	774	506	698	435	121	93	3360	1299	893	874	353	556	2244	227	143	512	439	330	163	339	170	895	430	830	487	522	365
GCATTGGTGGTTCAGTGGTAGAATTCTCGCCTGC	34	Yes	tRNA	tRNA-Gly-GCC_5_end	1750	1814	1101	1060	783	918	540	577	330	1867	912	1369	446	415	568	1543	1445	2022	397	204	451	490	392	248	1512	476	480	277	204	342	768	339	335	257	414	213	547	434	263	611	482	688	542	510	399
CACGGCCCTGGCGGAGCGCTGAGAAGACGGTCGAACTTG	39	Yes	rRNA	18S-rRNA	1749	955	894	893	1269	962	1165	1098	681	1483	2677	4050	926	1053	896	2650	2845	1581	2358	915	1932	6543	6694	6986	519	749	1063	2099	3958	5180	3736	3677	6788	766	1050	816	5207	3238	4324	2039	3855	1940	1095	2204	2226
GAGCGCTGAGAAGACGGTCGAACTTG	26	Yes	rRNA	18S-rRNA	1741	1099	889	1082	1861	1881	1998	1929	1660	3255	3992	3264	2473	1195	1449	5121	3800	4443	3521	4410	3582	10695	9400	9570	620	687	798	2145	5944	4494	2668	2822	6020	933	1387	976	4475	2989	4002	3928	7599	1942	2277	2789	2584
TAATACTGCCTGGTAATGATGA	22	Yes	miRNA	hsa-mir-200b	1741	2650	2029	1113	1112	1355	333	372	217	8531	3926	6494	612	732	677	3293	5812	4903	551	434	891	572	245	226	5209	1174	1425	912	426	621	2713	443	227	406	713	321	503	1201	447	770	903	1200	764	328	497
TGCAACGAACCTGAGCCACTGA	22	Yes	miRNA	hsa-mir-891a	1741	828	1971	943	694	718	143	149	70	540	1008	791	1166	687	616	1672	644	563	217	271	467	745	731	824	1725	943	1266	317	365	467	1091	481	345	346	222	182	637	627	546	1075	1837	921	906	294	395
AACAGCAGTTGAACATGGGTCAGTCGGTCCTGAG	34	Yes	rRNA	28S-rRNA	1733	1480	678	1648	2585	2146	3661	3114	3404	2810	1785	1471	2857	1323	2345	1877	1646	3352	3521	4709	3121	3311	2052	1815	2788	3069	2831	2998	2947	2885	2949	3374	4839	4426	3053	2457	1838	1931	3171	3568	3105	1454	2834	3247	2268
GGCTGGTCCGAAGGTAGTGAGTTATCTCAATTGAAAAA	38	NO	NO_Annotation	NO_Annotation	1726	1169	286	476	443	304	1644	1681	1290	208	384	668	1063	1535	2328	163	86	181	724	305	492	26	24	27	58	163	266	94	28	29	52	101	141	615	330	385	28	32	70	284	426	818	710	855	660
TTCAAGACGTCAAGAAGCTGGACACCCTCC	30	Yes	piRNA	piRNA	1723	736	650	1929	1677	2226	1384	1041	628	448	779	880	626	1186	2058	843	254	680	2115	1169	1872	398	154	169	779	1026	903	1430	425	488	4854	3868	3041	1706	1408	1391	843	1053	527	726	1155	1922	766	1250	868
TCTCGCGCCGGGCCGT	16	Yes	rRNA	28S-rRNA	1723	447	1258	956	1244	1462	931	1065	1097	449	919	809	720	600	574	1152	888	1583	419	677	384	2260	1472	1495	702	677	631	779	712	968	261	395	422	612	611	437	281	302	381	793	830	553	620	567	479
TTCAAGTAATCCAGGATAGGCG	22	NO	NO_Annotation	NO_Annotation	1720	737	353	440	209	256	107	122	87	868	392	533	345	125	512	1398	1356	416	85	61	131	228	15	10	2221	259	99	96	18	90	490	141	123	36	94	52	134	88	43	1354	1365	3621	122	106	95
TCTCGCGCCGGGCCG	15	Yes	rRNA	28S-rRNA	1718	502	1679	996	1014	987	1067	1398	1584	401	1090	1039	832	859	664	1109	887	1199	347	529	295	2325	1265	1423	394	319	322	695	552	791	156	224	290	444	341	193	181	233	235	733	801	521	455	622	617
TTGGTCGTGGTTGTAGTCCGTGCGAG	26	Yes	Mt_tRNA	Mt_tRNA	1714	1173	621	1730	1397	1092	1436	1468	915	858	1649	2328	809	948	1627	2704	1500	1228	2018	926	1848	358	441	430	244	259	541	371	318	491	293	405	496	1005	1327	1283	772	416	736	784	2015	2412	2191	1852	2322
AAGACGGTCGAACTTG	16	Yes	rRNA	18S-rRNA	1712	1525	1394	1291	2015	2404	2516	2159	2037	2571	4373	3786	2317	1077	1829	3865	3482	2694	4410	5421	4504	22592	21796	24519	1100	1118	1634	5430	14572	11188	6410	8051	12471	1637	2440	1558	12974	7698	8838	2568	6131	1571	2147	2676	2279
GGGAATACCGGGTGCTGTAGGCG	23	NO	NO_Annotation	NO_Annotation	1710	595	273	387	187	169	258	218	163	192	212	271	128	99	188	1264	510	152	257	134	251	2011	375	285	194	51	79	89	122	215	74	117	152	134	243	261	716	325	402	214	686	531	329	408	543
ATGACCTATGAATTGACAGACA	22	Yes	miRNA	hsa-mir-215	1705	1581	735	242	142	152	1264	1195	1007	147	353	547	237	345	929	169	115	167	1134	634	1094	103	49	48	58	81	92	183	41	52	125	214	111	1187	1246	1656	145	122	185	539	1343	2402	325	315	303
TTTCTTGTTGACTCTACTCTGACTTAGGGC	30	Yes	lincRNA	lincRNA	1703	1047	917	1090	1168	1409	945	546	445	512	1185	1699	313	515	907	1212	438	599	1410	913	1401	124	35	45	60	156	194	435	130	160	758	955	430	421	581	559	1349	1406	557	562	1324	1628	1068	1078	1091
ATGGGAGACCGCCTGGGAATACCGGGTGCCGTAGGCTT	38	NO	NO_Annotation	NO_Annotation	1702	1459	631	1434	1862	1287	1916	2074	1507	393	652	943	728	1034	1184	684	538	632	2273	932	1995	1331	1330	1094	151	403	491	547	437	958	545	399	1576	1776	2072	2116	1259	1013	1373	1859	3204	3242	2370	3121	3347
TGTAAACATCCCCGACTGGAAA	22	NO	NO_Annotation	NO_Annotation	1701	1265	604	1298	1060	952	1943	1778	1218	1431	1101	1416	1366	2092	4446	1019	1285	1615	1409	722	1105	83	44	37	526	544	478	254	62	155	616	307	266	604	688	790	119	178	251	2223	2450	4447	1567	2234	1988
AGTCGGTAGAGCATGGGACTCTTAATCCCAGGGTCGTGGGTT	42	Yes	tRNA	tRNA-Lys-CTT	1700	1131	485	2247	1348	959	849	1041	1081	21	21	43	638	963	1014	107	100	95	583	90	837	884	903	1121	11	14	41	159	103	166	190	540	682	260	324	339	251	120	499	183	437	1308	209	197	147
CCGACTTAGAACTGGTGCGGACCAGGGGAATCCGACTGTTT	41	Yes	rRNA	28S-rRNA	1699	428	1041	409	1588	1390	236	364	792	292	214	890	1711	688	246	400	1038	350	456	172	1273	622	513	659	997	1651	2205	1462	1714	1245	1060	1889	562	1854	2107	2212	2411	1469	1821	1723	1812	980	1867	1644	1507
TTAATTCCGATAACGAACGAGACTCTGG	28	Yes	rRNA	18S-rRNA	1694	712	1083	395	530	470	445	458	415	839	705	788	1052	526	622	2620	1226	1167	971	937	832	1818	1327	1435	1174	1017	1522	542	1195	655	1102	1379	546	659	700	505	2644	1181	1911	1374	1005	412	533	748	808
TCCCACATGGTCTAGCGGTTAGGATTCCTGGTG	33	NO	NO_Annotation	NO_Annotation	1690	384	449	298	133	160	138	104	64	416	397	489	174	116	151	1584	1103	253	98	40	120	1477	143	113	2138	164	144	145	169	191	187	321	40	52	155	106	631	385	247	45	92	74	90	97	87
CGATCTCGTCTGATCTCGGAAG	22	Yes	rRNA	5S-rRNA	1687	1001	518	1855	1467	1263	3769	2979	1952	1130	2015	1343	945	1437	2166	1429	1150	2064	2744	1652	1639	133	78	87	123	98	101	97	252	111	84	101	215	150	122	84	116	70	155	3358	3806	5442	2693	4002	2854
AAGGATTGGCTCTAAGGGC	19	Yes	rRNA	28S-rRNA	1685	2193	1297	2083	3492	3321	4041	3805	4634	4736	4264	3169	4353	1227	2738	4300	3078	4909	4099	7337	4685	3616	2194	2285	5334	4915	5213	5883	4941	5646	7329	11219	11299	9526	9290	7566	5229	5175	6581	5096	10691	1692	5907	4656	3679
GCATTGGTGGTTCAGTGGTAGAATTCTCGCCTC	33	Yes	tRNA	tRNA-Gly-CCC_5_end	1684	1397	1554	1139	917	914	2408	2172	1214	594	695	1277	476	471	777	1417	1330	760	531	210	467	305	208	139	667	709	828	1114	677	770	1058	1648	591	813	1950	1413	1148	1006	615	464	775	870	868	1364	723
GCATTGTGGTTCAGTGGTAGAATTC	25	NO	other	other	1683	2556	1322	1376	1764	1609	1416	2471	2071	4245	2109	5042	663	1077	1096	2893	2396	1970	1097	971	1909	1171	769	807	4460	1972	1898	2414	2158	3151	4077	2016	1206	2089	2375	2399	14731	4675	5154	913	1569	1775	3044	2143	1544
CTCGTACGACTCTTAGCGGTGGAT	24	Yes	rRNA	45S-rRNA	1682	1969	638	671	716	559	1173	1110	889	2269	943	1277	387	475	498	1027	1385	1729	762	550	791	284	233	242	1036	469	602	402	396	323	647	311	189	421	510	528	383	353	471	865	890	1183	705	775	588
GGTAGCGTGGCCGAGT	16	Yes	tRNA	tRNA-Leu-AAG_5_end;tRNA-Leu-TAG_5_end	1678	2386	778	855	672	843	755	628	585	1263	822	480	268	390	647	743	435	552	322	182	488	204	166	187	208	55	73	75	63	104	83	75	105	60	110	133	70	84	103	302	376	684	448	335	306
ACGAAAGTCGGAGGTTC	17	Yes	rRNA	18S-rRNA	1677	1781	1782	1143	1146	1129	1002	1078	1092	4066	5000	6751	2096	1525	1313	6678	7956	4408	1095	872	1093	2835	3037	3343	1112	804	856	989	1724	1641	1187	1014	1386	609	920	586	1948	1062	951	3245	2625	1532	1478	1327	1601
TCGCTGCGATCTATTGAAAGTCAGCCCTCGACACAAGGGTTTGA	44	NO	NO_Annotation	NO_Annotation	1676	498	632	307	1061	1038	359	552	849	91	179	648	502	480	175	109	326	72	421	49	1182	38	15	16	152	378	703	544	169	143	333	576	175	590	757	1124	635	557	857	773	777	1455	1580	1337	1256
GAGACCGCCTGGGAATACCGGGTGCTGTAGGCTC	34	NO	NO_Annotation	NO_Annotation	1675	2387	1076	1196	1914	1465	2104	2194	1554	560	1001	1559	984	1094	1604	2173	1723	913	1486	719	1449	403	666	452	151	192	315	246	305	486	393	416	436	306	895	893	1767	1193	1351	2099	5548	4458	3102	3583	4340
GCTGAGAAGACGGTCGAAC	19	Yes	rRNA	18S-rRNA	1675	2033	684	1156	1071	1164	1454	1369	1012	2632	1663	1182	943	587	808	2131	1137	2058	1437	1500	1421	912	847	846	2258	778	1037	603	807	544	811	721	898	784	687	695	934	551	930	1234	1381	1029	1299	1231	868
ATCATTGGTCGTGGTTGTAGTCCGTGCGAG	30	Yes	Mt_tRNA	Mt_tRNA	1673	2976	915	1037	902	742	749	743	457	567	1266	1730	1073	969	1284	5248	2601	1068	1108	471	984	318	248	255	195	254	494	251	435	338	322	466	209	587	777	727	907	439	578	475	1040	1484	1028	971	1201
GGCCCTGGCGGAGCGCTGAGAAGACGGTCGAACTTG	36	Yes	rRNA	18S-rRNA	1670	745	785	1263	1576	1369	1532	1420	754	2549	5092	4542	1194	1128	1335	5255	4543	3142	2937	1760	1930	11022	10654	11458	628	1015	1339	2353	4058	4271	3757	3068	4838	1260	2072	1610	3526	3405	3653	2412	4936	2351	1116	2121	2017
TCCTAGAAGACTGACTCTTTGCTGCTGCCC	30	Yes	piRNA	piRNA	1670	763	608	2081	2327	2814	2098	1624	1275	588	952	1351	970	2346	3893	1319	532	1048	1576	1312	1589	234	156	138	691	1076	895	842	350	294	2967	2125	1668	1041	681	678	956	1111	493	1452	1854	3564	1382	1867	1274
CTGGGGATTGTGGGTT	16	Yes	tRNA	tRNA-Arg-CCG	1669	1883	809	1563	829	661	1226	1157	925	135	193	232	464	695	967	1020	700	707	766	263	1229	4253	4306	4785	15	33	36	799	431	1629	566	531	2145	776	714	974	1008	738	2005	725	1329	2645	329	266	290
AGTTGGTCCGAGTGTTGTGGGT	22	Yes	other	DNA	1668	1967	1009	1893	1883	1930	1629	1575	1222	11550	4561	6181	1113	1202	1865	2840	6140	6539	1109	654	1061	670	389	296	1714	590	487	730	409	853	3112	364	2025	518	522	487	283	434	304	8536	4370	7845	1823	1598	1288
AGACGTGGCGACCCGCTGAAT	21	Yes	rRNA	28S-rRNA	1666	1436	1412	1612	1905	1732	2167	1941	1669	3227	3287	4371	2211	1007	1436	5337	4646	4737	2630	2456	2455	3691	4064	3770	1730	1261	1514	1648	2304	1977	1605	2156	1678	1665	1954	1386	5370	3117	3037	2954	4536	2373	2192	3003	2437
AGCCGACTTAGAACT	15	Yes	rRNA	28S-rRNA	1666	2455	1827	2161	2952	3068	4455	3539	4531	2382	2540	2638	3226	1073	3092	2838	2415	2860	4254	5872	4785	905	636	685	2420	2074	2749	2643	1968	1967	1746	6471	2280	3216	3511	3852	4271	2850	3509	2759	6427	2123	3925	3758	3525
GCAGCCGACTTAGAACTGG	19	Yes	rRNA	28S-rRNA	1665	1763	1801	1392	2184	2016	2534	2170	2730	2025	2002	1799	3092	849	1977	3392	2283	2003	2704	4101	3074	1193	901	1035	3019	2490	2958	2385	1886	1558	1659	4533	2504	3407	2960	2963	3876	2481	3545	1878	3893	844	2481	2728	2197
ATTGGTCGTGGTTGTAGTCCGTG	23	Yes	Mt_tRNA	Mt_tRNA	1664	928	493	1519	1175	1005	1220	1251	835	750	1356	1550	918	1285	2188	1978	1001	1122	1585	880	1348	459	308	293	321	331	683	416	298	410	305	310	606	1891	1670	1827	390	264	486	946	1832	2772	2035	1814	2222
TGGGAGACCGCCTGGGAGTACCGGGTGCTGTAGGCTT	37	NO	NO_Annotation	NO_Annotation	1663	1874	515	1356	1819	1242	2753	2908	2103	492	861	1170	956	1476	1742	798	711	874	2917	1556	2709	1449	1462	1151	154	379	455	742	668	1370	826	607	2411	1816	2033	2126	2329	1834	2293	2440	4232	4021	2945	4063	4255
TCCCATATGGTCTAGCGGTTAGGATT	26	Yes	tRNA	tRNA-Glu-TTC_5_end	1663	1678	1943	763	570	1675	726	434	489	3363	2969	1188	526	737	1175	1458	601	2177	544	423	836	147	111	72	2922	800	441	413	167	228	1027	163	105	154	211	193	92	355	153	954	389	911	474	396	183
CGGAGGAGAAGAAACT	16	Yes	rRNA	28S-rRNA	1661	1470	1114	721	843	945	852	806	1103	1761	2085	2028	719	789	644	1928	4352	3892	654	799	710	1554	751	924	1663	1161	981	441	356	412	308	155	342	617	811	407	333	295	185	744	701	578	1002	820	886
GCATTGTGGTTCAGTGGTAGAATC	24	NO	NO_Annotation	NO_Annotation	1660	1743	1542	1261	1334	2587	1417	1343	1056	4586	2778	1490	741	1067	1408	2503	1107	2315	558	610	1134	92	72	75	1070	340	380	217	95	176	490	188	104	179	194	169	181	134	142	1103	434	731	1355	676	606
AGAACGAAAGTCGGAGGTTCGAAGACGATCAGAT	34	Yes	rRNA	18S-rRNA	1660	1481	1413	688	982	1001	1004	1064	1065	5055	6617	5882	1170	1039	650	4919	6956	5980	869	740	853	4505	3579	4047	3504	1647	3204	1317	2888	2769	2723	922	1480	1815	1875	996	2925	2138	2462	2323	1796	1352	1131	906	1070
TCGGAACCTGCAGACACTCGTG	22	Yes	piRNA	piRNA	1657	1028	676	1584	1232	1495	826	700	513	270	505	505	844	1368	2623	653	190	351	1108	640	1165	238	120	125	358	561	752	498	158	255	1631	1277	1170	808	576	588	627	652	665	553	902	1203	877	1133	1024
GAATACCGGGTGCTGTAGGCG	21	NO	NO_Annotation	NO_Annotation	1654	498	296	510	224	194	244	224	158	120	180	218	144	91	187	1080	387	105	296	130	283	868	139	101	210	42	72	66	84	144	76	130	93	96	254	250	497	214	278	138	424	378	213	345	417
AACCCGTAGATCCGATCTT	19	Yes	miRNA	hsa-mir-99a	1648	2175	1145	1405	1857	1418	1923	1563	1863	4408	3394	7075	925	1683	929	4728	11234	8798	669	509	806	342	140	237	1924	758	594	983	883	1377	942	172	236	203	413	215	174	268	174	3497	1513	3016	1057	1031	604
TCGGCCCACGGCCCTGGCGG	20	Yes	rRNA	18S-rRNA	1646	475	526	770	1228	650	1008	987	687	117	195	253	1042	1381	1729	1014	414	434	1426	648	796	649	680	571	156	626	902	197	128	202	211	128	356	422	460	408	452	194	607	1628	1769	1802	911	2668	2316
CGGTGCGCCGCGACCGGCTCCGGGACGGCTGGGA	34	Yes	rRNA	28S-rRNA	1643	617	695	1362	1829	1294	1353	1239	758	736	1599	1252	1424	1870	2132	1630	1216	1474	3110	1638	1769	1196	1283	1012	381	1010	1256	914	981	1345	600	369	1081	1718	1209	1119	1615	1038	2220	2453	3566	2338	1777	3738	4121
TGGGGGACCGCCTGGGAATACCGGGTGCTGTAGGCTT	37	NO	NO_Annotation	NO_Annotation	1642	1787	517	1405	1926	1282	2686	2884	2057	454	819	1094	969	1429	1677	733	697	695	2987	1459	2546	1445	1326	1025	163	384	473	731	714	1403	839	574	2161	1733	1902	2015	2238	1762	2212	2205	3866	3914	2689	3625	3884
TTTGTTCGTTCGGCTCGCGTGG	22	NO	NO_Annotation	NO_Annotation	1641	742	421	768	345	453	134	155	115	3388	1388	2226	139	180	215	4499	4541	1615	173	102	214	1601	148	89	3927	347	371	156	107	217	266	62	104	214	205	123	237	326	171	246	233	406	234	139	140
TAAACGTGGAATTCTGGGCATGCAGCTC	28	Yes	piRNA	piRNA	1640	878	780	1603	1302	1752	1500	1174	826	379	709	1097	615	1115	1989	1031	304	624	1275	689	1379	236	92	107	1101	1677	1691	744	187	235	3908	4082	1624	1082	1227	1073	1545	1608	857	750	1279	1735	1385	1832	1546
GACTCTTAGCGGTGGATCACTCGGCTCGTGCG	32	Yes	rRNA	5.8S-rRNA	1637	1066	771	1005	1295	954	1311	1224	1005	1395	1359	1715	738	789	905	1819	1585	1576	1322	806	1150	619	470	352	371	368	398	321	415	380	343	231	422	443	365	275	446	400	572	1698	1515	1590	1054	1945	1530
GTCTACGGCCATACCACCC	19	Yes	rRNA	5S-rRNA	1636	1243	1183	3087	1959	1398	2572	2480	1229	326	768	1367	876	881	1547	961	666	487	3123	1054	2887	1263	1659	1220	255	406	564	695	822	1433	879	986	1003	1322	3861	3920	1777	1078	1202	857	6608	4364	2925	3618	4376
GAACATGGGTCAGTCGGTCCTGAG	24	Yes	rRNA	28S-rRNA	1634	1728	840	1646	2911	2498	3670	3422	4210	3442	2488	1901	3341	1486	2490	2763	1918	4592	3807	5758	3777	4736	2982	2977	4839	3638	4331	4446	4927	4090	5605	4818	7099	6447	4617	3476	2362	2709	4507	4527	4879	1644	3684	3963	2881
GCCCGGCTAGCTCAGTCGGTAGAGCATGAGAC	32	Yes	tRNA	tRNA-Lys-CTT_5_end	1631	1242	1685	700	678	925	1497	546	481	2379	2725	2332	570	723	1027	1294	1368	2519	357	240	502	460	220	152	2292	846	558	457	322	396	648	122	180	147	169	110	316	382	240	868	342	1033	771	769	399
AGGGCTGGGTCGGTCGGGCTGGGGCG	26	Yes	rRNA	28S-rRNA	1630	394	702	886	804	786	612	551	296	482	1101	643	1427	1571	2551	1277	593	887	1252	1021	1168	1179	925	590	223	527	537	462	426	679	371	180	628	982	760	524	600	346	469	1918	1555	1433	553	792	852
CGACTCTTAGCGGTGGATCACTCGGCGC	28	NO	NO_Annotation	NO_Annotation	1630	2559	1445	855	710	945	625	586	470	4647	1848	2472	365	350	398	2275	1498	2495	434	236	818	92	84	77	773	194	178	141	128	138	161	130	51	72	88	85	288	232	227	423	314	427	628	688	469
TGGGAATACCGGGTGCTGTAGGC	23	Yes	rRNA	5S-rRNA	1627	1312	883	1538	1456	1123	2083	1908	1231	473	705	693	882	1252	1863	1158	838	997	2193	1166	1573	807	700	577	274	558	636	469	392	494	636	451	1157	1768	1429	1706	1484	979	1397	1760	2590	2607	1536	2819	2536
AAGGGCTTAGCTTAATT	17	Yes	Mt_tRNA	Mt_tRNA	1624	840	571	2306	1375	1224	1166	1041	646	449	1230	1153	1254	1098	2397	1430	637	671	964	322	1012	637	1027	741	123	224	605	509	410	669	448	1690	687	2184	5089	4806	701	550	667	510	2722	1952	1258	1085	1392
AAGACGTTAGGTCAAGGTGTAGCCCATGA	29	Yes	rRNA	12S-rRNA	1624	1026	496	1207	927	718	1271	1221	763	359	594	732	368	457	965	906	476	616	1376	604	1252	156	141	115	94	250	336	465	288	372	156	301	188	697	898	770	375	302	533	571	1065	1344	869	986	1305
GACTCTTAGCGGTGGATCACTCGG	24	Yes	rRNA	5.8S-rRNA	1624	2057	559	1197	1105	1070	1609	1391	1396	1506	1675	1233	1281	1217	1695	1598	1156	1437	1208	1039	1123	538	275	283	1189	680	630	344	463	352	612	287	641	363	274	262	428	446	550	1257	900	1111	1461	1719	1066
TCCCACATGGTCTAGCGGTTAGGATTCCTGGTTTT	35	Yes	tRNA	tRNA-Glu-TTC_5_end	1624	1434	1293	719	729	827	1098	958	638	2849	594	2424	680	589	353	1416	2374	1293	461	210	702	670	321	334	3972	1194	1469	886	877	913	604	910	115	857	1297	1122	1765	1658	923	526	349	567	860	437	220
GGTGCTGTAGGCTTC	15	Yes	NO_Annotation	NO_Annotation	1624	2228	1213	1012	1276	1278	1835	1716	1514	991	1243	1528	638	484	911	1287	1224	1044	1293	1108	1476	365	421	332	1027	579	728	584	611	623	528	621	542	692	1489	1724	1855	1142	1557	1047	3135	2428	2227	1976	2664
AGGAGTGGAGCCTGCGGCTTA	21	Yes	rRNA	18S-rRNA	1622	684	618	1810	1763	1512	2142	1961	1785	1792	1235	936	1961	1680	2361	1380	866	2738	2257	2372	1994	1267	1102	889	352	573	605	528	626	594	1042	603	1376	996	612	660	357	285	458	3911	2991	2474	1664	2126	1679
ATTGATCATCGACACTTCGAACG	23	Yes	rRNA	5.8S-rRNA	1620	1480	890	1328	1080	918	2404	2006	1366	680	1243	1841	745	936	1575	1451	976	1123	2077	1173	2000	853	739	723	524	745	851	969	987	1146	1434	1297	1263	1710	1892	2400	1792	1346	1572	1257	2771	2381	1769	2885	2292
CACTAGATTGTGAGCTCCTGG	21	Yes	miRNA	hsa-mir-28	1613	1017	486	791	760	550	711	706	514	1233	1059	1610	648	932	1929	776	1342	1282	561	268	479	550	248	229	1145	589	624	503	259	390	733	258	484	634	560	612	213	198	227	1376	2113	3090	1075	1121	1232
GGAGACCGCCTGGGAATACCGGGTGCTGTAGGCTA	35	NO	NO_Annotation	NO_Annotation	1610	2034	794	1117	1795	1497	2657	2535	1941	488	945	1167	894	1252	1637	1556	1246	930	1780	985	1713	335	442	253	96	181	237	290	191	426	318	261	628	442	624	730	948	702	782	2245	4989	4634	3497	4152	5733
TTTGACTGGGGCGGTACACC	20	Yes	rRNA	28S-rRNA	1607	619	1042	1017	1765	1185	685	809	876	855	734	1125	2789	1457	1477	2169	1420	1354	1397	1336	1225	777	702	641	513	936	1199	363	466	337	344	448	297	518	429	311	952	482	764	2593	1224	664	815	1296	1536
ACATTGATCATCGACACTTCGAACGCACTTGCGGCCCCGGG	41	Yes	rRNA	5.8S-rRNA	1607	937	500	1200	1186	936	2129	2172	1911	119	314	519	750	1171	1617	376	326	302	1516	801	1417	360	165	152	651	1651	2344	1524	780	812	1526	1675	838	2680	2184	2711	1440	1167	1775	516	1004	1298	1034	1534	1111
AGTGGGTTATCAGAAC	16	Yes	other	misc_RNA	1605	2218	1383	905	1036	524	344	308	223	3015	1605	4439	703	849	1257	963	1809	773	618	359	863	680	534	1002	3261	264	709	750	639	925	5607	348	478	356	481	511	1279	754	982	1541	1430	1786	413	360	506
GACTCTTAGCGGTGGATCACTCGGCTCGTGCGT	33	Yes	rRNA	5.8S-rRNA	1603	1454	957	976	887	830	932	899	712	1752	1591	1860	698	577	747	1864	1584	1918	984	402	961	636	785	616	477	320	353	340	410	447	590	312	173	322	783	643	508	392	477	973	2221	1354	1201	1321	1121
TCGGTAGAGCATGGGACTCTTAATCCCAGGGTCGTGGGTT	40	Yes	tRNA	tRNA-Lys-CTT	1603	1389	514	2572	1408	1047	2210	2367	2211	74	102	134	573	1009	1287	264	239	193	1653	361	2216	2426	2795	3026	19	43	47	734	427	1238	1185	2163	3210	847	791	1304	1282	1067	3420	735	1122	2609	445	328	235
AGTCGGTAGAGCATGAGACTCTTAATCTCAGGGTCGTGGGTT	42	Yes	tRNA	tRNA-Lys-CTT	1601	1099	483	1806	1017	717	656	794	796	19	33	59	602	938	896	163	186	132	473	88	673	332	355	482	8	15	10	101	42	109	125	303	360	165	183	233	109	84	273	384	647	1844	259	238	203
GATGGGAGACCGCCTGGGAATACCGGGTGCTGTAGGCGT	39	NO	NO_Annotation	NO_Annotation	1598	2522	1130	693	729	740	1015	968	583	359	576	944	361	350	445	565	456	335	1242	322	1238	619	716	521	113	137	215	254	220	472	227	428	525	484	1213	1167	1582	1078	1037	684	2443	2098	1472	1929	2391
GATGGGAGACCGCCTGGGAATACCGGGTGCTGTGGGCTT	39	NO	NO_Annotation	NO_Annotation	1592	1357	612	916	1034	800	1462	1405	1012	296	502	660	555	704	917	488	418	488	1685	635	1336	1099	950	728	119	294	380	469	330	740	423	364	1283	1408	1562	1551	677	571	794	1435	2389	2455	1574	2281	2267
AAGACGGACCAGAGCGAAAG	20	Yes	rRNA	18S-rRNA	1592	436	767	469	553	509	370	430	395	637	579	486	1311	745	916	1794	852	1177	847	674	611	1661	1764	1681	455	590	800	240	408	344	354	314	475	362	308	155	375	257	473	1328	996	714	553	605	672
TCTTCTCGGAGCTGCTGTCCAACCTGTACT	30	Yes	piRNA	piRNA	1589	532	681	2109	2450	2884	1487	1027	795	294	514	741	805	1778	2782	1081	317	652	1458	1210	1543	158	59	62	750	1361	1358	1016	254	197	2710	2481	1332	696	452	417	1271	1431	777	542	647	1234	466	741	457
CCTCTGGCATGTTGGAACAATGTAGGTAAGGGA	33	Yes	rRNA	28S-rRNA	1588	1642	935	2027	3414	3264	4338	3753	4753	4636	3635	2341	4201	1928	3205	3331	2093	5628	4505	7396	4699	1007	677	585	1296	1675	1694	1457	1004	1423	1636	2557	4402	3467	2305	2087	1261	995	1567	6851	7244	1966	5391	4995	3639
CGCGGCGGGGCGCGGGACATGTGGCGTACGGAAGACCCG	39	Yes	rRNA	28S-rRNA	1583	554	507	527	833	494	364	354	286	297	353	479	657	1190	865	829	839	799	773	364	504	697	638	507	219	736	589	112	267	251	120	103	187	443	336	227	1085	364	819	1386	727	629	356	823	1097
CCGTAGCGGTCCTGACGTGC	20	Yes	rRNA	28S-rRNA	1582	718	1574	599	651	587	391	381	418	785	740	835	839	389	526	2057	1415	857	610	635	610	496	441	548	457	428	635	194	254	229	314	472	167	219	213	169	342	221	292	781	986	441	588	737	753
AACCCGTAGATCCGATCTTGTGAA	24	NO	NO_Annotation	NO_Annotation	1582	1252	528	1275	894	669	877	864	543	868	1425	1195	1347	1922	3462	990	484	955	975	451	807	246	173	202	305	312	414	254	106	231	419	479	702	1044	898	1004	199	187	251	1724	3976	4956	3580	4173	4025
TGGGGGGCCCAAGTCCTTCTGATCGAGGCC	30	Yes	rRNA	28S-rRNA	1580	1616	764	909	859	744	1335	1334	760	433	658	963	839	1165	1872	678	589	731	1451	725	1135	834	841	692	333	497	706	638	451	690	1053	803	1464	982	1424	1432	1019	899	983	1175	3142	3082	2462	3263	2568
AGACGAATTTTTGAGCGGG	19	Yes	lincRNA	snRNA;lincRNA	1579	1079	568	260	205	165	735	699	428	404	1002	950	568	692	1415	1274	701	531	471	169	398	1287	1364	1250	58	79	187	537	706	1271	141	171	455	237	285	365	379	257	476	1076	2807	3100	800	776	913
CGTGGCGACCCGCTGAATTT	20	Yes	rRNA	28S-rRNA	1578	783	1162	557	620	601	455	516	465	748	858	880	870	497	619	2501	2002	1334	747	813	624	553	552	514	457	594	828	228	254	248	222	301	205	281	418	240	609	393	461	964	1225	627	614	961	1096
GCATTTGTGGTTCAGTGGTAGAATTCTCGCCC	32	NO	NO_Annotation	NO_Annotation	1576	2279	1586	879	1211	1339	891	629	440	7086	8074	8392	502	714	565	2719	4638	3722	368	264	543	321	205	186	3128	859	854	585	644	674	208	172	73	228	512	271	576	681	319	820	629	1123	706	382	249
TGTAAACATCCTCGACTGGA	20	Yes	miRNA	hsa-mir-30a	1576	1602	807	915	920	790	1611	1359	1065	1139	1099	1632	979	1400	3017	953	1205	1055	1300	791	1440	117	70	57	377	233	286	214	109	180	324	351	179	211	394	465	231	242	232	893	1792	2689	1090	1331	1362
GGGAATCCGACTGTTTAATT	20	Yes	rRNA	28S-rRNA	1574	1109	768	1397	2082	1760	2239	1789	2153	720	704	597	2122	1089	1823	1735	1103	1234	2285	2985	2273	112	137	117	1045	1834	2283	975	729	511	418	793	223	1168	774	1082	1173	659	1567	957	1431	710	1107	1989	1653
TTGATGGTAATTGAAAGAGCTTTTTGGGTG	30	Yes	piRNA	piRNA	1573	845	670	1792	2159	2714	759	673	519	772	1126	1925	567	1228	1472	1480	660	1347	1152	894	1308	441	193	228	1101	961	1035	1062	464	439	2833	1804	1003	785	846	768	1114	1609	730	1012	1707	2112	775	839	742
TGGGAACCAGAAGACACTCGTG	22	Yes	piRNA	piRNA	1571	736	685	3871	2675	3777	1299	1184	863	1267	2658	2059	1769	3908	6644	1393	460	1046	2192	1260	2316	892	319	376	1055	1345	1313	2586	802	1019	2139	1141	1567	350	265	214	957	1573	1054	2151	3446	5143	1244	1536	1295
GGGAATACCGGGTGCTGTAGGC	22	Yes	rRNA	5S-rRNA	1570	1362	682	1254	1333	952	2309	2115	1551	456	692	623	924	1272	1912	937	638	964	2218	1252	1541	768	687	555	262	431	498	546	418	540	478	338	1045	1320	1009	1184	862	566	822	1760	2343	3023	1456	2741	2463
GTGAGACGAATTTTTGAGCGGG	22	Yes	lincRNA	snRNA;lincRNA	1566	841	555	311	237	198	1191	1009	585	949	2252	1488	870	1398	2202	2286	896	1483	1161	504	862	2739	2047	2225	47	75	171	1569	1132	2275	127	159	679	449	428	453	256	196	466	1369	2438	3206	888	884	847
TCCCTGTGGTCTAGTGGTTAGGATTCGGA	29	NO	NO_Annotation	NO_Annotation	1564	1562	1320	1033	1197	2223	1433	1056	848	4415	4878	2228	642	1095	1824	3362	1888	3226	1128	813	1415	284	187	174	1984	858	923	760	273	415	2230	861	718	581	736	711	421	884	511	1787	2375	4772	2675	2077	1460
TGTAAACATCCCCGACTGGA	20	Yes	miRNA	hsa-mir-30d	1563	1350	718	1217	1179	1131	1426	1370	1038	1980	1163	1900	899	1275	2447	1023	1763	2665	1124	672	1110	148	52	69	1185	742	464	412	137	263	924	220	270	492	523	507	158	198	170	2172	1530	3994	876	1091	889
CGTCTGATCTCGGAAGCTAAGCAG	24	Yes	rRNA	5S-rRNA	1562	718	1003	599	697	527	901	751	615	569	696	594	751	700	998	2783	1208	1145	1317	822	1006	1398	1054	976	669	968	1580	602	758	585	567	504	1032	997	812	759	742	520	900	1033	1025	1063	886	1361	1452
ACGGCCCTGGCGGAGCGCTGAGAAGACG	28	Yes	rRNA	18S-rRNA	1557	430	870	1732	807	1085	1790	1291	750	1949	4022	2268	608	889	1288	1979	1251	1681	1478	755	1027	4078	2635	1979	1128	1238	1424	2456	2526	2658	1571	927	3698	1934	1941	2022	586	693	768	1570	2255	1612	929	1768	1223
GGAATACCGGGTGCTGTAGGCTTG	24	Yes	NO_Annotation	NO_Annotation	1557	455	351	412	240	205	259	208	164	194	267	297	174	153	221	1427	757	217	286	135	314	691	101	65	180	64	81	67	53	116	123	159	182	131	266	249	258	122	255	324	779	640	486	545	935
CGGCGCAAGACGGACCAGAGCGAAAG	26	Yes	rRNA	18S-rRNA	1554	406	987	458	408	414	287	258	162	515	474	523	1059	598	655	3597	1487	1031	672	363	541	2593	2239	2507	452	518	980	157	348	260	687	736	458	214	225	112	460	254	403	885	684	461	283	378	617
GGCTGGTCCGAAGGTAGTGAGTTATCTCG	29	NO	NO_Annotation	NO_Annotation	1553	655	201	597	416	246	275	264	268	743	418	600	124	141	182	1449	2141	769	132	88	130	453	35	26	609	75	39	80	66	118	61	8	19	45	50	45	30	48	62	234	124	240	107	139	113
CAGCCGACTTAGAACT	16	Yes	rRNA	28S-rRNA	1553	2248	1557	2012	3091	2960	4062	3208	4318	1733	2029	2047	3140	1092	2955	2405	2094	2188	3721	5824	4375	425	346	393	2996	2577	3076	2791	1968	1807	1964	6208	1781	2947	3087	3189	4386	3024	3792	1987	3979	1187	2772	3363	2817
GACCTCAGATCAGACGTGGCGACCCGCTGAAT	32	Yes	rRNA	28S-rRNA	1550	737	588	1003	1309	982	1479	1243	772	471	717	1127	1036	887	1204	2173	1578	1250	2795	1001	1776	2030	2205	1817	393	753	953	1303	1394	1264	948	870	526	1443	1776	1441	2531	1645	1938	1179	2813	1935	927	1824	1293
TCCAGTTTAGACTTGAGC	18	Yes	NO_Annotation	NO_Annotation	1550	1040	1016	2539	1876	2337	941	881	621	382	745	1136	673	1226	2304	1559	623	1045	1208	740	1242	311	159	123	207	376	396	747	276	336	1256	1042	676	508	650	601	784	883	359	1153	2733	3581	1317	1197	1157
TCGTCTGATCTCGGAAGCTAAGCAGGGTC	29	Yes	rRNA	5S-rRNA	1550	920	753	1037	1229	879	1762	1623	1052	465	609	684	780	948	1809	1075	786	945	2363	1304	1893	406	388	291	253	384	445	268	271	364	388	364	395	568	508	540	710	469	743	1130	1610	2240	1579	2763	2622
TTCAAGTAATCCAGGATAGGCC	22	NO	NO_Annotation	NO_Annotation	1550	1817	863	988	1112	1390	655	621	554	2841	1475	1584	1809	838	3436	1307	1986	2473	440	402	654	80	34	22	2628	1939	712	401	108	298	2489	464	692	169	353	269	255	261	134	8947	6297	19597	737	520	436
CACTAATAGGGAACGTGAGCTG	22	Yes	rRNA	28S-rRNA	1549	706	1094	552	851	657	619	673	675	913	815	742	1859	726	965	2644	1213	1097	1059	1233	986	922	773	693	523	665	973	220	293	196	211	325	287	283	177	159	726	282	532	1564	949	527	712	890	914
TCTGAGAAGATGAACTCCTTTT	22	NO	NO_Annotation	NO_Annotation	1547	1293	633	370	364	305	1477	1161	903	133	465	473	1192	1868	4611	333	186	235	551	330	524	188	146	112	34	79	175	91	43	135	89	177	187	466	759	654	240	161	342	670	2177	2504	1497	1376	1534
ACGAAAGTCGGAGGTTCGAAG	21	Yes	rRNA	18S-rRNA	1545	1437	1916	653	754	575	582	619	405	3166	4674	7496	1445	1021	693	9862	10500	3979	629	309	526	3343	3544	3819	838	479	579	613	1625	1656	1056	784	930	219	522	357	2135	1156	850	2964	2017	1794	807	917	1184
GAATACCGGGTGCTGTAGGCTA	22	NO	NO_Annotation	NO_Annotation	1543	1349	949	1062	1120	1031	1680	1405	891	375	640	681	905	978	1534	1321	846	784	1623	785	1406	402	442	268	243	396	553	505	388	551	490	498	497	913	1341	1391	662	445	717	1297	2421	2777	1578	1992	2812
TCCCTGGTGGTCTAGTGGTTAGGATTCGGCGCTCTCACC	39	Yes	tRNA	tRNA-Glu-CTC_5_end	1543	897	396	1243	987	759	1679	1633	1538	388	298	318	1463	2448	3828	715	475	817	2048	824	1601	1313	1024	894	404	442	444	768	502	777	720	731	918	983	401	592	532	511	1879	1377	1243	3471	918	1279	1085
AATTCCGATAACGAACGAGACTCTGG	26	Yes	rRNA	18S-rRNA	1543	591	979	431	616	645	519	512	544	1204	1205	1054	1233	481	750	3037	1484	1801	1215	1101	952	3564	3206	3447	1093	959	1452	603	1273	764	1036	1065	1073	812	802	472	2282	1073	1738	1709	1655	658	854	869	962
ACGACTCTTAGCGGTGGATCACTCGGC	27	Yes	rRNA	45S-rRNA	1543	1154	739	1192	1260	1038	1966	1711	1381	1395	1250	1231	943	1108	1509	1711	1190	1948	1807	1237	1536	920	688	716	762	876	935	749	711	641	1629	685	592	1380	955	1173	680	586	855	1558	1771	1948	1307	1814	1338
TCCCTGGTCTAGTGGTTAGGATTCGGCGCG	30	NO	NO_Annotation	NO_Annotation	1541	223	244	313	138	163	155	141	104	227	239	193	180	189	285	1436	627	208	141	69	116	860	59	56	833	131	171	120	135	91	88	172	41	62	116	82	185	138	106	86	97	125	94	160	106
TCTCGTCTGATCTCGGAAGCTAAGCAGGG	29	Yes	rRNA	5S-rRNA	1540	727	920	507	622	549	693	621	495	535	560	496	691	562	773	1910	1011	1112	1453	899	1021	1205	892	949	326	449	672	248	403	282	336	324	564	376	362	262	603	325	524	796	1057	966	709	1060	1082
CTTCTCACTACTGCACTTGACT	22	Yes	lincRNA	misc_RNA;lincRNA	1537	912	345	412	480	335	1194	1047	998	190	212	254	679	827	1972	169	229	245	676	450	462	23	18	25	271	354	198	119	36	91	260	91	141	149	137	179	98	130	159	1246	561	1447	215	325	270
TCCCACATGGTCTAGCGGTTAGGATTC	27	Yes	tRNA	tRNA-Glu-TTC_5_end	1535	2650	744	708	787	763	1386	2176	1325	676	597	867	622	956	1011	875	620	468	858	538	995	1108	807	637	2040	1214	2309	2361	1372	2082	3560	4350	1476	2881	5252	5183	4040	4361	4132	276	591	882	1836	828	715
CGACTCTTAGCGGCGGATCACTCGGCTC	28	NO	NO_Annotation	NO_Annotation	1535	986	871	1212	1074	1068	1229	1187	1080	2810	1552	1651	600	848	1106	1846	1379	3244	791	552	1108	251	108	119	876	559	566	454	322	391	518	220	195	470	288	351	169	213	309	1085	499	880	936	1312	696
TGGGAGACCGCCTGGGAATACCGGGTGCCGTAGGCTT	37	NO	NO_Annotation	NO_Annotation	1535	1616	501	1234	1817	1168	2500	2726	1887	485	802	1081	950	1378	1529	818	596	799	2656	1356	2362	1439	1429	1194	193	468	498	765	680	1423	885	667	2391	1840	1966	2068	2346	1833	2458	2225	3704	3815	2538	3684	3698
GTGAAAATGACTGCTTTGAAATTTATCTGC	30	Yes	NO_Annotation	NO_Annotation	1535	808	739	1463	1189	1597	592	487	354	1124	1544	2421	349	676	1008	1581	499	1003	1195	613	1130	272	89	102	475	581	551	604	212	306	1724	1466	1601	765	851	732	750	941	358	967	1838	2235	1208	1053	1143
AGGCAGTGTAGTTAGCTGATTGA	23	NO	NO_Annotation	NO_Annotation	1534	2100	1726	1147	1252	1153	1807	1513	970	624	2182	4006	1422	1996	3945	2821	1971	908	2314	1056	2381	1113	1238	1342	456	587	1133	971	703	1114	1867	3447	1205	694	1648	1733	2793	1784	1261	1047	5240	4814	2638	2679	3396
GTGGTTAGGATTCGGCGCTCTCACCG	26	Yes	tRNA	tRNA-Glu-CTC	1531	1114	417	898	534	358	1264	1148	1036	124	268	275	492	989	1696	1396	587	615	1693	610	1510	989	971	1051	48	84	72	433	319	651	564	907	803	321	296	430	908	551	1649	756	1204	2846	669	749	807
TTGGTCGTGGTTGTAGTCCGTGCG	24	Yes	Mt_tRNA	Mt_tRNA	1528	890	533	1654	1261	1035	1629	1520	1006	827	1521	2010	848	980	1858	2398	1180	1337	1565	713	1479	399	345	284	319	291	544	283	247	326	336	359	482	1065	1149	1300	355	259	450	768	1569	1964	1868	1662	2060
TCGGAGGTTCGAAGACGATCAGAT	24	Yes	rRNA	18S-rRNA	1528	1186	1445	600	827	848	787	823	746	3124	3743	3835	1177	876	708	4762	6895	3796	785	828	788	1263	780	738	808	641	776	447	600	615	241	277	246	425	465	254	1148	813	614	1475	1078	776	854	724	911
GCTGGTCCGAAGGTAGTGAGTTATCTCAAT	30	Yes	other	misc_RNA	1527	1010	473	794	1173	720	2194	1954	1577	750	756	1313	866	1144	1805	899	1439	1597	1055	697	723	246	80	100	638	519	485	416	316	464	332	100	119	809	526	716	399	395	835	1268	621	1062	523	760	737
GGATGGGAGACCGCCTGGGAATACCGGGTGCTGTAGGCTG	40	NO	NO_Annotation	NO_Annotation	1525	450	190	305	186	212	190	211	200	220	168	216	109	106	108	593	385	134	226	111	255	788	106	69	157	41	35	44	50	60	60	62	115	79	108	114	110	89	101	197	430	366	389	381	442
TCCCACATGGTCTAGCGGTTAGGATTCC	28	Yes	tRNA	tRNA-Glu-TTC_5_end	1521	1467	1372	1575	1422	1959	2458	3117	2313	2337	1856	1028	754	1343	1823	1007	636	1627	1035	861	1316	1086	555	547	5229	1991	1911	1834	847	954	3862	2030	841	2761	2033	2559	1135	1444	1575	1080	499	908	951	789	427
CTTGGATGGGAGACCGCCTGGGAATACCGGGTGCTGTAGGCT	42	Yes	rRNA	5S-rRNA	1518	1062	673	768	1116	1036	865	1327	1158	555	514	918	772	839	578	378	681	655	1309	393	1481	1228	1032	884	720	821	834	1299	1408	1433	1672	957	1625	1492	1800	1853	2036	1993	2192	1434	2446	2154	1903	2366	1845
CGGCGTCCGGTGAGCTCTCGC	21	Yes	rRNA	28S-rRNA	1518	626	883	1022	1286	1038	1141	1096	1175	510	630	567	1726	1014	1355	2113	1080	1239	1659	1784	1259	1006	1020	976	495	1178	1475	770	642	555	701	873	1335	1500	862	838	889	548	1320	2040	2274	960	1321	2074	1981
TGGGGATTGTGGGTTCG	17	Yes	tRNA	tRNA-Arg-CCG	1515	1624	636	2199	1126	833	1686	1643	1618	207	276	318	616	1256	1589	1211	747	646	1013	355	1400	6859	6521	6082	31	40	48	1224	904	2443	1010	879	4264	1391	982	1361	1326	773	2308	1086	1528	3010	514	387	406
ACCCTGTAGAACCGAATTTGTGA	23	NO	NO_Annotation	NO_Annotation	1515	1104	691	786	638	722	1357	1256	846	983	858	918	1117	1388	2770	1067	625	841	1188	702	1226	503	336	319	3040	1521	1783	648	292	466	2803	504	255	995	917	922	618	628	848	781	1299	1516	995	1036	1166
CGTAGCGGTCCTGACGTG	18	Yes	rRNA	28S-rRNA	1509	1174	995	1550	2118	1686	1576	1666	1665	1981	1818	2333	2005	1110	1509	2943	2127	2074	2197	2441	2021	1380	1109	1167	947	828	1062	1006	1093	900	821	1589	1559	1260	1168	972	1739	844	1365	2683	4428	1327	2242	2570	2797
ACCGCCTGGGAATACCGGGTGCTGTAGGCTC	31	NO	NO_Annotation	NO_Annotation	1509	1674	868	1124	1919	2053	1818	1678	1626	2260	1553	1758	1339	802	1310	2934	2094	2857	1921	2124	1850	351	357	310	1197	896	1175	901	1440	938	964	1319	429	598	1375	971	1691	1404	1698	1743	3379	1491	2536	2398	2613
GACCGCCTGGGAATACCGGGTGCTGTAGGCTTT	33	Yes	rRNA	5S-rRNA	1508	1579	1200	1243	1878	1645	1513	1444	1153	2449	1680	2378	1365	1016	1278	3815	3191	2729	1741	1604	1972	1357	1726	1837	2458	1064	1683	1678	3422	2371	4087	2501	916	1278	2534	1763	2591	2777	3407	2347	4067	2241	2345	2406	2375
GGAATACCGGGTGCTGTAGGCG	22	NO	NO_Annotation	NO_Annotation	1508	493	338	401	189	178	221	192	124	231	379	397	118	88	169	1322	582	156	249	103	262	2532	405	335	183	41	73	79	120	264	114	200	368	130	268	269	597	288	360	219	717	561	439	505	693
CTCGTACGACTCTTAGCGGTGGA	23	Yes	rRNA	45S-rRNA	1506	1428	594	993	1033	802	1563	1487	1244	1604	1322	1405	532	720	1131	1146	1144	1691	1465	1062	1193	263	261	202	860	570	650	600	523	415	966	386	504	871	520	695	440	381	530	1744	1342	2177	977	1183	787
ATTCCCATTCTTGCGACCCGGGTTCGTTTCCCGGGCGGCGCACCA	45	NO	NO_Annotation	NO_Annotation	1506	1064	310	627	1467	1179	1256	3310	3782	62	91	198	1051	1813	915	13	41	26	1512	235	2474	152	111	131	219	404	653	845	223	563	1051	1184	1746	2603	3195	4625	1827	1007	1372	188	615	1511	3729	3155	1752
TACCCTGTAGATCCGAATTT	20	Yes	miRNA	hsa-mir-10a	1505	805	561	1233	1269	1082	1748	1797	1361	852	497	916	1582	2340	5213	789	567	508	1233	836	1458	258	222	141	904	1269	2038	684	341	523	3203	1157	556	2330	1945	2337	526	542	738	1202	2165	3120	1625	1574	1658
ACAGCAGTTGAACATGGGTCAGTCGGTCCTGAG	33	Yes	rRNA	28S-rRNA	1499	1239	487	1482	2267	1949	3204	2651	3174	2467	1514	1142	2821	1235	2128	1822	1358	3214	3190	4708	2748	1560	681	626	2709	2599	2498	2175	2071	1444	1969	2460	2826	3489	2068	1829	1136	1225	2367	3278	2950	1117	2479	2903	2055
TCGCTTTTTGATCCTTCGATGTCGGCTCTTCC	32	Yes	rRNA	28S-rRNA	1499	364	1178	536	598	669	424	369	287	232	342	368	2150	941	933	1798	768	705	619	471	506	657	506	667	530	1099	2185	175	281	160	357	660	135	295	198	145	410	214	470	1374	489	519	306	743	1028
GCTGGTCCGATGGTAGTGGGTTATCAGAACT	31	Yes	other	misc_RNA	1498	1232	756	941	1360	910	1486	1106	902	1864	2012	2764	765	848	1577	1399	2389	2976	808	395	598	331	190	172	1415	826	422	508	468	686	612	109	223	278	380	444	396	450	587	1058	579	1019	607	659	573
GCATTGGTGGTTCAGTGGTAGAAT	24	Yes	tRNA	tRNA-Gly-GCC_5_end;tRNA-Gly-CCC_5_end	1497	1445	1289	1200	994	1525	866	771	691	3485	1830	2150	521	836	1016	1710	1465	2251	511	428	716	319	178	211	1807	496	462	460	233	392	1225	260	196	415	417	393	572	470	482	653	438	1082	747	527	411
CTCAAAGGACCTGGCGGTG	19	Yes	rRNA	12S-rRNA	1496	683	359	500	296	245	1039	1073	683	252	483	488	242	326	583	413	175	367	1156	605	1049	225	124	170	45	102	173	174	81	146	93	70	174	415	289	342	91	54	177	215	416	488	470	576	540
GGTTCCGGCGGCGTCCGGTGAGCTCTCGCTG	31	Yes	rRNA	28S-rRNA	1495	815	718	618	982	536	467	465	223	382	645	926	599	927	727	1277	1189	778	1131	516	856	655	752	639	131	345	397	101	202	192	131	179	174	188	311	207	963	294	551	1228	1756	818	659	1580	1834
TAGGGAACGTGAGCT	15	Yes	rRNA	28S-rRNA	1493	1681	1015	1570	2777	2275	3059	2640	3218	2498	2838	3788	2621	1685	2243	2725	4860	3211	2338	3779	2658	1863	832	1313	1577	1739	1967	1774	1887	1773	1780	1065	1463	1769	1239	1247	1197	934	1325	3182	2271	1671	1986	2340	1779
TCTTTGGTTATCTAGCTGTATG	22	Yes	miRNA	hsa-mir-9-1;hsa-mir-9-2;hsa-mir-9-3	1493	1485	640	554	553	440	1650	1343	1024	129	579	543	878	1387	3419	561	381	412	1811	1089	1675	100	65	55	121	285	450	199	69	122	183	308	100	446	490	711	289	200	339	689	1348	2520	898	1241	1123
GCATTGGTGGTTCAGTGGTAGA	22	Yes	tRNA	tRNA-Gly-CCC_5_end;tRNA-Gly-GCC_5_end	1491	1423	1458	1228	920	1521	914	865	657	3225	2105	1743	470	683	1021	1254	739	2024	648	369	772	606	501	399	1836	461	393	683	287	528	1551	489	308	567	736	643	554	770	693	654	451	887	700	464	407
CCTACTTGGATAACTGTGGT	20	Yes	rRNA	18S-rRNA	1490	1410	934	1639	1352	951	1862	1842	1223	700	1216	1655	812	736	1282	1411	1149	1061	1814	1179	1728	359	379	340	140	312	429	465	338	496	898	1076	671	675	1584	1826	845	822	833	977	5926	4229	3579	2690	2722
TTTGTTCGTTCGGCTCGCGTGAT	23	NO	NO_Annotation	NO_Annotation	1490	1413	762	1549	1544	1747	802	822	623	4162	2682	2460	723	1308	1457	2963	3588	6317	735	835	865	450	270	170	3399	1925	1673	668	350	364	817	153	339	1180	709	440	270	450	270	1174	634	1722	932	715	572
TCCTACTTGGATAACTGTGGTAATTCTAGAGCTAATACATGCCG	44	Yes	rRNA	18S-rRNA	1489	182	654	264	1363	938	174	354	500	46	216	482	717	535	208	92	326	49	446	49	1297	66	79	61	134	880	1130	2022	1043	513	492	1759	265	1588	1611	2337	4474	2738	3971	525	393	791	650	995	647
GAATACCGGGTGCTGTAGGC	20	Yes	rRNA	5S-rRNA	1487	1231	820	1489	1240	925	2015	1967	1322	425	648	780	898	1066	1834	1143	625	884	2510	1217	1868	593	536	447	356	485	593	598	517	635	757	526	1359	1559	1158	1388	820	514	829	1473	2224	2786	1381	2669	2608
CGACTCTTAGCGGTGGATCACCCGGCTC	28	NO	NO_Annotation	NO_Annotation	1486	903	727	1144	931	979	1112	1029	967	2523	1425	1573	546	750	864	1553	1204	3015	796	526	953	200	132	120	775	519	481	381	300	288	487	166	157	453	262	290	149	173	264	1018	441	853	892	1173	626
AAACCATTCGTAGACGACCTGCTTC	25	Yes	rRNA	28S-rRNA	1485	1045	711	1261	1508	1097	3139	2707	1999	268	840	534	1279	1484	2661	1068	497	868	2600	1885	1906	131	82	83	285	1142	1170	797	471	466	584	810	505	1443	1032	1483	1087	848	1500	1094	1685	2172	1224	3235	2332
TGTGAACAGCAGTTGAACATGGGTCAGTCGGTCCTGAG	38	Yes	rRNA	28S-rRNA	1485	1456	794	1552	2559	2544	3251	3008	3827	3158	2176	1994	3349	1195	1879	2165	1975	3717	3371	4669	3441	2304	1108	1091	2551	2549	2467	2644	2977	2064	2283	3638	3972	3788	2620	2133	1719	1734	2923	4275	4453	1447	3507	3527	2331
AAGAACTTTGAAGAGAG	17	Yes	rRNA	28S-rRNA	1484	1146	905	1369	1809	1626	2238	2007	1787	1873	3050	3110	1395	1192	1908	2257	2645	2539	3096	2612	2915	8739	7715	8249	1033	1051	1380	2336	2959	4053	2784	2424	6736	2017	1985	1400	3365	2501	2674	3342	5799	2606	2407	3050	2769
TGAGGTAGTAGATTGTAT	18	Yes	miRNA	hsa-let-7f-1;hsa-let-7f-2	1483	1216	692	1200	1234	1576	738	738	659	1027	772	781	952	993	1935	580	727	1228	494	625	767	280	78	55	6414	4741	2424	1051	296	404	4985	582	439	1175	1135	989	296	558	318	2101	1023	3250	410	341	328
AGCGCTGAGAAGACGGTCGAAC	22	Yes	rRNA	18S-rRNA	1483	4964	866	792	833	773	602	681	626	1424	1205	1047	1217	653	787	3320	1536	1503	1014	926	872	1684	2172	2102	33519	808	4751	440	882	616	898	787	720	625	509	361	1364	607	930	1175	1503	747	902	1059	1046
CCCTGGTGGTCTAGTGGTTAGGATTCGGCGCTCTCACCG	39	Yes	tRNA	tRNA-Glu-CTC	1482	816	284	536	439	249	1514	1289	1199	114	255	335	1734	2418	4207	884	430	529	2073	677	1339	990	728	652	20	82	93	252	148	253	326	458	387	213	185	247	491	351	1067	1304	1506	3675	1799	2057	2255
GTTTTTCATATCATTGGTCGTGGTTGTAGTCCGTGCGAG	39	Yes	Mt_tRNA	Mt_tRNA	1480	494	328	944	942	742	378	444	389	183	253	530	1004	1060	1072	655	592	388	844	231	1061	33	10	23	63	82	142	47	47	40	46	56	49	273	266	291	89	52	93	512	587	1159	810	840	992
TGAGGTAGTAGTTTGTAC	18	Yes	miRNA	hsa-let-7g	1476	1271	719	1076	1063	1097	973	891	740	1270	1035	1088	1114	1214	2897	927	1149	1702	1053	906	1052	269	98	96	3513	2674	1425	1042	301	527	3788	562	700	993	1130	950	444	486	406	3507	1820	5605	838	897	741
TGGAGTGTGACAATGGTGTTG	21	NO	NO_Annotation	NO_Annotation	1476	343	129	342	102	128	256	213	188	88	165	127	154	166	362	434	169	65	247	149	251	570	49	33	97	38	59	45	8	57	42	44	59	105	152	165	37	39	63	140	468	452	235	249	329
CCGTAGCGGTCCTGACG	17	Yes	rRNA	28S-rRNA	1472	704	1259	1041	994	892	873	870	832	962	971	1013	1319	704	1067	3238	1598	1313	1256	1272	1259	1489	1471	1630	616	602	965	534	568	505	680	1022	927	581	662	508	740	382	669	1362	1954	834	1097	1302	1343
TCAGTGCATGACAGAACTTGG	21	Yes	miRNA	hsa-mir-152	1471	1434	887	629	533	478	936	979	564	1434	2434	3675	1888	2210	3844	2159	1578	1044	1810	852	1916	785	700	563	312	330	720	222	139	330	502	588	659	513	879	827	772	484	641	1119	4289	3962	1251	1302	1764
TGAGGTAGTAGATTGTATAGTC	22	NO	NO_Annotation	NO_Annotation	1471	2383	1130	783	975	1369	385	418	340	1647	1045	1211	830	600	1404	935	1462	1517	355	385	726	132	69	38	7057	2834	1693	613	214	381	4075	611	371	451	829	622	359	626	275	2193	1516	4823	365	219	259
ATGGGTCAGTCGGTCCTGAG	20	Yes	rRNA	28S-rRNA	1471	1219	821	1602	2052	1923	2570	2523	2798	2771	2140	1877	2349	1051	1854	2360	1641	3215	2859	3853	2823	5529	3630	3602	2491	2393	2290	2930	3268	3038	3111	3312	6207	4113	3039	2403	2146	2132	3173	3340	3627	1398	2777	2819	2172
GGGGAATCCGACTGTTT	17	Yes	rRNA	28S-rRNA	1470	1137	938	1010	1147	1051	917	931	750	1976	3181	2378	1829	1410	1265	5259	8711	2402	997	655	876	461	289	373	431	480	721	417	463	362	200	152	99	321	385	382	503	408	392	1194	1696	1236	1111	1100	1430
GACTATAGAACTTTCCCCCT	20	Yes	miRNA	hsa-mir-625	1470	1067	433	867	806	796	1493	1331	1007	180	454	649	624	928	1951	395	165	234	1003	505	917	39	24	17	74	175	306	156	54	77	63	145	53	341	253	443	166	75	199	504	948	1539	905	1205	1299
GGCTGGTCCGATGGTAGTGGGTTATCAGAACTA	33	NO	NO_Annotation	NO_Annotation	1469	1188	377	461	580	597	1154	894	761	1455	1038	845	882	1003	2166	557	718	838	887	546	791	145	134	76	848	421	323	423	144	300	869	90	430	347	443	482	183	198	332	2053	759	1973	831	612	908
GGGAATACCGGGTGCTGTAGGCC	23	NO	NO_Annotation	NO_Annotation	1465	1405	703	858	1036	912	1581	1390	902	602	769	859	715	758	1158	1126	659	813	1442	717	1246	840	916	741	221	325	496	485	468	773	444	353	867	873	1412	1341	1174	874	1090	1310	2929	2799	1739	2078	2408
GACTCTTAGCGGTGGATCACTCGGCTCGTGCGTCGATGAAGA	42	Yes	rRNA	5.8S-rRNA	1461	1379	844	1370	1632	1448	2064	2060	1790	1039	1308	2124	878	1206	1198	1040	1200	1125	1534	816	1963	794	777	789	480	492	636	790	656	832	1014	549	877	1008	1011	1247	686	587	870	2063	2383	3638	2344	3262	2381
TAGGATGGGGTGTGATAGGTGGT	23	NO	NO_Annotation	NO_Annotation	1460	631	325	1108	893	983	604	499	299	230	465	522	1110	1046	2125	1072	511	456	775	388	948	303	226	160	327	789	1689	569	254	419	371	684	438	2505	2878	3159	299	309	545	255	597	596	656	497	824
TGACCTATGAATTGACAGC	19	Yes	miRNA	hsa-mir-192	1459	1443	619	460	443	348	1341	1127	751	125	354	494	543	781	2128	428	276	226	894	511	853	123	151	121	140	226	539	241	118	196	317	605	219	622	793	966	423	306	433	648	1576	2492	645	833	858
ATGGGAGACCGCCTGGGAATACCGGGTGCTGTAGGCGT	38	NO	NO_Annotation	NO_Annotation	1459	2373	1000	915	1050	935	1117	1197	719	400	590	1090	408	368	489	698	540	340	1399	434	1439	420	606	440	87	100	146	184	204	381	165	344	403	364	975	981	1843	1134	1155	904	2543	2157	1753	2161	2835
TGGGAACGAGAAGACACTCATG	22	Yes	piRNA	piRNA	1458	864	759	1000	641	803	553	502	310	262	672	776	643	1114	2125	675	245	415	860	484	982	315	154	168	481	487	666	433	182	234	1100	915	1097	572	582	499	640	763	617	458	1067	1290	759	959	864
GGGGATGTAGCTCAGT	16	Yes	tRNA	tRNA-Ala-CGC_5_end;tRNA-Ala-AGC_5_end;tRNA-Ala-TGC_5_end	1458	1326	835	758	590	761	506	488	285	1850	1593	1122	365	417	500	736	746	1556	350	239	559	1204	621	509	4562	1374	1157	1176	971	1055	814	512	317	637	796	485	553	637	575	206	208	370	394	203	191
TCTGAGAAGATGAACTCCTTG	21	Yes	piRNA	piRNA	1455	1234	650	702	627	585	1402	1239	762	502	1468	1494	737	1058	2435	746	353	392	1272	639	1207	522	454	401	79	103	231	252	122	290	285	356	581	817	1159	1235	505	305	491	1229	3934	4103	1908	1618	1680
AGCAGCCGACTTAGAACT	18	Yes	rRNA	28S-rRNA	1454	1883	1252	1795	2748	2982	3577	3200	4119	2474	2494	2022	3546	1138	2758	2881	2097	2970	3551	5893	4149	499	310	354	3022	2925	2938	2452	1686	1633	1898	5242	2403	3553	2971	2872	3262	2633	3830	3160	5267	1602	3923	3665	3067
CGCTAAACCATTCGTAGACGACCTGCTTC	29	Yes	rRNA	28S-rRNA	1451	966	765	1024	1363	1090	2598	2065	1675	344	814	801	1110	1369	2369	1125	666	770	2147	1526	1648	201	114	97	418	1555	1913	963	667	565	894	1280	519	1180	929	1281	1726	1076	1760	953	1453	1738	961	2359	1715
TCAGTGCACTACGGAACTTTGT	22	NO	NO_Annotation	NO_Annotation	1449	1776	1031	1078	1143	1455	726	526	444	3711	1951	2775	548	662	1084	1286	1985	2289	797	645	1084	630	168	200	5620	2377	1912	1155	512	895	3717	624	599	1201	1312	887	840	1423	548	1048	877	2175	572	393	410
AACCCGTAGATCCGAACTTGTGAA	24	NO	NO_Annotation	NO_Annotation	1449	1038	467	1027	807	627	2062	1968	1372	423	1085	997	2104	2984	5975	1067	539	777	1438	742	1244	425	391	334	344	898	1635	714	396	656	799	1078	1664	2425	1923	2146	502	425	850	1714	3781	4523	3005	3875	3865
CTGACCTATGAATTGACAGCC	21	Yes	miRNA	hsa-mir-192	1449	1375	791	1012	771	658	1039	979	683	445	679	917	710	746	1827	616	713	546	591	271	502	348	255	250	546	693	843	253	131	251	1023	689	457	326	452	485	345	236	261	1783	2571	4165	1047	1093	1200
CGGGGAGGTAGTGACG	16	Yes	rRNA	18S-rRNA	1449	734	859	925	930	895	889	933	843	1246	1340	1311	855	630	974	1697	1072	1095	1531	1320	1300	2399	2174	1936	543	670	672	754	993	1121	1379	1059	1514	576	539	429	2161	1152	1554	1118	1701	956	848	1046	909
TGAGGTAGTAGGTTGTGTGGT	21	Yes	miRNA	hsa-let-7b	1448	1125	787	1342	1358	1894	887	863	801	5009	2761	2666	554	796	781	1417	1949	4277	477	560	757	797	248	183	4766	2349	1052	736	315	517	2852	206	639	724	608	278	125	347	146	2361	781	2131	679	370	243
ACATTGATCATCGACACTTCGAACGCACTTGCGGCCCCGGGTT	43	Yes	rRNA	5.8S-rRNA	1448	746	625	795	999	872	964	1259	1113	185	206	495	532	747	736	206	281	217	834	210	991	176	136	113	1118	1537	1949	1077	592	607	1765	1466	440	1366	1475	1818	1310	992	1136	721	803	1594	815	1021	708
TCCCACATGGTCTAGCGGTTAGGATTCCTGGT	32	Yes	tRNA	tRNA-Glu-TTC_5_end	1447	1161	1167	807	856	929	969	868	437	1726	1255	1845	628	531	594	1241	1359	1526	413	214	591	682	473	365	4552	1490	1476	988	906	745	1778	1045	281	467	1041	964	1476	1412	837	322	338	456	655	464	327
CGTAGCGGTCCTGACGT	17	Yes	rRNA	28S-rRNA	1441	1495	1128	1584	2205	2042	2139	2053	2047	2125	1914	2424	2383	982	1709	2828	2666	2432	2493	2953	2554	772	734	668	982	908	1249	892	1107	745	902	1638	977	1089	1230	1141	1665	873	1343	2463	4541	1549	2672	2772	2510
ACTTGGATGGGAGACCGCCTGGGAATACCGGGTGCTGTAGGCTTT	45	Yes	rRNA	5S-rRNA	1439	413	555	418	1910	2095	367	693	1376	630	349	743	1483	624	273	206	704	514	566	216	1514	421	214	283	1207	1712	1730	1869	2504	892	1486	1678	993	2374	2523	2260	1170	1377	1656	2641	1997	1432	3925	2361	1515
CAAGCGTTGGATTGTTCACCC	21	Yes	rRNA	28S-rRNA	1439	861	1157	807	1234	1018	1136	1105	1210	815	1159	1100	2066	896	1474	2683	1423	1154	1413	1825	1429	1195	1368	1547	857	1138	1793	762	1015	632	473	826	582	752	784	817	1564	716	1299	1835	1621	941	1167	1418	1401
TCTCGTCTGATCTCGGAAGCTAAGCAG	27	Yes	rRNA	5S-rRNA	1439	661	995	493	533	462	792	747	675	435	538	456	740	609	891	2350	1066	1054	1013	777	716	682	436	525	376	643	1009	178	326	179	254	243	305	353	264	265	290	168	327	875	870	1254	666	853	825
TCAGTCGGTCCTGAGA	16	Yes	rRNA	28S-rRNA	1438	2270	1362	2155	3494	3430	3841	4364	5295	4370	4004	3245	4269	1467	3196	4365	2935	5710	3805	6675	4345	1509	1332	1501	1972	1525	2021	2380	3061	2356	2520	3734	4499	3276	2694	2277	2679	1962	2825	5387	8910	2402	6095	5188	4165
GGCTGGTCCGAAGGTAGTGAGT	22	Yes	other	misc_RNA	1436	1195	478	975	1132	893	1746	1735	1557	1413	922	1541	553	825	1461	525	1236	1905	703	548	852	132	50	56	298	192	130	155	103	143	304	62	102	184	141	214	54	64	59	1093	676	1697	494	532	335
TCGGCCCACGGCCCTGGCGGAGCGCTGAGAAGACGGT	37	Yes	rRNA	18S-rRNA	1435	735	371	738	1529	884	1220	1004	824	459	440	722	1075	1586	1621	708	569	715	1707	950	1236	929	803	599	170	874	899	267	252	450	377	223	634	880	735	817	1109	633	1466	2507	1717	1612	1087	2199	2232
TTCCATGTGAACAGCAGTTGAACATGGGTCAGTCGGTCCTGAG	43	Yes	rRNA	28S-rRNA	1434	782	645	969	2334	2034	1310	1676	2848	715	508	752	2648	1277	889	503	757	823	1780	990	2636	2451	1209	1290	2917	3703	5695	5926	4379	3627	4489	4740	3083	7297	4487	3717	2422	2763	5388	2446	2204	1260	2413	2739	1837
ATGTGAACAGCAGTTGAACATGGGTCAGTCGGTCCTGAG	39	Yes	rRNA	28S-rRNA	1433	1346	924	1534	2451	2260	2694	2469	3372	2966	1832	1981	3259	1171	1867	1995	1904	3160	3050	3653	3236	2713	1674	1498	2433	2302	2064	2368	2823	1984	2270	3412	4496	3441	2613	2138	1917	1708	2847	4225	4124	1380	3379	3342	2322
GCATTGGTGGTTCAGTGGTAGAATTCTCGCCTGCC	35	Yes	tRNA	tRNA-Gly-GCC_5_end	1431	1064	1553	936	701	703	875	898	467	1165	853	2287	440	367	485	2107	2006	1026	832	336	884	568	480	310	1148	502	750	460	553	649	750	1002	318	231	772	480	1754	1008	520	503	743	781	499	700	398
TCCCTGGTGGTCTAGTGGCTAGGATTCGGCGCT	33	Yes	tRNA	tRNA-Glu-TTC_5_end	1429	848	577	738	873	937	787	717	731	2140	1866	1292	1274	1870	2038	1349	1651	4065	665	551	600	627	250	228	1916	1529	1313	677	470	505	619	259	329	631	429	295	260	290	326	1862	780	1736	924	744	487
TGGATACGTGCAAGGTCGCTGAGGCAGT	28	Yes	piRNA	piRNA	1429	622	501	2669	2481	3241	1202	884	626	769	1166	1178	472	989	1772	774	251	726	1764	1123	1868	164	75	66	216	335	341	557	128	173	1202	742	1351	351	376	206	179	290	174	945	1080	1942	1203	1230	997
CATGGGTCAGTCGGTCCTGAG	21	Yes	rRNA	28S-rRNA	1428	1324	731	1384	2177	1880	2679	2554	3009	2471	1882	1449	2576	1040	1726	2024	1419	3225	2883	4188	2746	4040	2423	2578	3706	3337	3585	3653	3913	3258	3577	4297	5861	5179	3597	2935	2792	2689	4200	3258	3328	1182	2522	2787	2003
CGTACGACTCTTAGT	15	NO	NO_Annotation	NO_Annotation	1425	1268	619	1237	1242	1246	2360	1978	1545	402	711	724	655	948	1708	927	584	673	1799	1183	2013	205	250	216	234	350	522	561	371	620	667	488	286	745	847	1241	721	898	1098	696	1501	1647	1278	1309	1482
GTGGACGGTGTGAGGT	16	NO	NO_Annotation	NO_Annotation	1424	815	727	824	855	1090	861	845	677	2135	2898	2053	1471	862	1173	3453	2942	1841	1135	727	1291	2490	1891	1949	452	563	960	543	595	711	653	474	1100	379	597	383	498	531	479	1531	1424	1016	1172	1228	1458
TCCCCTGTGGTCTAGTGGTTAGGATTCGGCGCTCTCACCG	40	NO	NO_Annotation	NO_Annotation	1421	790	274	705	545	376	1638	1475	1514	155	258	306	1330	2094	3288	1067	507	739	2180	642	1460	737	503	537	34	83	97	421	220	410	314	556	342	342	193	303	357	253	855	1534	1762	4949	1194	1582	1543
TCAGTGCACTACAGAACTTTGTC	23	Yes	miRNA	hsa-mir-148a	1419	2103	1161	1235	1129	1441	368	389	296	3532	2083	2017	631	619	1006	1834	2260	3158	600	668	1093	445	201	139	5355	2753	1755	1041	392	503	3657	475	400	801	848	477	677	1195	404	1253	932	2576	570	305	289
TAGGGCTGGGTGGGC	15	Yes	piRNA	piRNA	1419	849	271	1388	1038	710	1527	1665	1238	217	329	405	1233	1854	4198	402	139	453	1873	1002	1391	299	228	215	104	251	449	479	135	357	283	331	692	2101	1291	1884	188	127	336	1444	2020	3841	1480	1518	1418
GGTCCGATGGTAGTGGGTTATCAGAACTT	29	Yes	other	misc_RNA	1417	1151	179	904	1029	689	2701	2644	2181	598	861	984	1144	1821	3674	138	101	330	1515	1119	1186	348	185	111	215	383	340	487	137	284	314	156	659	1555	1091	1331	210	193	606	1672	642	2182	1440	1047	895
GCAGGAACTTGTGAGTCT	18	Yes	miRNA	hsa-mir-873	1417	1376	639	594	554	439	1206	982	699	218	736	907	773	903	2028	580	464	289	825	389	659	203	237	175	122	217	437	315	162	360	193	366	260	518	693	746	386	207	350	648	2449	3256	1425	1528	1884
AGATTGTGAATCTGACAACAGAG	23	Yes	Mt_tRNA	Mt_tRNA	1416	1181	436	911	669	629	1621	1444	1036	366	930	963	848	991	1924	1003	577	615	1271	643	1079	160	125	223	33	79	153	58	67	162	53	30	143	82	243	312	119	68	70	1221	2831	3197	1942	1957	2120
TCCTACTTGGATAACTGTGGTAATTCTAGAGCTAATACA	39	Yes	rRNA	18S-rRNA	1416	972	813	1180	1533	1431	1185	1557	1460	600	631	1459	1109	805	673	639	1024	721	1890	693	2066	626	505	413	1238	1394	1651	2119	1744	1532	2418	2912	979	2145	2014	2908	4147	2447	2914	1468	2536	2626	1252	1438	1182
GCTTCTGTAGTGTAGTGGTTATCACGTTCGCCT	33	Yes	tRNA	tRNA-Val-CAC_5_end	1416	828	971	919	749	782	1010	864	470	1458	1114	1566	1226	1117	1549	1372	1226	1074	801	351	746	797	603	432	987	802	971	809	931	876	868	1148	274	392	957	685	1369	1379	781	322	451	437	551	698	360
GTGGACGGTGTGAGG	15	Yes	rRNA	28S-rRNA	1415	1055	930	1285	1175	1161	1146	1416	1139	2742	3470	3273	1243	1082	1391	2610	3083	1980	1450	1219	2002	5105	3794	3601	832	976	1058	1173	1161	1412	1667	1022	2163	1091	1087	664	1346	1039	889	2011	1483	951	1179	1337	1568
ACCGGGTGCTGTAGGCTC	18	NO	NO_Annotation	NO_Annotation	1413	1132	913	1043	1290	1350	1480	1297	1135	1020	903	971	983	764	1453	1482	1032	1264	1209	1104	1261	310	283	251	675	680	862	590	675	617	545	473	459	614	905	858	726	647	847	1212	2083	1811	1615	1732	1704
TGGGAATACCGGGTGCTGTAGGCG	24	NO	NO_Annotation	NO_Annotation	1413	477	300	350	199	166	181	188	110	140	201	207	103	102	130	1266	621	150	223	97	231	1893	327	238	166	42	85	78	74	149	98	124	152	123	282	247	982	388	613	180	540	361	245	340	437
TCCCTGGTCTAGTGGTTAGGATTCGG	26	NO	NO_Annotation	NO_Annotation	1412	989	565	1539	1404	1043	1572	1694	1164	405	603	713	750	1294	1973	647	449	386	1553	1052	1628	1268	789	591	973	683	912	1284	740	926	2625	2558	1097	738	1354	1133	1343	1254	1039	274	422	688	1306	1579	677
CCGCCTGGGAATACCGGGTGCTGTAGGCTC	30	NO	NO_Annotation	NO_Annotation	1412	1782	894	618	1152	854	892	956	665	576	708	864	762	798	781	1877	1236	911	973	678	991	483	804	760	1008	733	1232	681	1440	1105	1320	945	236	516	1161	975	2872	1959	2754	1085	1976	1347	1265	1487	2196
CGGCCCTGGCGGAGCGCTGAGAAGACGGTCGAACTTG	37	Yes	rRNA	18S-rRNA	1411	873	740	880	1419	1089	1205	1170	718	2125	3306	3665	1217	1297	1126	3620	3558	2542	2390	1575	1932	16260	15727	18865	738	1007	1701	2801	6600	7859	7439	4831	10843	1323	1692	1018	6564	4936	7254	2642	4809	1847	1367	2402	2250
GACCGCCTGGGAATACCGGGTGCTGTAGGCT	31	Yes	rRNA	5S-rRNA	1411	1394	936	1078	1397	1512	1783	1724	1301	1646	1530	1879	1081	925	1296	2089	1978	2403	2449	1891	2155	1240	1138	1082	1557	916	1119	1492	2277	1934	2587	1993	972	1065	1902	1396	3060	2515	2796	1467	2784	1601	1615	2379	2199
CGAAAGATGGTGAAC	15	Yes	rRNA	28S-rRNA	1405	1176	1242	1312	1764	1784	2147	1786	1900	1242	2217	1556	1917	1320	2353	1547	1454	1771	2577	3189	2636	2874	3492	3459	625	798	1162	1250	1482	1607	1296	1493	2290	1047	1056	902	2111	1237	1929	2479	3647	1309	2031	2325	2127
GATGGGAGACCGCCTGGGAATACCGGGCGCTGTAGGCTT	39	NO	NO_Annotation	NO_Annotation	1403	1134	513	815	913	692	1348	1257	877	311	511	624	532	637	770	437	372	453	1607	562	1283	1282	1047	937	154	341	447	502	420	855	581	452	1495	1553	1731	1721	786	691	999	1231	2145	2278	1478	2098	2037
GTCAGGATGGCCGAGC	16	Yes	tRNA	tRNA-Leu-CAG_5_end;tRNA-Leu-CAA_5_end	1402	2039	1174	2146	977	1211	1421	1415	982	3845	1890	1980	673	886	1356	1357	704	1144	1060	494	1406	1017	949	861	469	127	172	390	369	588	590	431	948	316	414	519	375	467	438	661	1087	1675	783	638	578
TTGGATGGGAGACCGCCTGGGAATACCGGGTGCTGTAGGCTC	42	NO	NO_Annotation	NO_Annotation	1402	844	542	887	1546	1770	879	1085	1295	688	480	566	1108	975	720	512	714	747	894	342	1226	603	422	309	447	671	787	650	693	593	573	482	787	1140	1417	1313	684	681	867	1623	2425	1993	2366	2144	1902
CGCTACGCCGCGACGAGTAGG	21	Yes	rRNA	28S-rRNA	1401	1012	880	1243	2038	1467	1677	1722	1377	1580	1869	1826	1912	2062	2020	3248	2485	2774	2288	2548	2418	4649	4385	4761	2350	1892	5046	4149	5266	6245	5158	2146	4544	3537	3440	2347	3716	3014	5875	2602	4688	2107	2269	2827	3007
AGGGCGCCCTGGAAT	15	Yes	rRNA	28S-rRNA	1401	614	853	960	732	854	526	558	329	333	839	710	985	686	653	1455	1062	820	555	337	308	1465	1443	1181	230	283	478	798	1149	784	179	201	167	265	446	243	537	665	812	442	997	797	423	1032	951
GCAGCCGACTTAGAACTG	18	Yes	rRNA	28S-rRNA	1400	1776	1315	1639	2240	2081	2684	2294	2914	2056	1970	1898	2691	866	2045	2870	2067	2206	2984	4463	3337	626	334	341	2957	2365	2557	2653	1795	1536	1735	5271	2558	3562	3051	3051	3499	2437	3491	2213	4957	1296	2756	2955	2756
GACTTTGGTAAGAGCTCCTCTGTGAACGTG	30	Yes	piRNA	piRNA	1398	633	529	1165	945	1154	1098	812	539	547	973	1383	502	820	1487	1260	342	778	1355	734	1346	183	88	83	353	651	548	514	123	177	1273	954	908	922	865	710	474	520	222	511	849	1488	713	649	654
CGGGTGCTGTAGGCT	15	Yes	rRNA	5S-rRNA	1396	1320	939	1202	1475	1522	1679	1800	1556	2356	1846	2427	1116	598	1136	1956	1800	2413	1385	1758	1588	1677	1104	1236	2649	1288	1559	1777	2827	1825	1740	1361	1893	1308	1537	1409	2189	1669	2060	1400	2599	1563	1961	1777	1552
ATGGGAGACCGCCTGGGAATACCGGGTGCTGTGGGCTT	38	NO	NO_Annotation	NO_Annotation	1394	1205	473	1193	1430	1057	1458	1555	1165	345	560	745	564	719	796	518	478	459	1723	693	1509	888	919	676	121	264	307	332	302	680	341	308	1003	1201	1459	1468	863	687	912	1515	2658	2708	2034	2527	2714
CGTGGAGCAGAAGGGCAAAAGC	22	Yes	rRNA	28S-rRNA	1393	458	625	683	752	617	508	508	359	468	520	417	1053	805	1129	930	538	957	1243	743	911	926	888	681	358	541	571	143	142	213	200	140	304	321	269	147	372	237	385	1468	1241	619	702	1111	1057
TCCCTGGTCTAGTGGTTAGGATTCGGCGCC	30	NO	NO_Annotation	NO_Annotation	1393	572	614	716	758	848	1043	861	589	753	939	679	1158	1379	1944	1324	925	1240	808	464	660	425	166	157	1081	853	1138	700	497	370	447	581	213	468	655	494	329	398	332	558	424	728	548	820	463
TAGGATGGGGTGTGATAGGTA	21	NO	other	mt_DNA	1393	943	280	2488	2264	2095	1089	1207	925	158	356	439	782	1114	2210	519	206	342	1000	658	1212	225	155	91	431	786	1377	1236	343	594	598	926	591	2332	2841	3154	465	518	1161	203	495	781	728	552	842
GCATGTGGTTCAGTGGTAGAATTCTC	26	NO	NO_Annotation	NO_Annotation	1389	1219	667	1133	1527	1472	1918	2920	2439	1988	1020	1020	785	1270	1325	1004	641	1164	801	789	1185	1217	708	606	2872	1934	2562	3000	2078	2758	4382	2761	1660	3311	3014	3061	2758	2333	2606	849	445	791	1017	851	540
CATTGGTCGTGGTTGTAGTCCGTG	24	Yes	Mt_tRNA	Mt_tRNA	1387	1925	667	1240	819	723	695	734	511	644	1118	1475	777	808	1233	3184	1205	748	1168	483	953	455	367	458	209	251	495	319	405	414	657	703	502	1134	1153	1115	679	368	466	520	1007	1342	1159	1096	1358
GCATTGGTGGTTCAGTGGTAGAATTCTCGCCTCCCACGCGGGA	43	Yes	tRNA	tRNA-Gly-CCC_5_end	1386	368	326	573	1244	774	370	712	1065	10	22	57	368	503	201	39	73	16	136	19	420	518	463	553	10	59	96	969	592	946	384	823	266	1629	1676	2555	1010	758	2218	233	255	740	448	511	352
GGGAATACCGGGTGCTGTAGGCTTG	25	NO	NO_Annotation	NO_Annotation	1378	446	235	389	190	181	234	240	155	148	141	179	147	146	219	1250	605	190	275	129	307	665	151	93	139	44	57	64	56	79	62	73	82	103	227	257	198	94	185	227	556	566	379	467	718
GCTGAGAAGACGGTCGAACTTGACTATCTAGAGGAAGTAAAAGTC	45	Yes	rRNA	18S-rRNA	1377	369	503	440	1722	1264	289	523	818	89	185	670	370	458	95	94	287	101	762	66	2139	147	120	125	154	418	627	994	644	497	931	1426	446	1562	1375	1999	1688	1487	1571	582	837	1205	1366	1436	782
CGTACGACTCTTAGCGGTGGATCACT	26	Yes	rRNA	45S-rRNA	1377	1382	694	1010	1078	1016	2509	2101	1548	516	852	965	707	907	1415	888	649	876	1923	1182	1872	292	341	303	348	389	533	617	496	660	1028	711	409	642	957	1325	980	900	1186	1037	2014	2079	1346	1621	1322
CGCGGGACATGTGGCGTAT	19	NO	other	DNA	1374	1546	693	988	1138	1147	2593	2221	1507	404	1233	1228	683	856	1476	1824	1178	961	1719	1012	1896	178	207	194	111	240	513	521	276	470	452	503	399	968	1680	1945	1000	1075	1388	764	2555	2649	1909	1819	2349
TGAGGTAGTAGTTTGTACAGTC	22	NO	NO_Annotation	NO_Annotation	1374	2201	1037	779	869	1142	556	488	429	1955	1285	1593	918	813	1818	1164	1929	1950	545	412	816	80	57	28	2669	1245	667	347	119	265	1709	342	262	228	461	424	233	319	161	3553	2714	7787	744	581	617
GGCTGGTCCGATGGTAGTGGGTTATCAGAACTTATTAACA	40	Yes	other	misc_RNA	1373	1154	813	680	494	576	482	435	365	2090	993	1106	557	598	620	383	674	974	392	138	484	316	159	107	2000	1135	511	456	197	339	2856	464	1105	403	397	337	274	418	184	1640	2386	5901	380	346	282
TCCCTGTGGTCTAGTGGTTAGGATTCGGCA	30	NO	NO_Annotation	NO_Annotation	1372	1021	861	694	771	1143	1398	809	699	2594	3439	1617	503	729	1294	2005	1894	2540	723	367	583	269	142	128	1444	709	633	557	267	313	1264	287	263	243	290	246	216	374	330	1161	1026	1912	1007	796	504
TGAGAAGACGGTCGAACTTGACTATCT	27	Yes	rRNA	18S-rRNA	1371	605	434	1436	1200	1398	2168	1619	1244	1011	1060	714	659	704	1000	493	408	1553	1672	1185	1195	1912	569	471	2349	1896	1897	2787	1295	1431	3963	3003	3141	3654	4070	3595	346	1030	1133	1373	1492	1461	1486	2155	1335
AGACCGCCTGGGAATACCGGGTGCTGTAGGCT	32	Yes	rRNA	5S-rRNA	1371	1475	797	1143	1420	1184	1836	1616	1089	916	1093	1252	697	776	1209	1678	1521	1687	2849	1563	2001	936	1076	827	779	649	814	894	1317	1249	1763	1118	1394	952	1774	1303	5098	3458	3258	1416	3383	2103	1680	3664	2883
CCACTAATAGGGAACGTGAGC	21	Yes	rRNA	28S-rRNA	1370	1121	1136	1247	1673	1668	1597	1571	1818	1345	1206	1529	1955	1098	1695	2206	1310	1849	2010	2574	2266	1225	934	990	1455	1516	1879	1112	1422	997	1263	1632	749	1235	1007	1061	2791	1322	1802	2715	1958	1056	1445	1835	1810
CGCTACGCCGCGACGAGTAGGA	22	Yes	rRNA	28S-rRNA	1369	1116	986	1561	2548	2075	2770	2733	2526	1671	2297	2038	2984	2218	2801	4180	3215	4210	3547	4155	3203	3870	4076	4663	2454	2894	6288	4408	6438	6413	5530	2650	5098	5120	4715	3650	4661	3100	6367	4122	7688	2740	3501	4123	3752
TGTGATTTCTGCCCAGTGCTCTGAATGTCAAAGTGAAGAAAT	42	Yes	rRNA	28S-rRNA	1368	395	1002	374	929	748	172	224	348	273	218	964	1027	546	149	327	638	216	373	94	810	824	889	935	270	491	702	327	357	351	213	520	443	411	567	431	905	533	707	1237	1077	525	890	1299	1094
CGCGACCTCAGATCAGACGTGGCGACCCGCTGAATTTAAGCA	42	Yes	rRNA	28S-rRNA	1366	645	818	592	1381	1256	457	701	1099	248	324	734	1324	834	380	234	743	374	880	206	1452	399	349	334	1054	1157	1934	1762	1173	1208	1949	1811	750	2009	2190	3008	1643	1530	2007	1878	3231	2698	2388	1905	1584
GAATACCGGGTGCTGTAGGCC	21	NO	NO_Annotation	NO_Annotation	1364	1320	747	1087	1123	974	1606	1317	870	407	642	657	701	667	1253	987	554	561	1530	770	1358	319	340	283	245	318	519	407	365	464	460	532	514	717	1100	1127	860	540	781	897	1780	1853	1130	1606	1661
CCCACGGCCCTGGCGGAGCGCTGAGAAGACGGTCGAACTTG	41	Yes	rRNA	18S-rRNA	1364	763	484	555	1016	766	456	550	507	537	836	1455	664	706	540	747	956	682	1819	563	1366	1783	1397	1314	256	818	712	951	1491	1601	1137	1029	1818	549	714	648	2204	1429	2337	1124	2005	1194	776	1890	1623
TGGCGACCCGCTGAAT	16	Yes	rRNA	28S-rRNA	1364	586	563	1210	1193	1137	2893	1855	1608	1335	1758	1225	1155	900	1216	1762	1599	2207	1580	782	838	3956	1790	1576	2196	4267	2447	4608	2583	4202	1729	639	1151	3986	3685	4045	458	622	778	1409	1021	1219	923	1711	746
GTGGGGGGCCCAAGTCCTTCTGATCGAGGCC	31	Yes	rRNA	28S-rRNA	1363	1217	533	1352	1303	985	2769	2628	1768	482	876	1118	817	1229	2224	562	602	739	2175	1291	1727	747	607	448	193	425	599	528	311	472	729	489	1002	1445	1240	1238	971	784	920	1377	2482	3134	2086	2661	2032
GATAAGGATTGGCTCTAAGGGC	22	Yes	rRNA	28S-rRNA	1363	1238	908	1346	2211	1992	2602	2398	3254	2071	1555	1241	2758	762	1714	2090	1355	2346	2525	4539	2939	1017	649	627	3771	3841	3622	3252	2225	2180	3708	6562	2748	5550	4611	4152	2998	2836	3761	2437	3781	648	2445	2336	1743
ACCCTGTAGATCCGAATTTGTGT	23	Yes	miRNA	hsa-mir-10a	1363	1093	544	1513	1323	1022	2624	2589	1698	642	1506	1875	650	1011	1728	1374	673	946	2499	1151	2053	176	176	160	342	244	435	329	143	311	1010	758	534	1265	1314	1555	757	536	802	1251	2448	3942	3168	3663	3902
GCGCTGAGAAGACGGTCGAAC	21	Yes	rRNA	18S-rRNA	1361	1501	908	1034	806	938	673	732	553	1764	1538	1160	1046	478	665	3351	1438	1589	862	890	769	1463	1951	1913	2872	684	1187	526	947	539	895	894	643	402	434	325	1012	543	791	961	1236	691	787	906	743
GAACGAAAGTCGGAGGTTCGAAGACGATC	29	Yes	rRNA	18S-rRNA	1356	989	1052	664	700	739	698	801	735	2180	1524	2622	939	681	474	2548	1897	1915	952	1037	993	8132	7834	8892	2991	2184	3543	1369	2654	2457	4388	3659	4694	1785	2688	1546	2252	1455	1504	1479	2126	1179	1121	891	834
GCATTGGTGGTTCAGTGGTAGGATTCTCGCCT	32	NO	NO_Annotation	NO_Annotation	1355	1331	1187	849	986	1036	1079	719	540	4586	5381	6173	574	696	666	2408	4376	3939	410	271	474	688	318	357	3246	1170	859	951	1073	1081	411	286	143	485	962	478	640	740	391	841	548	1054	779	527	338
TCGGAACCTGCAGACACTTGTGGA	24	Yes	piRNA	piRNA	1353	999	889	1699	1512	1907	1298	1122	836	418	1035	1260	636	1174	1930	1107	480	679	2086	1071	1933	161	170	120	417	604	665	894	322	406	1398	1107	1335	462	503	506	1104	1290	1007	1341	2650	3229	1075	1156	1156
CGACCTCAGATCAGACGTGGCGACCCGCTGAATTT	35	Yes	rRNA	28S-rRNA	1349	579	526	791	869	738	1323	1132	717	303	529	885	729	792	902	1582	1471	971	2779	897	1689	1031	1142	854	367	703	1044	931	914	907	753	607	302	1489	1762	1414	1556	1095	1362	1248	2353	2138	706	1316	1157
GGAATACCGGGTGCTGTAGGCC	22	NO	NO_Annotation	NO_Annotation	1349	1236	780	901	944	860	1401	1144	684	759	1122	1209	611	693	1030	1186	754	892	1253	582	1158	1090	1088	866	208	331	446	452	384	766	676	637	1976	778	1319	1319	1038	725	1078	1511	3188	2882	2221	2412	2659
GGCCGTGATCGTATAGTGGTTAGTACTCTGCGT	33	NO	tRNA	tRNA-His-GTG_5_end	1348	593	743	761	687	749	1349	907	623	1118	1537	1189	1219	1084	1557	978	978	1201	461	302	487	564	287	177	1241	1124	1023	717	549	505	465	347	257	701	457	505	216	251	329	705	409	792	463	890	492
AGAACTAGATCTGAACCTGTGAAGACGAGT	30	NO	NO_Annotation	NO_Annotation	1348	701	538	2240	2339	3431	1523	1039	792	807	1495	1898	728	1173	2020	1090	382	607	1538	915	1671	308	176	233	507	921	1122	384	160	241	1088	887	1164	853	1306	1043	820	1201	470	1811	3962	4491	1659	1216	1432
CGTGGAATGCGAGTGC	16	Yes	rRNA	28S-rRNA	1346	683	1085	665	890	920	794	883	850	664	865	902	1341	638	1050	1506	1027	876	1285	1445	1245	1075	1275	1224	291	388	635	297	390	289	274	413	481	332	314	238	621	310	544	1038	1277	528	847	860	755
TCCCTGGTCTAGTGGTTAGGATTCGGT	27	NO	NO_Annotation	NO_Annotation	1343	923	496	1225	1582	1603	1699	1511	1019	368	582	422	949	1450	2364	771	350	398	1628	961	1848	677	269	326	1143	1061	1927	1098	594	710	3735	2841	1499	1149	1933	2154	792	1391	1020	277	662	977	2511	2088	1274
ACGAGAACTTTGAAGGCCGA	20	Yes	rRNA	28S-rRNA	1342	1068	1226	928	1224	1177	1204	1269	1284	3139	4383	3415	2619	1189	1452	6251	6087	3018	1601	1857	1521	6114	6592	7693	1761	1504	2426	1834	3074	2618	2472	2279	4273	2114	2125	1560	2685	2005	2148	2708	3555	1142	2053	1903	1741
CTACTTGGATAACTGTGGTAATTCTAGAGCTAATACA	37	Yes	rRNA	18S-rRNA	1340	1032	842	1123	1137	1156	1658	1644	1379	781	827	1349	1171	1137	1445	771	782	959	1835	1006	1927	571	494	353	978	1265	1291	1546	1149	1218	2182	2424	1259	1917	2088	2679	2697	2133	2463	1228	2013	1830	1675	2472	1735
GACCTCAGATCAGACGTGGCGACCCGCTGAATTT	34	Yes	rRNA	28S-rRNA	1339	548	468	958	1074	704	1172	1068	669	462	490	901	835	815	972	2027	1766	1190	2696	897	1685	1194	1225	924	285	631	958	758	754	787	778	610	441	1514	1835	1474	1467	970	1147	1313	3036	2522	684	1376	1284
CGCGGCGGGGCGCGGGACATGTGGCG	26	Yes	rRNA	28S-rRNA	1337	328	454	783	1095	798	755	606	412	243	564	451	930	1751	2220	638	444	572	1393	874	998	906	714	543	101	277	277	218	204	284	146	81	184	504	240	182	812	406	789	1719	1109	1172	400	1114	1018
CCGGGTGCTGTAGGCT	16	Yes	rRNA	5S-rRNA	1336	1025	792	1108	1291	1220	1574	1516	1367	1410	1195	1469	954	725	1041	1633	1204	1846	1434	1624	1450	810	518	551	1597	1084	1193	1147	1722	1155	1069	923	1025	1151	1259	1092	1589	1085	1418	1251	2000	1473	1524	1696	1550
TCCCACATGGTCTAGCGGTTAGGATTCCTA	30	NO	NO_Annotation	NO_Annotation	1334	1610	368	1080	2046	1387	4293	6275	4974	329	350	437	1172	2065	2689	501	258	239	1249	1115	1476	412	281	254	778	1244	2500	1566	607	925	1281	1176	882	3525	3469	4456	1450	1478	3242	419	849	1549	2513	1505	1451
AGATTGTGAATCTGACAACAGAGGCTTACGACCCCTTATT	40	Yes	Mt_tRNA	Mt_tRNA	1334	829	380	741	836	688	1026	970	792	145	198	552	861	1000	1181	311	292	218	1038	285	989	73	21	49	164	160	241	63	68	54	96	159	32	256	450	443	208	96	137	645	983	1625	1053	1057	976
CTCGTACGACTCTTAGCGG	19	Yes	rRNA	45S-rRNA	1334	1093	626	986	940	882	1561	1513	1231	1231	997	998	574	715	1054	1377	891	1556	1546	1223	1188	362	153	240	1105	702	694	685	672	472	877	559	500	756	717	767	478	402	642	1427	1510	1774	870	1196	878
CAGGGATTGTGGGTTCG	17	Yes	tRNA	tRNA-Arg-CCT	1334	1231	483	4432	2331	1552	4040	4077	3685	146	213	304	613	1256	1979	684	452	458	1563	555	2231	4400	3975	4149	15	38	66	1296	781	1808	1121	1373	3712	2406	1725	2682	1154	672	2282	1198	1751	3873	581	557	495
AGCCGACTTAGAACTGGTGCGGACCAGGGGAATCCGACTGTTT	43	Yes	rRNA	28S-rRNA	1332	177	686	255	1251	854	152	249	414	130	101	411	993	429	100	169	856	133	275	55	1115	706	608	674	452	1303	2319	1865	2207	1262	820	1350	357	3269	4280	5364	2488	1783	2133	1247	2034	1492	1850	1229	1310
CATTGATCATCGACACTTCGAACGCACTTGCGGCCCCG	38	Yes	rRNA	5.8S-rRNA	1331	902	535	1148	1416	1067	3012	2601	1877	236	490	862	880	1343	1864	978	674	671	2247	1549	1914	337	206	231	485	969	1377	1481	928	1062	1272	1567	535	2836	2320	3004	2531	1750	2530	587	958	1443	823	1256	1201
GAGTGGAGCCTGCGGCTTA	19	Yes	rRNA	18S-rRNA	1328	750	700	1415	1246	933	1373	1156	908	916	893	722	1123	906	1377	1146	805	1393	1628	1226	1425	1138	1099	987	216	304	298	419	450	579	769	556	1511	491	473	448	287	237	342	1958	4395	2426	1509	1706	1703
CAGTCGGTCCTGAGAGATGGG	21	Yes	rRNA	28S-rRNA	1326	677	1076	602	809	721	672	736	898	777	830	774	1492	594	838	2286	1005	1035	949	1204	1009	1269	999	1313	1428	1426	1934	699	900	657	789	1309	830	1139	788	673	2097	863	1670	1163	1139	521	795	880	855
CGGAAGCGTGCTGGGCC	17	Yes	tRNA	tRNA-Met-CAT;tRNA-Thr-CGT	1323	569	611	921	956	842	1031	1217	992	945	1324	1261	458	669	790	1063	1305	2056	572	468	561	1024	426	416	587	463	332	382	246	317	337	113	465	609	367	243	154	146	146	523	408	1055	451	507	345
GAATACCGGGTGCTGTAGGCTTA	23	Yes	piRNA	piRNA	1323	1102	810	996	1018	837	1524	1431	898	365	579	790	893	989	1505	1210	867	850	1867	889	1453	243	193	135	494	670	787	481	288	408	593	643	503	1262	1576	1870	892	400	643	1339	2005	2445	1305	1725	2376
CGACTCTTAGCGGTGGATCACTCGGCTCGTGT	32	NO	NO_Annotation	NO_Annotation	1319	903	742	704	976	1043	1199	961	716	1903	1704	1664	601	643	902	2145	1646	1964	977	623	1029	232	198	162	271	266	339	275	202	261	371	235	224	208	370	409	270	293	509	1156	1703	1612	1545	1510	1496
TTTCGGAAACGTAATGGTAGATCAGCTATC	30	Yes	NO_Annotation	NO_Annotation	1319	752	1002	1868	1819	2311	1162	887	568	486	893	1200	794	1705	2353	1303	435	733	1296	1158	2578	287	116	80	1833	2141	1993	554	157	119	8139	9741	3994	660	969	742	2144	2325	911	770	1465	1892	1189	1354	1087
TGGGAGACCGCCTGGGAATACCGGGTGCTGTAGGCA	36	NO	NO_Annotation	NO_Annotation	1318	1961	585	661	1196	996	1754	1714	1275	617	1030	1854	584	811	997	959	921	542	1737	905	1666	1006	1564	979	83	180	249	573	483	1103	560	530	1423	587	1181	1083	3100	2293	2683	1377	4050	3152	2409	2805	3738
ATGGGAGACCGCCTGGGAATACCGGGCGCTGTAGGCTT	38	NO	NO_Annotation	NO_Annotation	1318	1193	473	1226	1486	985	1505	1533	1141	317	503	707	596	786	913	484	400	495	1767	800	1444	1038	1034	889	118	303	371	427	364	767	452	374	1182	1397	1654	1739	956	762	1037	1422	2571	2475	1871	2413	2504
GGCTTTGGTGACTCTAGATAACCTCGGGCCGATCGCAC	38	Yes	rRNA	18S-rRNA	1317	1391	724	1328	1123	1073	2668	2412	1631	415	802	1664	476	725	1199	592	483	510	2208	1026	1918	116	95	57	176	296	386	470	186	292	506	751	399	618	846	944	698	569	698	661	1363	1826	1339	1832	1235
ACGGGAGACCGCCTGGGAATACCGGGTGCTGTAGGCTT	38	Yes	NO_Annotation	NO_Annotation	1317	1140	525	1024	1379	820	1393	1407	1077	407	669	852	572	756	867	497	379	484	1593	644	1339	967	927	740	164	286	418	486	445	711	671	483	1739	1304	1476	1486	1016	783	1019	1533	2687	2790	2326	2869	2963
CGTAACTTCGGGATAAGGATTGGCT	25	Yes	rRNA	28S-rRNA	1314	558	626	406	785	646	765	693	831	583	475	397	1348	633	961	1478	761	993	966	1126	857	378	273	262	549	764	943	309	220	218	333	524	290	614	337	329	483	291	631	1036	1038	324	712	807	751
CATTGCACTTGTCTCGGTCTGAAA	24	NO	NO_Annotation	NO_Annotation	1314	890	418	1612	1498	1304	1475	1534	1125	421	1042	842	2771	4371	8901	1069	427	994	1470	914	1314	176	119	97	774	2236	2818	508	178	205	951	705	828	1587	897	1099	374	306	527	2736	1920	5677	2942	4117	3891
CGTACGACTCTTAGCGGTGGAT	22	Yes	rRNA	45S-rRNA	1311	1599	766	1141	969	851	1772	1665	1029	857	1157	1654	649	714	1087	1141	1062	1170	1827	889	1801	478	563	524	304	285	409	582	589	715	674	495	453	530	839	797	997	856	1035	841	1990	2036	1185	1548	1357
CATTGCACTTGTCTCGGTCTGG	22	NO	NO_Annotation	NO_Annotation	1311	525	225	359	148	151	156	143	139	259	235	359	259	242	595	1115	690	221	172	103	215	268	42	43	825	198	173	82	39	87	196	140	122	113	117	145	200	108	163	473	569	1329	309	346	432
TACTTGGATAACTGTGGTAATTCTAGAGCTAATACA	36	Yes	rRNA	18S-rRNA	1311	887	802	1068	1267	936	1678	1384	1312	814	1038	1619	982	991	1238	1022	967	881	2214	1009	1853	1994	1856	1518	637	1437	1423	2306	1820	2380	3372	3514	3557	1888	1892	1966	5511	3599	4165	1130	1692	1404	1033	1729	1280
CATGAGAGGTGTAGAATAAGTGGGAGGCCT	30	NO	NO_Annotation	NO_Annotation	1310	667	480	344	812	688	380	353	297	379	1154	622	388	702	802	621	439	416	1137	801	1008	433	416	273	210	567	620	316	294	352	389	170	176	308	323	238	2192	1251	2336	528	896	435	500	1319	1672
TCTTCTCGGAGCTGCTGTCCAACC	24	Yes	piRNA	piRNA	1309	560	773	2314	2066	2294	1302	1019	630	335	807	956	574	1299	2036	1264	346	685	1994	1148	1681	88	56	55	209	423	398	589	187	156	1219	1281	716	393	230	305	618	777	588	913	1307	2985	768	1272	893
TACCCTGTAGATCCGAATT	19	Yes	miRNA	hsa-mir-10a	1308	608	375	1057	928	796	1875	1631	1131	353	243	448	1031	1385	2880	250	176	231	1124	740	1022	204	122	152	1012	1550	2414	908	405	478	2896	1223	657	3912	2668	3461	343	503	731	583	1172	1431	813	1028	985
ATTGATCATCGACACTTCGAACGCACTTGCGGCCCCA	37	NO	NO_Annotation	NO_Annotation	1306	1008	544	976	1214	1206	2910	2164	1715	390	932	1258	985	1358	2173	1586	1065	858	1956	1234	1819	272	286	247	249	531	961	1212	616	913	999	1276	682	2111	2470	2691	2092	1899	2767	770	1760	2127	1775	2302	2135
ATTGATCATCGACACT	16	Yes	rRNA	5.8S-rRNA	1303	1547	821	1382	992	875	2289	2005	1421	465	887	1623	664	765	1380	850	676	723	1757	888	1832	200	174	130	126	271	353	347	260	360	438	641	310	494	720	976	626	607	648	660	1730	1704	1489	2067	1729
TATCATTGGTCGTGGTTGTAGTCCGTGCG	29	Yes	Mt_tRNA	Mt_tRNA	1300	813	415	1338	1134	879	1638	1479	929	713	1339	1717	810	935	1594	2022	1199	965	1428	660	1316	288	204	194	227	222	515	313	203	208	156	282	231	642	735	789	459	277	539	658	942	1336	1447	1491	1655
TCGTACGACTCTTAGCGGTA	20	NO	NO_Annotation	NO_Annotation	1298	1358	530	873	868	812	2064	1592	1324	697	919	877	726	922	1468	1072	850	975	1347	839	1289	217	179	188	290	250	396	266	208	331	561	274	236	366	512	602	421	391	584	935	1993	2231	1264	1441	1309
GGCTGGTCCGAAGGTAGTG	19	Yes	other	misc_RNA	1298	1030	401	878	797	642	1641	1488	1265	1195	718	1116	328	553	939	401	807	1170	686	417	701	182	75	61	322	232	150	209	91	170	440	83	97	276	227	343	45	73	90	622	518	1022	365	450	309
GGGTGCTGTAGGCTC	15	Yes	NO_Annotation	NO_Annotation	1297	1983	1080	1398	1513	1736	1890	1756	1406	1474	1465	2495	813	747	1449	1720	1587	1465	1333	1213	1645	375	360	373	1715	529	823	670	776	690	761	775	686	594	1081	1005	853	671	978	1162	2461	2225	1994	2048	1848
CGCGGGACATGTGGCGTACGGAAGACCCGCTCCCCGGCGCCGCT	44	Yes	rRNA	28S-rRNA	1296	867	545	629	919	799	853	1061	851	153	302	651	697	833	525	295	413	306	936	193	981	339	333	273	221	403	683	639	445	546	590	579	793	1427	1845	1732	703	739	894	659	1592	1675	1473	1946	1394
TGAGGTAGTAGTTTGTACAG	20	Yes	miRNA	hsa-let-7g	1296	1145	635	607	663	644	698	633	467	582	667	1059	684	897	1828	674	1144	1004	747	501	781	169	81	60	1617	1023	689	517	228	331	1270	233	221	687	652	709	243	237	224	794	869	1799	553	653	686
CGGTGGATCACTCGGCTCGTGCGTCGAT	28	Yes	rRNA	5.8S-rRNA	1295	927	601	675	803	837	1292	1160	932	1578	2285	966	748	1089	1350	1158	833	3184	933	778	818	415	303	324	743	663	635	253	240	269	453	73	282	517	388	338	170	227	324	1893	1108	1779	808	900	730
CCTACTTGGATAACTGTGGTAATTCTAGAGCT	32	Yes	rRNA	18S-rRNA	1295	1446	906	786	759	880	1593	1365	847	737	1168	2174	666	591	813	1864	1633	873	1596	741	1483	508	589	617	464	449	649	661	777	793	1079	1857	525	854	2076	2445	2489	1757	1603	649	2646	2036	1693	2111	1627
GGGATTGTGGGTTCG	15	Yes	tRNA	tRNA-Arg-CCT;tRNA-Arg-CCG	1293	726	940	1175	689	578	469	547	454	860	861	1389	280	508	560	1701	2082	1642	238	143	273	1493	868	858	439	197	218	233	254	318	214	125	391	260	217	165	200	123	157	362	355	941	391	312	350
CGGAAGCGTGCTGGG	15	Yes	tRNA	tRNA-Met-CAT;tRNA-Thr-CGT	1292	1187	378	1735	1646	1261	4751	5394	4241	598	749	891	651	1618	3337	359	468	867	2076	2006	2146	751	448	331	224	273	288	542	145	412	551	168	1962	2373	1455	1670	152	213	378	1421	2462	5523	3151	2986	1810
TGTAAACATCCTCGACTGG	19	Yes	miRNA	hsa-mir-30a	1285	1196	558	654	549	466	964	838	638	551	691	1256	591	853	1859	804	934	572	965	453	902	102	42	37	157	119	169	244	112	140	186	262	106	238	250	380	231	163	245	471	1140	1616	629	850	902
CGCTGCGATCTATTGAA	17	Yes	rRNA	28S-rRNA	1284	1272	687	1704	1493	1392	3314	2831	2274	536	850	1036	1128	1336	2424	713	667	816	2346	2111	2215	385	278	341	1109	971	1681	1155	1267	848	1359	1210	455	1369	1285	1644	1397	1138	1804	753	1447	1379	1245	2033	1632
TTCTCACTACTGCACTTGACTAG	23	Yes	lincRNA	misc_RNA;lincRNA	1283	764	371	497	480	343	893	883	698	95	179	273	574	716	1916	183	206	240	558	347	469	31	31	27	630	552	299	264	88	310	589	155	332	313	290	328	134	87	177	2213	711	1212	287	372	359
CGCGACCTCAGATCAGACGTGGCGACCCGCTGG	33	NO	NO_Annotation	NO_Annotation	1282	356	341	416	227	270	412	385	302	518	412	640	211	202	337	2214	1688	649	322	238	398	1424	288	281	612	157	173	195	204	275	371	209	167	166	376	431	278	209	271	427	989	752	427	514	453
TCCTGAACTGTCGACGTGTGCGTGCAAT	28	Yes	piRNA	piRNA	1282	586	594	2227	1905	1857	1672	1410	809	493	911	1000	672	1487	1934	894	296	826	1874	1055	1566	304	144	193	329	657	597	913	257	262	3085	2125	2313	996	648	614	771	901	451	813	1230	2029	1644	1869	1747
AGAACGAAAGTCGGAGGTTCGAAGACGATC	30	Yes	rRNA	18S-rRNA	1282	1202	1065	750	888	804	1126	1119	987	4577	4462	6218	1562	1168	1078	5058	7095	4050	1191	1036	1240	7020	7152	7680	2690	1727	2279	1801	3344	3246	4161	2426	4369	1616	2790	1844	3297	2364	2110	3499	3638	2141	1626	1485	1532
AGGGGAATCCGACTGTT	17	Yes	rRNA	28S-rRNA	1281	1000	920	1297	1470	1295	1588	1289	1470	1200	1608	1172	1463	751	1265	1792	1578	1316	1545	1689	1691	408	317	386	384	401	596	526	433	461	349	431	342	678	734	892	474	365	589	1461	3814	1831	1915	2167	1973
GCCCGGCTAGCTCAGTCGGTAGAGCATGGGACTCTTAATC	40	Yes	tRNA	tRNA-Lys-CTT_5_end	1279	1154	469	778	538	459	1033	984	817	242	201	392	885	1143	1791	672	452	445	1310	465	1273	710	862	827	327	221	190	275	233	307	423	813	228	220	261	276	555	434	987	692	1353	2349	458	543	589
CGCTGCGATCTATTGAAAGTCAGCCCTCGACACAAGGGTTTGTA	44	NO	NO_Annotation	NO_Annotation	1278	463	556	365	1025	770	258	456	663	43	101	401	725	861	270	42	159	68	562	42	1086	106	68	52	190	639	906	1061	338	364	602	1524	281	1475	1626	2189	1646	1452	1792	327	424	868	1108	1156	721
GCATTGGTGGTTCAGTGGTAGGATTCTCGCC	31	NO	NO_Annotation	NO_Annotation	1277	956	969	901	743	760	1425	1014	613	1607	1603	1672	496	558	944	920	965	1080	526	266	528	527	204	172	2539	1062	863	877	653	649	1277	653	313	504	729	537	724	755	388	445	401	568	549	750	390
CGTGGAGCAGAAGGGCAAAAGCTCG	25	Yes	rRNA	28S-rRNA	1277	431	670	388	486	374	243	239	169	234	296	311	687	616	642	752	480	443	897	403	726	492	501	448	97	124	199	69	89	98	92	68	127	101	103	69	278	152	207	860	766	375	373	748	709
GGCTGGTCCGAAGGTAGTGAGTTATCTCAATTGG	34	NO	NO_Annotation	NO_Annotation	1277	376	90	153	66	58	295	350	293	64	72	131	113	151	234	162	91	46	194	89	142	78	9	5	33	18	33	27	7	22	19	19	24	90	86	108	24	26	31	81	86	170	112	90	102
GTCTACGGCCATACCACCCTGAACGCGCCCGATCTCGTCTGG	42	NO	NO_Annotation	NO_Annotation	1276	258	104	372	256	218	273	316	399	34	49	120	352	485	509	333	289	32	216	59	246	922	225	189	26	30	39	118	118	243	83	95	92	143	115	114	542	284	504	188	283	439	291	293	298
GGAATACCGGGTGCTGTAGGC	21	Yes	rRNA	5S-rRNA	1276	1028	761	1007	988	930	1795	1573	1049	588	682	783	810	958	1444	940	631	875	1604	979	1344	481	391	379	257	552	512	502	346	488	586	465	1113	1107	818	1052	727	447	833	1411	1752	2442	1312	2538	2300
TGAGGTAGTAGATTGTATAG	20	Yes	miRNA	hsa-let-7f-2;hsa-let-7f-1	1275	1175	759	698	790	787	518	441	403	754	588	1260	517	743	1195	650	1214	972	412	345	518	230	71	62	4491	1863	1253	879	378	472	3249	528	187	769	1011	878	383	527	413	544	480	1054	305	280	363
AGTTGAAAAGAACTTTGAAGAGAG	24	Yes	rRNA	28S-rRNA	1275	938	1017	907	1570	1417	1261	1274	1445	3132	3262	2902	1565	842	1224	3747	3411	3856	1995	2457	1984	14954	12285	13153	2401	1923	2362	2769	4834	5219	4445	2635	7536	3163	2398	1388	3769	3082	3478	3639	4824	1143	2277	1960	1889
GTTGTAGTCCGTGCGAG	17	Yes	Mt_tRNA	Mt_tRNA	1274	518	274	1079	777	668	872	629	455	144	432	459	813	1027	2219	1062	468	590	1332	660	1051	0	14	7	11	19	46	24	15	13	3	15	26	84	88	87	9	4	14	557	850	1665	813	1165	1283
CGCTACGCCGCGACGAGTAGGAGG	24	Yes	rRNA	28S-rRNA	1274	818	658	967	1805	1190	1436	1453	1416	1283	1564	1312	1760	1746	1723	2714	1893	2853	2316	2394	2017	3301	2572	2812	1678	1823	4162	2893	3758	4028	3553	1426	3673	2924	2374	1666	2417	2004	4073	2423	3562	1707	1887	2402	2446
CCGACTTAGAACTGG	15	Yes	rRNA	28S-rRNA	1273	1493	1443	1024	1428	1502	2166	1669	2171	1486	2324	2211	2096	740	1668	2404	2143	1329	2130	3066	2521	3599	4292	5145	1859	1370	1906	2118	1885	1902	1661	5568	4244	2356	2593	2326	4389	2366	2726	1510	3785	810	2244	2246	1900
TTAGGATTCGGCGCTCTCACCG	22	Yes	tRNA	tRNA-Glu-CTC	1273	1106	397	736	412	233	972	654	682	103	160	190	278	537	1025	630	334	275	998	334	1004	1467	1350	1618	49	70	60	492	316	811	584	1012	1141	342	280	382	937	578	1663	422	812	1900	373	448	416
AAATGACTGCTTTGAAATTTATCTGCTTGT	30	NO	NO_Annotation	NO_Annotation	1272	664	582	881	1027	1691	463	315	283	935	1436	1957	323	428	756	1923	535	857	919	661	1159	72	26	24	233	393	520	233	51	90	523	489	352	264	409	392	390	644	272	485	897	1341	910	636	824
TGGGAGACCGCCTGGGAATACCGGGTGCTGTAGGCGT	37	NO	NO_Annotation	NO_Annotation	1272	2623	765	746	939	792	1422	1454	909	464	733	1279	448	516	603	750	592	366	1673	582	1791	469	723	467	86	122	137	266	231	559	269	476	583	361	887	982	3454	2148	1922	901	3024	2621	1982	2431	3062
GCTTTGGTGACTCTAGATAACCTCGGGCCGATCGCAC	37	Yes	rRNA	18S-rRNA	1271	1491	809	1012	900	748	1630	1649	979	638	1318	2560	490	684	1184	920	709	620	1583	722	1498	244	223	137	214	300	331	476	240	388	590	955	579	777	1092	1280	1445	1215	1224	518	1617	1708	1857	2267	1588
TGTAAACATCCTCGACTGGAAGCG	24	NO	NO_Annotation	NO_Annotation	1270	622	330	258	123	154	110	88	75	1243	673	1257	51	75	126	2325	2050	481	84	49	156	443	34	36	597	41	33	47	22	58	74	102	29	28	57	32	169	102	78	82	243	317	143	136	147
GTACGACTCTTAGCGGTGGATCACTCGGCT	30	Yes	rRNA	45S-rRNA	1269	1023	480	965	1186	950	2081	1817	1412	511	795	785	833	1041	1505	1031	764	1067	1696	1336	1624	224	245	233	222	343	449	388	413	374	642	398	257	600	612	823	277	328	454	1165	1621	1643	1231	1746	1274
AACATGGGTCAGTCGGTCCTGAG	23	Yes	rRNA	28S-rRNA	1269	1173	627	1329	1898	1766	2775	2289	2830	2312	1736	1401	2224	964	1754	1969	1250	2874	2834	3708	2592	3437	2237	1984	2696	2582	2258	2660	2918	2466	2751	3598	5155	3915	2708	2216	2372	2037	3304	2819	3086	1120	2393	2562	1955
TCGGTCCTGAGAGATG	16	Yes	rRNA	28S-rRNA	1267	1779	1085	1410	2218	2229	2830	2670	3216	2380	3048	2462	2555	842	2191	2628	1940	2306	2822	4787	3245	1934	1253	1332	1635	1260	1678	2480	2767	2006	1690	3589	5097	2728	2851	2469	2333	1810	2576	2456	5370	1356	3737	3407	2687
TAGGATGGGGTGTGATAGGC	20	NO	other	mt_DNA	1265	797	237	2429	2141	2015	850	908	633	148	253	358	704	939	1887	531	249	332	816	551	997	102	82	33	314	586	1139	678	183	281	299	521	283	1515	1704	2005	330	343	703	184	433	667	706	669	799
TTCTTGTTGACTCTACTCTGACTTAGGGC	29	Yes	lincRNA	lincRNA	1264	779	658	1291	1325	1571	1428	883	726	370	1185	1354	542	805	1667	1196	468	691	1449	943	1487	255	90	74	149	347	458	659	198	219	1135	1315	904	538	690	699	1074	1189	543	816	1875	2885	1807	1745	1974
AACCCGTAGATCCGATC	17	Yes	miRNA	hsa-mir-99a	1264	1784	1195	875	776	665	1373	967	1175	4112	3013	6592	504	605	563	3198	6737	4598	492	240	546	465	256	269	2086	803	446	1375	1456	2392	1590	322	430	282	461	306	399	515	210	1304	1066	1569	954	843	635
TCTTTGGTTATCTAGCTGTATGA	23	Yes	miRNA	hsa-mir-9-1;hsa-mir-9-2;hsa-mir-9-3	1264	1128	657	485	481	384	1297	1258	923	226	745	750	938	1329	2774	719	480	391	1529	929	1358	226	158	98	145	359	480	219	89	197	219	318	250	610	743	809	362	261	406	719	2033	2823	1180	1406	1440
CGGGACATGTGGCGTACG	18	Yes	rRNA	28S-rRNA	1264	943	950	1091	1177	1130	1038	1063	1113	1574	1172	1138	1257	521	860	1604	995	1740	1328	1761	1510	1405	755	739	1251	918	1027	1151	1262	1273	1086	1188	2200	1345	949	857	1365	851	1368	1781	2225	1082	1525	1642	1470
GGGAGACCGCCTGGGAATACCGGGTGCTGTAGGC	34	Yes	rRNA	5S-rRNA	1264	1846	548	725	959	679	1441	1537	962	449	662	1264	500	827	935	560	548	485	1784	805	1333	667	795	666	72	121	144	277	312	614	484	356	985	305	480	473	1895	1198	1389	997	2598	2344	1490	2313	2381
AGTGGTAGAATTCTCGCCTGCCACGCGGGAGG	32	Yes	tRNA	tRNA-Gly-GCC	1263	1049	481	1082	586	407	830	942	685	88	143	198	542	849	1385	733	416	314	636	202	649	1055	1140	1316	4	19	40	165	134	343	210	456	308	214	239	301	410	209	609	335	620	1214	315	385	366
AATTGCACGGTATCCATCTGTA	22	Yes	miRNA	hsa-mir-363	1262	1793	955	1440	1275	1730	441	442	367	5723	3410	3140	423	554	649	2055	3278	4415	615	616	786	497	247	111	2567	940	863	461	188	310	759	101	232	565	433	196	160	188	161	729	351	783	598	329	274
CTTGGATGGGAGACCGCCTGGGAATACCGGGTGCTGTAGGCTC	43	NO	NO_Annotation	NO_Annotation	1262	790	481	566	1113	1243	699	896	1075	377	297	450	825	729	493	278	468	399	805	229	1157	445	359	303	308	522	663	592	621	577	565	435	628	781	1059	1026	652	724	912	1400	2017	1945	2170	1977	1625
GGCTGGTCCGATGGTAGTGGGTTATCAGAA	30	Yes	other	misc_RNA	1254	1334	982	1542	2649	1175	1037	1031	1094	6120	3511	12546	2061	1817	5001	4213	18864	9265	618	420	565	958	557	647	9027	2697	1678	2406	1913	4115	7386	739	3320	847	1309	775	1328	947	1126	34861	7499	13355	790	696	566
GGTATAGGGGCGAAAGACT	19	Yes	rRNA	28S-rRNA	1252	891	753	809	1316	1392	1371	1467	1745	2166	1640	1407	2197	1024	1442	2490	2237	2549	1564	2477	1535	415	271	362	749	817	900	439	391	242	355	447	503	570	388	297	590	429	561	2081	1420	605	1210	1235	1110
TGGGAGACCGCCTGGGAATACCGGGTGCTGTAG	33	Yes	rRNA	5S-rRNA	1252	1472	492	532	809	508	848	911	437	357	554	962	398	610	669	663	693	504	1273	603	936	564	819	672	65	90	129	304	367	666	337	266	491	162	364	243	2254	1596	1750	753	1640	1533	713	1261	1645
GGCTGGTCCGAAGGTAGTGAGTTATCTCAATTGATC	36	NO	NO_Annotation	NO_Annotation	1248	1095	288	592	612	529	1591	1513	1175	350	372	376	515	659	1263	205	159	214	625	313	587	33	18	15	54	99	102	99	33	45	116	93	74	165	163	178	40	77	90	333	401	846	507	568	492
TCTTCTCGGAGCTGCTGTC	19	Yes	piRNA	piRNA	1247	487	676	2162	1655	2186	1053	866	622	300	828	885	642	1270	2091	1381	528	671	1609	1048	1601	131	65	114	341	655	534	730	278	257	1313	1097	946	360	229	258	592	600	579	769	1350	2221	752	1097	805
TGGGAACGAGAAGACACTCATGTAGGAGTC	30	Yes	piRNA	piRNA	1247	637	457	2161	1995	2601	1705	1280	981	470	664	696	570	1421	2636	711	276	720	1925	1603	2055	82	48	57	353	733	583	733	167	132	1337	796	1534	451	317	310	453	610	336	1490	1609	2686	1259	1321	918
GCTCTCACCGCCGCGGCCCGGGTT	24	Yes	tRNA	tRNA-Glu-CTC	1247	920	465	466	531	418	1589	1520	1350	225	472	491	2229	3306	6578	520	236	307	2668	1387	2043	2186	3167	2616	70	246	221	1019	907	2514	912	875	2276	539	848	955	1125	1167	2965	1622	3497	3977	1954	2856	2777
GCTTTGGTGACTCTAGATAACCTCG	25	Yes	rRNA	18S-rRNA	1246	1115	593	865	828	657	1463	1542	981	507	1166	1300	526	616	1117	1119	717	806	1384	897	1243	304	346	212	305	449	567	608	430	527	841	1076	1010	1055	1445	1665	915	771	1076	696	1345	1335	1656	2191	1589
CGGGACATGTGGCGTACGGAAGACCCGCT	29	Yes	rRNA	28S-rRNA	1246	692	825	684	835	849	877	788	839	808	653	517	793	450	791	938	845	1058	1226	1252	1201	439	323	184	591	914	906	497	684	641	562	827	618	765	784	660	841	506	899	1150	1556	867	995	1425	1431
AAGCGTTGGATTGTTCACCC	20	Yes	rRNA	28S-rRNA	1246	984	1040	853	1330	1034	1321	1290	1295	1231	2382	2025	2240	1170	1566	3579	2371	1315	1423	1642	1467	1122	1270	1392	515	551	756	552	1151	705	490	771	603	492	597	618	896	475	648	1849	2148	1184	1472	1531	1453
GGCTGGTCCGATGGTAGTGGGTTATCAGGACT	32	NO	NO_Annotation	NO_Annotation	1245	1143	528	926	1244	938	1397	948	874	2243	2082	2532	764	745	1618	1291	2227	3095	632	350	589	369	173	166	2340	1350	640	569	467	936	2487	158	1352	401	538	395	276	377	442	3473	893	2136	434	547	413
AATATTCAAACGAGAACTTTGA	22	Yes	rRNA	28S-rRNA	1241	1527	891	1244	2203	2033	2736	2556	2815	2330	2382	2017	2211	974	1978	2448	1965	2972	2849	4224	3115	448	342	357	1459	1581	1505	1508	1833	1307	1282	3190	1698	1744	1816	1621	2565	1731	2136	3013	4335	1675	2985	3123	2439
TCTTTGGTTATCTAGCTGTAT	21	Yes	miRNA	hsa-mir-9-1;hsa-mir-9-2;hsa-mir-9-3	1239	1409	672	526	643	513	1468	1265	964	86	306	436	719	1064	2586	298	307	161	1327	909	1290	33	32	43	77	164	290	173	68	91	117	294	43	232	378	498	370	278	378	286	867	1654	685	880	831
GGGGATGTAGCTCAGTGGTAGAG	23	Yes	tRNA	tRNA-Ala-CGC_5_end;tRNA-Ala-AGC_5_end;tRNA-Ala-TGC_5_end	1238	866	332	957	624	571	483	665	411	767	470	357	791	1218	1611	520	253	726	789	515	942	875	557	534	1299	614	537	522	380	472	1455	1084	861	463	372	397	636	677	982	293	302	698	605	749	560
CCGACTTAGAACTGGTGCGGACCAGGGGAATCCGACTGTTTA	42	Yes	rRNA	28S-rRNA	1238	409	979	459	1464	1207	273	392	833	253	169	664	1370	520	160	256	921	238	493	118	1582	846	772	733	1302	2183	3279	3704	3722	2938	2109	4401	998	4046	5250	6892	5258	3428	3679	1418	3221	1727	2830	1816	1839
CGACTCTTAGCGGTGGATCACTCGGA	26	NO	NO_Annotation	NO_Annotation	1238	990	647	896	1024	1090	1761	1497	1212	1136	1317	1235	700	1010	1467	1843	1296	1431	1201	900	1262	342	370	400	432	550	798	561	425	482	914	457	350	663	856	1158	394	511	757	1293	2304	2137	1733	1962	1877
CGACTCCTAGCGGTGGATCACTCGGCTC	28	NO	NO_Annotation	NO_Annotation	1237	750	697	1067	884	861	1056	952	875	2233	1248	1392	484	652	856	1532	1151	2797	701	493	919	157	102	101	727	494	408	341	275	282	422	174	157	388	231	251	138	179	223	889	356	747	764	1108	609
CGCGACCTCAGATCAGACGTGGT	23	NO	NO_Annotation	NO_Annotation	1237	1067	762	949	1222	1324	1840	1448	1359	2357	2010	1990	1046	965	1376	2872	2791	3255	1500	1349	1697	884	904	790	697	666	1181	1043	716	1404	2322	1155	2168	1884	2928	3297	779	970	1089	2531	9039	4268	3747	2260	2498
CGCGACCTCAGATCAGACGTA	21	NO	NO_Annotation	NO_Annotation	1236	1138	1184	1106	1034	1122	1399	1213	1023	2248	1537	2212	651	464	897	1778	1826	1729	905	948	1465	1145	423	417	3845	2665	2408	2032	2553	2211	2684	1300	1344	1883	2271	2733	1416	2875	1132	1253	1952	1400	1234	1049	904
TAGTGGGTTATCAGAACTT	19	Yes	other	misc_RNA	1235	835	421	484	327	350	544	464	302	124	431	457	360	519	1394	190	87	91	899	474	824	106	151	100	62	115	157	245	109	176	78	196	42	440	357	673	149	110	229	153	309	808	311	312	346
TGGGAATACCGGGTGCTGTAGGCTTG	26	NO	NO_Annotation	NO_Annotation	1234	378	291	334	213	175	197	132	119	116	136	153	130	126	155	1258	727	193	238	96	274	709	132	83	145	50	84	47	38	82	67	83	80	110	265	271	357	154	269	194	577	415	314	398	623
TTGGTCGTGGTTGTAGTCCGTG	22	Yes	Mt_tRNA	Mt_tRNA	1234	777	364	1173	892	718	1001	986	670	565	1001	1171	517	695	1245	1311	661	718	1298	598	1188	328	179	236	319	328	539	372	229	333	178	324	458	1238	1238	1379	316	246	456	535	1211	1620	1296	1269	1540
CGTCTGATCTCGGAAGCTAAGCAGGGTC	28	Yes	rRNA	5S-rRNA	1233	910	545	826	1055	745	1363	1169	766	415	557	600	618	785	1341	753	499	670	1883	985	1426	904	910	769	272	424	498	424	441	580	478	426	922	576	670	542	1059	726	1001	931	1612	1712	1293	2035	2302
TAAGGATTGGCTCTAAGGGC	20	Yes	rRNA	28S-rRNA	1233	1677	999	1526	2646	2572	3068	2891	3855	2504	2067	1529	3320	916	2034	2343	1583	2537	3018	5713	3666	1461	754	781	4781	4356	4519	4667	3585	3784	5598	10027	3882	6759	6688	5531	4621	4444	5381	2630	5101	902	3046	2553	2121
ACCCTGTAGAACCGAATTTGTGT	23	Yes	miRNA	hsa-mir-10b	1233	1088	506	657	638	639	1194	1126	706	1022	952	1104	513	613	1176	1009	699	899	1056	572	1017	270	198	134	2497	936	899	232	113	184	778	166	112	491	440	500	371	338	466	603	1025	1519	1084	1326	1387
CATGGAAGTCGGAATCCGCTAAGGAGT	27	Yes	rRNA	28S-rRNA	1233	528	1204	450	528	562	567	551	598	557	434	307	773	300	455	1859	989	760	554	887	608	576	517	583	1586	886	1485	716	1127	760	1789	1481	438	879	1006	1087	817	776	951	487	616	163	439	475	428
CACTAATAGGGAACGTGAGCT	21	Yes	rRNA	28S-rRNA	1232	829	678	863	1450	1476	1500	1549	1876	1107	893	644	1948	849	1350	1626	866	1498	1629	2671	1751	398	211	315	730	962	1178	560	541	314	395	523	326	761	408	419	897	448	905	1754	1197	689	995	1409	1083
GACGGGAGACCGCCTGGGAATACCGGGTGCTGTAGGCTT	39	Yes	NO_Annotation	NO_Annotation	1232	1081	514	714	758	582	1046	1020	715	412	563	707	483	547	671	392	302	357	1283	420	1018	1006	944	708	190	361	461	542	538	830	702	598	1644	1287	1506	1470	784	604	832	1224	2264	2134	1782	2290	2214
AGACGTGGCGACCCGCTGAATT	22	Yes	rRNA	28S-rRNA	1232	953	853	1070	1283	1211	1886	1405	1387	2237	2519	2737	1230	696	1066	3408	3229	3582	2009	1860	1789	1405	1414	1189	876	800	833	877	1009	933	970	1335	997	827	1230	831	2254	1488	1464	2444	3711	2108	1748	2231	1814
TGGGAATACCGGGTGCTGTAGGCC	24	NO	NO_Annotation	NO_Annotation	1232	1146	808	828	946	845	1084	994	584	452	619	613	518	622	910	1070	816	774	1079	566	964	782	869	595	206	282	466	332	356	526	491	362	697	884	1443	1393	1610	1100	1589	1018	2406	1872	1277	1648	1758
CGTCTGATCTCGGAAGC	17	Yes	rRNA	5S-rRNA	1231	1044	563	1097	997	912	1602	1479	1316	767	1042	1095	971	859	1547	1184	817	1333	1598	1277	1319	746	585	652	478	483	649	539	817	459	399	457	729	976	920	827	662	374	607	1093	1735	1659	1458	1734	1578
CAGGACGGTGGCCAT	15	Yes	rRNA	28S-rRNA	1230	775	870	978	1312	1586	1333	1453	1768	974	1183	1012	1279	785	1183	982	909	2238	1164	2009	1236	996	702	662	1721	1480	1881	1460	1197	1134	2045	746	796	1718	1419	1000	437	531	688	1115	1373	777	1005	1031	756
AGAAGACGGTCGAACTTGACTATCTAGAGGAAGTAAAAGTC	41	Yes	rRNA	18S-rRNA	1228	380	1029	1682	1562	2200	363	486	519	410	950	1722	566	583	336	317	495	283	1121	143	1542	309	266	187	631	655	644	1309	992	627	2001	3369	543	636	625	640	1093	1007	942	682	1154	908	737	1373	845
CGTGGAGCAGAAGGGC	16	Yes	rRNA	28S-rRNA	1228	562	615	847	1019	961	959	967	1141	1098	782	816	1642	825	1343	1346	874	1299	1511	1740	1440	1437	1455	1313	561	666	780	396	405	390	388	354	929	737	432	410	873	482	810	2017	1634	609	1157	1568	1161
GTCGGTAGAGCATGGGACTCTTAATCCCAGGGTCGTGGGTT	41	Yes	tRNA	tRNA-Lys-CTT	1227	1025	378	1917	1038	754	1297	1412	1290	37	39	60	377	618	709	130	145	94	953	191	1453	1427	1748	2024	6	17	35	404	268	616	600	1073	1659	294	334	542	738	572	1822	267	557	1167	177	188	149
GCATGGGTGGTTCAGTGGTAGAATTCTCGCA	31	NO	NO_Annotation	NO_Annotation	1227	1473	1275	532	506	557	1101	903	640	1274	1597	1917	455	454	708	1090	923	569	925	436	1131	217	170	137	1149	401	434	420	275	327	406	478	227	136	418	325	430	438	271	286	655	729	810	763	626
CCGGACACGGACAGG	15	Yes	rRNA	18S-rRNA	1226	871	611	1297	969	801	1479	1282	908	990	1165	1507	897	731	1183	1354	1126	1295	1466	972	1358	934	786	643	344	262	396	560	699	719	711	796	1271	592	898	1003	521	290	399	1292	4357	2954	1449	1714	1539
TCCCTAGTGGTCTAGTGGTTAGGATTCGGCGCT	33	NO	NO_Annotation	NO_Annotation	1225	801	393	747	1048	1000	842	731	959	1995	1393	916	773	1503	1117	891	1291	3631	481	570	515	583	117	118	2608	1862	1617	751	467	549	547	135	240	1172	615	388	120	202	213	1788	363	1040	630	342	190
CTTTCAGTCGGATGTTTACAG	21	Yes	miRNA	hsa-mir-30e	1224	1086	755	724	590	597	835	856	607	569	999	1335	714	682	1722	984	835	588	649	379	737	200	84	116	1799	1120	692	724	274	478	2100	758	807	690	910	957	748	463	591	2168	2494	5155	954	1003	1194
CGCTGAGAAGACGGTCGAACTTGACTATCT	30	Yes	rRNA	18S-rRNA	1223	409	825	3174	2203	2600	1023	805	507	675	1304	818	388	570	723	753	407	997	804	571	685	1917	615	533	3683	2243	2214	3032	1437	1034	7274	4872	3583	2310	3345	2420	268	734	708	590	964	920	797	1365	879
AGGGACGGCCGGGGGC	16	Yes	rRNA	18S-rRNA	1223	656	742	1098	1203	1423	497	705	547	3552	1482	1261	892	1074	734	1847	1937	2666	286	270	301	1734	748	985	830	506	630	326	405	456	530	145	567	488	301	147	276	356	261	1327	609	888	331	240	282
CGACTCTTGGCGGTGGATCACTCGGCTC	28	NO	NO_Annotation	NO_Annotation	1222	754	610	999	788	798	908	845	795	2025	1142	1308	451	575	759	1389	1031	2272	610	380	871	150	73	71	563	381	337	281	233	233	344	143	116	327	180	215	101	121	177	779	359	637	698	903	565
GCTGAGAAGACGGTCGAACTTGACTATCT	29	Yes	rRNA	18S-rRNA	1222	879	343	1371	1329	1055	3144	2291	1564	729	1202	1062	376	597	832	666	630	1192	2882	1604	2043	1537	695	503	1137	1554	1735	2359	1006	1760	4071	2736	5361	5156	6128	5311	543	1329	1724	947	1939	2285	1372	2013	1227
GTAGTCGTGGCCGAGT	16	Yes	tRNA	tRNA-Ser-AGA_5_end;tRNA-Ser-TGA_5_end	1221	1371	881	1162	994	1311	1477	1271	1104	2040	1699	1926	1210	1388	2100	1516	1173	2560	976	759	1106	239	203	148	646	454	419	332	207	242	395	244	203	344	253	232	214	240	232	809	686	1689	939	802	619
GTTTTTCATATCATTGGTCGTGGTTGTAGTCCGTGCG	37	Yes	Mt_tRNA	Mt_tRNA	1221	427	278	816	812	670	639	564	433	218	289	547	975	1117	1591	823	552	472	898	316	982	30	10	12	62	59	83	43	26	41	56	50	6	270	228	282	46	19	67	478	547	977	727	855	843
TTGGATGGGAGACCGCCTGGGAATACCGGGTGCTGTAGGCT	41	Yes	rRNA	5S-rRNA	1220	991	512	1095	1439	1373	1230	1472	1237	801	592	912	1078	1001	965	532	868	960	1376	552	1406	1204	840	638	738	789	871	1212	1370	1278	1168	998	1476	1637	1732	1615	1752	1601	1830	1542	2503	2253	2237	2491	2103
TCGTCTGATCTCGGAAG	17	Yes	rRNA	5S-rRNA	1220	799	897	863	672	744	1189	998	743	444	836	839	547	640	975	1149	775	761	1494	877	1184	695	660	708	209	209	328	243	384	344	252	272	350	315	411	362	477	287	442	846	1674	1659	1317	1983	1803
CTAGACTGAAGCTCCTTGAGT	21	NO	NO_Annotation	NO_Annotation	1220	1151	566	704	568	606	761	756	462	1281	980	1319	477	679	1246	661	943	936	694	355	700	224	121	130	1097	533	690	345	141	215	578	406	263	752	787	861	279	327	317	404	748	1197	702	832	779
GAACAGCAGTTGAACATGGGTCAGTCGGTCCTGAG	35	Yes	rRNA	28S-rRNA	1219	1163	522	1306	2177	2046	3001	2504	3285	2802	1592	1285	2738	934	1894	1607	1233	3431	3000	5175	2944	1391	426	377	2988	2674	2374	2334	2327	1613	2165	3009	3884	4253	2570	2304	1072	1310	2423	3466	3379	1117	2767	3036	2028
ATTGATCATCGACACTTCGAACGCACTTGCGGCCCCGGGTTC	42	Yes	rRNA	5.8S-rRNA	1218	624	446	761	857	649	1331	1424	1173	75	126	323	768	980	925	302	335	221	992	307	993	231	110	128	329	898	1193	594	347	375	491	608	261	1096	1158	1184	914	621	891	430	714	942	911	1567	1057
TCGGAACCTGCAGACACTTGTGGAGGAGC	29	NO	NO_Annotation	NO_Annotation	1218	1100	848	1476	1361	2139	736	559	364	762	1427	2214	485	634	928	1895	986	774	1110	567	1455	217	138	155	408	329	478	668	346	384	1936	2067	1537	156	434	339	1857	2091	880	600	2041	2237	1049	940	970
GGCTGGTCCGAGTGCAGTGGTGTTTACAACTAATT	35	Yes	other	misc_RNA	1218	860	254	811	853	691	2279	1924	1706	210	268	239	987	1553	2771	133	73	342	1075	673	897	38	18	34	143	173	197	167	37	76	198	216	60	349	320	414	71	102	122	216	203	447	639	1108	744
TCAGTGCGCTACAGAACTTTGT	22	NO	NO_Annotation	NO_Annotation	1218	1442	939	960	925	1210	602	456	400	3188	1617	2274	437	561	915	1093	1813	2018	617	539	931	549	165	141	5059	2189	1593	993	472	857	3305	551	450	1118	1106	767	729	1236	504	873	807	1927	512	397	378
GTCAGTCGGTCCTGAGAGATG	21	Yes	rRNA	28S-rRNA	1217	1364	765	1394	1995	1924	2579	2468	2841	2273	2334	1651	2335	903	1814	2880	1714	3307	2762	4225	2727	1331	682	855	2073	1838	2163	2286	2408	1899	1983	2927	3596	3701	2463	2155	2179	1657	2806	3086	4367	1643	3496	3489	2778
AATACCGGGTGCTGTAGGCTTG	22	Yes	NO_Annotation	NO_Annotation	1216	483	370	405	178	169	206	203	105	154	195	267	125	104	169	1618	819	176	255	120	326	629	147	87	184	39	76	71	89	116	62	126	84	110	226	259	332	164	191	206	660	466	386	391	691
AGTGGAGCCTGCGGCTTA	18	Yes	rRNA	18S-rRNA	1215	626	724	1426	1186	849	1420	1223	833	834	881	827	1175	1164	1804	915	738	1157	1375	811	1238	2198	2423	2066	133	171	215	400	399	586	1332	787	1881	588	762	762	214	239	293	2570	7817	3748	1515	1620	1820
TCCCTGGTGGTCTAGTGGTTAGGATTCGGCGCTT	34	NO	NO_Annotation	NO_Annotation	1215	569	323	652	818	1090	480	492	422	1349	732	414	1547	1261	2414	1197	910	2296	344	417	466	237	91	66	1330	1896	1558	467	279	352	2333	234	887	451	278	197	128	207	212	14302	1606	3753	714	401	449
TGGGAACGAGAAGACACTCGTGTAGGCGT	29	NO	piRNA	piRNA	1214	517	522	1783	1639	2171	1179	1013	708	443	811	891	726	1461	2132	1255	380	697	1424	919	1543	234	89	116	274	473	450	860	248	296	8	2	9	0	0	0	342	502	265	1232	1697	2712	729	678	638
GTACGACTCTTAGCGGTGGATCACTCGGCTC	31	Yes	rRNA	45S-rRNA	1214	986	453	1050	1336	1104	2860	2260	2014	509	734	658	1122	1386	2323	1024	655	1209	2254	2032	2004	354	308	317	542	958	1154	1017	826	696	1344	631	795	1884	1250	1576	488	522	931	1331	1737	2167	1267	2314	1581
TACCCTGTAGAACCGAATT	19	Yes	miRNA	hsa-mir-10b	1213	824	511	933	968	861	1370	1155	865	608	342	964	806	1175	2146	635	1203	764	670	532	720	766	281	287	6003	3972	4014	1524	791	1118	3398	480	307	2123	1561	1615	302	546	718	409	632	811	371	368	297
GCTGGTCCGAAGGTAGTGAGTTATCTCAATTG	32	Yes	other	misc_RNA	1213	645	159	393	374	230	1693	1468	1204	95	214	189	465	670	1435	97	56	176	768	491	532	67	9	20	38	152	170	106	40	63	48	47	62	709	444	525	78	52	166	299	275	653	381	450	384
GATGGGAGACCGCCTGGGAATACCGGGTGCTGCAGGCTT	39	NO	NO_Annotation	NO_Annotation	1213	902	442	655	785	585	1051	923	692	192	380	489	370	495	584	336	303	364	1223	449	954	944	858	704	126	290	332	395	301	648	402	303	1160	1268	1291	1340	581	533	719	972	1708	1777	1191	1718	1676
CTCCTACTTGGATAACTGTGGTAAT	25	Yes	rRNA	18S-rRNA	1211	1252	593	1321	1247	1018	2267	2098	1561	452	709	864	672	797	1611	814	611	714	1672	1344	1626	69	42	34	309	362	465	348	166	225	499	630	196	406	727	972	507	471	513	799	1468	2193	1277	1684	1226
TGAGGTAGTAGGTTGTATAGTG	22	NO	NO_Annotation	NO_Annotation	1210	532	233	287	126	158	83	89	65	443	177	185	82	101	157	638	592	230	58	58	93	141	11	4	1838	140	90	34	7	18	123	27	15	35	33	21	41	28	28	143	148	344	67	36	62
TCCTGTGGTCTAGTGGTTAGGATTCGGC	28	NO	NO_Annotation	NO_Annotation	1210	1221	1133	1040	1047	1668	1316	895	770	3029	3123	1672	589	958	1616	2038	1212	2693	1120	842	1194	224	82	100	1855	693	572	603	206	319	1587	489	398	427	390	324	292	507	298	1568	1455	3655	1619	1657	931
CCCCCCACTGCTAAATTTGACTG	23	Yes	other	misc_RNA	1209	818	484	472	467	304	875	755	655	123	197	562	493	927	2936	132	215	201	685	416	365	88	59	37	5470	1233	755	970	323	947	1422	257	1114	413	707	710	162	227	301	6433	1910	4008	683	1173	1072
TGTGATTTCTGCCCAGTGCTCTG	23	Yes	rRNA	28S-rRNA	1209	736	760	981	1635	1395	1662	1615	2239	1099	1309	1204	2291	1168	1865	3058	1960	2206	1744	2834	1783	957	972	905	609	1210	1490	763	775	739	643	1112	1540	1677	1066	900	1145	686	1472	2815	2793	1047	2098	2676	2422
GCATTAGTGGTTCAGTGGTAGAATTCTCGCCT	32	NO	NO_Annotation	NO_Annotation	1208	1197	1183	767	780	827	791	553	423	2845	3326	4242	493	519	440	1651	2663	2576	300	213	367	744	351	362	3234	1090	896	1092	1117	1115	397	346	144	475	1063	558	764	748	329	537	340	716	498	407	260
GCATTGTGGTTCAGTGGTAGAATTCTCGT	29	NO	NO_Annotation	NO_Annotation	1206	1522	605	1207	1783	1518	3171	4581	3638	1651	1366	1911	733	1194	1825	1511	1066	646	1452	772	1761	525	391	334	792	474	810	774	526	869	1064	814	856	853	1733	1671	974	1233	1291	602	1816	2432	4739	3071	2893
GATGGGAGACCGCCCGGGAATACCGGGTGCTGTAGGCTT	39	NO	NO_Annotation	NO_Annotation	1205	981	501	751	839	634	1139	1093	716	266	429	539	433	606	677	367	328	403	1355	437	1076	1073	1008	754	146	300	399	426	364	719	484	424	1237	1302	1670	1554	747	596	800	1176	1903	2129	1347	1873	1877
TCTTCTCAGAGCTGCTGTCCAACCTGTA	28	Yes	piRNA	piRNA	1204	295	460	1790	2200	2773	1237	911	691	121	412	408	571	1723	2886	469	162	476	1611	1499	1345	26	13	32	249	711	671	921	163	132	1609	1159	1006	612	272	308	372	439	313	563	459	1280	481	800	520
TCCTACTTGGATAACTGTGGTAATTCT	27	Yes	rRNA	18S-rRNA	1204	995	484	1303	1484	1266	2394	2328	1729	801	916	1040	918	765	1164	1393	1208	1595	2004	1806	1817	270	194	177	826	955	1227	1046	885	832	1390	1206	579	1562	1759	2197	757	824	867	1651	3333	3012	1541	1356	1240
ATGGGAGACCGCCCGGGAATACCGGGTGCTGTAGGCTT	38	NO	NO_Annotation	NO_Annotation	1203	1038	443	1048	1253	893	1316	1373	982	294	411	647	503	668	744	434	366	424	1504	622	1333	876	944	710	111	264	286	365	332	626	364	280	1032	1235	1432	1427	856	673	905	1260	2245	2367	1609	2131	2240
CGCAAGACGGACCAGAGCGAAAG	23	Yes	rRNA	18S-rRNA	1202	295	1002	268	264	295	182	182	147	417	420	472	905	343	458	3191	1362	890	465	300	397	2134	2466	2766	491	436	870	198	414	255	448	617	423	125	249	101	748	364	548	664	619	362	263	326	443
TCAGTGCACTACAGGACTTTGT	22	NO	NO_Annotation	NO_Annotation	1199	1438	849	895	884	1248	551	426	382	2930	1532	2191	415	582	894	1057	1644	1923	653	553	908	516	148	139	4475	1903	1467	870	460	716	2908	519	465	964	970	679	625	1132	492	802	721	1714	437	332	345
GGCTGGTCCGATGGTAGTGGGTTATCGGAACT	32	NO	NO_Annotation	NO_Annotation	1198	1189	579	961	1267	948	1398	900	892	2633	2181	2666	753	725	1752	1408	2282	3159	580	335	529	372	188	187	2244	1281	649	676	449	854	2493	153	1318	424	546	434	319	359	442	3815	968	2171	460	589	411
CCTACTTGGATAACTGTGGTAATTCTAGAG	30	Yes	rRNA	18S-rRNA	1198	979	604	897	962	715	1835	1526	1151	753	1293	1546	684	851	1144	1714	1163	1133	1923	1164	1409	1173	1419	953	294	669	716	905	787	824	837	1094	2589	1527	1367	1741	1868	1194	1401	1074	2366	2159	1870	2568	1917
GCTTCTGTAGTGTAGTGGTTATCACGTTCGCC	32	Yes	tRNA	tRNA-Val-CAC_5_end	1196	612	933	948	680	702	1237	1083	709	672	830	1069	760	910	1303	986	800	562	979	442	871	669	538	421	826	801	974	844	665	746	1019	1229	498	315	774	592	1499	1329	884	414	670	709	1001	1264	602
CTACTTGGATAACTGTGGTAATTCTAGAGCTAATACATGCC	41	Yes	rRNA	18S-rRNA	1195	651	825	413	783	703	313	642	635	77	278	950	551	543	306	174	307	90	671	88	1399	166	87	81	217	558	701	1088	566	604	955	3129	488	1101	2549	3470	5128	3609	3148	354	651	846	1106	1586	1020
TCGGAACCTGCAGACACTCGTGGAGGC	27	Yes	piRNA	piRNA	1195	724	651	1529	1411	1532	710	596	422	323	722	978	300	689	1220	906	407	512	1286	772	1230	149	86	65	327	439	393	412	228	179	2238	1830	2223	643	564	546	821	853	480	543	1007	1414	759	919	821
TGACTCTTAGCGGTGGATCACTCGGCTC	28	NO	NO_Annotation	NO_Annotation	1194	793	628	1120	844	932	993	946	900	1914	1121	1338	540	681	875	1353	971	2314	711	449	892	140	68	88	506	406	362	350	236	198	388	142	121	286	221	249	138	114	226	759	402	638	741	1043	553
GATTGGACTGGAATGCAATGGACTCGAAT	29	Yes	NO_Annotation	NO_Annotation	1192	783	659	732	737	512	189	142	63	915	1262	984	881	687	436	2004	1110	869	592	107	389	7503	4664	5345	297	713	1687	577	1475	1853	1150	838	1575	139	223	82	539	653	1168	1631	1514	1216	304	319	609
TACAGTACTGTGATAACTGAAGT	23	NO	NO_Annotation	NO_Annotation	1191	1369	721	592	656	663	1304	1189	774	728	919	1318	740	750	2076	834	1016	927	1335	773	1510	257	136	113	870	753	535	495	245	375	1224	469	363	470	767	948	638	527	491	2114	3116	5374	1204	1021	1212
GGCTGGTCCGAAGGTAGTGAGTTATCTCAATTGAAAAAA	39	NO	NO_Annotation	NO_Annotation	1190	851	236	284	266	179	861	1054	760	168	219	507	836	1094	1413	109	89	136	472	190	317	18	20	11	51	95	179	52	13	23	55	71	80	380	217	254	22	21	36	205	278	570	496	514	558
CGACCCGCTCCGGGGACAGTGCCAGGTGGGGAGTTTGACTGGG	43	Yes	rRNA	28S-rRNA	1190	328	385	469	900	769	153	215	223	203	381	411	536	833	343	250	506	333	685	204	732	1206	668	597	170	868	717	413	469	608	474	264	383	492	428	298	1137	637	1507	987	682	512	488	1052	974
AGTTAAAAAGCTCGTAGTTGGATCTTGGGAGCGGGCGGG	39	Yes	rRNA	18S-rRNA	1190	534	500	684	1578	1029	452	582	559	460	488	892	869	1499	713	546	780	604	799	372	874	450	232	287	171	467	413	163	213	266	247	222	163	308	295	225	1825	696	1154	2774	884	594	523	838	1076
TATCATTGGTCGTGGTTGTAGTCCGTG	27	Yes	Mt_tRNA	Mt_tRNA	1189	786	362	1327	966	810	1024	990	669	445	839	1146	599	794	1609	1176	535	522	1554	718	1371	258	154	125	259	399	457	368	228	255	200	341	266	1144	980	1161	546	260	579	482	902	1215	1245	1314	1732
TCATTGGTCGTGGTTGTAGTCCG	23	Yes	Mt_tRNA	Mt_tRNA	1189	583	313	944	776	508	1167	1092	691	348	982	1114	669	873	1613	1125	509	544	1347	808	1113	141	89	74	103	235	411	285	136	150	94	114	117	698	507	684	214	145	353	422	488	830	1196	1261	1352
GCATTGGTGGTTCAGTGGTAGAATTCTCGCCTCC	34	Yes	tRNA	tRNA-Gly-CCC_5_end	1188	1522	603	1203	1054	968	4211	3421	2429	252	255	471	623	970	1490	683	697	512	590	255	567	186	98	131	287	484	576	581	245	377	581	903	654	639	1056	914	1028	553	531	447	429	874	818	1296	759
CTTTTTGATCCTTCGATGTCGGCTCTTCC	29	Yes	rRNA	28S-rRNA	1188	341	922	410	517	461	435	411	353	226	390	445	1581	659	793	1620	588	654	820	529	686	746	791	904	604	1059	1873	230	382	284	278	450	155	399	277	214	919	459	1004	1217	699	496	370	872	926
GCTGGGGATTGTGGGT	16	Yes	tRNA	tRNA-Arg-CCG	1187	877	393	1414	840	572	1166	1178	1097	92	103	97	335	629	905	401	272	367	622	321	882	1601	1173	1096	6	33	35	368	154	534	259	173	1126	654	394	531	181	135	437	591	782	1819	307	218	190
AGCAGCCGACTTAGAACTGG	20	Yes	rRNA	28S-rRNA	1185	1415	1010	1049	1800	1695	2109	2049	2493	1974	1823	1577	2449	674	1675	2599	1809	1815	2136	3711	2635	885	556	667	2612	2179	2343	1855	1409	1362	1551	4021	2452	2848	2286	2222	2748	1990	2889	1831	3204	622	2338	2122	1847
TCTTCTCGGAGCTGCT	16	Yes	piRNA	piRNA	1184	484	824	1936	1261	1991	863	639	502	246	651	926	658	1052	1651	1499	665	700	1338	701	1251	156	120	129	219	455	490	553	263	183	1080	811	577	202	237	212	362	497	404	655	1534	2070	668	815	618
GAGACCGCCTGGGAATACCGGGTGCTGTAGGCTG	34	NO	NO_Annotation	NO_Annotation	1183	539	270	343	252	177	236	214	189	98	169	287	112	122	169	1340	776	122	195	67	207	684	152	108	73	16	25	46	44	107	56	74	45	27	99	99	512	260	289	201	732	536	403	474	701
ATTGATCATCGACACTTC	18	Yes	rRNA	5.8S-rRNA	1183	1253	614	1096	923	751	1946	1664	1154	351	596	1168	563	694	1291	789	513	532	1628	861	1446	221	115	176	208	301	421	466	317	421	644	632	189	672	742	973	738	551	669	534	1257	1320	1021	1598	1178
CGACCTCAGATCAGACGTGGCGACCCGCTGAAT	33	Yes	rRNA	28S-rRNA	1182	648	523	691	984	694	1245	1093	738	485	496	969	767	633	918	1491	1164	968	2101	821	1408	1101	1472	1065	331	568	734	1086	1147	1090	594	576	377	1139	1169	1089	1816	1332	1434	707	1695	1471	644	1193	959
TACCCTGTAGATCCGAATTTGTGT	24	Yes	miRNA	hsa-mir-10a	1182	982	465	1696	1592	1268	3083	2917	2066	670	1623	2072	602	844	1450	1396	672	846	3240	1624	2697	92	125	93	255	199	340	258	128	196	808	848	332	987	1108	1291	905	610	988	1088	2134	3441	3229	3733	4158
ACATGGGTCAGTCGGTCCTGAG	22	Yes	rRNA	28S-rRNA	1179	1162	630	1208	1785	1780	2619	2348	2719	2076	1662	1331	2186	873	1598	1725	1226	2614	2714	3617	2486	3244	1991	2082	2785	2461	2461	2732	2780	2443	2845	3208	4744	4031	2722	2278	2106	1981	3056	2744	2971	1130	2226	2619	1942
TGATCTCGGAAGCTAAGCAGGGTCGGGCCTGGTTAGTA	38	Yes	miRNA	hsa-mir-7641-2	1178	912	424	705	818	594	1171	1081	886	445	550	662	618	820	1122	792	636	624	1482	836	1197	207	191	158	157	200	252	185	208	173	252	318	242	491	334	410	381	222	309	670	860	944	707	1001	952
TGGGAGACCGCCTGGGAATACCGGGCGCTGTAGGCTT	37	NO	NO_Annotation	NO_Annotation	1178	1217	373	934	1355	866	1889	2080	1504	401	597	882	683	1018	1162	627	505	583	2177	1105	1817	1179	1045	969	138	309	367	551	547	1110	682	537	1862	1401	1546	1573	1849	1484	1923	1712	2933	2973	2063	2850	2811
TCCCTGGTGGTCTAGTGGTTAGGATTCGGCGCTCA	35	NO	NO_Annotation	NO_Annotation	1177	754	299	439	490	686	281	302	208	893	485	306	550	802	516	1101	842	1839	197	228	250	189	81	53	1227	783	1095	187	91	127	215	47	74	379	154	114	111	102	174	913	322	563	541	221	310
TAAAACTCAAAGGACCTGGCGGTGC	25	Yes	rRNA	12S-rRNA	1175	748	267	364	352	219	819	772	543	149	251	292	218	294	635	288	150	296	1030	534	869	62	61	62	65	143	336	302	116	171	53	86	99	523	383	567	123	95	260	260	367	679	306	397	447
GGCTGGTCCGAAGGTAGTGAGTTATCTCAATTGATTG	37	Yes	other	misc_RNA	1174	719	276	628	649	523	1303	1163	887	283	396	447	541	798	1244	265	205	454	789	453	593	87	51	16	157	158	163	143	36	109	148	154	125	270	209	296	104	105	196	435	301	596	402	537	409
CACTGTAAAGCTAACTTAGCATT	23	Yes	Mt_tRNA	Mt_tRNA	1173	546	557	1275	1160	1063	650	452	317	173	847	908	1202	1198	2865	1438	741	727	788	337	800	52	58	58	50	174	503	72	57	80	69	187	73	611	915	955	162	92	158	281	862	851	999	1270	1585
CGACTCTCAGCGGTGGATCACTCGGCTC	28	NO	NO_Annotation	NO_Annotation	1172	700	564	900	740	754	896	831	732	2041	1101	1232	423	613	698	1283	943	2288	583	406	838	131	74	79	546	397	363	300	242	230	369	120	146	359	170	243	112	139	190	769	352	661	702	958	544
CACTAGATTGTGAGCTCCTGGA	22	Yes	miRNA	hsa-mir-28	1172	1126	604	949	708	745	668	654	392	2916	1883	2560	785	886	1798	1448	1922	2469	513	311	570	713	434	336	2388	1477	1067	662	353	641	2044	389	1062	722	762	749	450	460	342	2690	2691	5252	1180	1015	1163
CGTCTGATCTCGGAAGCTAAGCAGGGTCGGGCCTGGTTAGTACT	44	Yes	rRNA	5S-rRNA	1169	578	417	387	821	676	511	622	667	96	147	445	818	913	558	146	228	122	869	161	965	546	411	451	118	274	433	407	268	425	376	296	439	505	453	478	789	499	862	567	651	877	804	1296	1101
TAGGATGGGTGTGATAGGTGGT	22	NO	NO_Annotation	NO_Annotation	1167	524	288	942	792	944	517	439	260	286	462	530	1009	982	2022	1212	581	516	753	350	909	197	159	134	226	583	1272	393	199	326	278	513	326	1839	2024	2374	350	225	472	243	554	626	652	517	842
TGGACGGTGTGAGGCA	16	NO	NO_Annotation	NO_Annotation	1163	1459	992	876	939	922	751	683	534	2353	2147	4061	535	546	505	2239	4121	2267	506	284	676	1702	1710	1595	545	264	445	416	427	998	560	341	665	190	545	337	536	400	314	1501	1440	992	965	755	1152
GCATTAGTGGTTCAGTGGTAGAATTCTCGCC	31	NO	NO_Annotation	NO_Annotation	1162	811	905	841	604	711	1316	831	514	1048	999	1222	448	449	701	680	615	662	376	234	440	616	279	184	2447	1089	909	989	700	703	1263	753	369	503	792	580	799	864	462	297	292	446	396	472	285
TACCCTGTAGAACCGAATTTGA	22	NO	NO_Annotation	NO_Annotation	1162	894	620	637	630	731	898	784	597	970	581	916	869	992	1966	965	917	842	594	425	735	277	191	164	2084	1098	1360	383	208	281	2166	307	142	491	512	462	323	403	381	616	1111	1294	811	573	866
GCACTGTGGTCTGAGAGACTGTTTGT	26	Yes	other	sense_overlapping	1162	873	988	575	681	502	261	223	73	1761	2690	1868	1649	1072	579	4533	2357	1794	701	142	395	10065	9131	10025	528	921	2153	963	2491	3200	1876	1468	1811	252	356	95	1960	1567	1901	841	1072	857	407	404	694
GATGGGAGACCGCCTGGGAATGCCGGGTGCTGTAGGCTT	39	NO	NO_Annotation	NO_Annotation	1161	914	425	664	706	541	1080	920	691	248	433	514	384	496	635	437	330	443	1323	472	992	1040	877	679	124	246	329	366	307	642	513	459	1406	1203	1303	1245	639	536	675	1137	1972	2093	1271	1903	1900
TGTAAACATCCTCGACTGGAAGCC	24	NO	NO_Annotation	NO_Annotation	1161	1685	859	615	688	899	696	650	476	4343	2484	4129	331	499	831	2168	2960	2409	484	322	752	198	111	97	765	266	337	166	119	233	393	374	165	118	269	176	335	340	183	581	1130	1539	799	642	611
CCAGTGCACTACAGAACTTTGT	22	NO	NO_Annotation	NO_Annotation	1160	1402	816	913	901	1224	535	450	352	3141	1671	2438	443	588	868	1125	1778	1953	644	523	842	543	187	174	5074	2116	1616	1045	527	810	3351	539	518	1107	1145	798	737	1213	551	857	686	1765	485	388	357
TTCCAACTCTGAGTGTGACCTTCCTATTC	29	Yes	lincRNA	lincRNA	1160	561	526	1726	1482	2002	1147	872	665	300	517	649	520	1209	1978	723	251	459	1197	716	1317	93	26	47	330	553	521	590	162	144	1475	1501	651	424	304	283	741	622	327	524	605	1199	774	1023	792
GGCTGGTCCGATGGTAGTGGGT	22	Yes	other	misc_RNA;antisense	1159	1111	620	1534	1568	1793	1198	1159	1087	5266	2119	2846	753	880	1658	926	2509	3652	502	525	785	300	76	116	839	526	243	323	139	341	1370	91	791	292	279	219	73	172	61	5816	3418	7888	556	431	292
[truncated: 79,492 more rows]
