# Supplementary material for: Human sperm displays rapid responses to diet
Source: PLoS Biol. 2019 Dec 26;17(12):e3000559. doi: 10.1371/journal.pbio.3000559 (PMC6932762; doi:10.1371/journal.pbio.3000559)
Supplement: S2 Data — RPM of individual tsRNA extracted from MINTmap and normalized in relation to the total reads of the original raw sequence files (fastq). Note that column “tsRNA type” is presented with the original MINTmap names, where tRF = tsRNA (e.g., 3′-tRF = 3′-tsRNA). (XLSX) [file pbio.3000559.s017.xlsx]

## Sheet: Data S2
Data S2. Reads per million of individual tsRNA extracted from MINTmap and normalized in relation to the total reads of the original raw sequence files (fastq).
General annotation (for multimapping annotation see to the right)							Reads per million (RPM; fastq normalized)
MINTbase ID	tsRNA sequence	Fragment length	Isodecoder	tsRNA type	tRNA space	Chromosome type	S10_Start	S10_Healthy	S10_Sugar	S11_Start	S11_Healthy	S11_Sugar	S12_Start	S12_Healthy	S12_Sugar	S13_Start	S13_Healthy	S13_Sugar	S14_Start	S14_Healthy	S14_Sugar	S15_Start	S15_Healthy	S15_Sugar	S16_Start	S16_Healthy	S16_Sugar	S1_Start	S1_Healthy	S1_Sugar	S2_Start	S2_Healthy	S2_Sugar	S4_Start	S4_Healthy	S4_Sugar	S5_Start	S5_Healthy	S5_Sugar	S6_Start	S6_Healthy	S6_Sugar	S7_Start	S7_Healthy	S7_Sugar	S8_Start	S8_Healthy	S8_Sugar	S9_Start
tRF-33-87R8WP9N1EWJDW	TCCCTGGTGGTCTAGTGGTTAGGATTCGGCGCT	33	GluCTC	5'-half	exclusive	Auto	6061.34	4750.85	3659.86	4478.56	5133.44	5422.8	3877.68	3526.15	4648.52	10534.2	7684.47	4659.2	4659.82	9175.74	4925.9	4609.06	7125.27	16217.9	2480.09	3188.99	2689.27	2464.83	810.98	821.37	13314.8	12454.6	9039.35	4901.2	2851.51	3522.25	2303.21	689.07	1094.72	5371.01	3275.39	1997.57	716.23	1407.16	1023.79	6832.01	1470.81	4075.95	2938.27
tRF-32-87R8WP9N1EWJM	TCCCTGGTGGTCTAGTGGTTAGGATTCGGCGC	32	GluCTC	5'-half	exclusive	Auto	2051.21	1190.13	1612.47	821.61	822.59	963.02	2812.89	1129.24	984.93	1183.11	1552.2	741.94	844.36	1252.76	1438.73	807.53	901.58	1774.35	451.58	361.62	418.34	434.75	223.73	195.99	2276.33	2199.29	1546.28	1272.99	779.3	644.41	1314.83	212.69	356.39	826.3	429.96	401.2	235.28	363.38	320.13	791.9	213.9	620.82	601.49
tRF-40-87R8WP9N1EWJQ72S	TCCCTGGTGGTCTAGTGGTTAGGATTCGGCGCTCTCACCG	40	GluCTC	5'-tRF	exclusive	Auto	1258.08	792.7	427.64	790.65	482.96	340.31	1221.68	1201.75	1316.79	81.45	156.22	183.7	1254.06	2167.7	2285.81	502.84	300.95	309.96	1768.39	535.52	1149.08	832.33	864.81	793.6	44.11	135.85	158.85	684.72	354.46	600.76	394.16	718.22	506.3	383.19	292.12	371.61	371.56	327.69	922.02	782.83	806.83	2260.16	786.87
tRF-31-87R8WP9N1EWJ0	TCCCTGGTGGTCTAGTGGTTAGGATTCGGCG	31	GluCTC	5'-tRF	exclusive	Auto	1083.39	782.68	1031.88	741.67	599.53	792.32	1076.04	671.05	578.97	1231.71	1603.14	748.16	440.88	714.31	862.43	719.23	803.71	1224.21	453.59	294.81	411.98	320.34	191.55	167.51	1967.3	1151.17	690.26	932.79	484.99	469.85	1500.83	232.29	316.61	380.09	316.77	227.4	198.52	416.36	299.3	593.81	295.57	726.6	436.93
tRF-30-86J8WPMN1E8Y	TCCCACATGGTCTAGCGGTTAGGATTCCTG	30	GluTTC	5'-tRF	exclusive	Auto	904.35	1130.77	398.18	1084.52	1358.07	776.33	2486.31	4197.79	3355.84	138.79	172.34	191.41	845.08	1821.04	1561.34	169.42	115.42	104.68	972.91	856.23	965.13	479.03	327.06	340.64	777.74	1578.96	2218.59	2018.24	915.6	1091.57	1107.48	1290.82	916.2	4531.97	2944.73	3949.99	1469.22	1535.81	2762.36	183.53	246.03	529.34	1010.84
tRF-33-86J8WPMN1E8Y0E	TCCCACATGGTCTAGCGGTTAGGATTCCTGGTT	33	GluTTC	5'-half	exclusive	Auto	856.94	624.79	1256.2	628.23	498.71	570.06	463.59	396.87	239.42	568.38	655.12	687.66	749.21	617.21	556.49	518.3	582.7	561.95	344.13	174.18	344.59	598.64	440.38	370.24	2234.56	1263.13	1176.79	1033.66	1173.03	815.02	881.9	1248.24	210.37	410.73	817.53	618.28	1193.31	1405.64	662.63	122.36	116.2	151.42	180.5
tRF-45-PNR8YP9LON4VN1EH6K	GCATTGGTGGTTCAGTGGTAGAATTCTCGCCTGCCACGCGGGAGG	45	GlyGCC	5'-tRF	exclusive	Auto	856.72	211	333.33	233.73	493.61	277.71	59.86	126.76	232.23	6.19	9.05	42.18	324.98	466.34	99.34	17.21	52.15	7.44	93.63	9.79	306.36	373.28	412	604.11	9.84	36.15	61.09	399.18	298.66	339.04	146.54	315.63	90.93	350.46	323.41	470.72	622.89	463.54	1144.71	69.1	57	181.69	97.44
tRF-21-V29K9UV30	TAGGATGGGGTGTGATAGGTG	21	MT_GlnTTG, GlnTTG	5'-tRF	exclusive	MT	824.55	560.4	256.22	1835.76	1133.69	971.17	554.71	703.04	526.9	70.89	129.02	170.82	514.39	858.9	1105.29	151.37	77.78	123.3	634.04	447.17	660.95	195.77	147.41	106.53	338.13	746.69	991.84	1112.79	328.16	508.99	395.53	672.9	444.17	2076.29	1805.37	2149.97	328.77	454.58	730.1	77.15	128.44	224	267.83
tRF-35-87R8WP9N1EWJQ7	TCCCTGGTGGTCTAGTGGTTAGGATTCGGCGCTCT	35	GluCTC	5'-half	exclusive	Auto	768.85	528.14	336.12	498.52	423.14	498.66	209	265.16	172.78	452.28	259	152.9	503.57	832.18	369.48	412.17	365.32	1033.93	177.16	218.57	178.79	186.37	122.3	86.8	1416.72	1361.66	1339.05	266.14	182.82	189.23	244.56	56.93	82.54	556.22	169.48	142.07	123.23	141.25	187.89	467.98	116.02	248.3	253.69
tRF-33-V29K9UV36562DE	TAGGATGGGGTGTGATAGGTGGCACGGAGAATT	33	MT_GlnTTG, GlnTTG	5'-half	exclusive	MT	691.54	514.39	327.17	683.23	506.85	458.36	529.11	570.55	341.78	149.22	236.63	361.6	616.49	865.55	1176.94	365.41	234.72	281.36	827.02	433.03	838.14	92.06	90.36	74.21	233.29	444.99	689.35	390.49	207.51	243.04	186.2	438.46	183.99	1303.31	1407.01	1745.5	343.49	297.97	408.58	177.61	248.67	386.96	370.37
tRF-31-P4R8YP9LON4VD	GCATGGGTGGTTCAGTGGTAGAATTCTCGCC	31	GlyGCC	5'-half	exclusive	Auto	686.12	817.1	1153.62	429.52	267.48	273.99	596.23	533.92	351.17	447.1	590.25	731.86	279.96	327.81	371.37	276.09	293.15	195.85	628.59	292.57	629.68	218.66	182.15	143.29	1024.54	462.13	390.79	435.84	411.81	332.47	318.95	463.69	193.22	166.7	331.93	245.53	397.38	429.08	190.58	113.74	164.08	222.33	264.49
tRF-19-V29K9U2Y	TAGGATGGGGTGTGATAGG	19	MT_GlnTTG, GlnTTG	5'-tRF	exclusive	MT	611.71	379.59	187.72	1803.57	939.88	835.7	478.11	538.45	411.85	54.01	129.09	154.2	318.76	519.45	802.53	152.67	68.6	107.29	615.49	377.49	605.02	124.19	79.12	55.42	201.84	598.09	702.26	692.02	155.1	271.25	235.53	388.73	358.43	1494.15	1159.73	1427.4	169.86	228.52	352.99	67.21	115.57	200.57	229.39
tRF-33-PS5P4PW3FJHPW	GCCCGGATAGCTCAGTCGGTAGAGCATCAGACT	33	LysTTT	5'-half	exclusive	Auto	597.58	523.51	841.78	436.21	422	479.51	244.97	230.51	201.15	623.07	765.07	743.96	240.22	356.06	212.95	428.5	515.15	880.59	266.74	173.58	263.52	174.47	101.31	86.68	609.82	568.31	360.75	235.59	213.88	209.25	100.43	91.82	43.31	93.65	131.77	66.07	96.88	123.02	74.15	195.05	111.27	249.44	156.63
tRF-32-P4R8YP9LON4V3	GCATGGGTGGTTCAGTGGTAGAATTCTCGCCT	32	GlyGCC	5'-half	exclusive	Auto	545.19	724.13	1031.18	230.29	193.7	259.64	249.09	167.2	133.78	1056.84	1403.83	1628.98	195.8	298.99	204.02	312.17	726.09	603.45	230.05	122.51	227.63	130.31	96.01	95.9	1173.62	457.2	298.46	356.26	391.41	420.61	83.14	73.39	51.7	64.37	132.29	67.29	147.62	205.72	83.15	130.28	93.86	180.02	173.6
tRF-29-V29K9UV365IS	TAGGATGGGGTGTGATAGGTGGCACGGAG	29	MT_GlnTTG, GlnTTG	5'-tRF	exclusive	MT	537.05	317.31	280.85	524.58	343.77	308.73	317.58	333.63	195.19	103.91	218.67	234.86	474.91	558.37	809.94	297.17	149.43	147.42	463.4	232.44	436.2	86.61	87.92	60.21	91.03	161.02	248.11	140.75	85.85	101.53	77.02	184.51	86.89	490.41	607.4	677.86	148.7	107.9	146.91	88.75	122.38	174.34	178.89
tRF-22-V29K9UV34	TAGGATGGGGTGTGATAGGTGG	22	MT_GlnTTG, GlnTTG	5'-tRF	exclusive	MT	425.87	224.71	145.67	558.99	340.19	302.1	177.98	185.71	114.09	53.75	105.16	111.14	281.41	390.79	527.3	122.38	56.59	83.98	268.94	143.45	279.63	105.55	75.19	60.8	103.65	224.62	362.43	219.65	68.42	131.25	116.8	182.07	145.64	777.64	627.94	713.16	75.14	85.1	136.38	66.83	87.68	141.8	131.44
tRF-29-P4R8YP9LONHK	GCATGGGTGGTTCAGTGGTAGAATTCTCG	29	GlyGCC	5'-tRF	exclusive	Auto	406.38	781.11	305.55	265.17	291.7	158.1	477.02	937.37	738.25	146.22	196.66	578.38	104.35	202.12	188.23	134.53	154.02	68.75	956.02	466.71	1032.27	128.19	201.3	195.17	138.08	104.48	131.45	389.17	321.32	475.7	270.75	444.14	321.2	354.56	725.49	789.12	517.76	545.66	488.07	99.5	393.57	614.83	879.71
tRF-18-R29P4P04	GGGGATGTAGCTCAGTGG	18	AlaTGC, AlaAGC, AlaCGC	5'-tRF	exclusive	Auto	399.84	345.22	301.14	186.64	119.53	143.11	104.86	86.91	65.26	337.68	449.59	258.93	117.85	169.86	118.54	177.02	237.15	383.83	69.44	49.07	76.74	466.67	310.16	272.51	1160.92	454.33	362.53	415.41	319.66	332.8	122.72	83.98	82.12	172.46	156.07	87.07	145.91	155.37	131.04	38.43	28.52	54.54	61.96
tRF-36-V29K9UV36562IZ0	TAGGATGGGGTGTGATAGGTGGCACGGAGAATTTTG	36	MT_GlnTTG, GlnTTG	5'-tRF	exclusive	MT	376.82	220.08	231.03	392.57	258.62	250.17	197.31	191.8	113.36	87.25	132.68	200.87	425.97	523.27	670.16	351.59	217.99	195.04	318.5	128.83	312.26	116.87	115.4	105.18	202.56	318.53	484.86	209.75	152.24	170.94	142.59	356.88	143	961.54	1073.24	1193.15	247.35	164.17	209.42	100.03	130.48	160.39	180.84
tRF-16-RPM830D	GGTAGCGTGGCCGAGC	16	LeuAAG, LeuTAG	5'-tRF	exclusive	Auto	356.63	638.76	325.42	286.23	142.69	149.91	142.36	147.32	132.17	195.11	122.56	87.65	79.48	119.96	139.29	78.27	52.3	74.46	78.3	45.91	98.96	67.3	95.65	86.44	75.86	25.8	19.34	35.91	34.86	44.88	30.63	29.2	36.17	28.89	36.76	36	27.88	30.59	35.08	36.38	36.34	74.85	53.33
tRF-20-V29K9UV3	TAGGATGGGGTGTGATAGGT	20	MT_GlnTTG, GlnTTG	5'-tRF	exclusive	MT	352.95	235.58	124.96	1029.04	640	563.3	245.65	283.03	201.73	30.41	64.37	88.01	243.16	367.56	555.86	88.1	50.92	69.21	318.27	211.98	328.62	43.82	45.21	28.48	134.03	360.42	460.09	416.79	126.07	179.08	141.1	284.61	133.12	820.06	704.95	904.95	131.92	180.64	280.37	41.52	71.86	121.15	163.02
tRF-19-R29P4PJZ	GGGGATGTAGCTCAGTGGT	19	AlaTGC, AlaAGC, AlaCGC	5'-tRF	exclusive	Auto	336.1	539.23	290.71	219.97	169.24	219.95	140.21	123.64	86.33	615.25	566.61	394.81	106.74	181.08	123.04	146.22	215.19	418.38	87.23	68.61	119.51	217.54	131.88	102.28	1096.61	516.66	380.28	351.31	256.3	303.31	119.46	78.39	59.44	164.26	156.24	94.53	134.57	170.73	105.89	42.67	23.28	55.97	86.67
tRF-46-PNR8YP9LON4VN1EH6KD	GCATTGGTGGTTCAGTGGTAGAATTCTCGCCTGCCACGCGGGAGGC	46	GlyGCC	5'-tRF	exclusive	Auto	335.66	89.69	154.56	85.22	225.95	121.77	21.82	51.49	101.25	4.3	6.21	29.79	122.45	163.58	27.9	6.02	24.09	3.8	43.69	3.88	151.62	226.53	321.82	455.86	8.57	21.5	35.75	312.92	252.43	289.65	99.14	269.77	96.21	258.38	267.99	405.34	534.79	427.27	931.07	41.15	37.79	108.97	83.24
tRF-32-V29K9UV36562I	TAGGATGGGGTGTGATAGGTGGCACGGAGAAT	32	MT_GlnTTG, GlnTTG	5'-half	exclusive	MT	332.87	269.59	178.91	323.19	279.23	240.49	223.32	254.65	161.2	89.02	136.41	215.73	372.56	554.13	704.48	235.03	154.48	173.97	352.5	210.34	370.26	45.95	47.77	47.27	131.99	196.11	318.95	187.36	121.07	129.35	237.3	216.36	130.99	522.14	567.37	667.66	232.04	178.7	256.33	142.73	141.41	203.19	188.24
tRF-34-87R8WP9N1EWJI5	TCCCTGGTGGTCTAGTGGTTAGGATTCGGCGCTC	34	GluCTC	5'-half	exclusive	Auto	300.07	174.56	142.38	247.82	219.79	231.3	112.43	125.48	105.71	241.07	139.07	66.09	247.76	392.7	271.19	152.5	141.26	395.64	103.74	129.23	111.9	99.64	57.4	45.73	495.74	715.74	634.25	186.79	101.14	103.09	272.45	67.22	104.61	251.93	83.65	67.46	55.75	72.68	95.4	407.47	87.17	229.2	102.48
tRF-34-V29K9UV36562FQ	TAGGATGGGGTGTGATAGGTGGCACGGAGAATTT	34	MT_GlnTTG, GlnTTG	5'-half	exclusive	MT	281.74	263.93	128.25	281.33	245.84	203.36	229.22	245.62	164.39	79.24	107.54	197.32	199.97	314.03	394.7	135.06	97.43	119.98	374.42	223.17	404.59	61.47	69.84	63.81	109.66	168.77	280.12	219.42	114.52	167.49	95.88	192.5	107.44	621.98	693.58	848.78	154.4	141.19	196.52	110.38	145.6	255.14	157.67
tRF-29-86J8WPMN1EJ3	TCCCACATGGTCTAGCGGTTAGGATTCCT	29	GluTTC	5'-tRF	exclusive	Auto	277.17	271.75	386.78	365.51	314.03	531.52	349.39	338.94	280.76	389.57	358.48	132.6	170.41	301.83	343.34	181.52	101.31	269.29	204.12	170.74	198.86	69.5	47.11	49.57	544.28	388.39	347.79	275.52	114.05	124.11	350.83	244.44	138.64	410.33	240.68	296.52	119.36	201.97	217.58	157.77	52.42	141.39	145.36
tRF-30-V29K9UV36562	TAGGATGGGGTGTGATAGGTGGCACGGAGA	30	MT_GlnTTG, GlnTTG	5'-tRF	exclusive	MT	271.78	189.66	136.37	369.71	262.87	220.15	178.26	204.18	118.48	57.4	107.19	144.86	214.24	291.92	421.3	131.05	79.44	107.61	291.12	141.09	263.89	46.03	46.4	35.63	73.99	157.09	225.17	155.77	86.32	110.9	82.42	163.35	92	488.67	559.67	633.1	129.32	105.97	157.68	84.41	115.6	182.95	126.34
tRF-23-V29K9UV3D9	TAGGATGGGGTGTGATAGGTGGC	23	MT_GlnTTG, GlnTTG	5'-tRF	exclusive	MT	258.54	152.55	127.27	312.96	167.8	158.5	110.21	102.41	60.45	32.37	63.87	72.95	224.97	264.27	366.86	106.02	60.68	59.35	179.43	81.59	178.82	103.92	98.75	70.43	110.38	322.94	461.2	273.05	129.28	168.38	113.21	248.65	131.08	1010.72	810.27	915.46	133.24	112.06	148.49	31.18	49.23	59.5	69.83
tRF-29-8NRS9NS3341S	TCATTGGTCGTGGTTGTAGTCCGTGCGAG	29	MT_GluTTC, GluTTC	i-tRF	exclusive	MT	234.96	182.02	132.38	288.97	187.88	147.23	210.37	214.13	143.74	82.56	184.48	224.68	103.71	148.82	199.35	223.36	127.74	107.18	288.32	135.62	243.19	31.21	41.4	32.91	22.8	53.3	83.26	75.04	50.75	59.38	14.59	37.29	34.45	96.22	92.22	112.74	112.53	68.75	115.36	59.28	91.75	144.24	207.22
tRF-28-OB1690PQR304	GAAAAAGTCATGGAGGCCATGGGGTTGG	28	SerTGA, MT_SerTGA	5'-tRF	exclusive	MT	227.64	173.3	153.79	219.83	139.65	125.72	149.79	159.63	93.71	112.58	253.18	318.54	144.26	199.28	251.44	171.06	96.32	106.64	238.27	78.12	198.39	65.34	102.2	68.13	25.7	32.91	57.78	70.72	48.25	77.11	58.84	151.35	188.58	250.36	553.03	549.64	78.97	77.95	101.2	100.7	293.39	310.7	251.4
tRF-45-EERZYQHQ9M739P8WQ0	ACGATGGTTTTTCATATCATTGGTCGTGGTTGTAGTCCGTGCGAG	45	MT_GluTTC, GluTTC	i-tRF	exclusive	MT	213.44	40.48	96.14	58.73	134.75	93.5	14.42	34.64	45.38	7.86	21.12	71.52	59.97	62.89	11.71	6.98	21.72	4.99	51.3	3.48	150.35	15.11	13.74	13.71	5.16	31.48	51.59	83.55	56.22	33.45	10.48	44.59	15.07	81.08	91.08	123.07	93.44	72.32	105.01	18.03	20.8	39.8	129.15
tRF-45-P4R8YP9LON4VN1EH6K	GCATGGGTGGTTCAGTGGTAGAATTCTCGCCTGCCACGCGGGAGG	45	GlyGCC	5'-tRF	exclusive	Auto	209.27	49.29	97.67	51.94	104.63	59.56	12.14	27	54.64	1.83	2.63	10.54	54.01	82.49	14.46	3.98	11.89	2.08	13.44	0.68	47.68	137.55	151.45	214.96	1.15	8.18	11.76	75.5	57.71	80.62	39.09	95.54	59.54	77.94	76.79	112.57	105.42	90.85	193.08	23.36	21.32	74.39	30.95
tRF-33-PW5SVP9N15WV0E	GCCGTGATCGTATAGTGGTTAGTACTCTGCGTT	33	HisGTG	5'-half	exclusive	Auto	192.24	242.86	413.02	133.71	130.11	167.22	240.78	173.64	210.19	591.98	1150.86	1126.67	79.73	185.18	129.56	245.83	542.53	443.39	71.79	49.07	78.23	208.63	150.02	156.94	734.27	420.14	226.57	605.48	618.55	593.34	110.79	54.68	35.24	155.18	312.88	153.62	122.4	182.16	91.92	85.13	31.59	88.2	62.43
tRF-30-P4R8YP9LON4V	GCATGGGTGGTTCAGTGGTAGAATTCTCGC	30	GlyGCC	5'-tRF	exclusive	Auto	188.52	360.27	198.92	268.32	218.76	141.75	493.21	727.42	593.7	111.86	122.67	248.52	108.31	202.03	238.99	84.09	76.92	54.01	586.49	277.27	551.45	79.53	112.01	103.64	158.84	124.65	163.46	192.72	116.9	167.77	143.52	194.12	205.88	194.41	319.48	312.6	156.36	179.4	148.63	63.66	152.97	265.13	510.95
tRF-24-R29P4P9LH9	GGGGATGTAGCTCAGTGGTAGAGC	24	AlaTGC, AlaAGC, AlaCGC	5'-tRF	exclusive	Auto	167.03	160.5	156.59	115.95	76.56	139.08	81.54	67.16	47.53	168.09	130.12	69.34	52.94	90.21	84.95	50.18	33.42	74.71	65.65	51.39	83.86	36.79	25.7	18.61	387.7	168.66	122.23	158.48	69.25	81.85	247.01	154.53	115.97	94.83	68.79	59.75	61	123.9	56.57	14.27	9.43	23.45	47.1
tRF-31-PW5SVP9N15WV0	GCCGTGATCGTATAGTGGTTAGTACTCTGCG	31	HisGTG	5'-tRF	exclusive	Auto	154.76	146.48	252.58	85.69	72.11	84.99	278.38	173.5	166.39	221.97	483	322.45	56.86	96.78	162.58	140.57	143.91	110.63	39.15	24.69	47.46	100.22	82.51	75.81	268.79	141.32	65.7	469.21	388.43	305.15	125.02	46.06	38.44	54.02	82.69	50.34	78.97	132.22	74.15	33.36	19.16	38.44	27.74
tRF-33-86V8WPMN1E8Y0E	TCCCATATGGTCTAGCGGTTAGGATTCCTGGTT	33	GluTTC	5'-half	exclusive	Auto	154.16	153.13	224.95	59.53	64.84	79.75	56.38	49.65	34.72	159.74	174.43	183.37	88.55	90.45	67.31	97.12	128.05	143.3	46.49	27.77	53.75	78.24	48.66	44.32	674.09	269.9	199.31	181.84	174.55	148.25	148.07	122.49	24.95	74.67	123.16	89.78	192.48	241.47	107.28	28.06	17.2	28.96	31.04
tRF-42-PNR8YP9LON4VN1EH4	GCATTGGTGGTTCAGTGGTAGAATTCTCGCCTGCCACGCGGG	42	GlyGCC	5'-tRF	exclusive	Auto	147.73	75.35	70.6	80.36	74.05	49.25	25.16	44.69	64.76	2.64	4.22	9.89	57.67	90.35	35.11	6.19	13.37	3.45	39.53	6.39	66.95	65.34	89.94	112.27	4.22	7.64	9.26	50.93	42.6	72.65	26.64	56.49	23.51	41.06	56.86	74.17	79.11	62.42	125.94	13.2	20.92	47.68	19.33
tRF-26-V29K9UV3650	TAGGATGGGGTGTGATAGGTGGCACG	26	MT_GlnTTG, GlnTTG	5'-tRF	exclusive	MT	147.06	82.86	74.73	173.68	93.79	82.87	59.21	59.34	32.99	20.89	46.44	49.92	120.84	135	200.97	76.49	36.22	33.88	100.79	48.43	95.21	26.14	25.16	18.32	26.76	58.03	78.42	51.96	31.83	38.25	24.26	68.4	36.26	169.01	205.15	205.88	42.84	29.3	39.07	17.84	28.9	36.8	46.66
tRF-35-PSQP4PW3FJIKE7	GCCCGGCTAGCTCAGTCGGTAGAGCATGGGACTCT	35	LysCTT	5'-half	exclusive	Auto	134.01	204.35	191.43	94.5	61	60.8	37.53	39.35	27.8	232.33	155.86	195.41	57.59	67.59	47.52	174.59	200.5	160.79	52.93	30.81	72.63	74.62	93.22	88.87	211.09	77.99	86.38	42.18	44.62	47.17	45.1	97.25	28.75	19.59	36.06	22.71	113.52	78.54	71.6	52.19	49.47	64.94	58.87
tRF-24-V29K9UV3IU	TAGGATGGGGTGTGATAGGTGGCA	24	MT_GlnTTG, GlnTTG	5'-tRF	exclusive	MT	132.26	73.42	63.6	219.17	115.54	115.53	61.98	66.07	35.42	21.12	47.86	50.32	142.94	158.46	226.09	71.23	39.55	46.87	124.53	59.74	111.5	44.57	38.49	27.65	62.22	168.18	243.46	135.75	63.12	85.19	56.42	112.93	72.1	529.16	391.76	439.95	63.46	53.98	81.48	25.44	32.29	46.23	51.16
tRF-43-I89NJ4S2I7L7P5QKY	ATTGGTGGTTCAGTGGTAGAATTCTCGCCTGCCACGCGGGAGG	43	GlyGCC	i-tRF	exclusive	Auto	127.73	55.99	69.2	68.58	74.77	49.17	22.02	36.24	58.1	2.41	3.69	11.87	67.59	109.81	34.58	12.12	25.57	5.04	29	4.44	55.72	70.88	79.3	93.48	2.13	8.39	11.95	59.44	39.15	54.7	21.64	45.27	13.91	56.03	62.45	74.74	169.81	128.88	251.36	16.59	18.32	44.99	19.14
tRF-32-6SXMSL73VL4YK	GGCCGTGATCGTATAGTGGTTAGTACTCTGCG	32	HisGTG	5'-tRF	exclusive	Auto	124.83	85.96	130.91	128.48	75.95	71.32	144.61	130.83	105.48	51.08	77.97	67.72	71.26	101.85	117.98	60.75	48.51	41.05	108.93	60.26	114.01	147.7	131.23	112.86	138.42	124.97	122.28	147.89	123.75	110.39	186.32	213.72	116.43	179.57	165.68	178.03	174.08	150.69	237.03	37.76	33.58	59.6	53.36
tRF-27-I8W47W1R7HH	ATTGGTCGTGGTTGTAGTCCGTGCGAG	27	MT_GluTTC, GluTTC	i-tRF	exclusive	MT	123	90.72	76.96	127.73	80.25	66.8	72.2	68.26	46.26	39.99	91.03	113.35	72.41	90.17	117.35	146.25	88.68	69.67	124.87	53.38	110.12	36.87	47.47	44.55	15	26.54	38.11	36.54	30.46	37.02	17.33	27.68	51.93	101.85	108.78	128.08	46.08	32.29	45.99	40.38	80.89	98.69	100.43
tRF-25-8NRS9NS334	TCATTGGTCGTGGTTGTAGTCCGTG	25	MT_GluTTC, GluTTC	i-tRF	exclusive	MT	121.52	90.09	65.84	139.37	83.97	72.84	104.86	105.35	72.29	50.68	131.01	142.39	59.8	99.62	126.45	101.64	52.09	47.62	169.09	75.92	128.34	32.09	36.94	33.33	17.73	33.29	54.28	62.09	38.61	51.63	14.83	33.32	46.32	93.08	92.04	103.9	66.3	46.18	62.88	37.76	65.59	96.03	167.34
tRF-31-V29K9UV36562B	TAGGATGGGGTGTGATAGGTGGCACGGAGAA	31	MT_GlnTTG, GlnTTG	5'-tRF	exclusive	MT	119.92	103.93	69.06	150.21	131.06	102.58	60.2	78.52	46.22	32.53	61.6	84.79	112.83	175.17	206.86	84.29	54.58	62.77	118.32	62.77	113.32	27.34	29.51	26	50.46	87.44	146.09	90.69	56.7	68.75	47.07	94.02	52.72	225.96	258.81	260.74	76.71	66.7	95.45	47.34	63.69	95.65	60.01
tRF-20-2YU04DYJ	CACTGTAAAGCTAACTTAGC	20	MT_LysTTT, LysTTT	5'-tRF	exclusive	MT	117.8	107.12	124.68	224.49	130.49	112.69	68.79	62.95	41.49	20.18	49.63	82.29	95.75	105.3	174.17	76.88	61.58	35.82	91.06	34.88	99.18	9.07	16.72	14.59	14.11	27.55	55.24	30.1	17.19	19.68	15.8	56.44	9.32	92.91	158.03	169.44	65.03	46.36	46.36	24.19	85.22	77.44	77.61
tRF-33-PSQP4PW3FJI0W	GCCCGGCTAGCTCAGTCGGTAGAGCATGAGACT	33	LysCTT	5'-half	exclusive	Auto	116.09	160.59	132.66	66.32	64.73	85.27	85.46	57.79	63.45	308.02	272.74	204.77	64.83	118.33	59.5	76.04	141.02	271.96	40.32	40	57.46	50.44	26.83	22.34	266.49	134.31	89.65	61.8	43.31	61.39	19.63	8.72	11.5	45.08	42.26	22.36	21.2	33.29	14.76	71.63	22.86	63.63	59.94
tRF-46-P4R8YP9LON4VN1EH6KD	GCATGGGTGGTTCAGTGGTAGAATTCTCGCCTGCCACGCGGGAGGC	46	GlyGCC	5'-tRF	exclusive	Auto	115.75	31	54.29	26.72	77.43	37.3	5.9	14.83	27.84	1.43	2.24	8.03	30.41	42.22	6.72	1.7	7.67	1.4	9.05	0.44	31.6	98.68	138.84	185.06	1.15	7.06	7.87	73.08	64.25	76.05	32.85	99.41	47.25	67.33	69.18	111.17	127.36	99.7	224.08	16.67	17.39	48.04	26.07
tRF-18-V29K9U0H	TAGGATGGGGTGTGATAG	18	MT_GlnTTG, GlnTTG	5'-tRF	exclusive	MT	108.09	84.25	42.47	176.37	111.2	93.86	72.68	81.28	70.18	10.66	25.42	36.07	82.33	140.95	222.58	40.83	26.58	21.4	94.62	67.13	93.39	16.23	15.23	13.41	40.83	95.45	137.78	131.95	39.98	52.69	43.33	78.98	40.34	257.82	199.46	255.91	39.21	46.48	61.53	14.51	28.06	49.13	49.78
tRF-18-S3M83004	GTAGTCGTGGCCGAGTGG	18	SerAGA, SerTGA	5'-tRF	exclusive	Auto	104.93	90.85	89.07	99.12	61.19	75.31	67.36	64.09	52.18	77.67	98.91	85.67	107.72	114.23	97.95	83.72	91.39	126.02	36.73	37.88	41.06	37.58	20.88	18.97	73.69	70.29	54.18	57.77	41.11	35.85	41.79	44.59	31.81	32.55	23.08	17.43	31.26	31.94	24.83	32.8	20.01	39.43	31.48
tRF-34-RPM830MMUKLYIE	GGTAGCGTGGCCGAGCGGTCTAAGGCGCTGGATT	34	LeuAAG, LeuTAG	5'-half	exclusive	Auto	104.6	89.24	95.09	20.79	16.01	20.43	21.58	20.31	14.96	150.46	286.94	119.01	18.31	34.91	35.87	15.85	18.45	34.63	11.06	8.43	10.76	40.99	59.66	47.8	41.04	26.23	18.14	54.9	48.31	61.94	13.99	16.85	28.56	25.09	25.57	22.88	24.15	29.54	42.41	9.31	9.17	14.43	6.86
tRF-36-PSQP4PW3FJIKE7E	GCCCGGCTAGCTCAGTCGGTAGAGCATGGGACTCTT	36	LysCTT	5'-tRF	exclusive	Auto	103.52	139.34	117.69	63.82	44.34	44.57	32.18	33.41	21.38	185.95	67.64	113.48	39.99	46.32	35.34	98.3	138.64	152	45.55	23.62	59.75	30.01	28.49	28.13	220.42	56.27	54.61	28.6	23.56	31.28	22.09	44.29	5.84	11.96	17.83	15.82	52.17	46.48	36.8	28.14	21.79	33.07	33.22
tRF-26-86J8WPMN1EE	TCCCACATGGTCTAGCGGTTAGGATT	26	GluTTC	5'-tRF	exclusive	Auto	103.26	132.87	197.17	108.64	76.63	177.69	87.03	71.38	60.41	197.75	169.42	70.42	50.73	80.58	79.62	76.52	45.59	115.51	43.96	48.23	59.61	18.52	14.22	14.71	167.32	70.34	50.2	43.62	19.81	28.16	90.08	33.86	18.04	22.82	28.15	25.02	20.42	35.81	21.3	53.39	17.41	48.28	54.53
tRF-25-I8W47W1R7H	ATTGGTCGTGGTTGTAGTCCGTGCG	25	MT_GluTTC, GluTTC	i-tRF	exclusive	MT	102.89	69.56	61.85	115.05	68.69	66.36	77.79	74.1	54.3	40.12	89.58	92.11	78.16	97.24	126.25	124.47	66.26	58.46	101.66	48.79	89.65	33.34	40.81	40.47	17.3	25.16	40.31	28.43	21.83	27.15	14.99	17.88	50.36	124.11	105.59	118.45	25.72	20.22	32.57	43.28	67.2	89.94	95.99
tRF-32-PW5SVP9N15WVN	GCCGTGATCGTATAGTGGTTAGTACTCTGCGT	32	HisGTG	5'-half	exclusive	Auto	102.07	77.37	154.63	41.24	38.68	52.97	180.51	92.32	87.79	135.14	314.99	198.01	31.05	57.91	82.27	79.57	89.27	88.05	15.79	11.99	18.55	37.42	32.66	27.36	160.46	112.28	63.54	181.21	151.41	122.44	31.15	10.29	8.95	30.02	36.01	23.27	20.22	40.21	16.89	25.55	8.8	27.59	19.43
tRF-31-86J8WPMN1E8Y0	TCCCACATGGTCTAGCGGTTAGGATTCCTGG	31	GluTTC	5'-tRF	exclusive	Auto	100.58	106.09	161.69	95.35	72.49	111.69	98.11	115.82	84.45	157.37	143.68	92.34	43.96	62.1	70.49	82.25	58.9	83.6	57.97	33.45	59.79	113.83	83.04	65.94	301.61	144.03	127.37	150.19	129.7	106.49	223.56	195.05	58.24	93.74	146.98	129.96	259.32	281.8	191.09	40.3	19.21	45.7	58.5
tRF-29-86V8WPMN1EJ3	TCCCATATGGTCTAGCGGTTAGGATTCCT	29	GluTTC	5'-tRF	exclusive	Auto	99.73	105.5	176.39	47.51	35.9	99.06	56.83	50.67	42.45	164.83	152.38	60.56	46.17	74.01	88.46	76.57	38.01	94.65	51.08	42.96	59.9	16.9	10.59	11.58	293.26	135.48	75.49	81.25	29.57	34.51	119.62	68.05	27.45	57.12	47.16	47.85	39.61	76.13	51.41	51.47	22.07	49.49	36.21
tRF-27-8NRS9NS334K	TCATTGGTCGTGGTTGTAGTCCGTGCG	27	MT_GluTTC, GluTTC	i-tRF	exclusive	MT	97.46	73.02	56.32	122.5	80.97	64.64	106.05	110.34	72.22	43.35	108.07	128.57	58.22	76.76	96.9	118.59	64.01	53.17	114.61	51.19	106.23	23.89	24.69	20.98	12.1	23.47	44.63	30.38	21.3	30.33	9.75	20.92	19.57	54.85	58.56	69.34	50.45	35.46	54.52	29.26	45.89	66	108.21
tRF-31-6SXMSL73VL4YD	GGCCGTGATCGTATAGTGGTTAGTACTCTGC	31	HisGTG	5'-tRF	exclusive	Auto	95.67	90.49	88.65	117.78	85.61	74.51	117	128.03	96.37	37.12	36.53	44.92	54.43	83.05	109.57	36.56	28.31	25.98	152.21	103.05	170.06	74.91	65.91	54.42	101.99	106.87	133.13	75.21	49.26	64.73	194.1	185.59	125.43	167.92	204.58	199.99	116.26	110.42	108.95	23.71	27.82	46.3	75.12
tRF-42-P4R8YP9LON4VN1EH4	GCATGGGTGGTTCAGTGGTAGAATTCTCGCCTGCCACGCGGG	42	GlyGCC	5'-tRF	exclusive	Auto	95.56	48.17	53.18	46.38	43.77	30.78	11.45	22.19	34.76	1.99	3.09	6.8	27	38.22	13.44	4.01	7.85	1.89	24.04	2.24	47.35	51.77	65.97	82.07	0.94	1.91	2.02	22.1	17.79	30.5	15.56	34.1	21.1	16.23	23.64	30.86	29.69	23.91	44.31	10.45	14.34	40.86	13.29
tRF-42-PNR8YP9LON4V4REH4	GCATTGGTGGTTCAGTGGTAGAATTCTCGCCTCCCACGCGGG	42	GlyCCC	5'-tRF	exclusive	Auto	95.26	42.51	40.16	66.55	67.77	48.17	31.02	62.1	83.79	0.85	1.38	3.81	32.16	49.67	15.85	3.45	5.45	1.81	12.61	2	23.68	63.84	67.04	83.31	1.53	5.1	6.38	83.27	55.33	99.19	32.48	62.08	23.6	105.13	111.93	154.89	82.4	62.18	160.46	9.73	12.38	32.62	20.18
tRF-28-V29K9UV365DX	TAGGATGGGGTGTGATAGGTGGCACGGA	28	MT_GlnTTG, GlnTTG	5'-tRF	exclusive	MT	93.59	71.17	60.45	113.21	87.17	67.68	53.45	65.47	37.15	28.52	48.71	65.15	82.42	109.35	141.9	51.43	36.62	34.5	80.04	42.08	73.28	22.18	31.35	21.8	24.68	34.99	64.5	44.19	27.6	43.88	28.66	57.37	33.99	131.13	183.86	195.63	54.23	38.74	53.04	28.32	37.28	52.27	34.6
tRF-23-S3M8309NS	GTAGTCGTGGCCGAGTGGTTAAG	23	SerAGA, SerTGA	5'-tRF	exclusive	Auto	89.02	95.71	58.21	93.79	75.42	71.68	106.39	118.79	101.44	57.07	36.11	24.98	61.16	101.94	104.74	43.03	17.31	34.55	72.7	63.85	73.75	13.48	11.9	11.58	51.95	54.84	55.19	37.63	17.97	18.18	32.81	17.88	23.05	39.84	28.28	33.99	28.42	27.61	42.69	35.07	19.23	45.04	50.5
tRF-16-MBQ4NKD	CGGAAGCGTGCTGGGC	16	MetCAT, ThrCGT	i-tRF	exclusive	Auto	88.57	90.31	84.66	116.89	78.12	75.27	106.8	124.74	98.98	87.45	104.77	117.18	53.07	102.32	111.56	56.77	74.36	105.4	76.86	71.61	84.34	143.04	109.22	102.93	68.57	65.09	53.65	73.2	56.7	96.62	80.36	32.92	141.33	152.17	102.4	110.96	62.87	66.87	50.35	73.5	52.25	117.96	69.48
tRF-43-JMRPFQ5DWXH913M80E	CAGTCGGTAGAGCATGAGACTCTTAATCTCAGGGTCGTGGGTT	43	LysCTT	i-tRF	exclusive	Auto	87.01	71.13	43.52	109.49	54.73	43.13	22.64	32.66	45.26	0.39	0.64	1.63	36.37	63.31	35.24	2.71	4.68	1.78	15.18	2.2	20.88	21.81	24.09	26.94	0.72	1.49	2.3	8.46	5.06	7.3	8.18	27.29	17.3	16.23	15.47	19.79	9.47	6.33	14.38	10.4	15.23	61.92	8.28
tRF-34-6SXMSL73VL4YHE	GGCCGTGATCGTATAGTGGTTAGTACTCTGCGTT	34	HisGTG	5'-half	exclusive	Auto	85.97	95.39	120.76	94.69	64.01	80.23	96.07	80.65	77.33	171.54	255.59	215.02	62.1	101.53	80.51	62.11	140.86	164.83	56.38	38.6	66.01	114.99	88.87	76.22	292.57	234.97	141.24	138.28	117.44	117.31	102.57	102.99	58.29	99.5	123.81	99.32	95.41	99.11	115.96	57.52	33.65	70.43	37.65
tRF-30-86V8WPMN1E8Y	TCCCATATGGTCTAGCGGTTAGGATTCCTG	30	GluTTC	5'-tRF	exclusive	Auto	85.56	90.54	70.18	18.99	15.97	22.79	137.08	212.43	164.01	35.3	38.27	28.65	65.64	111.81	96.76	30.57	17.28	25.33	64.44	58.3	74.34	42.62	32.24	28.3	161.69	126.24	151.6	164.29	95.84	87.93	125.06	116.17	43.22	377.13	325.2	432.45	182.17	175.48	240.32	20.29	22.18	40.35	57.43
tRF-23-Q99P9P9NDD	GCTTCTGTAGTGTAGTGGTTATC	23	ValCAC	5'-tRF	exclusive	Auto	84.85	82.63	117.9	102.37	66.56	104.94	83.25	77.29	64.26	57.33	59.4	45.01	47.62	79.83	82.57	48.32	20.21	51.37	51.08	47.31	81.83	17.23	16.72	22.1	70.96	64.45	49.43	50.58	31.77	27.93	102.73	67.91	17.48	20.55	20.02	20.96	20.71	37.63	16.84	32.67	16.38	22.99	44.05
tRF-23-1690PQR304	AGTCATGGAGGCCATGGGGTTGG	23	SerTGA, MT_SerTGA	i-tRF	exclusive	MT	84.74	53.25	36.52	76.92	45.03	43.09	88.77	101.07	72.76	33.87	69.2	68.14	39.7	72.85	112.68	21.22	9.43	22.37	122.79	68.57	100.52	14.98	12.85	9.99	6.01	15.24	16.03	40.86	12.43	27.1	12.49	25.09	55.23	77.94	83.47	93.39	12.02	13.3	18.79	23.39	37.28	57.64	72.63
tRF-27-18YKISQI45K	AGTGGTTAGGATTCGGCGCTCTCACCG	27	GluCTC	i-tRF	exclusive	Auto	84.15	79.22	49.96	58.4	26.96	21.47	63.75	57.22	53.22	7.63	18.32	14.64	48.77	89	118.01	118.05	43.86	47.46	135.36	51.11	92.08	72.71	93.81	91.88	3.11	8.92	9.41	40.45	20.29	54.58	37.64	65.36	52.16	22.69	18.84	25.58	65.57	43.43	120.04	29.52	46.52	104.71	30.76
tRF-28-P4R8YP9LOND5	GCATGGGTGGTTCAGTGGTAGAATTCTC	28	GlyGCC	5'-tRF	exclusive	Auto	83.11	145.04	126.22	65.51	57.05	52.73	83.49	131.82	119.71	121.67	78.68	111.23	28.49	54.23	50.93	37.89	31.73	39.35	156.67	111.2	176.02	29.38	29.21	24.52	291.42	89.93	83.22	98.57	51.94	84.69	94.43	78.39	83.65	116.56	106.42	126.04	90.94	99.64	78.14	26.16	35.57	65.57	90.52
tRF-40-RZYQHQ9M739P8WQ0	GGTTTTTCATATCATTGGTCGTGGTTGTAGTCCGTGCGAG	40	MT_GluTTC, GluTTC	i-tRF	exclusive	MT	81.73	83.57	114.12	51.89	47.77	43.77	6.89	9.84	8.5	14.99	25.14	62.77	155.17	73.22	23.5	83.75	91.76	13.15	27.15	4.76	38.3	46.03	38.19	63.22	19.26	19.7	45.74	13.98	61.75	26.54	63.28	85.06	16.92	32.86	36.01	25.54	72.14	42.96	33.27	9.55	15.82	21.28	18.42
tRF-24-S3M8309N0Y	GTAGTCGTGGCCGAGTGGTTAAGG	24	SerAGA, SerTGA	5'-tRF	exclusive	Auto	77.75	100.24	37.78	68.39	66.48	47.65	85.8	124.88	95.37	28	20.66	23.35	67.47	102.32	83.69	44.5	21.72	19.51	58.31	47.31	53.17	23.56	19.1	17.61	44.11	76.71	96.51	53.8	25.17	32.84	52.03	41.69	59.17	77.28	56.2	66.5	68.22	57.2	83.76	23.87	27.28	51.91	57.55
tRF-43-2YU04DYJIO3ZU3U0DE	CACTGTAAAGCTAACTTAGCATTAACCTTTTAAGTTAAAGATT	43	MT_LysTTT, LysTTT	5'-tRF	exclusive	MT	76.52	27.18	64.51	47.7	74.43	57.09	5.59	11.68	13.84	4.4	5.43	29.86	71.47	58.23	15.22	12.74	33.48	4.77	14.12	1.4	31.24	5.58	8.98	10.99	9.93	29.78	60.95	18.24	13.92	10.09	9.11	34.69	1.62	56.38	76.35	82.41	48.19	40.62	35.22	12.88	19.8	20.99	38.1
tRF-37-6SXMSL73VL4YMYP	GGCCGTGATCGTATAGTGGTTAGTACTCTGCGTTGTG	37	HisGTG	5'-tRF	exclusive	Auto	76.08	69.47	34.07	114.96	50.01	38.14	128.31	152.48	128.28	7.76	10.33	14.54	54.94	95.1	108.31	18.11	11.43	9.3	105.56	45.83	116.27	111.54	158.17	109.02	8.35	14.23	20.11	55.88	35.46	63.39	81.65	140.71	142.54	255.42	185.96	261.57	122.55	104.79	277.35	25.31	38.7	89.89	44.05
tRF-27-OB1690PQR3P	GAAAAAGTCATGGAGGCCATGGGGTTG	27	SerTGA, MT_SerTGA	5'-tRF	exclusive	MT	75.52	60.43	53.32	70.84	45.94	39.3	60.44	58.03	35.34	41.59	105.94	116.27	44.76	60.7	87.2	62.84	35.39	35.49	80.12	32.21	70.99	24.68	41.34	30.84	8.74	13.38	21.4	24.63	16.9	27.99	26.6	55.41	67.05	106.52	208.03	214.72	27.73	23.62	29.65	31.28	95.17	101.38	92.18
tRF-38-RZYQHQ9M739P8WD8	GGTTTTTCATATCATTGGTCGTGGTTGTAGTCCGTGCG	38	MT_GluTTC, GluTTC	i-tRF	exclusive	MT	75.15	74.86	113.63	47.32	43.81	36.42	9.78	11.71	9.42	16.17	26.34	54.84	93.83	52.56	30.68	85.25	68.17	12.02	31.01	6.99	33.06	36.96	40.93	57.37	9.42	10.94	22.36	9.15	27.01	15.67	47.48	63.25	22.77	30.63	37.1	23.27	33.81	24.26	16.75	9.28	14.2	20.09	15.4
tRF-17-NK5Y935	CTGGGGATTGTGGGTTC	17	ArgCCG	i-tRF	exclusive	Auto	73.36	94.9	56.32	107.89	44.42	35.78	62.59	68.47	65.83	7.01	12.25	10.67	28.62	63.73	64	37.44	28.89	24.58	48.16	15.58	52.52	255.12	360.61	382.35	1.32	2.55	4.08	79.3	51.46	159.07	49.41	44.83	192.99	69.04	54.41	73	82.11	54.51	129.6	30.96	37.32	85.13	15.74
tRF-25-Q99P9P9NH5	GCTTCTGTAGTGTAGTGGTTATCAC	25	ValCAC	5'-tRF	exclusive	Auto	72.95	58.5	127.97	102.14	61.73	88.55	83.18	76.9	74.87	39.18	51.98	42.64	44.34	91.7	101.1	66.8	28.22	54.74	51.95	46.07	82.52	32.5	30.16	35.04	44.49	51.02	44.44	50.12	38.49	37.13	146.74	87.6	23.93	19.77	23.25	22.79	17.52	36.92	14.2	48.78	25.9	30.92	55.63
tRF-43-JMRPFQRDWXHR13M80E	CAGTCGGTAGAGCATGGGACTCTTAATCCCAGGGTCGTGGGTT	43	LysCTT	i-tRF	exclusive	Auto	72.14	53.69	34.56	113.59	54.2	45.61	22.6	34.79	42.61	0.59	0.39	0.72	29.73	49.34	28.19	1.72	1.63	0.84	13.74	1.72	22.08	32.84	42.95	52.17	0.81	2.34	2.93	14.21	6.72	11.71	12.66	35.96	23.37	21.64	23.99	31.51	13.55	12.6	28.86	5.12	7.93	26.4	5.67
tRF-34-86J8WPMN1E8Y2Q	TCCCACATGGTCTAGCGGTTAGGATTCCTGGTTT	34	GluTTC	5'-half	exclusive	Auto	71.76	51.49	106.21	43.97	29.4	39.74	44.28	33.62	20.53	51.14	30.39	40.13	36.29	29.05	26.31	34.7	44.88	25.85	31.05	14.46	33.02	60.47	40.63	32.03	175.08	105.01	108.12	96.33	93.4	68.97	91.61	135.37	25.83	40.63	110.4	89.38	125.1	164.87	75.87	12.11	11.02	12.98	27.58
tRF-27-V29K9UV3654	TAGGATGGGGTGTGATAGGTGGCACGG	27	MT_GlnTTG, GlnTTG	5'-tRF	exclusive	MT	71.65	43.72	41.98	71.31	45.11	40.5	40.7	45.22	26.57	16.59	36.96	43.26	54.09	73.41	102.75	33.57	20.92	17.73	51.64	29.09	46.66	22.39	26.83	19.62	11.81	23.52	39.16	33.43	23.2	27.93	18.98	45.91	31.39	100.72	119.62	134.14	30.67	19.17	32.25	15.87	23.07	28	27.71
tRF-28-JYSWRYVMMVDS	CATTGGTCGTGGTTGTAGTCCGTGCGAG	28	MT_GluTTC, GluTTC	i-tRF	exclusive	MT	70.87	213.56	95.16	58.73	35.48	28.66	21.68	27.32	15.92	25.1	59.86	77.67	57.76	43.52	38.85	186.91	97.46	29.94	41.31	18.22	41.17	17.4	25.76	26.18	12.15	14.12	23.42	18.87	39.44	26.93	30.43	61.59	21.1	38.93	47.2	50.77	71.31	45.31	35.87	9.71	26.63	33.1	35.36
tRF-31-V6Z3M8ZLSSXU0	TATCATTGGTCGTGGTTGTAGTCCGTGCGAG	31	MT_GluTTC, GluTTC	i-tRF	exclusive	MT	70.57	68.57	50.03	86.68	56.48	42.37	56.18	53.68	38.34	25.59	55.17	75.52	38.38	45.53	59.83	96.3	54.86	37.41	86.63	32.33	70.3	15.61	17.43	14.06	12.83	20.76	32.44	22.56	20.88	22.52	9.83	23.08	11.5	34.61	47.03	54	55.8	30.71	46.87	18.43	32.92	48.86	48.23
tRF-26-JYSWRYVMMV0	CATTGGTCGTGGTTGTAGTCCGTGCG	26	MT_GluTTC, GluTTC	i-tRF	exclusive	MT	69.53	118.26	72.7	62.78	36.78	34.26	32.76	33.44	20.88	16.66	38.7	44.43	52.22	45.11	46	108.64	49.47	24.2	40.51	19.46	35.46	17.9	15.17	19.44	10.06	13.48	26.68	13.93	21.36	14.44	23.54	36.16	15.72	42.64	42.57	42.8	29.35	21.04	24.41	9.92	15.75	23.81	27.93
tRF-35-V29K9UV36562IZ	TAGGATGGGGTGTGATAGGTGGCACGGAGAATTTT	35	MT_GlnTTG, GlnTTG	5'-half	exclusive	MT	68.23	63.4	40.72	67.78	63.55	57.85	47.83	62.32	37.65	32.2	29.33	67.98	75.69	111.67	115.59	69.45	71.56	53.9	71.75	43.27	87.39	19.06	25.4	18.49	40.7	42.05	87.49	44.94	41.35	41.65	28.33	52.13	28.28	181.93	223.9	239.39	65.03	51.17	55.17	23.04	32.55	50.58	35.1
tRF-36-RZYQHQ9M739P8W0	GGTTTTTCATATCATTGGTCGTGGTTGTAGTCCGTG	36	MT_GluTTC, GluTTC	i-tRF	exclusive	MT	67.79	68.25	111.81	47.51	34.95	31.3	6.2	6.62	3.85	20.47	39.3	56.2	88.81	40.17	27.53	123.14	67.64	18.11	30.82	7.99	25.09	55.73	59.01	79.65	19.48	14.28	35.85	13.87	39.15	26.87	61.34	85.06	37.6	38.53	45.54	27.15	45.64	34.64	23.39	6.29	14.2	14.92	10.86
tRF-39-ZLBS5EOB3ZY61DE2	TTGTAAACCGGAGATGAAAACCTTTTTCCAAGGACACCA	39	MT_ThrTGT	3'-half	exclusive	MT	67.45	48.62	59.68	61.74	46.7	40.34	23.79	30.61	23.73	7.37	12.53	44.85	57.24	56.61	45.14	36.05	34.44	15.87	56.98	10.63	50.41	11.57	15.64	13.29	7.42	21.18	32.54	0.06	0	0	7.5	29.94	15.63	65.46	114.99	127.26	43.63	26.96	40.7	25.34	57.33	76.62	56.23
tRF-26-OB1690PQR3E	GAAAAAGTCATGGAGGCCATGGGGTT	26	SerTGA, MT_SerTGA	5'-tRF	exclusive	MT	66.89	51.54	47.09	69.66	36.59	36.46	54.68	52.66	31.8	36.02	81.13	99.69	44.51	56.65	79.03	60.61	36.81	39.73	80.12	27.77	70.84	25.43	42.83	31.49	16.71	14.92	25.68	22.21	14.64	27.71	26.72	52.33	48.97	81.87	239.59	241.31	26.21	37.04	36.89	28.19	112.2	99.27	111.51
tRF-16-JKIWRND	CAGGGATTGTGGGTTC	16	ArgCCT	i-tRF	exclusive	Auto	66.26	84.29	62.76	285.06	119.76	79.23	179.55	182.92	174.89	5.44	9.59	11.35	35.99	76.81	82.37	26.9	19.1	15.17	78.15	32.33	99.61	166.6	239.97	278.12	1.66	3.72	3.6	92.01	54.14	118.81	52.23	81.09	151.63	109.53	86.97	140.02	92.12	61.19	138.61	40.86	47.71	115.98	22.57
tRF-26-Z3M8ZLSSXU0	TTGGTCGTGGTTGTAGTCCGTGCGAG	26	MT_GluTTC, GluTTC	i-tRF	exclusive	MT	63.73	52.71	43.45	81.54	53.13	43.69	48.95	51.95	35.19	27.97	58.55	75.68	34.46	44.13	53.84	76.4	46.17	33.1	76.41	37	67.21	14.9	26.06	25.41	10.36	13.75	25.87	21.23	18.86	27.38	11.81	19.84	23	43.81	57.95	55.91	37.84	24.38	34.15	20.91	47.13	58.32	68.98
tRF-42-1SS2P46INO86RM7KQ	AGTCGGTAGAGCATGGGACTCTTAATCCCAGGGTCGTGGGTT	42	LysCTT	i-tRF	exclusive	Auto	63.21	50.77	33.86	105.72	51.19	38.34	28.81	36.77	41.45	0.65	0.75	1.4	27.05	44.87	33.49	3	3.05	2.53	22	3.64	30.44	36.79	53.72	66.12	0.47	0.74	1.97	9.15	6.13	9.26	7.66	26.46	31.62	11.35	14.16	14.77	12.32	7.03	23.16	4.88	10.2	31.53	6.58
tRF-16-RPM830E	GGTAGCGTGGCCGAGT	16	LeuTAG, LeuAAG	5'-tRF	exclusive	Auto	62.39	107.07	54.43	40.3	25.56	33.7	25.74	22.22	22.5	41.17	29.18	15.61	11.41	18.15	21.41	20.99	13.37	14.88	12.19	7.27	17.75	8.45	9.82	11.05	8.86	2.92	3.46	4.32	3.75	5.8	3.35	3.63	4.87	2.62	4.81	5.8	3.44	4.92	4.78	8.05	8.78	16.54	14.1
tRF-30-HQ9M739P8WQ0	ATCATTGGTCGTGGTTGTAGTCCGTGCGAG	30	MT_GluTTC, GluTTC	i-tRF	exclusive	MT	62.21	133.72	64.02	48.88	34.3	29.7	25.53	26.29	17.57	18.48	44.98	56.3	45.7	45.11	42.49	148.29	80.12	28.78	41.99	18.82	35.79	13.23	14.69	15.07	8.31	13.48	23.61	14.44	25.88	18.85	12.98	22.83	9.69	25.62	33.96	31.68	44.37	25.73	26.82	12.67	24.34	35.88	32.37
tRF-23-I8W47W1R00	ATTGGTCGTGGTTGTAGTCCGTG	23	MT_GluTTC, GluTTC	i-tRF	exclusive	MT	61.87	41.7	34.49	71.55	44.69	40.18	41.59	44.27	32.11	24.45	48.14	50.38	39.1	59.82	72.41	55.89	30.83	30.24	60.01	35.16	48.99	19.1	18.26	17.31	13.68	17.57	32.68	23.71	17.73	22.86	12.29	15.09	28.1	82.52	72.99	79.62	18.99	15.47	22.55	25.23	42.87	67.02	64.07
tRF-26-86V8WPMN1EE	TCCCATATGGTCTAGCGGTTAGGATT	26	GluTTC	5'-tRF	exclusive	Auto	61.84	75.35	135.95	35.96	21.68	66.96	24.75	15.36	18.8	109.65	105.41	38.61	22.4	34.31	38.88	41.11	18.51	58.59	20.6	16.9	30.4	6.12	6.6	4.25	124.49	42.42	21.02	23.71	9.94	12.71	41.39	7.94	4.87	6.72	9.22	8.41	4.42	20.81	7.1	25.44	9.1	22.03	14.92
tRF-40-W3FJIKE7UMKKSWRN	TCGGTAGAGCATGGGACTCTTAATCCCAGGGTCGTGGGTT	40	LysCTT	i-tRF	exclusive	Auto	60.8	63.62	36.31	122.69	54.46	42.77	76.29	84.82	86.29	2.41	3.62	4.36	24.96	47.71	43.09	7.66	7.42	5.28	63.38	14.62	82.19	100.97	166.15	178.68	0.81	2.28	2.26	42.24	25.4	69.02	47.72	105.98	148.75	36.96	34.53	56.83	62.92	62.54	158.61	19.87	26.68	63.85	14.26
tRF-32-PSQP4PW3FJI01	GCCCGGCTAGCTCAGTCGGTAGAGCATGAGAC	32	LysCTT	5'-half	exclusive	Auto	60.65	55.76	117.83	32.99	25.82	36.94	51.03	19.32	18.5	77.54	96.75	75.81	24.24	33.56	33.99	36.51	42.11	67.83	13.52	9.59	18.26	19.14	13.09	8.98	97.64	44.91	26.78	26.13	19.16	22.08	26.12	5.93	8.35	6.41	7.39	4.79	15.51	22.27	11.14	23.15	8	24.98	24.24
tRF-35-86J8WPMN1E8Y7Z	TCCCACATGGTCTAGCGGTTAGGATTCCTGGTTTT	35	GluTTC	5'-half	exclusive	Auto	60.39	64.39	90.47	33.89	27.73	33.06	37.43	33.9	24.53	92.86	21.09	78.81	28.96	27.42	11.68	39.95	73.13	34.85	17.45	8.39	25.53	27.88	19.1	19.74	169.28	63.28	70.21	50.81	52.18	50.9	24.34	44.54	5.33	37.4	56.64	48.9	86.57	97.12	42.83	14.03	8.17	13.71	27.08
tRF-46-2YU04DYJIO3ZU3U0IO0	CACTGTAAAGCTAACTTAGCATTAACCTTTTAAGTTAAAGATTAAG	46	MT_LysTTT, LysTTT	5'-tRF	exclusive	MT	60.05	6.78	42.26	12.07	38.94	25.9	1.19	2.62	2.58	0.78	2.02	10.83	44.04	31.56	5.63	2.2	8.22	0.78	3.56	0.24	10.55	4.08	4.05	4.49	3.84	23.94	51.01	21	20.53	7.3	5.12	31.5	2.74	87.76	94.93	126.6	52.02	38.15	46.31	3.79	4.45	6.96	15.46
tRF-42-1SS2P4FINOW6RM7KQ	AGTCGGTAGAGCATGAGACTCTTAATCTCAGGGTCGTGGGTT	42	LysCTT	i-tRF	exclusive	Auto	59.46	49.29	33.58	85.07	38.6	28.62	22.29	28.03	30.57	0.62	1.17	1.92	25.56	43.66	29.55	4.61	5.7	3.56	17.91	3.52	24.44	13.82	21.12	28.48	0.34	0.8	0.48	5.81	2.5	6.08	5.04	14.85	16.69	7.2	8	10.15	5.35	4.92	12.67	10.19	15.12	44.53	8.12
tRF-39-87R8WP9N1EWJQ7FV	TCCCTGGTGGTCTAGTGGTTAGGATTCGGCGCTCTCACC	39	GluCTC	5'-tRF	exclusive	Auto	57.45	40.39	27.78	58.68	37.61	30.38	57.24	57.82	59.14	12.65	10.58	10.34	62.36	113.95	126.68	20.2	14.63	22.02	77.58	32.93	58.3	54.65	60.85	52.82	17.22	23.47	21.31	44.19	29.87	43.32	29.02	35.72	42.47	42.9	17.53	25.8	26.11	29.95	87.14	36.75	29.09	84.02	28.9
tRF-27-86J8WPMN1E5	TCCCACATGGTCTAGCGGTTAGGATTC	27	GluTTC	5'-tRF	exclusive	Auto	57.08	119.07	52.06	33.37	29.93	30.46	47.25	77	50.95	21.97	21.2	28.2	26.49	44.5	33.42	24.72	19.1	12.61	32.49	21.5	36.19	46.07	47.83	37.64	86.86	64.4	110.52	135.29	81.51	116.03	143.4	212.69	68.39	125.68	229.49	225.62	197.63	255.36	191.64	7.36	13.83	21.32	57.8
tRF-26-73V2Y8L9810	GTGGTTAGGATTCGGCGCTCTCACCG	26	GluCTC	i-tRF	exclusive	Auto	56.93	50.05	29.18	42.32	20.31	14.31	43.09	40.62	39.84	4.04	9.52	8.94	20.91	46.04	56.13	39.45	18.08	16.57	64.1	24.37	54.92	41.16	57.64	62.1	2.05	4.46	3.46	24.92	18.98	36.3	22.73	44.39	37.23	14.01	12.94	18.74	44.51	32.29	76.47	20.16	28.17	68.76	21.06
tRF-24-Z3M8ZLSSJ8	TTGGTCGTGGTTGTAGTCCGTGCG	24	MT_GluTTC, GluTTC	i-tRF	exclusive	MT	56.82	39.99	37.29	77.91	47.92	41.37	55.53	53.79	38.69	26.92	54	65.34	36.12	45.62	61.49	67.73	36.35	36.03	59.25	28.49	53.79	16.61	20.46	16.78	13.6	15.45	26.06	16.28	14.69	18.12	13.54	17.49	22.35	46.48	50.22	56.65	17.37	15.12	20.88	20.48	36.71	47.48	58.78
tRF-28-86J8WPMN1E0J	TCCCACATGGTCTAGCGGTTAGGATTCC	28	GluTTC	5'-tRF	exclusive	Auto	56.52	65.96	96	74.19	54.08	78.31	83.79	110.3	88.95	76.17	65.9	33.43	32.11	62.52	60.33	28.45	19.59	43.82	39.19	34.4	47.82	45.2	33.01	32.38	222.64	105.65	91.62	105.25	50.39	53.19	155.61	99.07	39	120.44	88.76	111.48	55.6	84.52	72.95	28.8	11.68	21.95	29.94
tRF-17-9KIWRNK	TGGGGATTGTGGGTTCG	17	ArgCCG	i-tRF	exclusive	Auto	56.33	72.97	44.43	103.6	42.82	33.3	57.48	58.14	62.22	6.75	9.8	10.34	26.24	58.47	52.58	34.22	22.98	17.41	38.35	14.19	50.92	285.42	387.2	359.25	1.32	2.12	2.3	70.38	53.78	136.21	40.67	43.07	197.67	60.66	42.92	59.31	65.03	45.31	107.05	28.96	35.76	72.75	16.18
tRF-39-KY7343RX6NMH49EK	CCCTGGTGGTCTAGTGGTTAGGATTCGGCGCTCTCACCG	39	GluCTC	i-tRF	exclusive	Auto	55.14	36.71	19.87	25.26	16.73	9.95	51.65	45.68	46.11	3.72	9.05	10.9	73.86	112.51	139.25	25.01	13.25	14.26	78.56	27.05	48.7	41.2	43.25	38.53	0.85	4.35	4.46	14.5	8.8	14.11	13.14	22.39	17.94	9.3	8.09	10.76	24.05	20.57	49.51	34.8	35.26	88.92	56.73
tRF-39-7Z8L8NRS9NS3341S	GTTTTTCATATCATTGGTCGTGGTTGTAGTCCGTGCGAG	39	MT_GluTTC, GluTTC	i-tRF	exclusive	MT	55.07	22.24	22.95	44.49	35.83	29.74	12.89	15.71	15.04	5.96	9.02	17.24	42.85	49.34	35.51	18.56	18.24	10.48	31.96	9.23	38.66	1.37	0.59	1.36	2.68	4.35	6.81	2.7	2.8	2.23	1.85	2.74	2.27	11.91	11.63	12.68	4.37	3.05	4.32	13.68	13.74	28.05	25.5
tRF-16-R29P4PE	GGGGATGTAGCTCAGT	16	AlaTGC, AlaAGC, AlaCGC	5'-tRF	exclusive	Auto	54.21	59.54	58.42	35.73	22.44	30.42	17.25	17.27	10.96	60.3	56.56	36.46	15.55	19.41	16.55	20.8	22.98	41.94	13.25	9.55	20.33	50.07	36.82	30.02	194.38	72.94	55.43	67.5	57.71	58.82	32.81	25.09	14.7	27.75	34.79	21.14	27.14	37.28	26.68	5.49	4.87	8.95	12.4
tRF-32-86J8WPMN1E8YN	TCCCACATGGTCTAGCGGTTAGGATTCCTGGT	32	GluTTC	5'-half	exclusive	Auto	53.73	52.17	81.65	37.99	32.56	37.14	33.03	30.72	16.8	56.29	44.59	60.01	26.75	24.72	19.66	35.07	41.86	41.1	15.67	8.55	21.46	28.43	28.08	21.57	193.96	79.1	70.5	56.74	53.78	41.54	71.62	51.15	13.03	20.34	45.5	42.01	72.24	82.7	38.79	8.59	7.91	11.02	20.56
tRF-33-87R8WP9I1EWJDW	TCCCTGGTGGTCTAGTGGCTAGGATTCGGCGCT	33	GluTTC	5'-half	exclusive	Auto	53.14	38.15	40.37	34.78	33.2	37.46	26.83	25.37	28.11	69.72	66.21	42.02	54.22	87.05	67.44	38.06	50.86	109.53	25.18	22.02	21.82	26.09	14.75	13.47	81.61	81.17	62.96	38.78	27.9	28.16	24.95	12.69	15.26	27.54	18.75	12.86	12.76	17	15.13	49.66	18.25	41.97	29.09
tRF-33-Q99P9P9NH57SD3	GCTTCTGTAGTGTAGTGGTTATCACGTTCGCCT	33	ValCAC	5'-half	exclusive	Auto	52.62	37.2	67.94	43.31	28.49	31.26	34.43	30.57	18.07	47.49	39.55	50.9	52.18	52	51.26	38.77	37.76	28.94	30.33	14.03	27.09	33.17	35.81	25.53	42.06	42.52	46.55	46.44	55.33	48.84	34.98	56.2	12.71	17.11	41.82	29.85	67.09	80.82	36.24	8.59	10.55	10.57	17.35
tRF-24-JYSWRYVMH0	CATTGGTCGTGGTTGTAGTCCGTG	24	MT_GluTTC, GluTTC	i-tRF	exclusive	MT	51.54	86.5	46.67	58.44	31.15	28.9	23.69	25.97	19.65	20.99	39.69	47.97	33.09	37.61	40.8	89.94	37.12	20.16	44.22	19.3	34.66	18.94	21.77	27.06	8.86	13.33	23.61	18.36	24.09	23.08	26.48	34.35	23.28	49.49	50.39	48.59	33.23	21.51	21.62	13.87	23.56	32.45	36.46
tRF-43-PNR8YP9LON4V4REHDX	GCATTGGTGGTTCAGTGGTAGAATTCTCGCCTCCCACGCGGGA	43	GlyCCC	5'-tRF	exclusive	Auto	51.31	16.54	22.81	26.96	47.31	30.86	12.61	25.2	40.92	0.33	0.78	1.85	15.67	23.37	6.65	1.1	2.25	0.43	5.15	0.76	15.24	21.56	27.48	32.68	0.43	3.13	4.61	55.76	35.16	52.74	15.44	40.32	12.33	71.09	73.25	111.31	49.57	44.43	102.92	6.21	5.94	17.72	14.07
tRF-40-FN7BWU2F5JYH0RYN	AGATTGTGAATCTGACAACAGAGGCTTACGACCCCTTATT	40	MT_HisGTG	i-tRF	exclusive	MT	50.16	37.56	26.94	35.49	32.36	27.7	35.35	34.61	30.61	4.76	7.14	18.34	37.06	46.88	39.58	8.84	9.09	5.98	39.76	11.51	36.37	3.04	1.25	2.9	6.99	8.49	11.57	3.63	4.05	3.01	3.87	7.79	1.48	11.17	19.67	19.31	10.16	5.63	6.36	17.55	23.24	39.63	33.78
tRF-33-6SXMSL73VL4YDN	GGCCGTGATCGTATAGTGGTTAGTACTCTGCGT	33	HisGTG	5'-half	exclusive	Auto	50.12	26.64	51.99	35.82	26.13	29.94	45.99	32.1	23.96	36.44	54.57	38.67	51.92	50.37	51.53	27.63	30.13	32.37	17.45	12.07	17.71	23.47	17.07	10.46	52.89	59.67	49.05	41.09	32.6	28.1	18.66	17	11.92	30.59	19.97	22.01	10.55	14.71	15.27	18.8	9.57	19.15	14.58
tRF-17-JKIWRNK	CAGGGATTGTGGGTTCG	17	ArgCCT	i-tRF	exclusive	Auto	49.6	55.31	33.79	208.84	88.65	62.04	137.72	144.24	141.7	4.76	7.56	9.89	26.11	58.47	65.49	19.33	13.92	12.34	59.18	22.18	81.14	183.08	235.33	245.15	0.64	2.02	3.17	74.46	46.46	100.75	45.18	67.22	172.07	104.99	75.39	116.88	56.54	39.39	105.84	31.95	40.97	93.64	18.29
tRF-17-MBQ4NKJ	CGGAAGCGTGCTGGGCC	17	MetCAT, ThrCGT	i-tRF	exclusive	Auto	49.19	25.57	42.75	43.41	36.36	33.66	35.15	43.07	38.15	30.8	47.01	41.01	19.51	31.14	26.14	30.04	40.17	55.41	21.66	18.7	20.4	42.62	25.28	24.58	24.97	24.58	15.79	21.92	14.64	17.62	13.58	5.49	21.52	26.53	16.04	10.59	7.56	8.56	6.77	13.95	9.55	25.51	14.2
tRF-40-PSQP4PW3FJIKE7UM	GCCCGGCTAGCTCAGTCGGTAGAGCATGGGACTCTTAATC	40	LysCTT	5'-tRF	exclusive	Auto	48.56	52.53	33.51	36.95	20.69	18.67	35.83	35.35	31.76	7.99	7.28	12.94	38.12	53.72	59.93	19.21	14.17	12.07	50.24	18.9	47.02	29.55	51.28	48.87	13.94	11.73	9.12	15.82	13.86	17.12	17.05	39.78	10.57	9.6	11.36	12.03	27.14	25.38	45.8	18.67	32.13	57.59	14.7
tRF-29-V6Z3M8ZLSSJ8	TATCATTGGTCGTGGTTGTAGTCCGTGCG	29	MT_GluTTC, GluTTC	i-tRF	exclusive	MT	48.34	36.58	29.04	63.06	43.13	35.14	55.84	52.34	35.72	23.24	47.54	55.84	34.5	43.48	52.75	57.11	36.93	26.01	54.07	26.37	47.86	11.94	12.02	11.46	9.67	11.79	24.72	18.01	12.08	11.6	6.29	13.82	10.71	28.02	32.04	34.39	22.48	16.23	25.01	17.55	22.04	32.3	45.56
tRF-22-YKISQI45K	TTAGGATTCGGCGCTCTCACCG	22	GluCTC	i-tRF	exclusive	Auto	47.34	49.7	27.78	34.69	15.67	9.31	33.14	23.14	26.23	3.36	5.68	6.18	11.84	25	33.92	17.8	10.29	7.38	37.79	13.35	36.51	61.05	80.07	95.6	2.09	3.72	2.88	28.25	18.8	45.16	23.5	49.53	52.86	14.88	12.24	16.65	45.94	33.88	77.12	11.25	19	45.94	11.74
tRF-32-18VBY9PYKHM24	AGTGGTAGAATTCTCGCCTGCCACGCGGGAGG	32	GlyGCC	i-tRF	exclusive	Auto	46.96	47.13	33.65	51	22.29	16.27	28.29	33.33	26.34	2.87	5.08	6.44	23.09	39.52	45.83	20.71	12.81	8.44	24.08	8.07	23.6	43.91	67.87	77.76	0.17	1.01	1.92	9.49	7.97	19.12	8.46	22.19	14.28	9.34	10.45	13.12	20.02	12.25	28.26	8.93	14.48	29.35	9.92
tRF-24-Q72S3HPS2E	GCTCTCACCGCCGCGGCCCGGGTT	24	GluCTC	i-tRF	exclusive	Auto	46.33	41.34	32.53	21.96	20.19	16.71	54.17	53.79	51.91	7.33	16.72	16	94.94	153.89	217.65	14.69	7.27	8.27	101.02	55.38	74.3	90.98	187.98	154.51	2.98	13.06	10.61	58.58	53.96	140.17	36.72	42.72	105.49	23.52	37.02	41.62	55.11	68.4	137.54	43.26	81.83	96.13	61.49
tRF-23-R29P4P9LDS	GGGGATGTAGCTCAGTGGTAGAG	23	AlaTGC, AlaAGC, AlaCGC	5'-tRF	exclusive	Auto	46.03	38.91	23.23	45.11	23.73	22.83	16.47	23.53	15.8	25	16.65	11.58	33.69	56.7	53.31	14.69	7.79	19.54	29.87	20.58	34.26	36.42	33.13	31.55	55.36	32.6	25.63	29.98	22.61	26.32	58.64	53.01	39.92	20.2	16.21	17.3	31.07	39.68	45.52	7.79	7.07	16.85	19.05
tRF-22-Z3M8ZLSSP	TTGGTCGTGGTTGTAGTCCGTG	22	MT_GluTTC, GluTTC	i-tRF	exclusive	MT	45.88	34.87	25.47	55.29	33.92	28.7	34.12	34.89	25.76	18.42	35.54	38.09	22.02	32.35	41.2	37.04	20.36	19.35	49.15	23.9	43.21	13.65	10.65	13.94	13.6	17.41	25.87	21.35	13.62	18.57	7.17	15.83	21.19	53.98	54.06	60.1	15.51	14.42	21.11	14.27	28.34	39.17	40.8
tRF-41-S8V0J8O9YEKPRS93E	GTCGGTAGAGCATGGGACTCTTAATCCCAGGGTCGTGGGTT	41	LysCTT	i-tRF	exclusive	Auto	45.55	46.19	26.45	90.4	39.55	30.14	44.21	49.97	49.68	1.21	1.38	1.95	16.1	28.67	23.46	3.67	4.47	2.53	36.12	7.63	52.92	59.39	103.98	119.53	0.26	0.9	1.68	23.25	15.94	34.34	24.18	52.57	76.93	12.83	14.55	23.62	36.12	33.52	84.55	7.12	13.08	28.21	5.6
tRF-16-S3M830E	GTAGTCGTGGCCGAGT	16	SerAGA, SerTGA	5'-tRF	exclusive	Auto	45.4	61.6	61.64	54.72	37.8	52.37	50.35	44.98	42.45	66.46	60.25	62.64	51.54	64.57	69.49	42.84	36.1	68.97	36.95	30.33	40.19	9.95	12.08	8.74	27.53	24.1	20.01	19.1	12.32	13.49	15.92	11.95	9.41	15.01	11.06	10.11	10.45	14.01	10.77	21.57	16.05	40.84	29.56
tRF-37-7Z8L8NRS9NS334K	GTTTTTCATATCATTGGTCGTGGTTGTAGTCCGTGCG	37	MT_GluTTC, GluTTC	i-tRF	exclusive	MT	45.4	19.19	19.45	38.46	30.88	26.82	21.78	19.96	16.65	7.11	10.26	17.79	41.53	52.04	52.65	23.28	17	12.72	34	12.63	35.71	1.25	0.59	0.71	2.64	3.13	3.98	2.47	1.55	2.29	2.26	2.45	0.28	11.78	9.96	12.29	2.21	1.11	3.11	12.75	12.8	23.62	22.89
tRF-32-Q99P9P9NH57SJ	GCTTCTGTAGTGTAGTGGTTATCACGTTCGCC	32	ValCAC	5'-half	exclusive	Auto	44.43	27.5	65.28	44.68	25.86	28.06	42.17	38.29	27.26	21.9	29.47	34.77	32.37	42.31	43.09	27.86	24.64	15.15	37.07	17.66	31.68	27.84	31.94	24.88	35.2	42.52	46.74	48.51	39.5	41.59	41.07	60.17	23.09	13.75	33.83	25.8	73.47	77.89	41.02	11.04	15.68	17.14	31.48
tRF-46-EERZYQHQ9M739P8WQ0B	ACGATGGTTTTTCATATCATTGGTCGTGGTTGTAGTCCGTGCGAGA	46	MT_GluTTC, GluTTC	i-tRF	exclusive	MT	44.32	8.72	15.39	10.32	37.96	24.94	2.76	6.65	8.42	1.73	3.51	12.59	8.99	10.71	2.12	0.82	2.93	0.94	11.09	0.6	33.42	3.25	2.91	2.36	2.56	15.61	26.35	43.91	24.15	16.45	4.15	19.5	8.49	65.72	49.78	74.57	39.41	35.63	51.88	5.68	6.2	11.36	21.19
tRF-27-V6Z3M8ZLSSP	TATCATTGGTCGTGGTTGTAGTCCGTG	27	MT_GluTTC, GluTTC	i-tRF	exclusive	MT	44.21	35.32	25.33	62.54	36.74	32.38	34.91	35.03	25.73	14.5	29.79	37.27	25.51	36.91	53.25	33.23	16.48	14.07	58.8	28.69	49.86	10.74	9.16	7.39	11.04	21.18	21.93	21.12	13.56	14.22	8.06	16.71	12.33	49.92	42.83	50.6	26.65	15.24	26.87	12.85	21.11	29.38	39.2
tRF-23-8NRS9NS3DK	TCATTGGTCGTGGTTGTAGTCCG	23	MT_GluTTC, GluTTC	i-tRF	exclusive	MT	44.21	26.2	21.9	44.49	29.51	20.31	39.75	38.64	26.57	11.34	34.86	36.23	28.49	40.64	53.35	31.79	15.68	14.66	51	32.29	40.48	5.87	5.29	4.37	4.39	12.48	19.68	16.34	8.09	8.36	3.79	5.59	5.43	30.46	22.16	29.81	10.45	8.5	16.33	11.25	11.42	20.07	37.62
tRF-23-2YU04DYJDE	CACTGTAAAGCTAACTTAGCATT	23	MT_LysTTT, LysTTT	5'-tRF	exclusive	MT	43.58	24.53	38.97	60.05	44.12	42.49	22.16	15.99	12.19	5.64	30.07	29.5	51.11	55.77	94.74	40.55	22.79	19.59	29.84	13.47	29.06	2.16	3.45	3.43	2.13	9.18	24.09	4.14	3.39	4.46	2.78	9.11	3.38	26.62	39.99	41.62	7.9	5.39	7.33	7.49	20.12	20.53	31.42
tRF-33-P4R8YP9LON4VDP	GCATGGGTGGTTCAGTGGTAGAATTCTCGCCTG	33	GlyGCC	5'-half	exclusive	Auto	42.32	35.5	71.16	22.25	11.49	16.15	15.03	12.49	6.81	34.45	25.81	40.69	12.56	16.9	17.31	22.27	23.04	17.6	44.72	17.5	37.24	14.03	11.6	10.4	28.68	16.3	15.12	17.26	12.08	14.05	13.58	15.97	8.53	4.01	14.47	9.33	13.69	15.47	7.29	6.8	9.41	13.44	10.7
tRF-41-DKNPNOYB7JXNXW83E	AAGGGCTTAGCTTAATTAAAGTGGCTGATTTGCGTTCAGTT	41	AlaTGC, MT_AlaTGC	5'-tRF	exclusive	MT	42.28	6.65	8.4	23.14	31	27.62	5.76	9.73	11.5	1.24	1.1	3.06	30.84	25.46	9.63	1.19	1.69	0.67	5.98	1.16	10.91	10.78	6.66	4.02	7.33	31.27	52.31	34.76	22.37	16.11	13.3	23.86	17.85	159.94	134.96	133.62	8.2	9.55	15.45	2.4	1.38	2.61	2.83
tRF-31-86V8WPMN1E8Y0	TCCCATATGGTCTAGCGGTTAGGATTCCTGG	31	GluTTC	5'-tRF	exclusive	Auto	41.53	55.67	79.97	17.96	12.74	34.1	30	44.06	34.99	89.28	80.95	35.29	19.51	32.72	32.27	38.34	20.85	45.38	18.67	15.7	24.11	11.24	10.23	6.74	152.74	54.79	34.12	34.93	22.61	22.47	58.8	27.63	8.9	39.49	39.86	46.46	62.92	72.32	59.91	23.47	10.39	27.42	20.28
tRF-35-6SXMSL73VL4YMY	GGCCGTGATCGTATAGTGGTTAGTACTCTGCGTTG	35	HisGTG	5'-half	exclusive	Auto	41.01	26.47	33.09	49.91	27.46	22.51	46.63	56.37	44.72	15.55	17.93	17.17	38.67	55.58	57.78	18.45	14.82	17.95	40.25	19.9	40.66	41.66	37.89	34.33	28.3	43.69	36.47	28.94	23.44	24.48	30.67	54.09	44.24	60.75	49.69	69.16	28.32	33.11	67.61	17.81	18.14	34.91	21.13
tRF-18-NK5Y930K	CTGGGGATTGTGGGTTCG	18	ArgCCG	i-tRF	exclusive	Auto	40.49	43.63	28.55	65.99	28.56	19.51	36.51	39	40.42	3.19	6.53	5.66	18.27	38.26	37.79	21.33	14.26	12.8	24.42	10.31	34.22	198.44	273.22	276.23	0.77	1.65	1.54	53.57	33.79	99.08	34.14	34.15	154.13	44.38	30.46	45.63	40.15	31.3	74.43	20.16	23.99	51.74	9.98
tRF-43-EERZYQHQ9M739P8WD8	ACGATGGTTTTTCATATCATTGGTCGTGGTTGTAGTCCGTGCG	43	MT_GluTTC, GluTTC	i-tRF	exclusive	MT	40.46	11.01	24.7	19.14	23.5	21.27	7.16	17.38	17.84	4.53	8.41	31.29	18.4	19.18	5.76	3.96	8.13	2.29	18.21	1.64	37.6	4.37	5.12	8.39	2.68	8.44	11.23	15.54	8.21	9.65	3.47	11.12	5.89	18.85	24.26	30.94	17.91	15.71	19.81	5.68	8.31	11.82	36.55
tRF-20-R29P4P9L	GGGGATGTAGCTCAGTGGTA	20	AlaTGC, AlaAGC, AlaCGC	5'-tRF	exclusive	Auto	40.16	46.1	55.62	27.62	18.1	32.58	18.24	16.14	12.04	38.2	30.92	21.73	12.18	21.32	23.07	11.95	10.01	23.85	16.24	14.38	22.04	17.6	19.57	14.95	107.99	41.57	25.63	40.17	24.81	27.15	41.91	25.53	14.61	23.22	18.14	15.47	16.44	28.78	28.17	3.57	3.56	6.14	8.91
tRF-17-R29P4PP	GGGGATGTAGCTCAGTG	17	AlaTGC, AlaAGC, AlaCGC	5'-tRF	exclusive	Auto	39.79	43.9	32.67	27.29	14.15	20.59	11.52	11.96	7.54	38.43	28.4	22.77	12.14	12.66	12.14	18.79	17.62	23.69	10	6.79	14.91	56.39	40.15	36.93	137.78	53.88	40.55	66.52	56.93	49.84	42.64	29.2	36.07	26.23	31.77	21.09	20.27	30.13	33.83	3.04	3.39	6.12	8.34
tRF-34-PSQP4PW3FJIKE5	GCCCGGCTAGCTCAGTCGGTAGAGCATGGGACTC	34	LysCTT	5'-half	exclusive	Auto	39.53	48.66	84.45	29.41	19.09	17.59	7.84	7.5	4.04	53.52	40.08	74.06	13.37	11.22	6.95	51.2	65.33	41.69	14.8	5.03	16.22	29.13	26.71	26.77	66.19	20.12	18.24	13.98	19.16	18.73	27.61	44.34	4.5	4.1	8	4.75	48.34	29.25	17.77	13.81	10.16	9.89	8.12
tRF-18-F8DHXYD9	AGCGGAAGCGTGCTGGGC	18	MetCAT, ThrCGT	i-tRF	exclusive	Auto	38.75	58.28	41.42	35.68	19.62	20.19	25.67	36.34	25.76	77.67	51.05	31.87	57.37	55.53	48.61	54.96	45.65	37.6	27.26	16.82	28.26	58.27	70.97	68.42	17.18	12.85	19.77	26.87	37.9	35.01	32.16	15.53	36.03	22.52	23.25	29.59	23.02	26.84	23.85	12.45	16.71	27.78	22.1
tRF-34-PW5SVP9N15WV2P	GCCGTGATCGTATAGTGGTTAGTACTCTGCGTTG	34	HisGTG	5'-half	exclusive	Auto	38.37	34.37	39.6	33.23	23.77	23.79	17.56	17.59	18.34	61.86	59.97	67.72	16.57	31	20.12	36.25	51.26	52.74	15.79	9.63	19.89	25.01	13.68	11.82	101.9	76.71	45.45	44.83	29.27	29.33	33.89	18.23	14.24	17.59	22.42	15.17	18.06	20.87	18.7	14.75	7.65	16.25	10.64
tRF-42-Z3R918VBY9PYKHM24	TTGGTGGTTCAGTGGTAGAATTCTCGCCTGCCACGCGGGAGG	42	GlyGCC	i-tRF	exclusive	Auto	37.82	16.09	19.45	23.28	20.92	15.87	4.77	10.09	14.69	0.52	0.64	2.67	12.56	17.74	6.52	1.92	2.96	0.81	7.65	1	17.49	20.52	25.76	35.45	0.51	1.65	1.54	13.24	8.69	17.51	7.42	18.47	5.66	10.82	13.59	16.39	14.87	13.19	26.12	3.07	3.51	9.72	4.22
tRF-44-JY7383RPD9W1X6L8HY	CATTGGTGGTTCAGTGGTAGAATTCTCGCCTGCCACGCGGGAGG	44	GlyGCC	i-tRF	exclusive	Auto	37.67	12.81	18.96	9.9	14.98	9.35	3	5.41	9.42	0.23	0.28	1.69	12.05	15.5	3.61	0.73	2.68	0.49	4.96	0.76	13.31	12.99	16.54	18.61	0.21	2.28	3.07	11.22	8.86	12.82	4.39	13.52	3.76	19.38	21.2	24.32	33.37	25.44	49.47	2.03	1.97	7.01	2.14
tRF-32-HMI8W47W1R7HH	ATATCATTGGTCGTGGTTGTAGTCCGTGCGAG	32	MT_GluTTC, GluTTC	i-tRF	exclusive	MT	36.89	29.21	27.99	51.75	31.53	27.38	25.98	27.96	19.57	12.39	23.72	39.16	24.41	33.8	38.62	43.63	30.03	20.02	40.4	18.9	36	7.37	11	7.92	6.26	10.72	18.38	10.82	10.71	9.7	4.8	8.18	7.47	24.09	27.66	32.77	20.76	11.49	17.96	12.29	16.92	25.12	25.66
tRF-22-1690PQR3P	AGTCATGGAGGCCATGGGGTTG	22	SerTGA, MT_SerTGA	i-tRF	exclusive	MT	36.66	24.62	19.24	35.77	18.83	15.91	29.9	36.13	23.61	18.22	40.33	38.77	14.27	24.25	38.82	12.07	5.36	10.16	52.67	20.18	43.42	8.45	9.1	6.09	3.15	6.58	7.63	18.47	7.38	12.15	8.95	13.33	23.14	25.4	41.43	42.75	7.02	7.44	10.07	5.52	15.44	19.87	31.36
tRF-45-PNR8YP9LON4V4REH62	GCATTGGTGGTTCAGTGGTAGAATTCTCGCCTCCCACGCGGGAGA	45	GlyCCC	5'-tRF	exclusive	Auto	35.32	9.39	19.87	6.69	31.83	13.03	3.78	8.6	14.11	0.23	0.25	1.63	8.22	10.75	1.29	0.76	2.86	0.3	2.01	0.08	6.62	25.76	42.29	64.35	0.68	1.96	3.26	81.48	82.46	78.22	16.89	61.05	15.77	84.57	99.21	162.99	154.74	116.87	247.28	4.53	4.89	14.02	12.34
tRF-36-FN7BWU2F5JYH0RE	AGATTGTGAATCTGACAACAGAGGCTTACGACCCCT	36	MT_HisGTG	i-tRF	exclusive	MT	34.66	42.51	30.65	31.72	29.13	24.75	21.58	21.16	14.88	11.18	21.27	27.39	33.44	41.24	39.84	27.32	17.4	16.2	25.25	11.31	23.97	13.65	16.66	21.04	9.46	17.2	26.49	10.53	11.01	17.28	10.48	17.49	26.29	57.6	61.62	61.71	14.23	13.42	14.34	18.61	36.83	42.79	36.9
tRF-43-P4R8YP9LON4VN1EHDX	GCATGGGTGGTTCAGTGGTAGAATTCTCGCCTGCCACGCGGGA	43	GlyGCC	5'-tRF	exclusive	Auto	34.51	12.49	20.43	13.2	17	12.43	2.73	6.23	10.69	0.26	0.89	2.11	9.46	12.71	3.47	0.9	1.42	0.46	6.02	0.44	16.47	20.73	32.6	35.39	0.43	1.38	1.68	14.16	12.26	17.06	11.49	29.64	12.57	16.28	23.43	33.16	23.85	19.11	36.24	4.16	5.69	14.34	6.42
tRF-38-2YU04DYJIO3ZU30F	CACTGTAAAGCTAACTTAGCATTAACCTTTTAAGTTAA	38	MT_LysTTT, LysTTT	5'-tRF	exclusive	MT	34.28	17.48	18.96	47.84	38.37	31.42	17.22	16.84	13.34	7.14	11.25	22.86	38.12	46.92	37.3	15.2	13.61	8.89	24.99	6.71	22.29	22.1	17.61	12.76	10.4	41.04	60.85	37.81	15.71	24.31	18.86	28.81	41.41	249.57	243.82	221.91	9.77	16.18	22.55	9.92	21.08	24.3	27.42
tRF-40-PNR8YP9LON4VN1EH	GCATTGGTGGTTCAGTGGTAGAATTCTCGCCTGCCACGCG	40	GlyGCC	5'-tRF	exclusive	Auto	33.09	24.71	22.18	30.12	16.32	17.31	8.69	15.22	17.19	2.57	3.98	7.16	13.03	24.49	14.83	5.99	7.15	3.5	13.97	3.32	18.22	19.06	25.7	25.47	6.82	3.4	2.98	13.35	11.42	15.56	9.47	21.95	6.63	11.22	11.93	14.43	13.55	14.36	23.9	4.96	8.94	18.04	9.41
tRF-36-87R8WP9N1EWJQ7D	TCCCTGGTGGTCTAGTGGTTAGGATTCGGCGCTCTC	36	GluCTC	5'-tRF	exclusive	Auto	33.02	17.03	16.16	27.57	23.47	23.67	25.36	23.96	18.27	11.47	9.66	8	23	42.73	42.33	12.49	11.46	26.55	22.94	14.19	16.91	13.98	14.16	11.23	49.91	55.69	51.16	21.29	10.59	11.26	22.45	12.84	12.15	26.79	14.6	13.16	11.78	14.71	22.41	22.88	10.9	21.32	10.61
tRF-26-HQ9M739P8W0	ATCATTGGTCGTGGTTGTAGTCCGTG	26	MT_GluTTC, GluTTC	i-tRF	exclusive	MT	32.61	37.92	25.82	34.74	21.79	17.03	17.62	18.58	11.88	10.1	24.68	27.71	20.83	27.42	28.79	43.32	20.18	12.96	29.99	14.66	22.15	11.57	10.29	11.99	6.44	10.03	15.31	13.93	10.35	13.21	8.02	14.8	14.33	38.93	35.49	35.17	18.26	12.31	15.03	10.72	18.25	26.11	30.44
tRF-43-PNR8YP9LON4VN1EHDX	GCATTGGTGGTTCAGTGGTAGAATTCTCGCCTGCCACGCGGGA	43	GlyGCC	5'-tRF	exclusive	Auto	32.5	12.27	17.77	12.73	19.78	13.23	3.51	7.29	11.96	0.55	0.75	2.15	12.1	17.88	4.27	0.76	2.09	0.38	6.59	0.52	18.98	18.56	33.73	38.17	1.53	2.28	2.21	20.14	17.61	30.22	10.04	29.4	10.15	18.55	33.56	39.27	35.78	35.4	53.27	3.6	4.42	10.88	4.91
tRF-46-Q6S8V0J8O9YEKPRS93E	GCTCAGTCGGTAGAGCATGGGACTCTTAATCCCAGGGTCGTGGGTT	46	LysCTT	i-tRF	exclusive	Auto	31.79	15.1	19.31	31.86	25.52	20.03	5.49	9.7	16.15	0.26	0.5	0.65	8.9	15.45	4.8	0.42	1.45	0.22	11.02	0.64	22.8	9.66	15.53	20.09	0	0.64	0.77	5.7	1.96	3.85	3.95	12.59	5.94	4.63	6.38	7.71	3.83	3.46	8.4	3.55	3.53	12.14	2.87
tRF-39-EERZYQHQ9M739PJK	ACGATGGTTTTTCATATCATTGGTCGTGGTTGTAGTCCG	39	MT_GluTTC, GluTTC	i-tRF	exclusive	MT	31.75	17.97	18.61	26.49	17.68	17.39	12.65	20.45	15.23	10.72	20.31	36.75	18.7	20.76	18.7	14.13	12.38	6.25	28.21	6.47	31.31	2.08	4.88	3.78	3.58	4.94	9.17	6.62	6.25	6.19	2.18	7.35	6.12	14.97	15.82	19.96	7.95	6.56	12.25	5.04	9.17	11.87	26.86
tRF-37-2YU04DYJIO3ZU3O	CACTGTAAAGCTAACTTAGCATTAACCTTTTAAGTTA	37	MT_LysTTT, LysTTT	5'-tRF	exclusive	MT	31.75	20.22	22.53	55.47	37.69	31.94	11.32	14.23	9.38	8.7	12.11	25.95	36.93	36.17	40.34	25.09	21.19	13.02	20.37	8.19	17.93	1.54	2.38	2.9	6.95	21.29	30.28	9.09	6.84	6.24	5.64	17.74	4.78	25.05	34.05	34.21	12.91	8.85	12.11	7.15	13.62	15.3	22.42
tRF-25-V29K9UV365	TAGGATGGGGTGTGATAGGTGGCAC	25	MT_GlnTTG, GlnTTG	5'-tRF	exclusive	MT	31.61	23.95	18.47	44.21	26.58	24.35	16.98	17.59	10.34	5.31	9.76	12.29	44.72	53.58	71.22	19.75	11.55	10.75	26.43	13.31	24.88	5.16	4.82	5.02	6.69	19.32	25.48	14.16	8.86	10.93	8.26	19.21	6.77	50.97	51.96	52.99	10.94	9.03	11.09	5.15	9.01	10.54	15.21
tRF-24-2YU04DYJFO	CACTGTAAAGCTAACTTAGCATTA	24	MT_LysTTT, LysTTT	5'-tRF	exclusive	MT	31.49	25.97	21.97	68.91	49.06	39.34	16.47	17.3	10.23	8.83	26.56	23.91	34.93	46.41	66.71	28.91	22.27	17.09	25.44	9.91	23.42	4.37	4.76	3.6	5.71	18.42	27.69	9.44	5.29	8.03	3.14	11.76	5.8	28.5	38.94	40.27	9.82	6.86	10.07	9.6	24.15	19.78	30.82
tRF-38-IWOMXF026ZEDKZDE	ATTGTGAATCTGACAACAGAGGCTTACGACCCCTTATT	38	MT_HisGTG	i-tRF	exclusive	MT	31.42	16	13.85	24.79	24.76	18.51	33.1	34.71	28.42	1.73	5.36	7.64	28.41	33.7	42.82	5.79	4.47	4.02	33.21	12.35	25.24	0.5	0.06	0.3	1.58	2.12	3.07	0.69	0.59	0.33	0.12	1.03	0.23	2.75	4.63	2.92	0.93	0.7	0.28	9.89	20.5	28.29	23.9
tRF-25-9M739P8WQ0	TGGTCGTGGTTGTAGTCCGTGCGAG	25	MT_GluTTC, GluTTC	i-tRF	exclusive	MT	30.9	24.44	19.38	36.2	23.12	20.47	19.74	21.83	13.65	9.16	21.83	26.41	17.38	22.81	32.17	33.65	21.28	16.95	32.07	15.38	31.46	8.28	10.77	10.28	4.77	5.84	10.27	8.06	6.13	8.25	2.94	5.59	8.25	19.77	28.36	27.76	9.32	6.51	10.02	10.64	23.54	26.96	27.77
tRF-41-S8V0JUO9YE4PRS93E	GTCGGTAGAGCATGAGACTCTTAATCTCAGGGTCGTGGGTT	41	LysCTT	i-tRF	exclusive	Auto	30.68	29.39	21.97	55	22.55	20.71	23.69	25.37	31.72	1.04	1.88	2.34	11.59	23.55	18.23	5.31	5.33	3.45	23.97	3.88	33.6	17.44	32.66	35.81	0.09	0.42	0.96	10.36	4.88	14.16	12.09	26.31	29.4	7.03	6.77	10.59	14.82	12.37	37.45	10.61	10.39	34.36	5.95
tRF-21-I8W47W1R0	ATTGGTCGTGGTTGTAGTCCG	21	MT_GluTTC, GluTTC	i-tRF	exclusive	MT	30.12	20.22	14.83	29.41	18.79	18.03	18.48	19.85	13.65	13.49	29.75	27.16	24.06	31.24	38.42	28.74	15.62	16.22	30.18	18.02	23.86	5.79	5.65	4.85	6.22	9.03	12.14	9.32	4.64	8.36	3.87	3.43	10.48	34.17	21.07	28.85	5.89	5.63	7.7	11.81	15.49	26.5	24.4
tRF-21-2YU04DYJB	CACTGTAAAGCTAACTTAGCA	21	MT_LysTTT, LysTTT	5'-tRF	exclusive	MT	29.71	27.18	36.87	43.69	26.09	22.47	15.72	13.66	8.27	4.3	22.12	29.86	15.97	19.32	35.44	22.1	15.93	8.44	25.41	10.55	26.29	3.29	4.46	3.66	2.47	7.33	12.09	5.58	3.21	4.96	1.97	11.32	2.36	19.94	40.86	38.09	18.99	9.96	10.3	4.88	22.11	19.92	22.51
tRF-32-PS5P4PW3FJHP1	GCCCGGATAGCTCAGTCGGTAGAGCATCAGAC	32	LysTTT	5'-half	exclusive	Auto	29.45	110.17	42.89	26.68	12.47	15.83	18.68	19.85	10.27	104.3	77.29	29.73	12.56	16.57	26.54	25.06	17.19	45.28	22.41	16.86	31.71	16.36	11.96	10.99	36.91	27.08	21.12	13.87	9.4	13.38	20.07	8.92	28.28	6.59	5.33	5.45	8.2	17.93	5.61	11.39	9.34	14.05	42.28
tRF-18-MBQ4NKDJ	CGGAAGCGTGCTGGGCCC	18	MetCAT, ThrCGT	i-tRF	exclusive	Auto	29.34	21.07	37.01	26.82	21.41	19.47	20.49	21.69	19.5	21.38	29.57	34.57	12.35	21.74	14.76	24.38	38.47	58	18.14	11.51	12.47	29.26	23.56	17.79	14.62	11.94	10.32	11.11	9.4	16.78	10.32	4.12	14.24	13.53	12.11	9.02	3.73	5.98	4.69	11.81	7.42	18.59	9.89
tRF-21-R29P4P9L0	GGGGATGTAGCTCAGTGGTAG	21	AlaTGC, AlaAGC, AlaCGC	5'-tRF	exclusive	Auto	29.19	20.4	14.27	22.15	13.65	16.11	11.93	13.55	11.54	16.92	11.82	5.5	15.8	29.19	29.78	6.89	4.28	11.56	13.52	10.51	14.84	27.72	21.89	19.56	58.86	25.11	21.07	27.22	19.04	21.35	39.94	31.94	33.06	19.16	12.94	14.47	13.59	20.87	30.53	3.25	3.88	8.34	8.5
tRF-30-PW5SVP9N15WV	GCCGTGATCGTATAGTGGTTAGTACTCTGC	30	HisGTG	5'-tRF	exclusive	Auto	28.89	35.05	42.75	21.07	14.64	19.87	29.93	22.29	19.61	53.91	65.26	40.17	13.67	26.95	32.36	21.42	19.5	27.22	15.9	9.03	17.89	11.11	9.7	8.09	65.04	32.12	22.7	47.47	34.63	32.51	29.14	18.47	15.95	19.2	27.45	25.15	18.26	26.14	16.15	8.59	4.1	9.94	10.42
tRF-32-PIR8YP9LON4V3	GCACTGGTGGTTCAGTGGTAGAATTCTCGCCT	32	ValCAC, GlyCCC	5'-half	exclusive	Auto	28.71	39.14	51.43	24.08	22.67	23.99	23.25	15.25	11.23	88.07	106.23	122.75	13.84	20.99	11.65	39.76	80.4	60.53	9.05	6.75	10.15	16.98	11.18	14.36	83.96	35.89	28.36	34.53	41.65	35.68	9.43	8.43	3.01	11.43	23.08	13.99	18.01	29.48	9.37	14.21	7.21	14.63	15.24
tRF-34-Q99P9P9NH57S15	GCTTCTGTAGTGTAGTGGTTATCACGTTCGCCTC	34	ValCAC	5'-half	exclusive	Auto	28.71	16.4	40.23	26.87	15.29	16.71	29.79	31.57	13.38	9.13	12.53	16.39	23.47	25.23	27.86	19.75	20.88	11.67	26.77	11.23	17.6	11.99	5.89	4.61	21.14	38.01	46.46	24.34	15.11	16.95	24.79	29.69	13.96	14.88	29.68	15.69	23.8	23.62	14.66	4.21	5.41	6.29	6.58
tRF-19-73VL4YHE	GTGGTTAGTACTCTGCGTT	19	HisGTG	i-tRF	exclusive	Auto	28.56	27.32	40.86	30.54	22.93	24.86	30.27	20.35	25.76	35.79	78.53	69.31	12.65	25.32	18.07	26.84	45.65	53.87	14.5	7.43	16.33	6.03	7.5	3.84	19.31	15.24	8.73	25.32	15.83	20.29	8.62	9.6	3.29	7.68	12.98	13.34	8.29	10.43	11.65	11.73	9.17	18.66	10.14
tRF-28-HMI8W47W1R00	ATATCATTGGTCGTGGTTGTAGTCCGTG	28	MT_GluTTC, GluTTC	i-tRF	exclusive	MT	28.3	18.69	13.71	34.6	25.33	22.03	20.59	19.75	15.5	7.89	15.76	16.98	17.51	25.51	32.46	18.93	9.58	7.52	31.92	15.54	27.53	4.45	3.15	4.14	6.65	11.2	18.38	11.28	7.91	9.31	3.51	8.13	5.24	38.79	31.9	38.35	9.86	8.67	15.5	8.88	12.54	21.16	23.2
tRF-39-ML5F924ZDRJKW42E	CGGTAGAGCATGGGACTCTTAATCCCAGGGTCGTGGGTT	39	LysCTT	i-tRF	exclusive	Auto	28.3	26.73	20.57	51.23	23.43	15.91	22.67	25.62	22.34	1.34	2.66	3.74	20.61	29.51	35.01	7.71	6.81	3.5	21.24	6.51	25.57	61.18	90.42	95.72	1.15	1.7	2.02	13.35	10.89	22.52	13.86	26.75	41.5	9.34	11.63	15.43	17.28	15	38.38	7.73	14.65	26.84	5.92
tRF-31-PIR8YP9LON4VD	GCACTGGTGGTTCAGTGGTAGAATTCTCGCC	31	ValCAC, GlyCCC	5'-half	exclusive	Auto	28.22	25.07	37.22	22.48	17.99	17.43	29.01	20.06	12	27.54	30.96	32.72	12.56	16.11	18.4	14.86	18.42	15.95	13.02	6.31	11.82	12.15	6.9	6.74	66.61	34.45	24.62	29.58	23.56	19.4	31.56	20.09	8.11	14.27	19.19	13.9	21.35	29.25	12.2	6.8	5.41	7.28	10.45
tRF-45-3W2VR008R959KUMKF6	CCTGTCACGCGGGAGACCGGGGTTCGATTCCCCGACGGGGAGCCA	45	AspGTC	3'-tRF	exclusive	Auto	27.48	45.92	27.99	15.18	28.07	16.35	13.4	44.73	46.76	5.57	6.92	65.8	40.76	45.9	12.41	4.72	16.7	2.8	18.63	2.76	30.29	10.95	19.99	18.02	5.2	11.63	24.72	29.81	18.8	35.13	15.64	47.33	31.67	26.18	69.84	76.96	133.54	68.98	86.63	12.72	42.49	60.71	95.36
tRF-23-9M739P8WD8	TGGTCGTGGTTGTAGTCCGTGCG	23	MT_GluTTC, GluTTC	i-tRF	exclusive	MT	27.18	18.56	17.07	38.41	23.35	20.55	21.24	20.14	15.73	9.48	22.4	22.34	23.81	24.53	34.85	30.86	17.87	15.95	25.25	13.23	22.8	8.32	8.15	7.03	5.5	6.64	9.17	5.24	4.52	5.63	3.18	5.73	7.65	21.6	26.83	28.11	6.09	3.87	6.17	10.85	20.71	25.92	26.16
tRF-28-I8W47W1R7HX	ATTGGTCGTGGTTGTAGTCCGTGCGAGA	28	MT_GluTTC, GluTTC	i-tRF	exclusive	MT	27.07	26.96	16.23	41.01	25.67	22.47	17.62	19.18	16.15	12.22	20.73	27.09	15.21	25.32	27.37	24.95	17.37	21.21	34.53	19.5	27.39	9.07	9.4	9.99	13.85	17.68	22.27	14.1	11.78	16.39	11.04	9.75	22.16	46.52	40.38	49.81	11.68	12.31	16.75	17.09	32.69	42.14	24.62
tRF-17-Q2FWQ8M	GCGGAAGCGTGCTGGGC	17	MetCAT, ThrCGT	i-tRF	exclusive	Auto	26.92	77.06	27.08	35.77	16.62	16.87	18.75	29.9	20.38	94.03	39.16	14.67	18.53	36.08	27.57	17.04	12.97	42.18	21.66	13.95	28.04	63.8	71.5	71.08	42.32	23.31	24.14	19.56	16.72	37.8	18.86	7.5	58.89	19.94	14.73	15.12	12.27	18.93	28.58	11.6	10.46	24.61	17.57
tRF-23-79MP9P9NDE	GTTTCCGTAGTGTAGTGGTTATT	23	ValCAC	5'-tRF	exclusive	Auto	26.44	26.29	30.72	21.4	19.47	38.58	19.91	13.66	14.15	32.43	32.2	13.63	14.78	18.71	21.21	28.62	8.07	20	16.39	14.35	27.75	1.33	1.19	1.18	7.33	5.95	5.76	4.49	1.78	2.29	5.44	2.2	2.09	2.23	1.79	1.74	0.93	3.11	2.18	15.65	7.77	12.26	21.79
tRF-40-W3FJI0E7UM8KSWRN	TCGGTAGAGCATGAGACTCTTAATCTCAGGGTCGTGGGTT	40	LysCTT	i-tRF	exclusive	Auto	26.33	26.78	17.14	37.71	18.26	14.39	22.43	24.06	26.76	1.3	1.17	2.47	11.59	18.11	18.2	5.43	5.58	3.34	22.04	5.35	27.97	18.35	28.32	30.55	0.26	0.53	0.86	10.88	6.07	14.83	9.59	25.13	31.48	7.55	4.46	11.24	14.77	13.36	35.36	10	11.7	32.88	5.73
tRF-21-M8ZLSSXU0	CGTGGTTGTAGTCCGTGCGAG	21	MT_GluTTC, GluTTC	i-tRF	exclusive	MT	26.29	14.74	13.57	40.3	23.66	20.03	14.35	13.2	9.23	6.52	16.58	13.07	26.45	32.59	43.45	29.5	19.1	15.66	22.72	12.11	23.35	4.87	5.47	6.09	2.73	4.88	9.36	4.09	3.93	4.4	1.93	3.23	4.45	15.67	16.43	20.7	3.34	2.93	5.43	11.23	22.25	22.41	24.93
tRF-28-HQ9M739P8WD8	ATCATTGGTCGTGGTTGTAGTCCGTGCG	28	MT_GluTTC, GluTTC	i-tRF	exclusive	MT	26.1	41.25	24.28	24.56	15.71	13.55	15.75	14.97	10.65	10.66	19.78	28.43	20.23	23.46	25.78	46.9	24.55	14.12	20.03	8.87	16.95	8.32	7.55	9.1	5.03	8.39	11.23	7.48	8.63	6.13	5.2	9.46	7.6	15.32	19.32	19.92	11.83	10.37	10.58	7.6	13.36	16.75	19.3
tRF-34-8L8NRS9NS3341S	TCATATCATTGGTCGTGGTTGTAGTCCGTGCGAG	34	MT_GluTTC, GluTTC	i-tRF	exclusive	MT	25.99	16.4	16.23	26.68	16.58	13.95	10.02	8	6.73	5.48	8.56	15.38	22.74	25.37	28.86	27.15	19.74	10.86	15.37	5.47	14.73	3.25	2.38	3.07	4.47	5.36	11.18	4.09	3.03	5.19	2.82	4.46	2.23	21.16	17	19.18	9.32	5.33	7.52	6.75	10.67	13.08	13.82
tRF-24-DMI2669KK4	AAGTCATGGAGGCCATGGGGTTGG	24	SerTGA, MT_SerTGA	i-tRF	exclusive	MT	25.88	18.38	12.73	25.88	14.79	12.23	25.67	26.19	19.07	8.9	19.74	22.12	12.56	21.88	33.99	7.83	4.04	7.63	33.81	19.46	29.2	4.79	7.61	4.79	1.11	3.72	4.56	12.2	4.82	7.86	4.43	7.1	14.24	22.65	22.38	30.11	4.07	4.51	7.1	6.99	11.04	17.12	18.04
tRF-25-PS5P4PW3FJ	GCCCGGATAGCTCAGTCGGTAGAGC	25	LysTTT	5'-tRF	exclusive	Auto	25.66	33.43	48.98	29.83	12.97	27.18	15.95	13.8	9.11	64.7	52.26	32.85	10.39	15.45	16.38	25.63	12.29	34.01	18.44	12.35	21.17	4.54	2.32	2.54	15.68	7.7	5.85	6.04	2.68	3.9	8.46	5.59	3.57	5.54	4.28	2.31	3.63	6.68	2.64	10.75	4.98	10.2	15.11
tRF-29-Q99P9P9NH525	GCTTCTGTAGTGTAGTGGTTATCACGTTC	29	ValCAC	5'-tRF	exclusive	Auto	25.4	27.81	43.31	27.57	22.44	29.86	31.77	33.44	27.92	27.12	21.87	17.89	15.93	28.07	30.81	19.19	9.43	16.25	21.54	16.3	27.09	23.31	16.6	16.66	36.78	32.76	31.72	32.11	23.56	25.37	68.68	55.9	23.51	11.43	16.39	14.34	30.04	38.15	21.99	9.63	6.81	10.03	14.2
tRF-20-Z3M8ZLSS	TTGGTCGTGGTTGTAGTCCG	20	MT_GluTTC, GluTTC	i-tRF	exclusive	MT	25.25	20.76	13.71	26.54	17.38	15.03	18.82	17.45	13.81	11.47	23.15	23.09	15.42	25.28	33.59	22.32	11.43	13.64	30.06	18.34	23.82	6.45	5	4.49	8.74	7.91	11.57	10.07	4.4	6.19	4.8	5.83	7.37	27.54	19.19	25.06	5.59	4.4	9.56	10.35	11.4	19.03	23.9
tRF-40-18VBY9PYKHM26RRN	AGTGGTAGAATTCTCGCCTGCCACGCGGGAGGCCCGGGTT	40	GlyGCC	i-tRF	exclusive	Auto	24.91	23.19	21.34	45.86	22.86	17.19	19.16	27.25	26.03	1.63	3.44	5.53	22.62	33.66	23.4	7.88	8.26	4.26	15.11	3.24	15.02	65.8	129.44	141.22	1.41	2.44	2.54	18.24	23.56	56.26	15.84	27.54	24.07	16.41	30.2	31.64	50.01	51.99	86.45	8.88	22.16	23.19	18.13
tRF-31-73FEWS3V2VR00	GTGGTAGAATTCTCGCCTGCCACGCGGGAGG	31	GlyGCC	i-tRF	exclusive	Auto	24.5	25.03	14.83	33.18	15.14	10.03	15.85	17.94	15.3	1.6	2.27	2.6	9.54	18.85	20.29	9.47	6.5	3.45	14.27	5.03	15.38	25.8	39.08	43.19	0.6	0.37	0.48	5.81	4.88	10.37	4.84	13.23	10.11	4.84	6.29	8.76	10.01	6.8	16.01	3.28	6.04	16.56	4.03
tRF-20-S3M8309N	GTAGTCGTGGCCGAGTGGTT	20	SerAGA, SerTGA	5'-tRF	exclusive	Auto	24.47	18.96	13.08	21.63	16.77	21.83	19.02	13.2	11.81	17.54	20.91	10.93	21.25	30.26	27.73	8.02	8.1	29.97	7.53	7.87	7.6	4.66	2.44	2.6	18.75	21.5	18.28	11.57	6.6	5.46	2.98	3.67	0.97	6.11	5.38	3.53	2.21	2.75	3.39	6.67	1.64	7.08	4.28
tRF-30-HMI8W47W1R7H	ATATCATTGGTCGTGGTTGTAGTCCGTGCG	30	MT_GluTTC, GluTTC	i-tRF	exclusive	MT	23.91	18.02	16.65	37.8	26.66	20.79	27.78	27.85	19.53	12.84	24.39	26.77	25.04	29.19	34.91	27.95	19.19	17.46	30.1	15.06	27.89	5.08	6.9	5.79	6.09	9.56	12.96	8.29	6.54	6.24	3.43	5.44	6.12	26.53	23.99	27.28	11.04	8.09	10.72	10.03	14.6	21.76	21.19
tRF-46-PNR8YP9LON4V4REH62D	GCATTGGTGGTTCAGTGGTAGAATTCTCGCCTCCCACGCGGGAGAC	46	GlyCCC	5'-tRF	exclusive	Auto	23.8	4.99	9.31	5.94	19.43	9.39	2.59	6.23	13.34	0.1	0.25	0.88	6.86	8.43	1.49	0.37	0.89	0.08	0.64	0.04	4.95	9.86	14.81	19.09	0.17	1.11	2.5	44.83	42.48	37.3	10.44	31.85	5.7	53.46	45.41	101.54	70.67	56.09	132.06	2.56	2.62	7.4	8.47
tRF-20-739P8WQ0	GTGGTTGTAGTCCGTGCGAG	20	MT_GluTTC, GluTTC	i-tRF	exclusive	MT	23.17	12.76	10.77	38.6	23.96	23.39	17.9	17.13	11.96	5.96	13.14	12.52	23.72	36.96	43.35	30.09	16.66	15.95	24.91	13.39	18.62	3.7	3.27	3.84	3.37	7.22	11.13	5.01	4.05	4.63	1.77	3.53	6.31	31.81	20.1	21.44	4.07	1.52	4.32	11.04	16.89	23.91	17.95
tRF-21-7X9PN547D	GTTTATGTAGCTTACCTCCTC	21	MT_PheGAA	5'-tRF	exclusive	MT	22.98	10.42	10.08	18.85	11.94	11.51	9.99	9.73	5.5	1.73	3.41	1.95	22.32	19.18	22.24	4.46	1.76	3.07	7.04	3.12	6.91	0.58	1.07	1.24	0.89	3.45	3.89	3.4	1.49	1.78	1.21	3.28	1.11	8.42	5.2	11.29	0.1	0.12	0.05	2.8	1.29	2.59	4.69
tRF-16-F8DHXY0	AGCGGAAGCGTGCTGG	16	MetCAT, ThrCGT	i-tRF	exclusive	Auto	22.91	20.4	17.28	27.53	15.36	9.59	18.07	24.28	19.69	6.49	10.54	10.08	12.05	17.13	19.66	15.23	10.1	3.96	22.04	9.23	19.82	32.05	47.89	55.96	2.22	3.03	3.65	9.21	9.7	14.66	6.41	8.08	16	9.08	11.93	13.64	6.43	5.86	13.97	4.35	12.31	22.22	10.39
tRF-30-XENDBP1IUUK7	TGAATCTGACAACAGAGGCTTACGACCCCT	30	MT_HisGTG	i-tRF	exclusive	MT	22.87	12.18	14.55	18.33	14.91	21.15	11.35	8.92	6.5	2.74	3.83	14.51	43.83	57.86	98.19	22.29	25.07	23.07	29.65	14.23	22.4	1	0.95	0.53	2.47	5.89	7.39	3.51	3.21	3.01	8.79	3.38	1.02	7.81	8.74	11.2	0.83	2.58	2.37	9.65	10.41	17.7	14.17
tRF-45-7Z2R1HPSR9O9337KB6	GTTTTCACCCAGGCGGCCCGGGTTCGACTCCCGGTGTGGGAACCA	45	GluTTC	3'-tRF	exclusive	Auto	22.79	11.68	14.62	4.05	14.38	7.88	4.43	13.8	22.92	0.98	1.35	8.49	20.87	29.84	4.73	1.13	2.93	0.57	6.44	0.8	11.06	3.66	10.05	8.63	2.22	8.18	18.38	10.42	7.08	10.09	4.03	16.36	9.6	22.65	31.69	45.37	48.93	31.12	42.83	5.87	11.42	20.07	48.55
tRF-36-2YU04DYJIO3ZU3E	CACTGTAAAGCTAACTTAGCATTAACCTTTTAAGTT	36	MT_LysTTT, LysTTT	5'-tRF	exclusive	MT	22.57	15.82	18.47	43.27	31.38	31.78	9.51	11.11	7.08	7.5	12.5	22.41	27.9	28.07	31.04	28.85	21.22	11.89	15.37	5.31	14.11	3.66	3.39	3.6	3.88	13.06	17.76	5.06	4.46	3.01	3.83	11.71	2.92	14.44	19.58	20.22	8.39	6.68	7.66	4.77	9.95	8.24	21.6
tRF-18-H9R8B7D2	ATCTCGGTGGAACCTCCA	18	GlnCTG	3'-tRF	exclusive	Auto	22.42	28.13	28.27	25.4	19.89	36.42	11.73	13.13	13.73	92.47	54	42.51	22.87	16.48	23.23	29.67	17.47	39.32	11.74	19.86	18.26	8.82	5.83	4.61	76.63	34.03	22.8	17.67	7.5	5.97	40.14	13.33	27.08	17.54	7.6	4.1	8.74	8.15	5.24	67.02	23.63	68.52	18.32
tRF-39-7Z2R1HPSR9O93324	GTTTTCACCCAGGCGGCCCGGGTTCGACTCCCGGTGTGG	39	GluTTC	i-tRF	exclusive	Auto	22.35	17.79	12.1	10.13	8.6	6.36	17.28	22.47	19.69	1.3	1.67	5.04	17.68	25.14	22.54	2.97	2.68	1.56	14.2	3.64	10.15	20.31	29.92	28.66	1.24	2.39	4.13	11.57	13.15	32.34	9.39	13.03	15.67	14.05	23.69	29.02	40.83	55.21	63.94	7.81	16.43	19.63	19.74
tRF-35-7Z8L8NRS9NS334	GTTTTTCATATCATTGGTCGTGGTTGTAGTCCGTG	35	MT_GluTTC, GluTTC	i-tRF	exclusive	MT	22.05	11.19	7.35	23.24	20.42	16.03	14.59	12.46	10.57	4.2	5.93	7.9	20.74	32.35	34.05	14.13	8.9	7.06	22.15	13.59	15.97	1.08	0.59	0.65	3.54	5.68	8.78	3.86	2.26	2.4	2.82	3.92	0.46	22.21	14.33	18.91	3.29	2.46	2.97	10.45	9.24	18.28	11.62
tRF-41-FN7BWU2F5JYH0RYNE	AGATTGTGAATCTGACAACAGAGGCTTACGACCCCTTATTT	41	MT_HisGTG	i-tRF	exclusive	MT	21.94	11.73	9.45	8.91	13.35	8.16	6.48	8.85	11.5	1.24	1.38	5.37	13.54	14.29	8.97	1.41	2.46	0.92	8.18	1.4	13.13	0.29	0.06	1.3	1.15	3.08	3.26	2.47	1.07	2.06	0.73	2.16	0.32	2.79	5.16	5.27	4.47	1.93	1.86	7.12	7.07	12.31	13.1
tRF-37-FN7BWU2F5JYH0RQ	AGATTGTGAATCTGACAACAGAGGCTTACGACCCCTT	37	MT_HisGTG	i-tRF	exclusive	MT	21.9	31.72	17.42	25.36	20.58	16.63	15.34	19.53	14.07	9.26	11.54	19.97	22.83	30.54	29.72	16.87	13.86	9.78	19.84	9.15	16.91	10.65	7.38	13.77	7.63	17.73	26.16	11.57	8.45	12.43	9.15	15.14	11.82	39.14	52.97	62.93	13.84	12.25	11.83	13.97	19.96	29.5	27.83
tRF-36-86J8WPMN1E8Y7ZD	TCCCACATGGTCTAGCGGTTAGGATTCCTGGTTTTC	36	GluTTC	5'-tRF	exclusive	Auto	21.9	17.16	29.04	21.26	15.82	18.19	29.86	33.09	16.92	5.22	5.54	12.36	13.67	16.29	15.49	11.87	18.2	6.25	24.35	7.07	21.46	10.82	5.35	5.26	60.52	82.34	94.16	60.36	26.83	25.37	46.79	61.29	9.27	31.68	58.39	52.38	50.4	49.23	33.04	3.49	5.85	5.56	4.53
tRF-33-18VBY9PYKHM2D9	AGTGGTAGAATTCTCGCCTGCCACGCGGGAGGC	33	GlyGCC	i-tRF	exclusive	Auto	21.64	26.56	20.85	26.35	11.49	8.43	17.69	17.69	15.69	1.6	3.76	4.03	13.97	19.83	23.73	8.87	7.05	4.04	14.01	4.36	14.26	17.27	39.2	39.53	1.24	1.49	3.12	7.71	8.03	19.29	8.3	19.89	11.13	7.99	7.95	13.95	26.26	17.58	35.96	4.4	7.93	14.65	6.3
tRF-40-I89NJ4S2I7L7P5QK	ATTGGTGGTTCAGTGGTAGAATTCTCGCCTGCCACGCGGG	40	GlyGCC	i-tRF	exclusive	Auto	21.64	11.95	10.57	17.01	11.3	7.76	6.27	8.63	9.19	0.46	0.67	2.67	11.2	18.99	11.02	4.8	5.11	2.43	9.12	1.6	10.87	11.07	11.78	12.94	0.3	1.27	0.91	5.06	4.34	6.75	1.61	5.19	3.25	6.2	7.3	8.41	12.22	9.49	20.79	3.47	5.03	11.27	5.51
tRF-21-9M739P8W0	TGGTCGTGGTTGTAGTCCGTG	21	MT_GluTTC, GluTTC	i-tRF	exclusive	MT	21.57	13.93	10.5	29.88	17.15	14.91	13.84	12.77	9.58	6.42	11.29	14.15	12.05	17.18	24.29	17.86	9.73	10.27	18.1	10.23	17.02	6.24	5.65	6.09	4.35	7.17	10.08	8.52	4.58	6.8	3.35	6.17	7.6	31.77	30.42	32.16	5.55	5.74	7.05	7.89	14.11	19.9	17.57
tRF-33-PSQP4PW3FJIKW	GCCCGGCTAGCTCAGTCGGTAGAGCATGGGACT	33	LysCTT	5'-half	exclusive	Auto	21.53	25.7	46.53	18.48	16.54	16.51	12.68	13.2	9	40.35	45.27	40.98	12.86	14.24	9.83	22.07	28.03	27.54	10.83	5.47	12.11	10.86	11.48	9.1	19.52	10.72	9.65	9.15	11.36	11.76	4.27	5.14	0.97	2.75	5.77	3.92	8.1	9.14	3.94	8.03	5.97	7.37	8.82
tRF-37-9LVPZO0BEBXNWD5	TGGTATATAGTTTAAACAAAACGAATGATTTCGACTC	37	MT_ArgTCG	5'-tRF	exclusive	MT	21.38	6.69	13.29	15.13	9.09	8.39	1.06	2.37	1.15	1.34	1.56	3.12	17.46	12.8	10.39	3.56	2.68	1.81	5.6	1.08	6.15	1.25	0.77	0.53	4.99	10.51	16.89	3.22	2.26	2.29	2.42	7.15	0.19	14.88	15.82	19.87	3.78	1.64	3.16	0.96	2.18	1.74	4.31
tRF-16-739P8W0	GTGGTTGTAGTCCGTG	16	MT_GluTTC, GluTTC	i-tRF	exclusive	MT	21.16	10.51	8.82	35.49	22.55	18.63	16.53	16.88	13.46	4.56	11.86	11.84	19.51	36.73	46.99	18.82	9.55	10.62	21.09	16.22	21.06	4.37	4.34	3.25	2.6	4.83	8.49	4.43	2.8	4.57	1.77	3.23	7.56	27.62	21.41	24.1	2.7	1.47	3.43	15.23	18.51	32.01	23.33
tRF-44-PNR8YP9LON4VN1EHIS	GCATTGGTGGTTCAGTGGTAGAATTCTCGCCTGCCACGCGGGAG	44	GlyGCC	5'-tRF	exclusive	Auto	21.05	7.23	13.43	6.17	11.9	7.88	1.7	3.43	6.77	0.23	0.32	2.37	8.6	8.52	2.38	0.71	2.09	0.22	3.14	0.24	8.87	12.57	13.5	23.81	0.94	1.01	1.44	9.38	11.3	14.05	4.39	13.23	2.55	6.07	11.41	12.68	28.32	22.8	43.34	1.65	2.64	5.73	3.72
tRF-43-IK9NJ4S2I7L7P5QKY	ATGGGTGGTTCAGTGGTAGAATTCTCGCCTGCCACGCGGGAGG	43	GlyGCC	i-tRF	exclusive	Auto	20.9	6.69	9.03	8.06	9.89	7.12	2.93	5.77	8.61	0.36	0.5	2.15	7.33	12.75	2.48	1.07	2.71	0.67	2.69	0.2	4.98	11.36	11	15.54	0.09	1.33	1.92	7.48	5.77	6.41	5.24	8.62	4.96	7.59	5.51	7.5	11.34	8.32	16.24	3.76	4.4	8.46	3.81
tRF-22-S3M8309NF	GTAGTCGTGGCCGAGTGGTTAA	22	SerAGA, SerTGA	5'-tRF	exclusive	Auto	20.86	19.1	9.1	19.65	19.59	19.27	30.37	35.67	35.72	11.6	11.75	7.81	22.49	43.52	36.57	9.89	5.51	14.88	22.68	21.94	16.69	4.37	3.81	2.42	10.91	23.78	25.29	15.25	7.02	7.14	11.93	6.27	8.86	22.08	8.74	11.72	6.48	7.27	13.92	16.4	9.27	26.76	14.73
tRF-30-7O58J0K8UMPL	GTTAAGATGGCAGAGCCCGGTAATCGCATA	30	MT_LeuTAA	5'-tRF	exclusive	MT	20.86	17.88	14.48	27.71	18.9	16.75	12.72	13.91	7.11	5.02	6.99	11.45	22.74	25.7	37.13	12.97	8.84	6.44	17.23	7.83	16.11	4.66	9.16	7.21	12.32	24.42	41.03	17.67	19.81	16.39	15.23	33.12	10.9	67.38	92.61	100.28	18.8	21.33	21.58	4.93	14.98	11.02	13.22
tRF-41-2HI3Z9HMI8W47W1R0	CAACGATGGTTTTTCATATCATTGGTCGTGGTTGTAGTCCG	41	MT_GluTTC, GluTTC	i-tRF	exclusive	MT	20.79	5.39	8.19	8.25	12.36	9.59	2.49	4.81	6.19	1.83	2.84	5.37	17.16	22.06	7.38	2.85	3.6	1.27	8.33	1.4	13.02	1.25	1.13	0.95	0.94	2.65	5.71	3.05	3.09	1.51	0.69	2.79	2.78	23.13	14.07	21.79	1.82	2.64	3.2	5.47	4.73	11.58	11.27
tRF-22-JYSWRYVMK	CATTGGTCGTGGTTGTAGTCCG	22	MT_GluTTC, GluTTC	i-tRF	exclusive	MT	20.67	26.56	17.21	18.66	11.26	10.35	7.57	10.16	6.27	6.23	11.15	10.34	12.05	13.08	15.65	22.12	10.2	4.72	12.34	6.71	10.76	3.95	3.39	3.31	3.88	5.95	8.93	4.09	4.16	3.51	3.87	6.37	4.54	16.71	11.1	17.87	6.38	4.98	5.29	2.53	4.59	6.5	7.37
tRF-21-V2Y8L9810	TAGGATTCGGCGCTCTCACCG	21	GluCTC	i-tRF	exclusive	Auto	19.89	20.49	13.57	17.06	8.86	6.52	16.84	13.91	14.54	1.27	3.41	2.99	6.94	10.89	17.57	8.42	4.81	2.91	16.85	6.87	18.26	31.84	46.58	53.71	1.24	2.28	1.92	14.5	10.11	22.41	12.49	25.92	28.89	6.94	9.66	13.38	23.26	16.88	39.4	4.75	11.21	19.15	5.32
tRF-32-KY7343RX6NMH3	CCCTGGTGGTCTAGTGGTTAGGATTCGGCGCT	32	GluCTC	i-tRF	exclusive	Auto	19.67	13.3	14.9	22.29	14.11	12.23	10.26	8.28	7.81	19.04	16.86	15.19	15.16	26.53	20.55	13.42	30.31	30.45	10.64	7.51	9.6	9.86	6.07	6.56	20.37	21.29	15.98	10.42	6.48	8.36	9.79	4.61	5.01	11.96	9.75	7.84	6.87	8.62	9.09	22.14	6.69	12.64	10.96
tRF-27-Z3M8ZLSSXUL	TTGGTCGTGGTTGTAGTCCGTGCGAGA	27	MT_GluTTC, GluTTC	i-tRF	exclusive	MT	19.56	20.8	11.05	32.14	22.44	18.87	16.5	18.22	14	13.23	18.25	26.73	10.05	13.5	15.69	17.18	13.83	17.36	33.02	18.26	24.11	8.7	12.02	9.69	10.65	12.69	17.61	15.42	11.36	16.06	15.44	12.64	24.9	34.34	37.32	35.04	13.69	12.54	18.51	14.03	25.58	29.88	19.8
tRF-38-RPFQRDWXHR13M80E	GGTAGAGCATGGGACTCTTAATCCCAGGGTCGTGGGTT	38	LysCTT	i-tRF	exclusive	Auto	19.19	17.16	10.98	39.36	17.11	13.47	17.35	19.5	19.27	0.65	1.38	2.54	13.33	17.6	22.9	3.79	3.39	2.53	17.23	5.11	17.75	20.64	33.19	39.17	0.38	1.59	0.91	5.47	3.63	7.42	6.17	13.42	24.71	6.28	7.17	8.76	5.35	6.45	12.62	6.77	7.3	17.14	3.37
tRF-32-R29P4P9L5HJVQ	GGGGATGTAGCTCAGTGGTAGAGCGCATGCTT	32	AlaTGC, AlaAGC, AlaCGC	5'-half	exclusive	Auto	19.15	15.05	12.94	5.47	3.23	4.04	3.27	1.66	1.85	7.07	10.54	5.5	1.58	3.17	1.16	0.59	0.55	2.02	0.83	0.24	0.95	35.42	14.28	11.34	92.44	38.7	27.02	39.48	23.02	45.94	10	2.35	7.56	17.02	20.76	10.59	1.67	8.97	3.76	0.35	0	0.39	0.82
tRF-44-I89NJ4S2I7L7P5QKE9	ATTGGTGGTTCAGTGGTAGAATTCTCGCCTGCCACGCGGGAGGC	44	GlyGCC	i-tRF	exclusive	Auto	18.96	9.3	14.13	8.72	12.93	8.27	2.56	6.09	8	0.59	0.78	2.73	10.14	13.83	4.07	1.47	3.82	0.78	5.07	0.32	10.4	12.24	15.05	18.79	0.68	1.81	1.78	15.82	14.52	15.33	6.01	14.06	3.57	16.15	19.45	21.7	58.55	44.66	81.85	2.96	4.73	8.44	4.31
tRF-41-PNR8YP9LON4V4REH0	GCATTGGTGGTTCAGTGGTAGAATTCTCGCCTCCCACGCGG	41	GlyCCC	5'-tRF	exclusive	Auto	18.93	12.94	10.57	16.64	11.18	8.71	7.81	10.4	14.27	0.39	0.89	2.37	7.33	6.7	2.58	1.58	2.5	0.24	2.76	0.12	4.15	16.52	24.33	24.99	0.17	1.01	0.62	10.82	16.84	21.97	5.92	15.38	4.41	12.83	17.74	19.22	25.08	15.94	33.41	1.6	4.61	9.77	5.82
tRF-32-8L8NRS9NS334K	TCATATCATTGGTCGTGGTTGTAGTCCGTGCG	32	MT_GluTTC, GluTTC	i-tRF	exclusive	MT	18.59	9.93	9.31	18.33	12.32	9.59	10.94	8.25	5.61	4.99	6.43	9.27	21.17	20.11	25.55	15.23	10.23	7.09	14.92	5.19	11.75	2.46	1.73	2.36	3.28	6.37	6	3.16	1.9	1.45	1.41	3.48	2.55	17.76	14.2	14.03	5.5	4.22	3.39	4.75	6.6	8.29	11.9
tRF-28-86V8WPMN1E0J	TCCCATATGGTCTAGCGGTTAGGATTCC	28	GluTTC	5'-tRF	exclusive	Auto	18.52	21.21	51.92	10.98	6.54	17.19	9.95	9.02	7.08	36.96	30.07	12.94	8.6	12.52	15.12	14.52	9.18	19.32	8.41	7.63	10.47	9.57	9.64	7.39	124.02	37.48	17.47	28.83	13.68	14.05	62.79	22.29	6.12	13.48	22.33	21.18	14.28	30.42	11.23	10.53	5.36	11.31	6.71
tRF-46-WJ9X0UD3947SFR06RD0	TCGGCTGTTAACCGAAAGGTTGGTGGTTCGAGCCCACCCAGGGACG	46	AsnGTT	i-tRF	exclusive	Auto	18.07	4.27	8.61	2.36	3.27	3.48	1.77	2.37	3.11	0.78	1.24	3.94	25.43	23.28	6.02	0.68	1.6	0.43	7.91	1.24	13.2	7.57	11.48	11.17	0.6	1.86	2.69	5.81	5.95	11.43	1.05	2.74	3.52	6.68	6.64	8.11	6.48	4.69	10.49	3.12	4.8	7.42	22.38
tRF-42-F8DHXY6RHDK2RSI25	AGCGGAAGCGTGCTGGGCCCATAACCCAGAGGTCGATGGATC	42	MetCAT	i-tRF	exclusive	Auto	17.77	22.02	9.87	12.63	6.12	4.8	14.76	18.68	19.73	0.49	0.5	1.63	19.64	27.09	19.72	1.16	0.86	0.89	10.79	1.6	8.29	4.79	8.69	5.73	0.38	1.17	2.06	2.07	1.96	6.19	2.02	2.4	3.15	12.09	12.72	16.82	9.03	9.26	16.94	3.52	10.44	20.45	9.13
tRF-33-1HPSR9O9337KR	AGGCGGCCCGGGTTCGACTCCCGGTGTGGGAAC	33	GluTTC	3'-tRF	exclusive	Auto	17.74	19.5	12.03	42.94	42.41	33.86	20.32	16.6	11.92	27.12	22.9	18.64	17.89	24.35	20.75	13.34	15.83	17.9	22.15	12.91	15.46	12.9	17.85	15.19	11.59	15.4	22.94	17.95	12.49	20.74	11.45	10.19	36.21	8.2	8.13	8.59	7.21	8.44	14.34	17.6	13.08	14.51	10.77
tRF-33-JQJYSWRYVMMVDS	CATATCATTGGTCGTGGTTGTAGTCCGTGCGAG	33	MT_GluTTC, GluTTC	i-tRF	exclusive	MT	17.59	10.15	10.08	18.52	13.12	13.63	10.09	10.4	7.38	6.62	10.97	17.47	9.71	10.66	14	20.8	13	9.65	16.92	8.23	14.44	4.45	3.21	4.25	3.32	6.26	8.97	5.18	4.46	5.24	2.02	3.87	3.34	10.3	9.75	12.42	10.55	5.63	8.21	5.12	8.19	10.06	10.39
tRF-36-6SXMSL73VL4YMYE	GGCCGTGATCGTATAGTGGTTAGTACTCTGCGTTGT	36	HisGTG	5'-half	exclusive	Auto	17.59	16.76	16.16	20.79	13.01	11.31	29.69	28.13	24.84	11.64	7.46	8.49	16.19	20.62	21.74	8.96	8.26	8.73	15.45	8.51	21.06	16.15	21.12	19.44	21.61	26.23	23.61	13.29	8.92	12.27	14.43	22.68	13.26	26.84	31.29	36.39	21.74	22.1	40.23	7.09	9.03	18.74	13.16
tRF-30-8NRS9NS334L2	TCATTGGTCGTGGTTGTAGTCCGTGCGAGA	30	MT_GluTTC, GluTTC	i-tRF	exclusive	MT	17.51	18.47	10.64	26.77	18.1	15.03	18.48	19.6	13.19	8.96	16.12	24.88	7.79	9.17	12.51	14.21	9.52	9.92	24.08	12.07	20.33	3.91	5.29	5.02	5.58	8.87	14.4	16.05	8.86	12.1	4.92	7.74	8.53	24.31	21.46	25.8	17.67	12.19	24.08	8.53	17.36	24.81	16.28
tRF-35-86V8WPMN1E8Y7Z	TCCCATATGGTCTAGCGGTTAGGATTCCTGGTTTT	35	GluTTC	5'-half	exclusive	Auto	17.36	21.21	26.45	5.51	8.14	7.04	4.4	2.51	3.73	33.44	5.82	24	4.94	7.26	2.88	11.61	21.16	13.99	3.48	2.8	7.42	7.99	3.27	3.19	64.61	16.46	13.82	16.57	8.27	12.77	4.88	3.87	0.14	10.52	12.63	10.02	13.55	21.28	7.66	4.32	1.66	3.97	5.92
tRF-18-32Q86N00	CCGGAGCTGGGGATTGTG	18	ArgCCG	i-tRF	exclusive	Auto	17.33	14.47	7.49	31.15	10.95	8.75	5.45	6.97	5.85	0.03	0.11	0.07	4.69	12.71	14.03	0	0.46	0.75	2.42	1	1.35	32.21	33.49	25.82	0.38	0.42	0.48	4.37	2.32	3.79	1.73	3.18	13.17	8.51	13.37	10.5	0.54	0.59	1.53	1.31	1.31	4.76	1.51
tRF-46-BU9NZ6V6Z3M8ZLSSXU0	AACGATGGTTTTTCATATCATTGGTCGTGGTTGTAGTCCGTGCGAG	46	MT_GluTTC, GluTTC	i-tRF	exclusive	MT	17.03	2.07	6.86	3.35	11.56	8.16	0.78	1.24	1.81	0.68	1.46	3.35	7.16	4.61	0.69	0.65	1.94	0.24	1.48	0.04	9.42	1.71	2.02	2.54	0.98	3.72	8.06	8.52	10.35	4.13	1.61	7.45	1.02	17.37	15.65	22.57	16.2	11.43	13.13	1.92	2.04	3.24	7.59
tRF-40-L47Z8L8NRS9NS334	CGATGGTTTTTCATATCATTGGTCGTGGTTGTAGTCCGTG	40	MT_GluTTC, GluTTC	i-tRF	exclusive	MT	16.96	7.19	8.82	14.71	11.94	12.47	5.62	7.5	5.85	2.57	3.91	11.48	7.84	11.5	5.76	4.07	4.13	1.67	9.81	1.8	14	2.66	2.44	2.72	1.41	3.98	6.43	5.58	3.75	4.4	1.81	4.8	2.87	13.22	16.69	18.48	5.5	4.28	7.15	2.99	5.34	6.84	11.77
tRF-44-83ML5F924ZDRJKW42E	TCAGTCGGTAGAGCATGGGACTCTTAATCCCAGGGTCGTGGGTT	44	LysCTT	i-tRF	exclusive	Auto	16.81	8.99	7.7	20.31	13.35	9.95	7.19	10.86	14.65	0.23	0.07	0.33	7.33	12.8	5.82	0.45	0.8	0.46	6.85	1.24	14.55	5.16	10.29	11.46	0.13	0.16	0.38	3.91	2.2	3.07	3.99	12.1	6.96	3.27	3.85	5.97	6.58	4.63	11.42	1.71	2.36	5.25	2.52
tRF-41-87R8WP9N1EWJQ72SD	TCCCTGGTGGTCTAGTGGTTAGGATTCGGCGCTCTCACCGC	41	GluCTC	5'-tRF	exclusive	Auto	16.7	10.65	8.82	19.18	11.33	8.16	14.73	16.03	15.88	1.63	1.56	2.11	17.12	29.89	26.31	3.79	3.57	2.56	15.98	4.87	12.37	10.74	11.9	13.89	2.73	3.93	3.79	12.2	5.95	9.53	6.49	10.39	6.26	6.85	5.07	6.54	9.37	8.79	26.54	7.31	8.82	20.5	7.93
tRF-44-P4R8YP9LON4VN1EHIS	GCATGGGTGGTTCAGTGGTAGAATTCTCGCCTGCCACGCGGGAG	44	GlyGCC	5'-tRF	exclusive	Auto	16.32	5.3	11.68	3.53	7.45	3.92	1.12	2.16	3.38	0.2	0.46	1.5	3.49	6.05	0.93	0.51	1.51	0.19	2.08	0.2	7.49	9.28	13.56	20.8	0.17	0.53	1.3	7.08	4.7	6.47	3.02	10.93	4.22	4.1	7.25	7.58	13.05	10.2	21.76	1.68	2.62	7.45	2.71
tRF-33-Z3M8ZLSSXUOLD2	TTGGTCGTGGTTGTAGTCCGTGCGAGAATACCA	33	MT_GluTTC, GluTTC	3'-tRF	exclusive	MT	16.21	18.2	11.12	19.65	17.49	15.11	17.25	19.82	19.11	20.18	13.53	17.53	17.68	29.98	23.16	18.2	15.43	23.07	16.77	15.62	16.84	53.4	28.61	26.18	69.38	45.18	70.4	37.35	15.94	17.79	102.61	63.25	109.57	146.19	71.15	105.51	44.56	42.32	63.8	32.51	102.59	59.02	109.81
tRF-41-EERZYQHQ9M739P8W0	ACGATGGTTTTTCATATCATTGGTCGTGGTTGTAGTCCGTG	41	MT_GluTTC, GluTTC	i-tRF	exclusive	MT	16.17	8.85	9.1	11.03	11.9	11.63	4.57	8.95	8.15	2.8	6.67	18.6	8.43	11.92	4.53	3	5.24	1.27	9.65	2.24	16.26	2.29	3.33	2.42	1.32	2.23	4.61	4.95	4.46	5.85	2.62	6.61	3.66	11.08	13.33	14.9	8.49	6.8	6.82	3.23	4.66	7.11	15.84
tRF-40-7Z8L8NRS9NS334L2	GTTTTTCATATCATTGGTCGTGGTTGTAGTCCGTGCGAGA	40	MT_GluTTC, GluTTC	i-tRF	exclusive	MT	15.58	8.63	6.23	12.11	13.2	10.59	3.75	5.06	5.88	1.73	2.27	4.59	8.73	11.45	7.98	2.74	3.67	2.32	11.02	2.68	10.44	0.58	0.06	0.35	2.39	2.39	2.45	1.32	0.77	1.06	1.25	0.69	0.7	3.97	5.42	4.05	1.82	1.41	2.23	7.63	7.23	14.29	9.82
tRF-28-V47P596VW6DK	TAGTGGTTAGGATTCGGCGCTCTCACCG	28	GluCTC	i-tRF	exclusive	Auto	15.58	10.24	10.64	11.36	5.63	4.88	14.11	13.02	12.27	1.47	5.04	2.73	15.8	28.58	39.71	38.51	11.46	17.11	49.3	18.02	29.97	6.24	9.1	7.62	2.3	2.81	2.88	6.56	3.45	6.47	6.13	12.2	4.08	5.19	3.23	4.62	8.34	4.98	17.12	5.65	8.73	18.21	5.42
tRF-16-12Z4R90	AGGGATTGTGGGTTCG	16	ArgCCT	i-tRF	exclusive	Auto	15.54	15.5	15.04	57.93	21.87	19.63	39.2	39.7	37.26	3.65	6.18	6.7	9.03	15.22	15.75	9.52	7.49	6.06	16.17	6.83	21.24	74.04	85.36	92.12	2.47	2.07	1.78	22.15	15.23	31.84	13.74	17	61.25	30.55	21.15	33.69	16.2	9.44	25.99	10.45	13.22	32.3	6.01
tRF-16-R2Z4R90	GGGGATTGTGGGTTCG	16	ArgCCG	i-tRF	exclusive	Auto	15.51	14.83	13.15	23.85	8.67	7.12	11.86	11.96	10.5	4.66	5.22	6.08	6.26	10.05	8.5	12.01	10.72	9.89	6.29	2.88	10.51	57.93	75.67	81.48	3.49	1.81	1.3	13.58	10.35	26.6	7.34	9.55	39.88	15.01	9.92	12.51	14.62	9.08	22.41	6.08	6.6	14.26	3.78
tRF-41-18YKISQI45LSM1M3E	AGTGGTTAGGATTCGGCGCTCTCACCGCCGCGGCCCGGGTT	41	GluCTC	i-tRF	exclusive	Auto	15.43	17.61	12.03	19.89	10.61	7.6	6.2	7.93	9.04	0.98	1.07	1.92	9.16	11.22	9.43	7.18	6.04	3.26	6.85	1.32	10.44	30.22	48.6	59.15	0.85	0.96	1.68	8.75	7.85	24.81	11.04	22.78	20.45	3.93	7.04	7.02	34.11	30.24	63.66	4.51	7.82	9.26	5.51
tRF-29-JYSWRYVMMVHX	CATTGGTCGTGGTTGTAGTCCGTGCGAGA	29	MT_GluTTC, GluTTC	i-tRF	exclusive	MT	15.43	37.52	13.36	27.71	16.2	12.27	10.26	9.02	6.65	6.98	13.03	17.89	17.51	13.92	13.5	37.07	17.5	11.94	15.52	9.15	12.95	6.49	8.03	9.34	8.57	10.51	16.7	8.69	15.41	11.21	17.01	24.55	14.65	28.45	26.53	28.15	15.36	12.25	12.85	6.69	11.44	16.25	10.42
tRF-33-Z4D7OOJ0QXL1D3	TTGTGAATCTGACAACAGAGGCTTACGACCCCT	33	MT_HisGTG	i-tRF	exclusive	MT	15.28	11.55	7.14	27.81	24.19	19.47	16.33	13.84	11.73	4.01	6.6	10.41	18.78	28.81	40.11	12.46	8.56	9.92	21.58	8.95	19.53	2.87	2.62	2.25	5.46	15.13	19.77	7.42	5.65	7.64	3.35	6.61	7	47.78	45.28	50.03	3.09	2.99	4.73	11.33	21.32	31.43	25.82
tRF-21-1690PQR3E	AGTCATGGAGGCCATGGGGTT	21	SerTGA, MT_SerTGA	i-tRF	exclusive	MT	15.17	11.41	11.26	14.09	7.99	7.36	11.86	15.22	8.42	7.17	22.19	25.6	7.45	8.15	11.38	6.13	3.17	5.36	22	7.75	20.44	5.91	5.71	5.73	1.96	2.97	4.75	9.03	5.06	10.43	3.35	7.25	10.15	9.47	26.57	24.06	5.4	6.97	6.82	2.35	10.95	10.52	15.9
tRF-43-2HI3Z9HMI8W47W1R00	CAACGATGGTTTTTCATATCATTGGTCGTGGTTGTAGTCCGTG	43	MT_GluTTC, GluTTC	i-tRF	exclusive	MT	15.17	2.7	6.44	3.3	11.18	7.64	1.3	1.56	2.54	0.62	1.49	2.89	8.99	9.87	2.81	0.85	1.88	0.54	2.61	0.12	5.96	0.79	0.77	1.42	0.98	3.29	5.04	4.83	3.45	2.9	1.61	2.6	1.3	23.96	14.12	15.73	3.58	3.69	5.89	4.53	2.97	6.79	6.14
tRF-30-MIF91SS2P46I	CGGCTAGCTCAGTCGGTAGAGCATGGGACT	30	LysCTT	i-tRF	exclusive	Auto	15.06	12.27	22.53	13.62	9.43	10.23	7.57	5.77	3.81	27.38	23.47	19.22	9.97	9.92	13.67	13.25	14.54	21.18	8.33	5.03	7.71	5.58	4.4	3.78	27.23	21.82	9.21	6.79	3.81	8.25	22.05	7.99	20.17	2.44	3.89	3.92	4.47	6.04	2.04	39.18	9.59	19.58	6.45
tRF-40-P4R8YP9LON4VN1EH	GCATGGGTGGTTCAGTGGTAGAATTCTCGCCTGCCACGCG	40	GlyGCC	5'-tRF	exclusive	Auto	15.02	12.76	11.75	14.05	7.3	6.36	4.33	5.8	7.73	0.85	1.17	3.51	4.86	9.5	4.96	2.12	2.93	0.97	7.46	1.24	9.96	11.15	17.19	18.14	1.19	1.06	0.38	4.14	4.11	6.24	3.02	9.02	5.33	2.14	3.93	4.18	6.13	4.28	8.21	3.49	5.97	12.67	4.6
tRF-32-Z3M8ZLSSXUOLJ	TTGGTCGTGGTTGTAGTCCGTGCGAGAATACC	32	MT_GluTTC, GluTTC	3'-tRF	exclusive	MT	14.99	19.73	7.77	23.57	18.48	15.71	14.42	20.42	15.23	11.34	10.69	15.12	9.84	19.23	21.31	13.73	11.77	15.31	22.11	14.78	19.64	13.61	5.59	6.03	23.44	19.32	21.64	11.74	4.94	8.64	19.02	18.13	19.38	41.63	30.81	33.69	10.11	10.37	12.71	12	19.05	31.02	21.76
tRF-22-8NRS9NS3J	TCATTGGTCGTGGTTGTAGTCC	22	MT_GluTTC, GluTTC	i-tRF	exclusive	MT	14.95	11.46	8.12	16.87	10.5	9.95	12.31	11.61	8.54	4.95	11.72	11.35	5.71	11.87	15.79	10.48	5.14	6.82	18.17	10.23	15.93	1.96	1.07	0.83	2.9	7.54	11.18	7.02	2.5	2.96	1.29	2.16	2.41	12.04	5.03	8.5	4.22	2.87	6.91	3.41	3.35	7.69	14.07
tRF-31-PSQP4PW3FJI0B	GCCCGGCTAGCTCAGTCGGTAGAGCATGAGA	31	LysCTT	5'-tRF	exclusive	Auto	14.84	14.33	38.27	9.05	4.75	10.19	7.81	3.75	4.73	20.31	25.42	17.6	4.73	6.66	8.41	8.51	8.1	14.82	7.46	2.64	7.67	1.71	2.32	1.89	24.42	8.65	3.65	6.33	2.86	4.07	6.25	2.25	2.23	1.31	3.23	1.39	2.99	9.08	2.09	3.52	2.9	7.18	4.53
tRF-18-FYRE980E	AGCTGGGGATTGTGGGTT	18	ArgCCG	i-tRF	exclusive	Auto	14.72	11.73	7.35	21.63	10.34	7.08	6.37	6.76	7.23	0.62	0.82	0.29	3.36	5.87	7.84	2.66	1.79	2.4	5.91	2.76	6.58	10.99	11.36	9.51	0.09	0.16	0.05	1.84	1.07	2.79	1.37	1.13	6.63	5.24	3.71	3.88	1.23	1.17	2.83	2.56	2.06	5.13	1.35
tRF-33-08F4BDNZ8O6FD2	ACCGGAGATGAAAACCTTTTTCCAAGGACACCA	33	MT_ThrTGT	3'-tRF	exclusive	MT	14.61	14.2	13.15	18.85	12.55	8.24	9.37	10.26	8.31	1.27	2.56	2.76	10.9	15.41	15.85	15.85	7.89	9.22	27.9	12.87	20.37	17.15	16.42	16.54	2.73	8.23	18.28	0	0	0	5.96	13.33	25.78	47.61	81.86	95.7	13.74	11.9	22.09	8.67	50.85	46.88	22.98
tRF-20-18S2PNXI	AGTGGGTAGAGCATTTGACT	20	CysGCA	i-tRF	exclusive	Auto	14.61	16.49	10.15	13.06	6.43	5.28	12.99	13.13	13.54	1.92	4.9	5.33	3.02	6.89	8.54	6.72	6.28	3.58	10.9	5.03	13.53	18.23	26.35	33.21	1.36	3.29	2.64	7.88	7.44	15.44	6.45	9.8	12.24	5.28	5.2	6.71	23.12	21.63	41.67	3.09	6.6	10.76	2.52
tRF-26-2YU04DYJIOD	CACTGTAAAGCTAACTTAGCATTAAC	26	MT_LysTTT, LysTTT	5'-tRF	exclusive	MT	14.61	10.24	10.15	27.9	17.11	13.71	7.67	7.25	6	6.32	10.79	14.28	15.16	19.64	27.43	18.17	14.02	8.73	14.05	5.75	12.18	3.54	5.71	3.66	2.64	5.79	11.28	3.34	3.51	4.46	3.3	6.12	3.48	18.85	21.68	21.35	5.84	4.1	5.2	5.79	17.6	15.06	15.96
tRF-33-PSQP4PW3FJI0V	GCCCGGCTAGCTCAGTCGGTAGAGCATGAGACC	33	LysCTT	5'-half	exclusive	Auto	14.61	25.21	20.01	9.33	7.49	11.99	10.19	6.79	8	47.72	40.69	27.68	8.14	11.96	7.28	12.21	21.69	35.84	4.85	4.28	7.13	4.29	3.09	2.72	26.59	12.48	9.45	4.89	4.11	6.36	1.53	0.88	0.79	3.05	4.11	2.4	2.21	3.75	2.46	9.36	3.65	7.69	8.31
tRF-24-OB1690PQIY	GAAAAAGTCATGGAGGCCATGGGG	24	SerTGA, MT_SerTGA	5'-tRF	exclusive	MT	14.54	13.7	8.54	29.03	16.2	15.63	15.68	15.78	8.61	12.97	27.76	22.28	8.48	14.43	19.29	13.11	5.94	9.94	19.31	7.03	17.78	4.95	6.37	6.56	3.11	2.76	4.7	5.18	2.62	4.91	5.12	10.73	13.12	19.16	31.55	39.18	5.35	6.1	7.93	8.91	16.66	21.57	22.57
tRF-25-RPM830MMUK	GGTAGCGTGGCCGAGCGGTCTAAGG	25	LeuAAG, LeuTAG	5'-tRF	exclusive	Auto	14.54	16.13	7.7	21.12	7.87	6.84	12.2	11.96	9.73	2.61	4.69	3.74	7.2	17.22	15.22	4.01	1.66	2.08	12.08	5.23	9.09	10.11	11.96	10.4	3.03	3.88	3.31	5.01	3.33	7.47	6.61	10.53	12.57	8.12	8.74	12.99	8.24	8.32	11.6	4.85	8.45	17.09	10.58
tRF-35-QKF1R3WE8RO86J	GCGGGAGACCGGGGTTCGATTCCCCGACGGGGAGC	35	AspGTC	3'-tRF	exclusive	Auto	14.43	22.51	24.77	9.8	5.25	9.23	2.86	3.18	1.88	136.18	31.88	23.68	3.79	4.19	4.1	9.18	6.5	14.28	3.52	1.96	6.84	19.94	15.05	10.81	85.66	14.44	9.12	9.38	6.25	11.43	29.58	14.99	26.43	5.67	8.48	5.84	8.15	21.57	5.48	3.01	2.53	3.75	6.74
tRF-33-R9JP9P9NH5SYDQ	GGTTCCATAGTGTAGTGGTTATCACGTCTGCTT	33	ValTACX, ValTAC	5'-half	exclusive	Sex	14.39	17.57	25.61	10.84	9.47	8.83	8.08	7.86	3.69	14.9	30	33.57	6.13	6.66	5.43	8.48	13.49	13.99	5.57	3.08	5.86	3.7	3.63	3.07	20.41	12.21	7.44	12.37	13.68	11.04	5.48	6.61	0.56	1.92	7.78	6.58	9.23	14.48	4.08	3.31	2.46	3.7	3.24
tRF-38-ZZJQJYSWRYVMMVDS	TTTTTCATATCATTGGTCGTGGTTGTAGTCCGTGCGAG	38	MT_GluTTC, GluTTC	i-tRF	exclusive	MT	14.35	7.32	7.14	14.85	9.47	8.04	5.56	4.42	4.54	2.41	3.62	5.92	11.84	14.57	16.25	7.77	7.85	3.56	11.21	3.88	10.44	0.58	0.59	0.77	1.58	1.59	2.4	0.63	0.89	0.45	1.09	1.86	0.23	5.41	2.75	4.05	2.85	1.7	2.41	3.89	4.31	7.3	6.77
tRF-41-F8DHXY6RHDK2RSI2E	AGCGGAAGCGTGCTGGGCCCATAACCCAGAGGTCGATGGAT	41	MetCAT	i-tRF	exclusive	Auto	14.32	20.89	9.73	13.48	8.33	5.48	12.27	16.31	16.42	0.85	0.82	1.79	19.68	24.35	18.47	1.61	1.17	0.62	9.77	1.64	13.31	3.45	9.1	7.98	0.47	0.58	1.01	4.66	2.62	4.85	1.41	4.36	3.34	10.3	11.14	14.95	9.62	8.38	16.38	5.07	13.6	22.27	10.36
tRF-16-08Q2B5D	ACCGGGCGGAAACACC	16	ValAAC, ValCAC	3'-tRF	exclusive	Auto	14.2	28.22	19.94	20.08	18.75	21.67	6.51	7.25	11.42	552.34	78.29	72.43	9.29	15.32	16.45	9.04	17.8	34.98	12.8	49.19	55.53	20.77	10.35	7.27	26.47	18.21	14.01	16.86	9.1	20.46	25.03	5.54	36.77	12.13	14.47	4.01	3.24	20.16	1.53	48.8	16.19	35.56	15.65
tRF-40-73V2Y8L981PV6RRN	GTGGTTAGGATTCGGCGCTCTCACCGCCGCGGCCCGGGTT	40	GluCTC	i-tRF	exclusive	Auto	14.2	16.76	11.05	18.29	8.71	7.76	7.5	8.17	7.31	0.59	1.38	1.59	4.9	7.59	6.09	5.59	3.82	1.64	6.17	1.76	9.49	22.56	35.75	40	0.21	0.37	0.82	8.52	7.67	14.38	12.53	20.28	12.8	2.88	4.72	6.36	23.85	22.27	51.28	4.43	6.01	7.64	3.37
tRF-31-389MV47P596VE	CCTGGTGGTCTAGTGGTTAGGATTCGGCGCT	31	GluCTC	i-tRF	exclusive	Auto	14.17	9.12	13.99	10.7	8.37	6.84	3.72	3.79	4.04	18.97	14.88	15.55	6.35	11.92	8.74	12.52	46.82	31.61	5.3	7.67	8.47	7.37	3.27	3.01	29.62	23.25	14.49	7.08	4.7	7.92	8.22	2.06	6.17	7.94	11.8	7.45	2.94	4.98	3.9	25.15	3.98	7.18	5.07
tRF-40-PNR8YP9LON4V4REH	GCATTGGTGGTTCAGTGGTAGAATTCTCGCCTCCCACGCG	40	GlyCCC	5'-tRF	exclusive	Auto	14.09	13.66	12.52	19.09	9.81	7.84	7.84	14.47	16.69	0.52	0.89	2.34	4.64	7.82	4.14	2.03	2.13	0.65	2.01	0.4	4.18	14.82	22.6	26.47	1.02	0.58	1.25	10.93	13.8	20.52	7.86	17.98	6.96	10.3	18.75	22.18	25.96	15.53	27.24	2.93	6.76	10.83	5.92
tRF-31-87R8WP9I1EWJ0	TCCCTGGTGGTCTAGTGGCTAGGATTCGGCG	31	GluTTC	5'-tRF	exclusive	Auto	14.09	8.58	8.05	9.1	7	6.48	11.56	10.26	9.88	7.07	9.23	4.91	8.01	17.22	19.33	6.89	5.91	9.35	9.73	6.51	7.35	8.12	9.87	6.15	11.59	12.42	11.52	9.61	5.71	5.8	13.66	4.46	4.41	8.9	4.81	5.1	4.47	5.57	11.14	7.44	4.82	13.81	4.69
tRF-27-XSXMSL73VL3	TGCCGTGATCGTATAGTGGTTAGTACT	27	HisGTGT	5'-tRF	exclusive	Auto	14.09	12.18	29.46	9.14	7.42	20.03	13.67	8.1	10.34	22.56	22.65	11.45	6.52	14.38	19.36	16.95	12.81	24.9	7.35	9.15	11.42	2.87	1.55	1.65	55.36	22.88	12.57	15.71	6.48	7.14	17.29	10.97	5.8	4.63	3.54	3.31	5.55	9.38	4.18	5.01	1.26	3.38	4.25
tRF-44-7Z2R1HPSR9O9337K0V	GTTTTCACCCAGGCGGCCCGGGTTCGACTCCCGGTGTGGGAACC	44	GluTTC	3'-tRF	exclusive	Auto	14.06	6.69	7.63	3.3	7.3	5.64	3.65	9.06	12.23	0.23	0.46	2.47	15.84	17.97	5.53	0.4	0.89	0.4	4.05	0.64	6.29	4.29	9.52	8.63	0.94	2.71	5.76	5.81	4.82	9.03	3.18	8.72	5.01	12.61	16.91	21.01	20.76	16.06	25.61	3.63	6.41	11.8	22.13
tRF-34-86V8WPMN1E8Y2Q	TCCCATATGGTCTAGCGGTTAGGATTCCTGGTTT	34	GluTTC	5'-half	exclusive	Auto	14.06	12.81	25.47	3.3	2.13	4.28	4.06	2.37	3.19	13.2	6.89	7.64	5.2	5.17	4.47	6.92	7.85	8.41	4.05	2.32	6.07	5.08	5.12	2.9	52.08	17.68	13.29	15.13	11.84	11.76	12.13	9.8	1.85	6.68	12.41	9.37	17.57	24.32	9	3.47	0.77	2.35	6.23
tRF-34-PSQP4PW3FJI0E5	GCCCGGCTAGCTCAGTCGGTAGAGCATGAGACTC	34	LysCTT	5'-half	exclusive	Auto	14.02	14.96	16.86	10.37	6.77	7.56	2.18	3.4	2.04	17.01	14.41	12.2	5.37	6.05	2.91	12.4	12.54	15.25	2.99	2.64	4.66	4.12	4.76	2.07	13.81	5.15	6.72	2.07	2.8	3.46	3.55	2.16	1.62	1.09	1.84	1.39	3.88	2.64	2.69	4.27	2.04	3.31	4.12
tRF-34-QKF1R3WE8RO8IS	GCGGGAGACCGGGGTTCGATTCCCCGACGGGGAG	34	AspGTC	i-tRF	exclusive	Auto	14.02	16.22	30.09	4.15	2.36	5.04	2.11	2.26	2.08	43.97	36.53	29.63	2.04	1.72	1.79	10.4	9.83	12.8	1.55	1.2	2.47	20.81	19.75	17.84	46.67	5.42	3.94	8.86	8.33	10.48	12.82	3.67	5.1	1.66	4.37	3.22	5.05	9.61	2	1.2	1.01	1.69	3.75
tRF-29-43RX6NMH49EK	CTAGTGGTTAGGATTCGGCGCTCTCACCG	29	GluCTC	i-tRF	exclusive	Auto	13.98	13.3	6.93	10.56	4.37	4.68	10.26	9.17	8.96	1.3	2.09	1.53	6.9	15.22	16.58	8.96	4.84	4.34	17.23	6.15	11.24	8.57	10.83	9.99	0.55	1.49	0.86	3.05	3.09	4.63	3.71	6.96	6.07	2.05	2.75	2.88	7.07	5.22	13.83	5.71	7.16	17.24	4.66
tRF-18-739P8WD8	GTGGTTGTAGTCCGTGCG	18	MT_GluTTC, GluTTC	i-tRF	exclusive	MT	13.94	7.91	6.86	23.99	15.02	14.87	12.03	12.92	11.38	5.96	8.66	9.37	19	27.65	33.46	20.51	10.35	8.33	15.56	9.31	13.6	3.16	2.02	4.61	3.2	4.83	6.09	4.14	2.5	2.23	1.69	2.45	3.11	16.89	15.91	11.42	1.72	1.47	2.74	8.32	10.81	15.57	14.95
tRF-32-V6Z3M8ZLSSXUL	TATCATTGGTCGTGGTTGTAGTCCGTGCGAGA	32	MT_GluTTC, GluTTC	i-tRF	exclusive	MT	13.94	14.24	7.49	20.83	16.05	13.03	14.15	13.52	9.11	5.83	11.65	16.42	8.05	9.59	12.11	14.18	10.17	10.05	19.57	12.43	15.35	3.16	3.87	2.54	5.88	9.45	13.25	9.03	6.37	7.81	6.89	6.17	6.63	17.94	18.18	17.26	11.88	8.97	12.39	8.51	12.71	21.37	11.05
tRF-29-PIR8YP9LONHK	GCACTGGTGGTTCAGTGGTAGAATTCTCG	29	ValCAC, GlyCCC	5'-tRF	exclusive	Auto	13.91	20.58	6.72	15.46	21.41	12.15	27.51	55.52	51.99	5.61	8.17	15.61	6.35	13.08	11.45	6.95	7.7	4.42	12.95	9.27	15.71	5.54	5.12	6.44	6.82	7.17	9.12	23.31	18.92	24.25	11.12	12.98	10.9	29.24	32.91	37.04	24.2	22.68	28.82	5.68	13.27	27.05	39.26
tRF-26-I8W47W1R7HB	ATTGGTCGTGGTTGTAGTCCGTGCGA	26	MT_GluTTC, GluTTC	i-tRF	exclusive	MT	13.76	11.91	8.05	20.46	13.54	10.95	11.22	10.51	9.04	6.42	13.28	15.58	9.84	13.97	18.6	14.13	9.73	9.24	15.56	7.51	11.49	4.83	5.47	5.02	2.6	4.3	8.45	5.47	5.35	6.19	4.63	4.07	11.59	29.72	23.64	23.53	6.38	5.16	7.24	7.73	16.89	25.51	14.45
tRF-19-7KV0JZHW	GTGGGTAGAGCATTTGACT	19	CysGCA	i-tRF	exclusive	Auto	13.76	17.61	10.71	14.52	7.15	6.12	20.04	20.45	20	1.21	2.02	2.6	2.64	6.75	8.67	7.18	5.64	2.56	15.56	6.99	19.24	23.6	38.61	42.72	0.77	1.01	1.78	13.58	9.99	25.37	7.46	12.98	15.86	8.9	8.92	11.94	42.21	33.29	66.5	4.43	8	16.88	2.9
tRF-23-VKS4I7MN04	TAGGGGTATGATTCTCGGTTTGG	23	ProTGG	i-tRF	exclusive	Auto	13.76	14.56	7.98	31.48	10.65	8.24	18.1	20.77	18.84	1.47	1.42	2.18	7.11	17.04	14.16	7.83	5.67	3.29	21.28	7.67	26.59	28.18	38.67	43.67	0.3	0.21	0.62	8.86	5.83	12.94	7.66	13.52	14.14	5.32	6.16	12.55	10.8	6.92	19.91	4.11	6.01	16.1	2.93
tRF-17-2YU04DQ	CACTGTAAAGCTAACTT	17	MT_LysTTT, LysTTT	5'-tRF	exclusive	MT	13.5	9.03	13.01	21.68	13.65	12.43	9.03	7.61	5.11	1.14	3.8	5.76	11.67	12.29	19.72	9.35	6.96	2.99	9.2	4.2	9.53	1.71	3.33	2.84	1.45	5.36	9.93	6.85	4.11	2.34	1.25	9.55	2.09	10.56	29.94	30.68	8.54	6.8	7.05	2.13	8.68	7.64	7.81
tRF-18-KK5Y930K	CCAGGGATTGTGGGTTCG	18	ArgCCT	i-tRF	exclusive	Auto	13.35	18.51	11.33	49.06	16.28	12.83	26.83	32.7	29.23	1.14	3.09	2.34	4.51	7.45	9.83	7.86	4.19	3.13	16.51	4.44	20.44	68.09	88.58	103.93	1.02	0.48	1.2	22.38	16.6	39.86	14.39	25.58	47.57	25.18	31.47	46.5	18.01	14.12	35.96	5.89	13.5	23.16	4.5
tRF-40-EERZYQHQ9M739P8W	ACGATGGTTTTTCATATCATTGGTCGTGGTTGTAGTCCGT	40	MT_GluTTC, GluTTC	i-tRF	exclusive	MT	13.2	8.04	6.51	12.54	9.13	10.31	5.28	7.64	7.27	3.16	6.04	16.07	8.18	8.89	5.96	3.81	4.96	1.29	12.31	2.32	14.58	3	1.61	1.65	1.88	4.99	7.58	5.58	6.01	3.57	2.78	5.49	3.76	16.58	18.53	20.92	7.07	5.69	7.66	3.41	5.69	6.84	11.33
tRF-44-J87383RPD9W1X6L8HY	CATGGGTGGTTCAGTGGTAGAATTCTCGCCTGCCACGCGGGAGG	44	GlyGCC	i-tRF	exclusive	Auto	13.16	3.55	7.42	2.88	4.72	3.44	0.89	1.77	2.81	0.16	0.28	0.75	3.11	4.05	0.73	0.31	0.99	0.19	1.14	0.04	2.8	7.16	7.2	7.62	0	0.64	0.43	3.68	1.96	2.29	1.25	2.74	0.93	4.84	4.72	5.84	7.46	7.33	10.26	2.08	1.71	3.8	2.36
tRF-16-KK5Y93E	CCAGGGATTGTGGGTT	16	ArgCCT	i-tRF	exclusive	Auto	13.13	22.51	17.21	32.85	11.41	9.59	18.27	18.9	16.84	0.88	2.31	3.06	2.43	3.82	7.31	4.01	4.56	2.29	7.88	3.04	12.8	20.52	46.99	49.46	0.17	0.53	0.19	5.64	5.65	14.78	3.02	7.74	12.84	5.98	12.63	16.69	12.56	8.5	20.32	3.57	11.21	19.32	2.58
tRF-30-8L8NRS9NS334	TCATATCATTGGTCGTGGTTGTAGTCCGTG	30	MT_GluTTC, GluTTC	i-tRF	exclusive	MT	13.09	8.22	4.97	14.61	7.83	7.24	4.64	4.39	3.65	2.31	2.95	6.5	12.01	11.59	14	7.21	5.27	2.86	6.89	3.56	7.38	2.58	0.95	1.54	3.15	4.46	8.93	3.57	3.21	3.07	1.29	3.97	1.67	20.86	16.04	17.48	4.91	4.22	4.45	4.96	4.4	6.26	7.27
tRF-42-L47Z8L8NRS9NS334K	CGATGGTTTTTCATATCATTGGTCGTGGTTGTAGTCCGTGCG	42	MT_GluTTC, GluTTC	i-tRF	exclusive	MT	12.98	4.45	6.86	8.34	9.93	9.03	3.2	6.05	5.65	1.73	3.83	10.8	7.45	7.4	2.95	2.68	3.51	0.81	7.04	0.92	11.6	2	2.97	3.37	1.02	2.18	4.32	4.09	2.14	2.9	1.57	2.84	2.74	10.26	12.46	11.81	4.56	2.23	3.9	3.81	4.54	5.49	12.15
tRF-39-5YXENDBP1IUUK7JE	GATTGTGAATCTGACAACAGAGGCTTACGACCCCTTATT	39	MT_HisGTG	i-tRF	exclusive	MT	12.98	11.01	7.07	11.5	9.32	7.2	10.02	11.82	9.27	0.88	2.13	4.2	9.46	15.27	11.91	2.71	2.53	1	10.56	3.56	9.49	0.12	0.18	1.06	1.58	1.86	3.02	0.69	0.77	0.45	0.36	1.52	0.23	2.09	2.36	1.7	1.33	1.17	0.51	4.37	6.39	9.5	10.3
tRF-29-79MP9P9NH52Q	GTTTCCGTAGTGTAGTGGTTATCACGTTT	29	ValAAC	5'-tRF	exclusive	Auto	12.94	10.69	14.55	9.33	9.43	13.63	12.07	12	12.92	15.25	14.91	8.2	7.28	10.29	12.67	12.18	6.35	6.76	10.18	8.91	15.42	1.83	2.14	2.25	4.65	4.67	6.14	6.79	3.39	6.08	7.01	4.16	4.36	2.23	3.76	4.79	2.8	5.57	3.71	5.71	5.22	7.66	12.62
tRF-23-DMI2669K0P	AAGTCATGGAGGCCATGGGGTTG	23	SerTGA, MT_SerTGA	i-tRF	exclusive	MT	12.87	9.66	6.58	12.35	4.72	6.28	10.57	10.47	8.58	4.56	12.67	13.73	4.86	9.03	11.91	4.72	2.31	4.18	19.08	6.59	13.78	2.12	3.45	2.54	0.77	1.43	2.93	5.75	2.62	4.57	2.06	4.9	4.45	8.55	13.29	16.12	2.5	2.99	3.11	2.19	5.41	8.56	10.74
tRF-31-JQJYSWRYVMMV0	CATATCATTGGTCGTGGTTGTAGTCCGTGCG	31	MT_GluTTC, GluTTC	i-tRF	exclusive	MT	12.87	7.19	8.4	16.73	11.03	9.51	9.78	8.74	7.42	4.95	7.63	11.03	11.16	11.54	15.39	12.4	8.41	6.5	12.04	4.48	9.56	2.12	2.91	2.01	3.24	4.14	8.06	3.28	1.96	3.07	1.21	1.71	2.04	10.26	5.81	10.55	3.58	3.75	4.87	4.05	4.33	7.35	8.63
tRF-44-EERZYQHQ9M739P8WIL	ACGATGGTTTTTCATATCATTGGTCGTGGTTGTAGTCCGTGCGA	44	MT_GluTTC, GluTTC	i-tRF	exclusive	MT	12.83	2.83	6.23	5.51	10.27	8.31	1.7	3.29	4.31	0.75	1.46	6.7	3.32	3.49	1.36	0.73	1.63	0.54	3.33	0.28	9.38	1.33	1.49	1.42	0.85	2.18	5.47	6.96	6.31	4.74	1.33	4.51	2.32	7.68	10.88	17.08	5.79	5.27	7.7	2.32	2.74	4.86	10.7
tRF-22-R29P4P9LL	GGGGATGTAGCTCAGTGGTAGA	22	AlaTGC, AlaAGC, AlaCGC	5'-tRF	exclusive	Auto	12.79	10.33	7.91	15.41	8.14	9.67	7.94	5.84	6.15	8.18	5.01	2.34	8.39	17.5	15.79	1.78	1.72	5.5	8.75	4.99	8.87	16.48	14.28	11.23	54.76	33.76	25.05	24.11	13.27	15.05	43.85	28.17	23.65	18.81	14.51	13.07	5.79	12.78	17.63	1.09	1.4	2.08	3.34
tRF-42-RZYQHQ9M739P8WQ0F	GGTTTTTCATATCATTGGTCGTGGTTGTAGTCCGTGCGAGAA	42	MT_GluTTC, GluTTC	i-tRF	exclusive	MT	12.79	9.3	11.68	10.51	13.43	10.99	0.65	1.91	2.38	2.61	3.16	8.62	38.63	21.09	3.47	10.62	11.58	1.97	4.54	0.84	8.36	6.95	7.38	14	6.14	8.07	18.62	8	20.58	7.08	24.26	28.32	7.33	11.61	9.7	6.89	14.87	9.32	7.42	3.71	3.56	7.01	5.54
tRF-41-XENDBP1IUUK7VZ0RB	TGAATCTGACAACAGAGGCTTACGACCCCTTATTTACCCCA	41	MT_HisGTG	3'-half	exclusive	MT	12.79	3.91	6.44	2.36	7.07	4.68	0.65	0.81	1.88	0.1	0.36	1.69	7.24	9.87	2.98	0.57	2.03	0.54	2.01	0.4	5.27	0.58	0.36	0.41	1.11	3.66	5.33	5.98	2.86	1.67	2.46	3.09	0.7	6.11	5.38	8.5	3.98	2.81	3.71	2.03	1.57	3.17	3.56
tRF-44-L47Z8L8NRS9NS3341S	CGATGGTTTTTCATATCATTGGTCGTGGTTGTAGTCCGTGCGAG	44	MT_GluTTC, GluTTC	i-tRF	exclusive	MT	12.61	2.65	6.93	3.39	9.13	5.64	1.02	1.88	2.46	0.49	1.24	4.94	4.56	5.68	1.16	0.59	2.09	0.32	3.45	0.36	8.15	1.58	1.84	1.3	0.43	1.22	2.74	4.26	2.26	2.68	0.4	2.79	1.58	4.63	7.12	8.24	4.91	4.04	4.59	1.23	2.53	3.55	7.4
tRF-41-PNR8YP9LON4VN1EH0	GCATTGGTGGTTCAGTGGTAGAATTCTCGCCTGCCACGCGG	41	GlyGCC	5'-tRF	exclusive	Auto	12.61	10.11	7.35	9.57	6.2	4.96	2.22	4.28	5.69	0.52	0.6	2.21	6.86	8.47	4.37	1.27	2.09	0.75	4.35	0.8	9.49	10.78	14.93	15.6	0.64	1.11	0.91	6.16	5.83	8.81	2.9	7.69	3.8	3.32	7.95	7.37	9.72	8.73	15.96	1.52	3.6	6.09	3.18
tRF-32-Q1Q89P9L8422Q	GCGCCGCTGGTGTAGTGGTATCATGCAAGATT	32	GlyCCC	5'-half	exclusive	Auto	12.53	9.39	26.52	8.06	5.1	5.44	5.52	4.35	2.31	19.36	16.12	25.56	6.35	6.19	4.07	9.97	7.89	6.74	5.38	1.56	6.62	7.99	12.08	8.8	15.56	5.47	5.9	8.52	9.58	7.64	7.38	21.51	2.87	3.8	6.99	6.01	22.18	29.6	7.84	2.48	3.21	4.33	4.63
tRF-18-JMRPFQDY	CAGTCGGTAGAGCATGGG	18	LysCTT	i-tRF	exclusive	Auto	12.46	11.32	10.64	15.18	6.85	5.24	3.27	4.35	3.54	5.51	5.22	4.78	4.98	7.63	8.84	6.58	4.87	4.37	8.44	4.16	7.42	5.7	3.57	4.61	5.33	3.19	3.55	2.47	1.55	3.18	8.14	5.34	5.05	2.53	3.63	4.18	1.96	2.75	2.23	4.11	3.37	9.79	3.24
tRF-24-OUR8309N0Y	GACGAGGTGGCCGAGTGGTTAAGG	24	SerGCT	5'-tRF	exclusive	Auto	12.38	9.8	3.64	9.1	6.09	4.76	15.75	19.6	13.61	2.9	3.02	1.46	6.69	9.82	17.84	1.41	0.59	1.46	12.68	5.99	8.95	6.08	3.57	2.84	8.99	8.28	8.73	10.19	4.05	7.97	12.33	8.82	24.67	24.74	18.18	22.23	3.93	8.32	10.44	3.36	2.81	6.84	9
tRF-19-S3M830JZ	GTAGTCGTGGCCGAGTGGT	19	SerAGA, SerTGA	5'-tRF	exclusive	Auto	12.31	9.89	10.08	12.91	7.83	8.95	8.56	6.55	5.11	10.33	17.36	12.36	14.44	12.94	17.74	10.06	14.08	15.52	6.02	5.39	5.96	3.7	1.55	1.24	6.78	7.59	7.68	4.03	3.63	2.96	2.22	4.07	1.34	2.79	3.23	2.31	3.63	3.93	2.55	3.28	3.42	5.42	4.5
tRF-37-EH623K7SIR3DR2M	ACGCGGGAGACCGGGGTTCGATTCCCCGACGGGGAGC	37	AspGTC	3'-tRF	exclusive	Auto	12.23	4.94	19.45	9.1	5.44	7.8	6.34	6.16	3.54	14.83	18.57	15.74	5.71	7.03	6.42	8.17	8.16	6.23	7.31	3.08	5.56	10.45	10.17	7.86	8.27	9.24	10.41	11.39	12.2	12.21	12.53	14.6	18.96	2.05	8.35	4.58	8.64	9.38	3.99	6.08	4.84	7.54	4.57
tRF-19-9NS3341S	TGGTTGTAGTCCGTGCGAG	19	MT_GluTTC, GluTTC	i-tRF	exclusive	MT	12.2	6.65	8.47	19.7	11.9	12.35	9.34	7.15	6.69	3	5.4	6.47	12.01	17.55	23.43	13.99	7.98	7.36	12.99	5.67	9.93	4.58	5.35	5.32	4.13	10.99	15.98	5.98	5.47	4.85	3.26	4.41	4.59	54.94	26.97	42.53	4.17	3.28	5.8	5.01	6.51	9.33	8.6
tRF-25-PIR8YP9LON	GCACTGGTGGTTCAGTGGTAGAATT	25	ValCAC, GlyCCC	5'-tRF	exclusive	Auto	12.12	11.32	18.33	13.95	11.68	19.75	11.11	8.78	7.38	27.44	17.5	9.59	6.09	11.22	9.73	9.86	5.88	17.19	4.62	4.72	8.22	1.66	0.95	1.06	17.47	7.64	4.99	2.93	2.32	2.73	6.09	1.91	1.62	3.71	2.19	2.31	1.33	2.11	1.11	7.76	1.99	4.38	6.96
tRF-18-PS5P4P0K	GCCCGGATAGCTCAGTCG	18	LysTTT	5'-tRF	exclusive	Auto	12.12	6.69	11.82	4.67	3.38	3.76	4.77	4.46	3.38	3.59	6.96	5.92	4.56	8.01	8.04	4.21	5.33	5.17	3.45	2.92	3.82	4.45	2.62	1.77	7.97	7.33	4.51	4.95	4.22	4.18	3.26	2.35	0.93	2.92	2.75	2.09	1.82	1.35	2.41	1.33	1.92	3.34	1.7
tRF-28-PIR8YP9LOND5	GCACTGGTGGTTCAGTGGTAGAATTCTC	28	ValCAC, GlyCCC	5'-tRF	exclusive	Auto	12.01	13.08	14.48	14.28	12.44	18.67	10.74	11.47	9.19	34.81	19.81	13.01	5.37	8.84	7.28	10.68	7.33	19.27	5.26	7.23	9.27	2.75	1.9	1.89	35.63	16.78	11.57	11.57	5.35	8.42	13.78	4.21	4.64	11.65	6.12	6.58	6.72	7.68	5.89	8.59	2.55	6.94	7.34
tRF-17-88I26W4	TCCGGATGGAGGCGTGG	17	LeuCAA	i-tRF	exclusive	Auto	11.97	11.41	4.69	33.28	11.79	6.76	19.43	18.37	18.61	2.48	2.41	1.5	5.92	15.69	18.73	2.88	2.53	2.13	14.8	6.35	16.55	61.3	77.33	86.39	0.64	0.48	0.67	9.67	5.95	19.68	11	7.45	52.72	12.22	11.19	11.24	4.76	6.04	16.38	6.11	7.32	17.96	5.42
tRF-25-ZLBS5EOB3Z	TTGTAAACCGGAGATGAAAACCTTT	25	MT_ThrTGT	i-tRF	exclusive	MT	11.94	8.67	5.25	13.57	10.5	8.95	9.27	11.18	7.92	2.09	4.65	5.95	9.11	14.99	19.59	8.48	6.96	6.9	13.74	6.47	9.09	1	0.77	0.89	0.77	0.9	1.82	0	0	0	0.44	1.22	1.21	3.53	4.5	4.49	0.69	0.47	0.56	6	9.62	14.99	12.72
tRF-36-ZZJQJYSWRYVMMV0	TTTTTCATATCATTGGTCGTGGTTGTAGTCCGTGCG	36	MT_GluTTC, GluTTC	i-tRF	exclusive	MT	11.75	6.11	3.43	10.32	9.62	5.44	7.7	6.37	4.92	0.98	2.49	4.42	10.48	14.57	17.34	6.64	4.4	4.45	8.86	4.87	7.89	0	0.24	0.47	1.19	1.38	2.74	0.81	0.48	0.72	0.28	0.88	0.65	3.8	2.71	2.88	0.74	0.7	0.93	4.03	3.53	6.07	5.73
tRF-34-BS5EOB3ZY61DE2	AACCGGAGATGAAAACCTTTTTCCAAGGACACCA	34	MT_ThrTGT	3'-tRF	exclusive	MT	11.64	11.37	7.28	10.93	10.76	6.48	6.78	6.9	5.69	0.65	2.38	4.2	9.41	11.03	11.88	10.4	6.81	6.23	16.43	6.51	13.89	2.46	4.46	4.55	1.58	5.04	8.35	0	0	0	2.02	6.32	5.29	18.07	30.46	25.76	7.75	8.21	10.95	4.83	15.02	18.69	14.14
tRF-34-XSXMSL73VL4YHE	TGCCGTGATCGTATAGTGGTTAGTACTCTGCGTT	34	HisGTGT	5'-half	exclusive	Auto	11.6	17.7	23.93	10.42	9.24	13.51	10.57	8	12.19	37.97	60.21	54.58	4.3	12.85	5.99	13.25	29.26	38.3	5.38	4.32	8.22	10.61	6.07	8.86	56.09	26.28	17.23	29.41	29.33	37.52	5.12	2.94	1.53	9.25	19.54	8.89	8.1	12.95	5.01	4.32	2.25	6.43	4.41
tRF-45-4PW3FJIKE7UMKKSWRN	CTCAGTCGGTAGAGCATGGGACTCTTAATCCCAGGGTCGTGGGTT	45	LysCTT	i-tRF	exclusive	Auto	11.53	8.81	7.07	10.42	8.56	6.4	2.66	5.73	6.58	0.1	0.21	0.55	4	5.12	1.89	0.34	0.65	0.16	4.62	0.36	10.22	8.2	10.17	13.06	0	0.64	0.82	5.41	3.39	4.46	5.64	16.81	7.09	2.84	4.24	6.84	9.23	7.33	14.71	1.6	2.29	5.13	1.23
tRF-25-S3M8309NDJ	GTAGTCGTGGCCGAGTGGTTAAGGC	25	SerAGA, SerTGA	5'-tRF	exclusive	Auto	11.53	16.71	15.67	13.29	6.31	11.47	6.72	5.31	3.88	24.28	13.92	8.23	3.32	4.7	4.2	4.41	1.05	5.12	3.6	3.08	6.29	2.91	1.43	0.77	10.1	5.31	3.26	4.32	1.96	2.68	4.96	2.16	4.64	4.1	2.19	2.27	1.52	3.46	1.48	3.44	1.83	2.47	3.75
tRF-17-KK5Y935	CCAGGGATTGTGGGTTC	17	ArgCCT	i-tRF	exclusive	Auto	11.49	18.02	14.48	44.4	15.75	10.79	20.83	22.33	19	1.76	2.34	5.43	4	6.98	8.64	7.57	7.61	2.83	12.65	3.84	18.58	56.27	88.52	106.89	0.94	0.58	1.15	19.05	13.56	39.98	13.99	26.46	23.97	14.4	22.9	30.81	31.51	17.99	34.06	5.65	11.79	15.76	4.6
tRF-39-ML5FX24ZD7JKW42E	CGGTAGAGCATGAGACTCTTAATCTCAGGGTCGTGGGTT	39	LysCTT	i-tRF	exclusive	Auto	11.27	9.48	7.28	16.92	8.1	7.32	9.14	9.2	8.08	1.5	0.99	1.37	9.07	11.27	12.61	4.24	2.46	1.91	8.14	2.68	8.98	10.11	15.35	16.25	0.13	0.16	0.82	2.42	3.33	4.74	2.98	8.08	7.05	2.49	3.32	4.14	3.73	3.58	7.24	3.81	6.01	12.48	4.47
tRF-38-EERZYQHQ9M739P0J	ACGATGGTTTTTCATATCATTGGTCGTGGTTGTAGTCC	38	MT_GluTTC, GluTTC	i-tRF	exclusive	MT	11.19	8.31	8.19	14.71	8.14	8.2	6.85	8	6.04	5.38	8.91	16.46	5.84	7.4	5.39	4.55	4.68	2.4	15.86	3.64	14.55	1.58	2.14	2.84	3.54	3.82	6.14	4.6	2.14	3.01	1.81	3.92	4.92	7.29	7.17	11.07	3.53	3.46	6.03	1.81	2.93	4.76	11.3
tRF-31-HQ9M739P8WQ0B	ATCATTGGTCGTGGTTGTAGTCCGTGCGAGA	31	MT_GluTTC, GluTTC	i-tRF	exclusive	MT	11.12	18.78	10.08	16.03	10.76	9.99	7.26	8.1	6.11	4.92	8.24	9.27	7.45	11.5	11.65	19.67	10.72	7.68	12.65	7.47	10.07	3.62	2.8	3.25	4.73	6.9	11.18	6.56	6.78	5.46	8.1	8.13	5.43	14.62	12.28	13.73	7.95	5.45	8.4	6.85	8.78	14.89	8.06
tRF-41-RZYQHQ9M739P8WQ0B	GGTTTTTCATATCATTGGTCGTGGTTGTAGTCCGTGCGAGA	41	MT_GluTTC, GluTTC	i-tRF	exclusive	MT	11.12	13.48	13.99	10.84	12.25	10.43	1.91	2.48	1.81	2.61	3.23	9.5	30.92	16.15	3.87	8.08	11.55	2.16	5.72	1.08	9.53	8.99	7.26	13.41	5.37	7.86	14.88	5.98	15.23	5.69	23.38	24.94	7.56	12.57	11.8	6.93	12.02	9.67	7.19	2.99	3.51	5.92	4.91
tRF-17-9NS334K	TGGTTGTAGTCCGTGCG	17	MT_GluTTC, GluTTC	i-tRF	exclusive	MT	11.08	4.99	5.25	19.89	10.12	8.83	13.36	11.93	8.88	2.02	7.6	4.98	15.5	18.29	29.88	9.69	4.77	4.31	14.2	6.99	9.71	5.12	2.74	3.66	3.92	10.41	15.07	7.6	4.22	6.36	3.59	3.33	11.22	87.19	36.06	59.23	3.73	2.17	5.15	4.37	6.39	7.47	10.96
tRF-44-83ML5FX24ZD7JKW42E	TCAGTCGGTAGAGCATGAGACTCTTAATCTCAGGGTCGTGGGTT	44	LysCTT	i-tRF	exclusive	Auto	11.04	6.25	6.86	12.58	7.99	6.04	4.7	8.1	7.5	0.29	0.46	0.55	5.32	10.99	4.6	0.88	1.2	0.67	6.06	1.32	9.09	2.58	2.44	5.02	0.17	0.27	0.1	1.27	1.31	2.51	2.74	5.49	2.74	1.7	2.19	2.75	3.53	2.64	7.01	2.96	3.86	9.91	2.64
tRF-36-YKISQI45LSM1M3E	TTAGGATTCGGCGCTCTCACCGCCGCGGCCCGGGTT	36	GluCTC	i-tRF	exclusive	Auto	11.04	15.32	6.51	11.36	5.7	5.08	6.24	8.32	6.58	0.52	0.89	1.37	3.75	4.84	4.24	5.71	4.16	2.37	5.38	1.64	8.04	21.89	40.69	43.9	0.47	0.53	1.1	6.73	7.62	12.49	10.12	24.84	20.26	2.27	3.63	5.75	25.81	23.85	53.22	2.8	4.54	6.33	3.31
tRF-38-2VR008R959KUMK9	CACGCGGGAGACCGGGGTTCGATTCCCCGACGGGGAGC	38	AspGTC	3'-half	exclusive	Auto	11.01	15.95	8.26	7.64	6.24	5.36	6.14	6.65	4.23	44.26	12.64	12.46	8.39	10.57	12.41	6.41	9.24	15.28	7	4.52	7.53	4.66	3.45	3.6	13.77	8.76	8.73	4.89	3.33	4.63	12.7	15.24	20.36	4.93	6.91	6.45	6.92	7.68	4.36	10.37	5.27	9.94	9.79
tRF-35-8L8NRS9NS334L2	TCATATCATTGGTCGTGGTTGTAGTCCGTGCGAGA	35	MT_GluTTC, GluTTC	i-tRF	exclusive	MT	10.97	7.37	5.39	10.51	8.63	6.6	4.19	3.61	4.69	2.93	2.59	8.2	7.96	9.87	9.83	8.08	5.98	5.71	6.85	3.08	4.36	2	1.78	2.54	3.28	5.04	6.77	2.07	3.03	3.01	2.58	2.4	3.71	15.4	11.36	13.38	3.68	3.22	4.45	7.12	5.73	9.11	9.29
tRF-33-I8W47W1R7HFEV	ATTGGTCGTGGTTGTAGTCCGTGCGAGAATACC	33	MT_GluTTC, GluTTC	3'-tRF	exclusive	MT	10.89	14.06	8.82	18.95	14.76	13.15	10.67	11.57	7.69	10.53	8.63	10.08	10.73	17.74	20.95	14.18	11.03	12.61	14.12	7.55	14.8	5.95	5.18	7.21	20.12	14.97	18.76	6.21	6.31	4.85	12.05	11.61	15.86	31.51	24.74	28.63	8.74	10.2	8.26	8.53	16.1	26.21	21.5
tRF-37-Z4D7OOJ0QXL13XQ	TTGTGAATCTGACAACAGAGGCTTACGACCCCTTATT	37	MT_HisGTG	i-tRF	exclusive	MT	10.89	8	5.04	11.31	9.62	8.99	14.45	15.39	11.69	1.14	1.78	3.71	12.14	14.34	19.62	3.16	2.68	1.97	15.07	5.95	10.47	0.04	0.06	0	1.02	1.49	1.97	1.15	0.54	0.45	0	0.64	0.28	3.19	3.23	4.71	0.49	0.7	1.11	5.39	6.46	11.24	9.16
tRF-45-2HI3Z9HMI8W47W1R7H	CAACGATGGTTTTTCATATCATTGGTCGTGGTTGTAGTCCGTGCG	45	MT_GluTTC, GluTTC	i-tRF	exclusive	MT	10.82	0.76	3.92	1.7	6.69	4.64	0.68	0.92	0.96	0.23	0.67	1.59	6.56	5.91	0.93	0.45	1.26	0.22	0.87	0.08	4.33	1.08	0.83	0.77	0.51	2.07	4.61	3.51	3.75	1.84	0.32	2.01	0.83	14.14	7.56	16.34	5.5	2.93	4.18	1.84	1.17	2.59	6.55
tRF-42-7Z2R1HPSR9O9337KF	GTTTTCACCCAGGCGGCCCGGGTTCGACTCCCGGTGTGGGAA	42	GluTTC	i-tRF	exclusive	Auto	10.78	6.74	6.65	3.86	6.01	5.6	4.6	10.55	11.46	0.26	1.1	2.5	13.76	15.22	6.25	0.79	0.99	0.4	5.49	0.92	5.46	12.32	20.17	20.68	0.81	2.81	4.7	6.62	6.66	15.44	5.08	10.83	12.15	15.14	23.38	27.85	25.77	29.19	37.22	4.27	9.5	12.91	21.88
tRF-42-93R918VBY9PYKHM24	TGGGTGGTTCAGTGGTAGAATTCTCGCCTGCCACGCGGGAGG	42	GlyGCC	i-tRF	exclusive	Auto	10.78	5.12	6.23	5.99	5.78	4.2	1.74	2.76	3.85	0.16	0.21	0.88	2.3	3.54	1.62	0.51	1.45	0.27	1.74	0.16	3.78	7.53	9.46	14.95	0.34	0.37	0.24	2.99	1.78	3.57	2.94	8.33	4.17	3.1	3.63	4.62	5.94	4.34	7.8	1.39	1.76	4.33	1.01
tRF-17-F8DHXY4	AGCGGAAGCGTGCTGGG	17	MetCAT, ThrCGT	i-tRF	exclusive	Auto	10.75	9.3	6.58	17.01	8.25	6.4	13.67	15.68	13.27	5.15	7.81	4.72	8.65	15.22	19.09	7.63	4.4	4.69	12.49	6.23	11.49	16.61	17.67	17.49	1.24	1.33	1.15	4.09	4.46	4.79	5.76	2.11	7.19	5.8	3.45	5.67	2.5	2.64	5.8	3.73	6.22	13.13	6.45
tRF-19-F8DHXYIV	AGCGGAAGCGTGCTGGGCC	19	MetCAT, ThrCGT	i-tRF	exclusive	Auto	10.75	7.77	9.45	9.38	6.24	5.44	10.5	11.47	10.34	6.26	7.67	7.81	11.33	18.15	16.38	9.78	8.66	5.28	8.33	3.12	5.56	11.2	18.56	18.32	2.47	2.65	2.74	2.93	4.4	4.96	5.36	2.4	5.94	5.76	4.15	4.58	3.93	4.34	5.29	4.13	5.17	10.15	4.57
tRF-31-7BWU2F5JYH0RE	GTGAATCTGACAACAGAGGCTTACGACCCCT	31	MT_HisGTG	i-tRF	exclusive	MT	10.75	5.17	4.27	8.34	5.25	5.2	12.48	10.9	9.23	1.56	3.41	4.33	7.96	13.5	19.26	4.61	1.66	3.56	19.01	9.35	14.87	1.08	2.26	0.18	0.38	3.82	3.26	3.74	1.13	1.45	0.48	1.32	1.34	7.11	7.25	7.89	0.1	0.41	1.39	7.09	12.07	15.62	13.07
tRF-19-M8ZLSSJ8	CGTGGTTGTAGTCCGTGCG	19	MT_GluTTC, GluTTC	i-tRF	exclusive	MT	10.71	5.66	6.37	18.15	8.56	7.92	6.07	6.44	3.65	3.75	6.21	8.03	11.16	15.59	19.16	11.5	7.12	6.85	8.03	4.64	7.71	3.2	3.75	3.37	2.6	3.29	3.5	2.47	2.5	2.73	2.26	1.27	2.83	9.47	8.04	9.59	1.47	1.82	2.78	4.64	9.95	9.43	11.11
tRF-32-9UHY0DFKN5OR3	TGTGAATCTGACAACAGAGGCTTACGACCCCT	32	MT_HisGTG	i-tRF	exclusive	MT	10.71	6.78	6.02	18.38	11.68	11.67	11.52	10.97	7.11	1.11	3.09	4.1	11.07	20.3	27.24	5.99	3.42	5.77	16.36	6.95	11.09	0.83	1.9	1.12	2.47	6.53	9.12	3.68	2.62	2.68	0.85	2.89	1.85	17.32	17.61	19.22	0.74	0.7	1.62	8.24	10.88	18.83	14.23
tRF-41-3W2VR008R959KUMKB	CCTGTCACGCGGGAGACCGGGGTTCGATTCCCCGACGGGGA	41	AspGTC	i-tRF	exclusive	Auto	10.67	14.24	5.04	10.42	10.8	6.4	19.33	35.85	31.46	3.1	3.41	7.97	10.61	19.13	11.22	1.86	1.88	1.24	14.5	4.79	13.31	5.2	10.29	7.15	0.55	1.27	2.26	5.24	2.5	7.64	5.76	6.66	17.16	10.12	14.99	18.91	8.88	9.2	12.34	6.21	17.74	23.81	46.56
tRF-37-PSQP4PW3FJIKE7O	GCCCGGCTAGCTCAGTCGGTAGAGCATGGGACTCTTA	37	LysCTT	5'-tRF	exclusive	Auto	10.67	15.73	10.91	6.88	3	3.52	5.11	6.09	4.35	1.96	1.56	2.6	3.83	5.17	5.49	2.88	2.06	2.18	9.09	2.8	9.06	6.12	11.9	10.64	2.98	0.85	1.44	2.13	2.14	3.85	2.26	8.87	1.81	0.22	1.97	1.83	10.85	5.63	11.97	1.33	4.35	7.04	2.33
tRF-28-Q99P9P9NH50E	GCTTCTGTAGTGTAGTGGTTATCACGTT	28	ValCAC	5'-tRF	exclusive	Auto	10.67	12.4	18.61	9.24	6.62	9.75	8.11	7.86	7.31	8.41	8.91	7.38	5.54	5.26	7.58	4.69	2.13	4.96	4.51	3.68	7.38	3.66	3.75	1.83	13.72	7.7	5.04	8	5.12	6.36	12.01	14.26	1.53	1.96	2.4	2.96	9.77	13.42	4.83	2	1.15	2.71	4.28
tRF-32-87R8WP9I1EWJM	TCCCTGGTGGTCTAGTGGCTAGGATTCGGCGC	32	GluTTC	5'-half	exclusive	Auto	10.67	6.34	7	5.66	4.26	5.64	12.95	6.3	5.5	6.65	9.27	4.03	6.35	10.24	10.69	4.66	5.58	10.67	3.37	2.72	2.84	4.08	3.09	3.19	12.91	13.75	9.89	8.06	5.35	4.35	6.89	2.5	2.32	3.8	3.02	2.88	2.65	3.63	4.78	5.63	2.29	5.73	4.12
tRF-44-0D58ZZJQJYSWRYVMH0	ACAACGATGGTTTTTCATATCATTGGTCGTGGTTGTAGTCCGTG	44	MT_GluTTC, GluTTC	i-tRF	exclusive	MT	10.63	1.26	4.27	1.89	8.9	5.16	0.89	1.45	1.85	0.33	0.82	2.11	5.79	5.03	1.13	0.31	1.48	0.16	1.17	0.24	5.09	1.17	0.89	0.71	0.6	3.45	6.57	7.14	4.88	2.51	1.21	5.34	0.93	21.43	15.69	20.53	9.08	6.04	7.75	2.77	1.8	3.84	6.14
tRF-29-JQJYSWRYVMH0	CATATCATTGGTCGTGGTTGTAGTCCGTG	29	MT_GluTTC, GluTTC	i-tRF	exclusive	MT	10.6	7.95	6.02	13.43	8.67	8.67	6.37	6.3	5.73	3.19	5.36	6.24	7.62	9.5	11.62	7.26	3.76	3.02	10.72	5.15	10.8	1.96	1.37	1.48	2.05	6.9	7.25	4.95	3.33	3.12	1.49	3.58	2.5	13.7	8.52	12.68	5.15	3.69	7.42	3.76	4.42	5.88	8.85
tRF-39-73FEWS3V2VR0PS2E	GTGGTAGAATTCTCGCCTGCCACGCGGGAGGCCCGGGTT	39	GlyGCC	i-tRF	exclusive	Auto	10.6	11.5	8.89	26.87	13.62	11.51	8.42	13.48	14.46	0.85	1.63	2.73	10.26	14.85	10.49	4.41	5.88	2.51	7.19	1.4	8.84	40.08	76.92	92.83	0.21	1.06	0.96	10.59	12.61	32.84	11.08	20.72	17.76	8.38	14.82	19.61	23.16	22.74	47.75	4.56	7.7	11.05	4.94
tRF-20-NK5Y93W0	CTGGGGATTGTGGGTTCGAG	20	ArgCCG	i-tRF	exclusive	Auto	10.56	10.29	6.93	18.66	8.67	6.4	8.28	9.17	9.15	1.5	2.63	1.59	6.26	11.27	12.21	7.32	6.38	5.28	5.34	1.88	5.86	58.93	66.57	73.8	0.09	0.32	0.34	12.2	11.48	19.85	9.79	8.13	39.92	10.3	7.52	8.85	10.45	5.74	17.49	6.75	6.81	10.52	2.55
tRF-44-2YU04DYJIO3ZU3U0FO	CACTGTAAAGCTAACTTAGCATTAACCTTTTAAGTTAAAGATTA	44	MT_LysTTT, LysTTT	5'-tRF	exclusive	MT	10.52	2.02	7.21	4.67	9.13	7.68	0.65	1.03	1.04	0.23	0.71	2.7	8.01	8.19	1.72	1.02	2.59	0.49	1.59	0	2.8	0.21	1.49	1.18	1.45	5.26	9.45	4.09	2.44	1.56	1.93	5.1	0.42	14.36	14.47	17.17	7.51	6.62	7.47	0.99	1.87	2.42	4.44
tRF-34-I8W47W1R7HFEE2	ATTGGTCGTGGTTGTAGTCCGTGCGAGAATACCA	34	MT_GluTTC, GluTTC	3'-tRF	exclusive	MT	10.45	10.78	9.24	15.18	13.39	11.27	9.85	12.03	10.84	14.67	8.38	11.61	15.42	23.09	18.47	15	10.72	16.12	11.32	8.15	11.67	18.52	9.93	8.21	39.34	29.73	34.36	16.28	8.92	11.82	38.25	22.73	33.25	51.28	31.99	35.91	17.32	17.23	29.23	18.59	45.23	33.32	59
tRF-42-I3Z9HMI8W47W1R7HH	ATGGTTTTTCATATCATTGGTCGTGGTTGTAGTCCGTGCGAG	42	MT_GluTTC, GluTTC	i-tRF	exclusive	MT	10.41	3.19	8.61	6.27	7.15	6.32	0.65	1.27	1.73	1.04	1.49	7.19	6.86	6.7	1.99	1.92	5.14	1.1	3.29	0.36	7.56	1.21	1.49	2.6	0.85	1.81	2.54	1.9	1.9	1.95	0.64	2.89	1.53	3.4	5.11	6.32	2.65	1.93	2.23	2.05	3.98	5.27	7.02
tRF-42-NMEH623K7SIR3DR2M	CTGTCACGCGGGAGACCGGGGTTCGATTCCCCGACGGGGAGC	42	AspGTC	3'-tRF	exclusive	Auto	10.37	9.93	6.44	13.53	15.17	8	18.65	32.17	28.84	4.99	2.66	7.81	25.47	36.82	26.87	4.15	5.24	4.02	16.39	5.63	13.02	6.12	5.77	6.62	1.58	1.75	4.51	4.32	3.33	6.75	4.72	6.71	14.75	12.26	16.91	22.75	13.2	11.9	16.33	6.05	14.72	25.22	38.85
tRF-40-UOL47Z8L8NRS9NS3	TACAACGATGGTTTTTCATATCATTGGTCGTGGTTGTAGT	40	MT_GluTTC, GluTTC	i-tRF	exclusive	MT	10.34	2.92	5.53	7.64	10.31	7.76	1.53	3.79	1.92	0.78	1.1	4.62	9.16	9.54	2.52	1.19	1.85	1.13	3.71	0.36	7.31	0.37	0.77	0.3	0.51	1.86	1.78	0.81	1.13	0.67	0.36	2.01	0.7	6.98	5.81	10.2	1.57	1.7	1.62	2.93	3.09	3.8	4.69
tRF-19-40KK5YJY	CTAAGCCAGGGATTGTGGG	19	ArgCCT	i-tRF	exclusive	Auto	10.3	13.21	10.15	33.7	11.83	8.16	9.41	11.61	8.73	1.08	2.27	1.59	3.83	5.26	5.16	4.27	2.68	1.13	8.59	3	11.64	24.56	26.53	30.37	0.89	0.48	0.38	3.45	3.99	9.09	4.68	5.1	14.24	8.16	11.32	11.72	4.32	2.11	5.01	3.12	5.45	10.81	3.24
tRF-35-JYSWRYVMMV5BU6	CATTGGTCGTGGTTGTAGTCCGTGCGAGAATACCA	35	MT_GluTTC, GluTTC	3'-tRF	exclusive	MT	10.26	11.95	11.89	18.66	13.46	12.99	12.2	15.96	11.81	7.99	6.92	7.09	27.13	27.79	20.22	18.82	13.25	12.26	10.3	9.31	12.8	25.72	15.29	15.78	60.22	52.93	83.46	28.94	12.61	12.6	75.45	67.56	57.5	126.33	57.47	77.31	41.72	43.55	59.07	20.69	66.57	57.54	112.21
tRF-31-3JVIJMRPFQRDE	CCGGCTAGCTCAGTCGGTAGAGCATGGGACT	31	LysCTT	i-tRF	exclusive	Auto	10.23	7.41	10.64	7.54	5.1	4.64	3.55	3.72	2.11	10.46	6.92	6.47	3.75	4.75	3.77	7.91	7.58	10.94	4.01	3.2	4.4	3.2	1.84	2.54	21.1	15.5	9.31	2.7	1.67	2.62	7.5	2.16	2.97	1.7	1.84	1.57	1.62	2.23	1.95	13.2	3.49	7.01	3.94
tRF-38-7Z2R1HPSR9O93300	GTTTTCACCCAGGCGGCCCGGGTTCGACTCCCGGTGTG	38	GluTTC	i-tRF	exclusive	Auto	10.19	9.75	8.12	5.42	4.94	2.76	8.56	11.32	10.88	0.85	1.35	1.85	8.35	10.94	11.35	0.99	0.71	0.75	8.37	2.52	6.76	14.19	20.17	21.57	1.02	2.23	2.26	7.54	6.48	20.29	6.05	10.83	13.22	10.95	21.11	23.18	34.5	42.96	50.35	3.17	8.89	9.04	10.01
tRF-34-IWOMXF026ZED13	ATTGTGAATCTGACAACAGAGGCTTACGACCCCT	34	MT_HisGTG	i-tRF	exclusive	MT	10.15	6.16	7	11.41	10.53	8.16	5.52	6.37	3.96	3.52	3.94	6.34	13.54	13.78	17.34	11.27	7.15	5.96	8.97	5.27	7.64	0.96	1.49	3.31	2.9	5.26	5.9	2.19	2.32	3.51	1.25	2.3	1.58	12.26	15.6	15.25	0.88	1.29	1.44	5.92	10.16	15.16	12.15
tRF-17-RXSINHQ	GGTTAGTACTCTGCGTT	17	HisGTG	i-tRF	exclusive	Auto	10.11	7.55	13.78	9.8	8.75	8.59	10.64	6.76	8.84	12.22	26.38	21.69	5.66	8.1	7.08	8.05	16.91	21.37	3.22	3.32	3.82	0.79	1.07	0.3	3.32	3.5	1.15	2.88	1.96	2.9	2.14	1.18	0.6	0.74	1.05	0.57	1.08	1.23	0.65	5.25	2.32	4.57	3.27
tRF-36-PW5SVP9N15WV7W0	GCCGTGATCGTATAGTGGTTAGTACTCTGCGTTGTG	36	HisGTG	5'-tRF	exclusive	Auto	10.08	10.15	6.02	16.45	6.35	5.6	13.33	15.46	13.54	3.36	1.35	2.5	6.69	14.38	14.69	3.45	3.97	3.58	12.27	4.68	13.78	7.91	9.46	6.68	5.88	3.72	3.12	6.91	3.09	5.74	11.12	15.78	13.31	18.2	16.04	24.06	15.07	16.12	31.04	2.32	3.65	5.68	2.36
tRF-20-W47W1R7H	TCGTGGTTGTAGTCCGTGCG	20	MT_GluTTC, GluTTC	i-tRF	exclusive	MT	10.08	6.43	7.63	15.22	10.42	10.19	5.56	8.32	4.15	4.89	8.27	9.79	13.33	17.5	20.15	15.43	10.63	7.79	9.47	3.36	6.95	5.12	6.25	3.84	3.37	4.25	6.72	4.09	3.57	5.97	3.14	2.69	5.19	12.92	13.59	15.08	2.8	2.23	4.18	3.87	8.85	9.53	11.9
tRF-37-Z9HMI8W47W1R7HH	TTTTCATATCATTGGTCGTGGTTGTAGTCCGTGCGAG	37	MT_GluTTC, GluTTC	i-tRF	exclusive	MT	10.08	6.43	6.51	10.37	7.42	6.24	4.53	4.99	2.61	2.64	3.34	6.05	9.33	11.13	12.71	10.09	8.44	3.72	7.8	4.52	7.16	0.54	0.54	1.18	1.32	2.44	3.55	1.61	1.84	1.45	0.73	1.32	0.28	4.8	4.33	6.41	2.5	1.58	2.27	3.65	2.93	5.88	5.35
tRF-24-HQ9M739PJK	ATCATTGGTCGTGGTTGTAGTCCG	24	MT_GluTTC, GluTTC	i-tRF	exclusive	MT	10	9.35	6.37	8.72	6.35	5.6	5.49	4.39	2.58	1.76	5.54	6.24	7.75	7.63	12.34	9.52	4.65	3.61	7.19	4.64	6.55	3.04	1.31	1.6	2.86	3.13	4.85	4.14	2.02	2.17	1.93	2.6	2.18	10.04	7.04	7.54	2.9	1.52	3.29	2.43	3.04	4.64	5.23
tRF-30-PSQP4PW3FJI0	GCCCGGCTAGCTCAGTCGGTAGAGCATGAG	30	LysCTT	5'-tRF	exclusive	Auto	10	10.87	12.8	6.22	4.83	7.32	4.5	3.68	3.46	11.08	16.58	10.44	4.39	7.73	8.84	7.09	8.66	12.99	5.98	4.04	8.07	2.16	0.89	1	7.5	3.13	2.45	2.65	2.38	2.23	3.67	1.62	1.58	0.83	1.92	1.13	1.42	2.58	1.02	4.61	2.27	7.49	4.06
tRF-41-7Z2R1HPSR9O9337KB	GTTTTCACCCAGGCGGCCCGGGTTCGACTCCCGGTGTGGGA	41	GluTTC	i-tRF	exclusive	Auto	10	8.22	5.74	5.51	7.19	4.08	5.97	11.89	11.65	0.52	0.39	2.63	10.39	13.27	7.78	0.51	0.8	0.62	6.89	1.04	7.31	8.03	16.6	15.36	1.19	1.33	3.5	5.29	5.77	14.89	4.27	7.4	9.32	13.44	19.27	23.88	25.47	25.73	33.09	3.25	9.03	10.95	15.43
tRF-35-PSQP4PW3FJI0E7	GCCCGGCTAGCTCAGTCGGTAGAGCATGAGACTCT	35	LysCTT	5'-half	exclusive	Auto	9.93	12.36	8.89	5.56	4.18	4.24	2.69	3.22	2.15	26.66	13.81	13.27	4.26	6.66	4	9.52	13.61	19.73	3.03	3.24	3.31	5.08	5.23	3.55	13.68	7.27	5.66	2.82	3.27	2.9	3.14	1.81	3.11	2.23	1.4	2.31	1.82	2.46	1.62	5.57	4.56	5.29	7.21
tRF-20-I8W47W1R	ATTGGTCGTGGTTGTAGTCC	20	MT_GluTTC, GluTTC	i-tRF	exclusive	MT	9.82	8.09	6.65	12.58	9.24	6.36	8.39	6.3	5.08	6.58	7.24	10.12	6.77	12.48	11.09	7.43	5.73	7.55	9.62	5.35	7.89	3.37	1.37	2.3	13.51	12.37	13.25	6.33	2.32	2.56	3.39	2.11	4.13	15.88	9.31	10.94	2.55	2.4	2.55	4.45	5.22	9.21	10.36
tRF-32-9M739P8WQ0D52	TGGTCGTGGTTGTAGTCCGTGCGAGAATACCA	32	MT_GluTTC, GluTTC	3'-tRF	exclusive	MT	9.82	10.92	8.96	11.22	12.51	9.39	11.39	16.56	11.46	9.88	5.75	7.51	14.18	19.92	16.45	10.6	9.52	14.58	8.03	8.79	9.53	31.13	12.97	17.08	27.28	19.01	30.91	18.82	6.48	8.92	44.7	29.25	59.95	67.03	38.11	51.47	19.63	18.52	27.61	18.24	58.5	34.91	64.73
tRF-22-7O58J0K8O	GTTAAGATGGCAGAGCCCGGTA	22	MT_LeuTAA	5'-tRF	exclusive	MT	9.78	5.17	3.71	15.55	9.93	7.12	5.18	7.01	3.5	1.11	0.96	2.05	6.86	11.92	13.44	1.44	1.05	1.35	4.81	2.76	5.82	1.58	2.62	4.14	6.56	14.6	20.73	10.24	5.83	5.41	11.61	14.89	9.51	39.75	37.41	41.66	3.04	3.93	7.05	1.31	2.22	1.98	6.71
tRF-39-18VBY9PYKHM26RIZ	AGTGGTAGAATTCTCGCCTGCCACGCGGGAGGCCCGGGT	39	GlyGCC	i-tRF	exclusive	Auto	9.74	7.86	6.37	8.01	4.72	3.48	6.44	5.77	6.08	0.81	0.96	1.17	6.94	10.24	8.01	2.77	2.93	1.59	6.29	1.4	4.29	14.11	34.5	38.76	0.04	0.21	0.67	4.32	4.7	10.87	2.38	6.71	7.47	3.36	5.99	6.14	10.75	11.55	20.88	2.77	5.57	8.1	4.12
tRF-33-79MP9P9MH57SD3	GTTTCCGTAGTGTAGTGGTCATCACGTTCGCCT	33	ValAAC	5'-half	exclusive	Auto	9.63	12.04	8.68	10.37	10.88	11.19	6.41	7.93	6.73	30.87	25.35	24.49	8.65	12.8	6.35	11.27	17.59	21.78	5.49	4.52	7.16	13.15	9.4	6.91	25.1	19.06	18.14	14.21	13.74	16.89	6.61	4.65	2.55	9.82	15.51	10.33	6.58	11.14	4.18	6.8	6.76	8.34	7.15
tRF-19-9M739PJK	TGGTCGTGGTTGTAGTCCG	19	MT_GluTTC, GluTTC	i-tRF	exclusive	MT	9.63	6.74	6.51	12.49	5.51	6.24	5.22	5.59	4.35	3.65	6.14	6.11	6.64	9.82	12.21	7.71	5.21	4.47	9.2	5.59	7.38	2.46	0.95	0.83	2.17	2.5	5.85	2.42	1.61	1.84	1.13	0.98	2.13	11.35	7.56	8.76	1.37	1.82	2	3.73	4.63	8.44	7.34
tRF-17-Q86N7KQ	GCTGGGGATTGTGGGTT	17	ArgCCG	i-tRF	exclusive	Auto	9.59	11.19	6.79	14.56	5.21	4.2	7.36	6.33	8.54	0.52	0.85	1.11	3.02	5.87	4.86	4.58	3.14	2.34	5.26	1.72	7.75	22.85	32.54	26.06	0.17	0	0.58	5.64	2.32	10.37	3.87	2.55	13.49	5.02	4.55	6.58	4.17	2.23	8.07	3.07	3.56	9.79	1.45
tRF-18-Q86N7K05	GCTGGGGATTGTGGGTTC	18	ArgCCG	i-tRF	exclusive	Auto	9.56	12.81	8.75	18.48	7.38	6.28	9.68	10.55	10.04	0.95	1.24	1.69	4.39	8.19	9.76	5.09	4.13	3.69	6.4	2.28	9.42	31.09	43.48	46.03	0.17	0.42	0.34	11.16	5.89	18.4	7.13	5.68	22.95	10.39	7.78	11.98	8.54	6.21	12.53	4.85	4.19	10.44	2.55
tRF-18-88I26WDY	TCCGGATGGAGGCGTGGG	18	LeuCAA	i-tRF	exclusive	Auto	9.52	8.27	6.09	34.12	8.86	8.59	18.82	20.14	20.15	1.08	1.21	1.14	5.62	14.01	17.64	2.63	1.6	2.18	13.71	6.47	16.95	58.77	62.82	70.02	0.34	0.32	0.58	7.71	4.22	15	8.58	5.29	47.53	12.04	5.11	9.63	3.53	4.45	13.18	4.21	5.22	16.44	3.75
tRF-42-0D58ZZJQJYSWRYVMK	ACAACGATGGTTTTTCATATCATTGGTCGTGGTTGTAGTCCG	42	MT_GluTTC, GluTTC	i-tRF	exclusive	MT	9.41	2.56	3.36	2.17	5.32	3.36	0.51	1.27	1.73	0.49	0.82	1.89	6.39	5.87	2.71	1.13	1.91	0.35	2.46	0.32	5.24	0.79	0.54	1.18	0.72	1.91	3.31	2.59	1.67	0.78	0.73	1.62	0.56	9.08	4.98	7.89	2.6	1.29	2.55	1.39	1.54	3.55	4.82
tRF-43-FN7BWU2F5JYH0RYN01	AGATTGTGAATCTGACAACAGAGGCTTACGACCCCTTATTTAC	43	MT_HisGTG	i-tRF	exclusive	MT	9.41	7.19	6.86	1.98	4.49	2.84	1.81	2.34	2.65	0.26	0.11	2.18	6.35	7.68	1.46	0.14	0.74	0.11	1.67	0.36	4.55	0.71	0.77	1.36	1.62	4.25	5.95	2.82	0.89	2.34	1.89	2.89	0.88	3.53	5.29	15.99	12.07	5.63	5.06	2.75	1.87	3.14	2.68
tRF-37-18VBY9P9KHM2OR4	AGTGGTAGAATTCTCGCCTCCCACGCGGGAGACCCGG	37	GlyCCC	i-tRF	exclusive	Auto	9.41	8.4	5.88	14.52	6.31	4.96	11.22	13.87	10.57	0.39	0.82	0.65	3.58	6.42	5.92	3.08	2.56	1.13	2.5	1.24	1.89	15.27	25.52	22.51	0.17	0.16	0.43	5.24	5.18	14.11	4.15	7.25	8.76	7.55	5.86	8.8	7.95	6.21	16.1	4.05	4.82	8.99	3.49
tRF-30-N3R718YKISQI	CTGGTGGTCTAGTGGTTAGGATTCGGCGCT	30	GluCTC	i-tRF	exclusive	Auto	9.41	5.17	8.75	4.29	3.96	4.04	2.11	1.56	1.08	7.89	5.5	5.85	2.26	3.82	2.65	5.88	6.78	10.21	1.55	1.12	0.95	7.12	2.86	3.25	20.16	14.76	9.55	2.42	3.57	4.29	5.48	1.27	6.17	2.05	1.44	0.87	1.18	1	1.11	8	0.94	2.8	2.61
tRF-16-WK6WRND	TCGGGGGCGTGGGTTC	16	LeuTAG, LeuAAG	i-tRF	exclusive	Auto	9.41	6.16	4.06	32.95	17.27	11.35	27.78	25.3	26.96	1.3	2.73	1.79	11.71	25.84	34.45	6.89	4.31	5.42	12.19	6.35	12.07	39.7	43.43	45.97	0.47	1.43	0.86	13.41	4.52	15.72	10.56	5.83	43.49	12.7	3.32	5.97	10.65	8.56	21.58	7.97	4.68	18.11	5.23
tRF-20-18YKISQI	AGTGGTTAGGATTCGGCGCT	20	GluCTC	i-tRF	exclusive	Auto	9.37	4.54	7.56	13.67	7	7.96	13.64	11.04	8.81	5.35	9.59	3.87	8.39	13.92	15.72	6.78	4.13	5.31	9.12	5.19	6.18	10.4	6.84	5.44	14.23	26.01	22.89	32.28	10.05	12.04	13.34	13.08	22.58	41.5	26.31	29.81	3.19	5.63	4.04	5.65	4.4	11.75	4.22
tRF-39-IWOMXF026ZEDKZFQ	ATTGTGAATCTGACAACAGAGGCTTACGACCCCTTATTT	39	MT_HisGTG	i-tRF	exclusive	MT	9.37	5.71	5.67	7.07	6.73	5.52	5.45	7.36	8.58	0.39	0.85	2.05	10.18	11.36	7.28	1.05	1.05	0.84	6.51	1.68	7.64	0	0.18	0	0.3	1.11	0.48	0	0.18	0.22	0	0.15	0	0.09	1.66	0.65	0.25	0.06	0.23	3.71	5.22	7.33	6.83
tRF-39-PNR8YP9LON4V4REM	GCATTGGTGGTTCAGTGGTAGAATTCTCGCCTCCCACGC	39	GlyCCC	5'-tRF	exclusive	Auto	9.37	15.23	6.86	8.86	6.35	3.68	5.18	7.25	6.38	0.78	1.07	1.95	2.64	2.61	1.65	1.67	2.46	1.21	2.76	0.44	3.82	16.4	28.67	28.42	0	0.37	0.19	7.14	7.97	14.11	4.15	12.4	8.81	7.11	10.31	11.24	26.85	13.42	22.41	2.21	3.32	6.41	4.22
tRF-17-WS72092	TCTCGGTGGAACCTCCA	17	GlnCTG	3'-tRF	exclusive	Auto	9.33	14.83	16.3	13.95	8.02	18.19	5.32	5.17	5.23	76.92	48.68	40.2	9.24	9.17	11.62	18.65	19.96	20.21	5.41	7.95	8.66	7.16	4.46	4.2	56.68	19.91	12	14.73	8.21	7.47	32.89	11.32	20.59	7.37	7.17	3.88	9.57	8.44	3.43	33.23	16.19	41.44	10.2
tRF-34-JYSWRYVMMV5B2V	CATTGGTCGTGGTTGTAGTCCGTGCGAGAATACC	34	MT_GluTTC, GluTTC	3'-tRF	exclusive	MT	9.3	14.33	8.26	17.39	12.97	11.35	7.91	8.71	5.69	5.22	6	7.35	13.12	12.85	13.67	15.57	10.5	8.33	8.52	6.63	7.86	9.66	6.78	6.85	20.33	19.27	19.24	7.94	5.12	5.13	19.75	22.73	13.59	32.16	22.86	24.67	10.01	11.43	12.06	4.08	9.06	13.01	12.31
tRF-21-8XF6RE980	TCCTAAGCCAGGGATTGTGGG	21	ArgCCT	i-tRF	exclusive	Auto	9.3	9.89	7.77	27.57	10.15	7.56	10.5	9.45	9	0.46	0.92	0.55	3.02	6.84	8.04	2.12	1.97	0.78	7.61	2.12	9.06	13.57	21.65	26	0	0.05	0.24	2.36	2.5	3.85	1.17	3.28	5.33	2.57	5.2	4.71	2.6	1.99	4.45	2.08	4.35	9.99	1.83
tRF-46-N3Z6KPQJ3KYU4RRWRBD	CTGGTTTTCACCCAGGCGGCCCGGGTTCGACTCCCGGTGTGGGAAC	46	GluTTC	3'-tRF	exclusive	Auto	9.22	2.38	3.22	0.9	2.32	1.04	0.41	1.95	2.61	0	0.25	0.26	4.22	4.19	0.99	0.08	0.18	0.11	1.1	0.04	1.82	1.17	2.38	1.71	0.09	0.64	0.67	2.13	2.14	2.62	0.48	2.5	2.32	11.08	9.61	17.91	5.69	6.62	10.44	2.8	2.67	7.28	7.68
tRF-25-7O58J0K8UM	GTTAAGATGGCAGAGCCCGGTAATC	25	MT_LeuTAA	5'-tRF	exclusive	MT	9.15	5.44	3.78	10.93	7.38	7.08	5.83	6.05	3.65	1.53	1.85	1.85	8.09	13.69	17.04	2.91	2.13	2.78	6.36	3.04	4.76	2.33	2.86	1.95	2.77	7.64	11.76	5.58	5.47	4.79	5.68	8.53	3.57	22.87	27.18	33.12	3.98	3.22	3.99	1.97	3.93	4.26	4.57
tRF-32-86V8WPMN1E8YN	TCCCATATGGTCTAGCGGTTAGGATTCCTGGT	32	GluTTC	5'-half	exclusive	Auto	9.15	10.15	12.94	4.1	4.07	3.6	2.93	2.62	1.69	14.05	11.29	12.13	3.62	3.07	2.75	4.41	7.76	5.96	2.73	1.48	2.84	4.2	2.97	1.77	50.29	15.82	8.35	10.47	7.02	7.19	13.02	6.52	2.41	3.01	7.17	5.36	8.93	14.12	4.92	1.23	1.17	1.6	2.52
tRF-34-R9JP9P9NH5SYHQ	GGTTCCATAGTGTAGTGGTTATCACGTCTGCTTT	34	ValTACX, ValTAC	5'-half	exclusive	Sex	9.11	7.64	14.62	7.16	4.6	4.68	6.68	4.88	2.85	10.82	12.21	10.21	4.73	5.49	4.17	6.56	8.78	8.79	6.29	3.12	5.64	2.08	1.55	0.89	12.23	10.78	9.6	4.95	4.7	4.18	4.03	5.14	0.6	2.49	7.95	6.58	4.12	7.09	1.9	3.63	1.38	2.95	3.12
tRF-39-FN7BWU2F5JYH0RKI	AGATTGTGAATCTGACAACAGAGGCTTACGACCCCTTAT	39	MT_HisGTG	i-tRF	exclusive	MT	9.07	10.47	7.07	4.19	6.31	3.12	5.18	6.72	5.35	1.4	1.31	3.94	6.47	8.7	7.08	2.09	3.11	1.1	3.94	2.32	4.66	0.33	0.95	1	1.45	3.4	4.03	1.32	1.13	1.73	0.28	1.91	0.14	2.4	3.98	4.79	3.93	2.11	2.37	5.63	4.33	4.88	4.34
tRF-36-Z6V6Z3M8ZLSSXU0	TTTCATATCATTGGTCGTGGTTGTAGTCCGTGCGAG	36	MT_GluTTC, GluTTC	i-tRF	exclusive	MT	9.07	6.83	5.88	11.36	6.96	5.84	4.19	5.31	3.31	1.73	3.3	5.69	9.29	9.96	12.51	12.97	8.16	5.58	9.77	3.4	7.35	1.08	1.43	1.24	1.58	2.76	4.13	1.5	1.96	2.06	1.41	2.5	0.23	5.41	5.81	8.15	5.3	2.7	3.71	2.53	3.77	5.68	5.04
tRF-35-8NRS9NS334L2H1	TCATTGGTCGTGGTTGTAGTCCGTGCGAGAATACC	35	MT_GluTTC, GluTTC	3'-tRF	exclusive	MT	9.04	6.78	3.85	15.6	11.64	8.39	11.73	11.25	9.11	2.44	4.72	8.36	5.07	10.52	12.14	5.85	4.28	6.68	12.15	8.83	10.47	2.37	2.14	0.83	5.46	7.27	10.94	6.44	3.09	3.9	3.75	6.81	9.37	15.27	11.89	16.21	5.45	5.57	9.09	6.03	9.06	14.41	11.27
tRF-19-Z3M8ZL2J	TTGGTCGTGGTTGTAGTCC	19	MT_GluTTC, GluTTC	i-tRF	exclusive	MT	8.96	7.05	5.74	11.64	8.52	6.28	6.27	5.52	3.65	5.8	7.53	7.71	5.11	7.35	8.27	6.75	4.93	6.01	8.82	5.15	8.87	3.41	2.02	2.25	11.59	14.49	18.28	7.25	3.27	4.63	3.63	3.04	6.63	27.23	13.68	18.91	2.94	2.81	4.5	3.36	3.77	7.06	7.62
tRF-32-73FEWS3V2VR0M	GTGGTAGAATTCTCGCCTGCCACGCGGGAGGC	32	GlyGCC	i-tRF	exclusive	Auto	8.81	14.42	10.29	20.03	7.91	5.56	8.35	9.06	7.38	0.68	1.07	1.82	4.77	8.29	9.76	4.75	3.63	2.67	7.5	3.12	7.53	10.61	21.59	23.52	0.34	0.53	0.82	5.24	5	10.2	4.96	16.07	4.87	4.06	5.68	8.24	12.12	7.21	16.98	1.65	3.95	6.94	2.36
tRF-35-Z9HMI8W47W1R7H	TTTTCATATCATTGGTCGTGGTTGTAGTCCGTGCG	35	MT_GluTTC, GluTTC	i-tRF	exclusive	MT	8.74	4.27	3.22	10.04	6.43	5.36	5.73	3.89	5.08	1.69	2.49	4.52	10.22	11.27	16.38	6.81	4.87	4.34	8.41	4.24	6.29	0.54	0.3	0.35	1.02	2.02	2.06	0.86	0.83	0.45	0.52	1.37	0.32	5.76	4.89	5.62	1.62	1.11	1.67	2.96	1.87	4.57	3.75
tRF-19-32Q86N24	CCGGAGCTGGGGATTGTGG	19	ArgCCG	i-tRF	exclusive	Auto	8.7	6.61	2.73	12.25	4.64	3	2.45	2.02	1.69	0.07	0.21	0.07	2.64	5.07	6.92	0.37	0.18	0.38	0.72	0.2	0.69	12.86	6.54	6.85	0	0.11	0.14	1.44	0.83	1	0.52	0.2	3.11	3.01	3.32	2.53	0.1	0.12	0.46	0.43	0.84	2.56	0.16
tRF-17-1SS2P44	AGTCGGTAGAGCATGGG	17	LysCTT	i-tRF	exclusive	Auto	8.66	9.8	9.59	7.21	3.84	4.72	2.73	3.15	1.58	3.85	7.38	7.32	3.49	4.52	4.9	4.55	4.84	2.53	8.75	3.44	7.6	3.5	2.91	2.95	2.9	2.18	1.58	2.99	1.55	1.67	4.11	3.92	2.97	1.44	2.27	1.39	0.69	1.7	0.56	2.32	2.39	6.7	2.2
tRF-17-Q1Q89PP	GCGCCGCTGGTGTAGTG	17	GlyCCC	5'-tRF	exclusive	Auto	8.66	6.78	18.54	7.49	3.27	7.36	2.8	3.29	2	16.07	17.68	8.98	1.62	3.07	2.18	8.08	2.5	5.52	4.32	1.88	4.29	5.74	5.71	5.08	8.05	2.81	1.2	5.06	3.03	4.68	11.65	6.61	7.19	1.88	3.67	2.44	4.07	5.57	2.69	3.41	9.57	9.24	5.86
tRF-30-9LON4VN1EH6K	TGGTAGAATTCTCGCCTGCCACGCGGGAGG	30	GlyGCC	i-tRF	exclusive	Auto	8.66	8.18	4.62	11.78	5.13	3.52	4.94	4.28	3.69	1.27	1.03	1.79	2.94	5.03	5.1	3.76	2.71	2.13	3.67	1.04	3.86	4.2	7.5	7.27	0.6	0.21	0.72	1.27	1.61	3.57	0.89	3.04	1.3	1.96	1.88	2	3.19	3.22	4.13	1.25	1.73	3.24	1.76
tRF-23-ZLBS5EOBD3	TTGTAAACCGGAGATGAAAACCT	23	MT_ThrTGT	i-tRF	exclusive	MT	8.66	7.37	5.6	12.35	8.44	6.04	5.42	5.63	3.88	2.15	5.29	6.8	7.45	8.57	11.85	13.48	8.62	6.58	6.21	4.68	7.31	1.25	2.44	1.54	0.85	0.85	2.64	0	0	0	0.28	1.03	1.3	4.36	3.19	5.62	2.16	1.64	2.04	5.17	8.14	9.96	9.35
tRF-22-1KVUY9RZ4	AGGGGTATGATTCTCGGTTTGG	22	ProTGG	i-tRF	exclusive	Auto	8.63	11.37	6.51	22.11	8.06	6.12	14.18	15.64	13.92	1.08	1.46	1.69	4.69	8.52	11.22	4.86	3.36	2.05	13.14	5.07	15.67	20.39	31.11	38.23	0.17	0.16	0.34	5.75	3.93	7.92	6.41	6.27	11.31	3.97	3.89	6.8	4.22	3.34	11.42	3.31	4.89	10.78	2.24
tRF-20-1SS2P46I	AGTCGGTAGAGCATGGGACT	20	LysCTT	i-tRF	exclusive	Auto	8.63	7.14	13.36	9.33	3.88	2.6	2.66	2.26	1.85	6.88	11.79	11.45	7.92	4.93	5.69	10.06	9.73	5.34	4.51	1.68	4	7.28	7.55	5.85	2.77	1.7	2.35	3.86	5.53	4.18	2.46	3.63	1.72	1	1.14	0.96	1.72	2.75	1.35	2.08	2.36	3.97	1.95
tRF-20-32Q86N7K	CCGGAGCTGGGGATTGTGGG	20	ArgCCG	i-tRF	exclusive	Auto	8.63	7.46	2.31	12.63	4.79	2.88	3.14	4.1	3.31	0.33	0.04	0.07	2.51	7.4	6.88	0.23	0.25	0.51	1.29	0.28	0.95	10.24	6.84	6.44	0.04	0	0.1	1.15	0.83	0.45	0.56	0.49	3.34	3.45	3.67	3.36	0.39	0.12	0.28	0.99	1.22	3	0.66
tRF-25-OB1690PQR3	GAAAAAGTCATGGAGGCCATGGGGT	25	SerTGA, MT_SerTGA	5'-tRF	exclusive	MT	8.63	8.45	6.51	16.83	9.32	9.91	9.31	9.13	5.81	8.34	12.43	17.66	6.94	10.75	16.25	9.75	4.9	8.89	14.24	5.59	12.98	3.41	6.66	2.9	2.86	2.07	3.98	3.8	2.68	6.08	4.72	6.42	4.73	17.28	46.5	44.93	3.34	3.75	4.5	4.08	15.16	14.31	16.25
tRF-22-I8W47W1RN	ATTGGTCGTGGTTGTAGTCCGT	22	MT_GluTTC, GluTTC	i-tRF	exclusive	MT	8.55	6.92	5.46	13.62	8.71	7.48	7.77	8.25	6	4.63	8.17	11.09	7.84	10.33	14.1	9.32	5.58	7.47	9.84	5.23	9.2	2.33	1.9	2.54	3.49	3.24	4.56	2.7	2.08	2.56	1.37	1.76	4.5	13.62	12.24	15.56	1.86	2.64	4.04	5.63	9.41	14.46	15.49
tRF-24-8NRS9NS31N	TCATTGGTCGTGGTTGTAGTCCGT	24	MT_GluTTC, GluTTC	i-tRF	exclusive	MT	8.55	6.61	4.76	11.69	9.28	6.2	8.45	9.87	6.19	3.62	7.28	9.01	5.54	7.68	11.55	6.75	3.7	4.82	10.15	7.07	10.62	1.42	0.71	0.24	1.45	2.81	5.81	3.86	2.2	3.23	0.6	1.62	2.04	8.12	8.09	10.46	2.5	1.82	4.27	3.89	4.24	5.95	9.67
tRF-30-Q99P9P9NH57S	GCTTCTGTAGTGTAGTGGTTATCACGTTCG	30	ValCAC	5'-tRF	exclusive	Auto	8.52	6.96	4.83	15.22	17.08	11.75	18.54	27.81	24.26	1.83	2.7	4.36	7.2	17.36	18.27	5.34	3.85	1.05	14.65	12.07	15.93	5.91	5.12	4.49	4.69	11.63	14.21	12.66	13.5	14.55	13.46	18.91	9.27	6.63	11.19	14.03	20.86	17.64	17.4	1.09	5.05	5.58	10.99
tRF-42-87R8WP9N1EWJQ72SJ	TCCCTGGTGGTCTAGTGGTTAGGATTCGGCGCTCTCACCGCC	42	GluCTC	5'-tRF	exclusive	Auto	8.52	5.98	4.41	9.43	6.58	5.72	3.68	5.48	5.73	1.34	1.1	2.24	6.69	11.5	6.72	1.27	1.72	1.94	7.42	2	7.42	5.45	5.06	5.2	2.64	1.81	1.78	3.51	2.02	5.58	2.86	3.09	2.46	1.53	1.35	0.87	4.12	3.75	9.98	3.79	3.3	10.44	2.64
tRF-34-RP9830MMUKLYIE	GGTAGTGTGGCCGAGCGGTCTAAGGCGCTGGATT	34	LeuTAG	5'-half	exclusive	Auto	8.44	7.01	9.87	1.18	0.57	1.88	0.85	0.39	1.04	16.59	30	13.79	1.06	2.42	3.01	1.1	1.79	2.1	0.49	0.36	0.76	3.08	2.62	2.01	4.09	4.09	2.06	5.35	4.58	5.41	2.02	1.18	2.18	1.7	2.49	1.39	1.57	3.4	1.9	0.64	0.19	1.04	0.41
tRF-19-IRMJ6VE2	ATTCCCGGGCGGCGCACCA	19	GlyCCC	3'-tRF	exclusive	Auto	8.4	15.95	5.11	10.79	9.36	7.28	18.17	32.91	26.92	1.47	1.85	3.15	6.86	15.41	15.09	1.05	0.99	1.54	15.83	7.31	15.53	0.25	0.83	0.77	2.09	1.96	2.16	2.01	0.65	1.73	2.06	3.77	4.87	4.19	4.94	8.63	8.15	3.81	4.36	1.12	4.7	10.71	23.74
tRF-17-JMRPFQ4	CAGTCGGTAGAGCATGG	17	LysCTT	i-tRF	exclusive	Auto	8.4	8.85	10.77	12.82	5.78	5.64	3.48	3.08	2.65	8.18	12.25	4.75	2.85	5.03	6.55	8.17	4.4	4.42	3.82	2.52	3.78	3.2	3.27	4.14	8.91	3.88	3.94	2.7	1.43	2.73	3.26	3.97	1.9	0.87	2.1	1.22	3.04	3.52	1.86	3.89	5.22	6.77	2.42
tRF-21-V47PU9XWE	TAGTGGTTAGTACTCTGCGTT	21	HisGTG	i-tRF	exclusive	Auto	8.37	13.66	17.98	10.79	10.04	10.27	10.84	7.01	10.11	15.09	30.5	27.91	5.15	10.33	7.02	9.27	16.48	17.28	6.29	3.28	4.22	2.33	1.73	1.42	10.19	7.33	3.74	7.6	5.95	4.79	6.49	4.07	1.16	1.83	3.28	1.7	3.24	4.75	1.86	6.11	2.83	7.3	2.61
tRF-45-I89NJ4S2I7L7P5QK11	ATTGGTGGTTCAGTGGTAGAATTCTCGCCTGCCACGCGGGAGGCC	45	GlyGCC	i-tRF	exclusive	Auto	8.33	2.52	5.39	2.64	5.25	4.68	1.23	2.65	3.19	0.07	0.39	1.4	6.47	9.54	1.95	0.51	1.54	0.4	2.04	0.08	4.58	8.95	10.95	15.72	0.26	1.65	2.06	9.21	4.82	11.65	3.87	5.68	3.29	11.91	10.58	11.85	23.21	19.63	42.74	1.63	2.29	4.38	3.24
tRF-38-ZLBS5EOB3ZY61DV	TTGTAAACCGGAGATGAAAACCTTTTTCCAAGGACACC	38	MT_ThrTGT	3'-half	exclusive	MT	8.33	6.25	9.8	11.69	6.88	7.72	2.83	3.47	2.92	2.22	3.12	10.38	10.78	9.31	8.17	10.45	9.15	2.91	6.4	1.56	5.67	3.58	4.82	3.96	1.7	5.47	6.91	0	0	0	0.69	4.9	3.29	10.95	16.96	18.91	6.09	3.81	5.52	3.2	6.25	7.91	8.37
tRF-33-HMI8W47W1R7HX	ATATCATTGGTCGTGGTTGTAGTCCGTGCGAGA	33	MT_GluTTC, GluTTC	i-tRF	exclusive	MT	8.25	6.69	4.48	11.78	8.21	6.12	5.93	6.72	5.38	3.03	4.4	8.13	4.09	6.1	7.45	6.75	5.73	5.15	10.03	6.75	8.58	0.87	1.78	0.95	3.37	6.16	8.3	4.49	2.56	3.18	1.85	2.79	3.34	14.05	8.52	12.2	4.42	4.28	5.43	4.93	5.64	10.88	5.92
tRF-38-L47Z8L8NRS9NS3DK	CGATGGTTTTTCATATCATTGGTCGTGGTTGTAGTCCG	38	MT_GluTTC, GluTTC	i-tRF	exclusive	MT	8.25	4.36	6.09	9.66	5.13	4.56	5.08	5.87	3.23	2.57	5.43	7.97	6.26	7.17	5.43	4.29	2.96	1.67	8.94	2.04	8.04	1.5	1.25	3.07	1.79	3.34	4.13	2.53	2.86	2.01	0.93	2.06	1.95	9.78	8.57	12.94	3.09	3.11	3.85	1.39	2.83	3.84	5.95
tRF-24-PS5P4PW3ES	GCCCGGATAGCTCAGTCGGTAGAG	24	LysTTT	5'-tRF	exclusive	Auto	8.11	7.19	7.07	6.98	4.72	4.2	3.07	4.99	3.15	4.86	5.29	5.33	5.2	6.56	5.53	5.85	3.79	3.77	5.94	3.8	6.84	1.25	1.31	1.42	2.47	2.28	2.59	0.81	1.13	1.34	5.04	2.79	4.03	1.35	1.49	1.26	3.29	1.7	1.3	2.13	1.4	4.47	7.87
tRF-28-ZLBS5EOB3Z05	TTGTAAACCGGAGATGAAAACCTTTTTC	28	MT_ThrTGT	i-tRF	exclusive	MT	8.11	4.22	2.59	8.34	6.31	5.92	7.84	6.62	5	1.3	2.73	3.12	7.96	9.26	14.43	5.99	4.93	3.88	11.89	3.76	8.15	0.58	0.95	0.3	0.38	1.75	2.3	0	0	0	0.81	0.59	0.23	5.45	3.76	3.75	0.54	0.7	1.58	4.53	6.22	9.43	6.27
tRF-33-Z9HMI8W47W1R00	TTTTCATATCATTGGTCGTGGTTGTAGTCCGTG	33	MT_GluTTC, GluTTC	i-tRF	exclusive	MT	8.11	4.4	3.43	7.87	6.43	4.88	3.89	4	3.11	1.4	1.88	2.28	5.71	6.98	9.86	4.32	2.83	2.24	7.04	3.04	5.2	0.5	0.54	0.53	1.58	3.19	4.75	1.15	0.83	1.73	1.49	2.4	0.37	6.98	6.07	8.59	1.86	1.64	2.27	2.24	2.62	5.9	3.05
tRF-16-PSQP4PE	GCCCGGCTAGCTCAGT	16	LysCTT	5'-tRF	exclusive	Auto	8.03	3.59	6.72	5.47	3.73	6.28	7.84	5.56	6.92	1.83	3.41	1.98	7.07	21.74	26.74	2.49	2.46	5.47	7.16	5.83	4.11	0.79	0.24	0.47	1.96	3.93	3.22	3.16	1.25	1.23	1.85	0.59	0.6	2.97	2.27	1	0.1	0.76	1.16	2.88	2.69	6.09	2.39
tRF-35-PW5SVP9N15WV7W	GCCGTGATCGTATAGTGGTTAGTACTCTGCGTTGT	35	HisGTG	5'-half	exclusive	Auto	8.03	10.87	6.86	9.05	5.44	6.24	5.08	5.24	4.73	27.9	7.46	15.58	5.75	8.43	3.67	9.38	13.77	14.55	3.67	2.4	4.8	4.08	2.38	2.66	49.86	30.84	26.35	7.02	4.05	7.36	6.13	2.79	2.5	6.81	7.91	4.66	3.98	6.97	6.87	5.36	2.74	4.52	5.04
tRF-32-XSXMSL73VL4YK	TGCCGTGATCGTATAGTGGTTAGTACTCTGCG	32	HisGTGT	5'-tRF	exclusive	Auto	7.96	8.09	21.9	5.18	3.84	7.72	9.27	5.7	3.88	14.02	18.96	13.82	2.47	5.21	6.35	8.62	8.5	12.56	2.92	2.72	5.31	4.49	4.64	1.77	29.58	10.67	5.81	14.79	12.67	9.42	10.84	3.04	1.76	3.53	3.8	2.75	4.42	8.26	3.67	2.91	1.08	2.1	2.17
tRF-31-9M739P8WQ0D5D	TGGTCGTGGTTGTAGTCCGTGCGAGAATACC	31	MT_GluTTC, GluTTC	3'-tRF	exclusive	MT	7.92	10.87	5.67	13.9	9.96	9.79	9.48	9.66	7.27	5.7	4.72	6.67	5.92	11.31	13.34	6.84	5.76	8.41	9.12	6.47	8.33	10.24	6.13	7.33	9.42	10.35	7.44	4.55	2.8	5.58	7.5	7.89	11.04	20.6	16.78	16.82	5.01	4.45	4.13	6.27	9.22	14.12	13.07
tRF-25-Z3M8ZLSSXU	TTGGTCGTGGTTGTAGTCCGTGCGA	25	MT_GluTTC, GluTTC	i-tRF	exclusive	MT	7.92	6.34	3.71	13.01	8.63	8.99	6.72	9.24	5.92	3.72	7.74	7.61	3.41	6	6.49	9.24	5.64	6.85	8.59	4.56	7.02	3.12	3.15	2.95	2.68	5.68	6.72	5.29	2.92	4.85	4.39	3.92	6.72	15.84	14.86	16.26	3.19	2.99	5.24	5.49	9.31	12.86	10.11
tRF-36-L85DMKYUYRLHR0D	CGCGGGAGACCGGGGTTCGATTCCCCGACGGGGAGC	36	AspGTC	3'-tRF	exclusive	Auto	7.88	6.61	4.97	5.14	4.11	2.76	3.61	4.42	3.15	21.35	6.78	10.57	2.68	4.66	2.85	3.14	5.24	9.46	3.67	2.08	3.86	6.53	3.45	4.14	8.69	6.05	4.99	3.05	2.02	3.51	5.8	3.18	8.9	2.71	3.98	3.53	2.99	2.34	2.04	3.97	2.6	4.5	7.15
tRF-21-S3M8309NB	GTAGTCGTGGCCGAGTGGTTA	21	SerAGA, SerTGA	5'-tRF	exclusive	Auto	7.88	6.25	3.43	8.86	6.92	5.52	7.94	8.21	7.96	3.88	3.27	1.72	5.37	9.68	9.07	4.63	1.51	3.53	6.29	5.27	5.6	1.12	1.49	0.95	4.43	5.79	7.15	3.57	2.68	2.96	4.15	3.53	2.74	6.76	3.54	3.79	3.39	2.87	5.34	3.36	2.22	5.56	4.91
tRF-19-2YU04DKH	CACTGTAAAGCTAACTTAG	19	MT_LysTTT, LysTTT	5'-tRF	exclusive	MT	7.85	7.32	9.24	9.47	5.48	5.64	3.17	2.44	1.35	0.36	3.8	5.33	5.15	4.38	10.09	4.75	6.13	1.08	2.69	0.92	4.95	0.5	0.54	1.48	0.98	1.96	2.88	2.07	1.01	0.67	1.09	4.02	0.19	2.66	10.23	11.72	5.35	3.81	2.88	0.48	3.72	2.71	4.25
tRF-20-7X9PN547	GTTTATGTAGCTTACCTCCT	20	MT_PheGAA	5'-tRF	exclusive	MT	7.85	2.11	3.78	6.79	4.18	4.08	4.84	3.4	3.11	0.23	0.43	0.88	6.43	7.17	11.45	1.61	1.02	1.35	2.31	1.04	1.31	0.17	0.18	0	0.34	1.43	2.74	1.04	0.83	0.45	0.2	2.74	0.56	1.96	2.62	3.18	0	0	0	0.19	0.77	1.93	0.94
tRF-28-WJ9X0UD3940E	TCGGCTGTTAACCGAAAGGTTGGTGGTT	28	AsnGTT	i-tRF	exclusive	Auto	7.81	6.78	3.64	2.97	1.9	1.6	6.95	8.14	4.92	1.34	3.41	3.84	4.05	8.66	10.42	5.31	1.14	3.37	13.29	6.71	13.13	4.45	11.3	8.69	0.17	0.53	1.06	0.86	0.95	1.78	0.52	2.35	4.96	3.01	4.59	5.67	2.5	3.46	6.26	3.33	9.8	13.56	17.22
tRF-32-Z6V6Z3M8ZLSSP	TTTCATATCATTGGTCGTGGTTGTAGTCCGTG	32	MT_GluTTC, GluTTC	i-tRF	exclusive	MT	7.81	5.03	5.67	9.05	5.89	5.16	5.83	5.31	3.58	1.01	2.34	2.96	8.05	8.33	9.86	5.06	3.2	3.75	7	5.43	5.06	1.37	0.54	0.65	2	3.19	5.61	1.9	1.55	2.01	1.05	2.3	0.37	10.47	10.18	14.21	3.58	1.88	3.11	2.51	2.71	5.1	4.09
tRF-17-WK6WRNK	TCGGGGGCGTGGGTTCG	17	LeuTAG, LeuAAG	i-tRF	exclusive	Auto	7.77	4.67	3.5	40.72	16.62	12.59	33.41	33.3	32.69	1.89	1.85	1.5	12.18	33.28	35.44	6.36	3.05	5.31	15.64	7.99	13.97	59.6	54.31	57.73	0.38	0.69	1.39	12.2	6.6	16.73	10.2	6.22	68.81	18.33	5.73	11.33	8.44	4.57	22.23	8.75	6.46	23.33	6.58
tRF-29-2YU04DYJIO1Q	CACTGTAAAGCTAACTTAGCATTAACCTT	29	MT_LysTTT, LysTTT	5'-half	exclusive	MT	7.7	7.32	5.6	14.89	10.72	9.71	4.23	5.17	3.23	2.87	5.79	8.1	8.22	8.84	10.36	8.14	5.17	4.85	7.46	3.84	7.16	0.87	1.37	0.77	0.94	3.56	7.77	2.13	1.01	2.45	0.28	3.92	0.6	4.76	8.92	11.37	4.81	2.52	3.71	2.19	7.86	6.84	10.39
tRF-21-739P8WQ0B	GTGGTTGTAGTCCGTGCGAGA	21	MT_GluTTC, GluTTC	i-tRF	exclusive	MT	7.66	6.87	5.11	20.74	12.93	11.11	8.83	7.75	7.65	3.23	3.8	4.52	6.86	10.94	13.9	7.21	4.37	6.85	10.75	9.23	10.22	1.91	1.78	2.13	2.68	7.01	7.01	3.4	2.08	4.85	1.93	2.4	5.33	25.05	12.94	17.87	2.45	1.88	2.78	7.76	10.41	17.17	6.96
tRF-34-Z6V6Z3M8ZLSSJ8	TTTCATATCATTGGTCGTGGTTGTAGTCCGTGCG	34	MT_GluTTC, GluTTC	i-tRF	exclusive	MT	7.62	3.15	2.94	7.64	6.54	6.88	3.95	5.31	3.04	1.53	2.73	3.15	8.09	9.64	10.49	6.81	3.91	4.26	6.29	3.76	5.53	1.08	0.59	0.83	1.49	3.19	5.23	0.92	1.61	1.06	1.37	2.2	0.97	4.63	5.03	4.88	1.91	1.64	1.53	1.73	1.68	4.13	3.43
tRF-19-UJJKIWIZ	TAAGCCAGGGATTGTGGGT	19	ArgCCT	i-tRF	exclusive	Auto	7.59	8.58	5.32	13.81	6.28	5.2	5.01	5.31	4.38	1.4	4.12	4.94	3.49	5.4	6.42	7.66	4.93	2.37	5.57	2.36	7.96	4.49	8.74	9.22	1.07	1.38	0.82	1.38	1.55	1.95	3.75	2.74	5.43	1.92	3.45	3.05	2.26	0.82	2.32	5.49	8.52	20.43	7.02
tRF-26-9M739P8WQ0B	TGGTCGTGGTTGTAGTCCGTGCGAGA	26	MT_GluTTC, GluTTC	i-tRF	exclusive	MT	7.55	8.04	4.69	14.8	10	7.68	6.24	6.83	5.46	3.42	4.97	8.39	4.51	7.63	7.45	6.95	5.51	6.6	9.65	6.07	10.55	3	2.26	3.96	2.86	4.35	7.2	4.32	2.62	4.46	2.94	2.79	4.78	12.44	14.82	14.69	4.52	2.52	4.55	5.23	11.65	15.91	8.22
tRF-36-73FEWS3R2VR00S0	GTGGTAGAATTCTCGCCTCCCACGCGGGAGACCCGG	36	GlyCCC	i-tRF	exclusive	Auto	7.44	5.57	5.11	16.26	6.01	4.36	10.84	13.02	10.96	0.07	0.67	0.85	2.34	4.05	4.24	2.6	1.05	0.81	2.69	0.76	2.22	13.69	20.88	21.45	0	0.05	0.19	7.08	5.77	13.16	4.47	7.06	10.02	4.32	6.82	8.8	6.87	5.57	11.83	2.37	3.51	6.7	1.48
tRF-35-ZLBS5EOB3ZY61D	TTGTAAACCGGAGATGAAAACCTTTTTCCAAGGAC	35	MT_ThrTGT	i-tRF	exclusive	MT	7.44	5.21	6.09	8.81	4.34	4.2	2.93	3.47	2.42	2.51	4.86	8.65	8.14	8.8	11.05	12.38	9.43	3.77	5.91	1.68	4.4	1.66	2.14	3.49	0.72	1.96	3.02	0.06	0	0	0.85	1.67	1.3	6.11	7.21	7.02	1.91	1.64	1.39	4.29	6.79	7.42	4.85
tRF-41-JY7383RPD9W1X6L80	CATTGGTGGTTCAGTGGTAGAATTCTCGCCTGCCACGCGGG	41	GlyGCC	i-tRF	exclusive	Auto	7.4	5.03	4.2	3.02	2.32	1.52	0.99	1.27	2.31	0	0.04	0.68	1.66	2.14	1.36	0.4	0.49	0.05	2.42	0.24	3.13	2.08	3.87	4.79	0.04	0.27	0.19	1.55	1.84	1.73	1.33	1.62	1.11	3.67	3.37	4.23	3.58	2.75	5.1	0.37	0.56	1.57	0.54
tRF-19-Q86N7KKK	GCTGGGGATTGTGGGTTCG	19	ArgCCG	i-tRF	exclusive	Auto	7.4	7.5	5.46	12.35	5.55	3.36	6.55	6.02	5.77	0.95	0.67	1.17	2.39	5.82	5.53	4.21	1.91	2.8	3.48	1.52	5.89	30.67	38.13	40.42	0.09	0.21	0.19	7.14	5.77	13.83	4.19	4.75	26.85	9.51	6.38	7.67	5.79	4.04	11	3.01	3.28	7.57	1.61
tRF-39-F8DHXY6RHDK2RSF4	AGCGGAAGCGTGCTGGGCCCATAACCCAGAGGTCGATGG	39	MetCAT	i-tRF	exclusive	Auto	7.36	8.4	4.27	11.22	4.87	3.36	7.47	9.63	8.08	0.59	0.75	0.85	8.52	13.03	11.75	1.19	2.19	0.62	6.55	2.56	7.49	8.16	10.53	11.05	0.26	0.32	0.29	1.61	1.25	3.57	2.1	2.5	4.87	4.32	6.42	7.06	3.58	3.16	8.21	2.29	5.01	9.28	5.07
tRF-36-7Z2R1HPSR9O9330	GTTTTCACCCAGGCGGCCCGGGTTCGACTCCCGGTG	36	GluTTC	i-tRF	exclusive	Auto	7.36	7.23	4.62	3.35	2.97	2.2	6.41	8.88	7.73	0.62	1.21	1.33	5.15	6.61	10.16	0.99	0.92	0.38	6.25	3.16	4.76	11.32	15.35	12.59	0.85	1.06	2.54	5.06	4.28	12.27	6.21	5.54	7.98	7.03	12.28	14.64	20.12	27.25	29.74	2.61	6.79	6.5	8.75
tRF-26-PS5P4PW3FJB	GCCCGGATAGCTCAGTCGGTAGAGCA	26	LysTTT	5'-tRF	exclusive	Auto	7.33	8.22	14.2	9.76	5.55	6.24	6	5.77	3.85	18.16	14.52	9.63	3.83	7.4	7.51	6.3	5.08	9.78	4.28	4.48	5.93	1.79	0.95	1.48	2.9	2.02	1.15	2.3	0.89	1.39	2.7	1.71	2.27	1.27	1.01	0.78	1.23	1.41	0.65	4.32	2.01	8.17	7.34
tRF-45-UOL47Z8L8NRS9NS334	TACAACGATGGTTTTTCATATCATTGGTCGTGGTTGTAGTCCGTG	45	MT_GluTTC, GluTTC	i-tRF	exclusive	MT	7.33	0.45	2.17	0.61	5.63	3.56	0.2	0.42	0.88	0.13	0.25	1.07	3.32	2.79	0.53	0.08	0.55	0.03	0.49	0	3.45	0.79	0.71	0.47	0.55	3.19	6.53	5.98	3.57	1.67	0.89	4.51	0.93	19.9	12.02	21.44	6.18	5.22	5.66	1.36	0.8	1.33	2.87
tRF-45-L47Z8L8NRS9NS334L2	CGATGGTTTTTCATATCATTGGTCGTGGTTGTAGTCCGTGCGAGA	45	MT_GluTTC, GluTTC	i-tRF	exclusive	MT	7.29	1.8	2.66	2.69	6.09	4.4	0.55	1.06	1.54	0.16	0.92	2.5	1.83	2.42	0.4	0.25	0.77	0.19	1.55	0.04	4.87	0.96	1.25	0.47	0.77	2.44	3.94	5.06	2.8	2.34	0.64	2.65	1.25	9.21	8.17	12.25	4.27	4.69	7.1	1.09	1.76	2.85	4.72
tRF-45-Q72S3HPSR95933JKB6	GCTCTCACCGCCGCGGCCCGGGTTCGATTCCCGGTCAGGGAACCA	45	GluCTC	3'-tRF	exclusive	Auto	7.25	2.52	3.78	2.69	2.97	2.56	1.09	2.51	3.38	0.16	0.53	1.63	14.86	24.35	10.16	0.73	1.11	0.46	4.66	0.36	3.53	1.5	3.81	4.96	1.19	3.61	6.29	3.34	2.14	2.96	1.85	2.55	0.74	3.75	4.24	6.36	2.65	2.99	5.15	2.03	2.41	4.91	7.02
tRF-18-S79PVOW	GTCCTTGTAGTATAAACT	18	MT_ThrTGT	5'-tRF	exclusive	MT	7.25	6.83	3.5	8.48	6.88	6.4	9.99	6.44	5.88	0.95	3.83	4.2	6.09	10.19	20.02	2.01	0.92	1.13	7.31	4.64	6.8	0	0	0	0.51	2.02	3.89	0.69	0.48	0.78	0.85	2.69	0.83	5.85	9.79	15.38	3.04	1.82	2.37	0.21	1.73	2.83	2.49
tRF-25-V6Z3M8ZLSS	TATCATTGGTCGTGGTTGTAGTCCG	25	MT_GluTTC, GluTTC	i-tRF	exclusive	MT	7.25	4.9	3.71	8.63	4.91	3.96	4.91	6.09	3.73	2.93	4.26	3.87	5.79	5.68	8.8	4.83	1.32	1.56	7.95	4.44	6.76	0.17	1.67	1	2.17	2.12	3.98	2.76	1.61	1.45	1.41	2.11	0.7	4.67	5.2	7.93	4.37	2.11	3.81	1.89	1.9	3.02	4
tRF-25-8XF6RE987S	TCCTAAGCCAGGGATTGTGGGTTCG	25	ArgCCT	i-tRF	exclusive	Auto	7.25	8.27	7.7	26.21	9.51	7.76	9.78	10.72	6.54	0.2	1.03	0.88	4.05	8.15	8.41	4.72	2.99	1.43	7.8	2.48	8.73	26.09	34.44	40.42	0.21	0.64	0.43	4.95	4.94	8.14	3.18	7.64	9.13	6.59	10.88	12.77	6.67	4.86	10.9	3.39	6.01	9.16	2.08
tRF-38-7Z8L8NRS9NS334DL	GTTTTTCATATCATTGGTCGTGGTTGTAGTCCGTGCGA	38	MT_GluTTC, GluTTC	i-tRF	exclusive	MT	7.21	3.59	2.94	7.4	6.73	6.8	4.5	4.6	4.15	0.75	1.35	2.54	5.96	9.45	7.05	2.51	2.5	2.64	5.49	1.44	5.13	0.29	0.18	0.18	0.72	1.33	1.78	2.07	0.83	0.84	0.12	0.49	0.32	5.85	3.85	5.97	1.18	0.64	0.93	3.87	3.53	7.4	5.54
tRF-30-WP9N1EWJQ72S	TCTAGTGGTTAGGATTCGGCGCTCTCACCG	30	GluCTC	i-tRF	exclusive	Auto	7.21	6.02	3.5	6.83	2.85	2.68	3.75	5.13	5.46	0.88	1.24	1.33	3.83	8.15	10.03	6.19	3.48	3.83	9.69	3.84	6.55	3.41	2.97	3.25	0.6	1.17	0.62	1.44	1.19	2.17	1.77	4.07	1.62	2.23	1.4	1.66	2.21	1.88	5.61	2.45	3.58	6.65	2.24
tRF-42-EERZYQHQ9M739P8WM	ACGATGGTTTTTCATATCATTGGTCGTGGTTGTAGTCCGTGC	42	MT_GluTTC, GluTTC	i-tRF	exclusive	MT	7.18	3.06	4.48	3.35	5.1	4.52	2.15	3.22	3.31	0.78	1.42	4.26	3.54	4	1.89	1.19	1.42	0.78	3.71	0.44	8.04	0.46	1.19	0.83	0.89	2.18	2.74	3.22	1.67	1.39	0.4	1.22	1.25	6.37	3.5	6.54	2.36	1.41	1.95	1.57	1.99	3.38	6.77
tRF-43-58ZZJQJYSWRYVMMVDS	GATGGTTTTTCATATCATTGGTCGTGGTTGTAGTCCGTGCGAG	43	MT_GluTTC, GluTTC	i-tRF	exclusive	MT	7.18	2.02	4.55	3.63	5.36	5.12	0.82	1.8	1.5	0.65	1.17	3.81	3.92	4.66	1.26	0.9	1.63	0.51	2.46	0.32	5.46	0.54	0.3	0.35	0.26	0.85	2.3	1.32	1.31	0.45	0.4	1.08	0.28	3.75	3.67	3.75	1.08	1.76	1.21	1.07	1.4	2.76	4.66
tRF-24-Q99P9P9NF2	GCTTCTGTAGTGTAGTGGTTATCA	24	ValCAC	5'-tRF	exclusive	Auto	7.18	5.35	9.03	11.74	16.13	10.55	14.83	18.51	22.38	3.23	2.91	4.26	7.71	18.81	18.63	6.27	2.77	4.18	8.44	9.31	10.22	2.91	1.73	2.72	7.76	8.33	8.73	7.6	4.22	4.24	11.49	8.62	4.22	2.75	3.02	2.22	2.94	4.63	3.29	4.24	2.64	6.07	9.13
tRF-40-I3Z9HMI8W47W1R7H	ATGGTTTTTCATATCATTGGTCGTGGTTGTAGTCCGTGCG	40	MT_GluTTC, GluTTC	i-tRF	exclusive	MT	7.14	4.18	6.3	5.14	4.87	4.88	1.47	1.7	2.15	1.24	1.85	5.63	6.39	6.1	3.28	3.11	4.59	1.27	3.37	0.44	4.44	1.29	1.96	1.6	0.81	1.38	1.68	1.04	0.89	0.78	0.81	2.2	0.97	3.27	3.28	4.36	1.47	0.82	1.02	2.21	2.76	4.96	5.32
tRF-39-2YU04DYJIO3ZU326	CACTGTAAAGCTAACTTAGCATTAACCTTTTAAGTTAAA	39	MT_LysTTT, LysTTT	5'-tRF	exclusive	MT	7.1	5.39	7.21	14.85	12.02	9.91	2.52	3.43	3.38	1.5	3.44	13.27	7.67	7.73	4.3	6.13	7.52	1.59	4.69	1.24	6.95	0.67	1.13	0.95	0.64	4.03	4.03	1.44	1.01	1.34	0.64	3.67	0.56	4.01	5.55	6.58	7.31	3.87	5.66	1.23	2.55	4.88	6.42
tRF-34-PS5P4PW3FJHPEQ	GCCCGGATAGCTCAGTCGGTAGAGCATCAGACTT	34	LysTTT	5'-half	exclusive	Auto	7.06	7.14	7.91	5.09	3.38	3.84	3.82	2.9	1.73	7.79	5.4	6.77	3.83	3.96	5.46	5	7.3	6.95	4.2	3.04	4.36	2.04	1.61	2.07	4.73	4.88	1.97	2.42	1.84	2.01	1.97	4.12	2.13	1.09	2.05	1.39	1.37	2.87	1.02	6.32	4.42	7.08	3.21
tRF-23-79MP9P9MDD	GTTTCCGTAGTGTAGTGGTCATC	23	ValAAC	5'-tRF	exclusive	Auto	7.06	8.99	22.18	13.24	9.96	22.79	9.37	8.85	10.57	15.32	17.82	8.68	8.82	12.75	12.51	19.44	6.5	13.45	8.86	7.79	9.16	2.16	1.49	2.54	26.25	10.72	5.66	7.88	3.09	3.9	6.49	3.23	3.01	1.96	2.53	1.83	2.99	5.45	2	11.12	2.81	6.89	6.14
tRF-38-87R8WP9N1EWJQ7D1	TCCCTGGTGGTCTAGTGGTTAGGATTCGGCGCTCTCAC	38	GluCTC	5'-tRF	exclusive	Auto	7.06	3.82	3.71	5.7	4.87	4.12	8.42	7.43	6.84	1.4	1.03	0.68	6.9	15.73	16.31	2.29	1.85	5.26	7.23	3.36	4.22	8.37	8.09	7.27	5.58	5.63	5.52	8	5.06	7.47	5.44	5.24	7.6	6.68	4.59	5.71	2.99	3.22	10.81	3.84	2.64	7.83	3.31
tRF-22-W47W1R7HH	TCGTGGTTGTAGTCCGTGCGAG	22	MT_GluTTC, GluTTC	i-tRF	exclusive	MT	6.99	6.02	5.11	10.89	6.39	5.52	2.69	2.97	2.11	2.09	5.08	7.97	6.69	7.59	8.11	13.28	7.92	5.26	4.39	2.56	5.71	2.5	2.86	4.61	1.11	0.74	1.73	2.19	2.14	2.9	1.17	0.93	2.13	4.76	8.48	5.84	3.63	2.87	2.32	2.45	6.62	6.65	7.81
tRF-34-18VBY9PYKHM2IV	AGTGGTAGAATTCTCGCCTGCCACGCGGGAGGCC	34	GlyGCC	i-tRF	exclusive	Auto	6.95	5.98	5.53	6.69	3.42	2	5.39	4	3.61	0.62	1.38	1.24	4	5.82	7.94	1.72	1.72	1.37	5.45	1.12	3.56	9.82	17.91	20.03	0.09	1.06	1.1	1.9	2.32	5.3	1.61	3.48	5.75	2.62	2.88	3.66	4.66	3.87	7.33	2.35	3.56	5.51	1.7
tRF-31-R9JP9P9NH5SYD	GGTTCCATAGTGTAGTGGTTATCACGTCTGC	31	ValTACX, ValTAC	5'-tRF	exclusive	Sex	6.95	15.46	11.89	7.97	6.66	6.24	6.95	9.24	7.11	8.47	6.04	7.16	4.34	8.01	7.08	3.45	3.67	3.61	7.95	5.59	8.84	2.29	1.43	1.18	5.28	5.42	4.8	4.66	4.76	3.68	9.55	6.96	2.55	1.75	4.2	3.53	4.52	6.97	2.18	2.24	2.18	3.48	4.85
tRF-40-I89NJ4S2I7L7K5QK	ATTGGTGGTTCAGTGGTAGAATTCTCGCCTCCCACGCGGG	40	GlyCCC	i-tRF	exclusive	Auto	6.92	4.94	2.73	7.87	4.34	3.64	4.3	6.12	7.08	0.1	0.14	0.59	2.56	3.96	1.56	0.9	1.94	0.46	1.06	0.08	1.45	1.79	3.63	2.36	0.17	0.21	0.38	2.19	2.86	3.96	1.33	2.99	0.51	3.53	6.6	7.37	5.4	3.52	6.91	0.93	1.94	4.55	1.07
tRF-43-7Z8L8NRS9NS334L2DB	GTTTTTCATATCATTGGTCGTGGTTGTAGTCCGTGCGAGAATA	43	MT_GluTTC, GluTTC	i-tRF	exclusive	MT	6.92	2.43	3.5	3.72	7	5.48	0.78	1.52	2.92	0.39	0.53	2.54	5.28	6.19	2.18	0.4	1.82	0.51	1.36	0.12	4.33	0.46	0.12	0	1.36	1.96	1.73	0.35	1.01	0.5	0.36	0.83	0.14	3.23	2.67	3.14	1.23	0.53	0.56	3.84	2.85	6.87	8.91
tRF-21-ZLBS5EOBD	TTGTAAACCGGAGATGAAAAC	21	MT_ThrTGT	i-tRF	exclusive	MT	6.88	4.54	5.25	12.11	7.8	6.24	8.15	9.24	6.54	1.76	3.48	4.88	11.12	14.99	19.46	9.61	6.62	7.09	11.66	5.87	8.26	12.07	26.23	22.16	1.07	5.2	10.03	0.06	0	0	3.14	5.34	5.7	28.32	33.56	29.98	7.51	12.48	13.92	6.83	12.5	14.7	10.83
tRF-16-MKQ4R90	CGGGGGCGTGGGTTCG	16	LeuTAG, LeuAAG	i-tRF	exclusive	Auto	6.84	3.77	2.03	25.64	11.52	7.72	20.08	18.9	18.19	1.11	1.81	1.2	7.2	19.69	22.27	4.61	2.62	3.48	9.01	4.91	7.6	37.29	35.57	36.93	0.04	0.48	0.62	7.77	3.87	12.27	6.45	2.55	35.1	8.9	3.28	5.06	4.32	3.05	12.11	6.75	3.93	15.5	3.65
tRF-43-3W2VR008R959KUMK9	CCTGTCACGCGGGAGACCGGGGTTCGATTCCCCGACGGGGAGC	43	AspGTC	3'-tRF	exclusive	Auto	6.73	10.69	7	4.76	5.89	2.24	7.02	16.7	12.65	1.3	1.56	7.09	7.28	6.94	4.57	1.5	1.29	0.81	7.99	1.32	9.24	3.08	4.94	5.61	1.19	0.74	1.3	3.22	3.21	5.58	2.7	9.51	3.66	3.36	13.11	16.56	14.13	13.6	17.73	1.81	9.95	12.84	22.73
tRF-32-PNR8YO9LON4V3	GCATTGGTGGTTCAATGGTAGAATTCTCGCCT	32	GlyCCC	5'-half	exclusive	Auto	6.73	8.85	9.94	4.85	5.29	5.68	4.81	4.03	2.96	20.37	24.99	29.14	2.81	4.24	3.08	9.8	19.53	14.74	2.12	1.36	2.07	3.54	2.2	2.72	17.9	8.02	5.76	6.04	8.86	7.86	2.14	1.52	0.56	2.4	5.64	2.7	3.63	6.8	2.04	3.17	1.76	3.82	3.46
tRF-27-FN7BWU2F5JQ	AGATTGTGAATCTGACAACAGAGGCTT	27	MT_HisGTG	i-tRF	exclusive	MT	6.69	7.28	5.67	2.78	2.78	2.2	4.09	2.19	2.38	2.15	2.52	4.26	3.24	6.33	3.94	4.8	4.19	3.1	3.22	1.44	2.07	5.24	9.4	12.94	2.34	3.93	6.05	4.03	5.24	7.64	1.77	1.76	2.04	6.15	15.21	16.39	4.37	3.93	3.71	2.27	7.32	5.29	4.69
tRF-39-58ZZJQJYSWRYVMH0	GATGGTTTTTCATATCATTGGTCGTGGTTGTAGTCCGTG	39	MT_GluTTC, GluTTC	i-tRF	exclusive	MT	6.69	2.74	3.92	8.06	4.94	5.04	2.18	3.72	2.65	1.99	1.92	4.16	4.86	5.68	4.43	2.23	1.72	0.89	4.51	1.2	5.78	0.79	0.54	0.71	0.81	1.06	2.11	0.81	0.83	0.89	0.44	1.62	0.74	5.89	4.33	4.66	0.88	0.88	1.25	2.11	2.53	4.11	4.79
tRF-46-RZYQHQ9M739P8WQ0D5D	GGTTTTTCATATCATTGGTCGTGGTTGTAGTCCGTGCGAGAATACC	46	MT_GluTTC, GluTTC	3'-tRF	exclusive	MT	6.69	2.07	4.48	1.74	11.26	5.56	0.1	0.42	0.81	0.36	1.07	2.7	15.29	6.14	0.43	1.1	2.96	0.16	1.06	0.04	3.86	3.2	2.26	6.8	0.81	2.65	7.44	2.24	5.53	1.62	8.67	27.98	4.64	13.7	9.4	13.2	9.72	5.63	4.78	1.09	1.12	2.93	4.91
tRF-17-ISQI45K	ATTCGGCGCTCTCACCG	17	GluCTC	i-tRF	exclusive	Auto	6.66	4.4	1.96	5	2.89	2	8.83	8.67	7.96	0.59	2.95	2.44	8.48	14.15	18.27	5.26	2.93	3.75	10.03	3.44	5.56	4.49	8.33	7.45	0	0.11	0.43	1.67	0.77	1.62	0.93	1.03	5.47	2.88	0.7	0.87	0.39	0.59	1.39	7.47	10.81	26.4	6.86
tRF-21-JYSWRYVMD	CATTGGTCGTGGTTGTAGTCC	21	MT_GluTTC, GluTTC	i-tRF	exclusive	MT	6.66	10.11	7.56	8.86	5.13	2.84	3.27	3.15	2.46	4.01	4.3	5.2	5.66	5.59	5.89	9.8	4.68	3.15	6.02	3.52	4.18	1.29	0.95	1.18	4.26	5.47	8.06	2.88	2.92	2.23	3.51	3.87	1.25	10.08	5.11	8.28	3.53	1.88	2.83	1.65	2.04	2.85	3.62
tRF-41-PSQP4PW3FJIKE7UMD	GCCCGGCTAGCTCAGTCGGTAGAGCATGGGACTCTTAATCC	41	LysCTT	5'-tRF	exclusive	Auto	6.66	7.37	7.21	7.02	4.15	3.92	3.65	3.68	3.27	2.97	1.99	3.38	4.3	6.42	5.79	2.51	2.59	2.13	6.78	1.92	6.51	2.5	4.16	5.38	6.01	4.46	3.5	3.57	3.63	2.9	5.96	7.94	2.87	2.53	2.8	3.31	3.88	4.69	6.96	2.13	3	4.96	2.58
tRF-33-QKF1R3WE8RO8DX	GCGGGAGACCGGGGTTCGATTCCCCGACGGGGA	33	AspGTC	i-tRF	exclusive	Auto	6.66	8.45	17.77	4.01	1.41	3.24	2.18	1.98	1.62	28.23	28.12	23.74	1.15	1.68	1.32	5.85	6.38	6.52	1.14	0.68	2.04	13.73	10.05	9.34	24.04	3.82	2.74	5.87	6.07	7.19	13.66	4.56	8.72	2.18	4.59	2	3.58	5.69	1.3	1.28	0.82	1.57	2.71
tRF-18-YSQSD2D2	TTCCGGCTCGAAGGACCA	18	TyrGTA	3'-tRF	exclusive	Auto	6.66	10.83	19.66	11.45	7.99	22.39	4.19	4.07	4.15	127.05	57.84	70.48	15.72	8.24	9.3	12.74	10.13	15.47	7.19	11.79	21.57	5.62	4.22	2.07	86.56	16.88	10.94	9.03	4.05	6.08	49.49	7.06	18.36	10.56	8.52	3.84	6.09	5.33	2.23	36.88	15.02	24.54	16.65
tRF-24-I8W47W1R2M	ATTGGTCGTGGTTGTAGTCCGTGC	24	MT_GluTTC, GluTTC	i-tRF	exclusive	MT	6.62	5.03	3.78	7.12	4.22	4.44	5.18	4.99	4.23	3.13	3.34	4.59	4.47	7.73	8.21	4.8	3.51	3.45	6.55	2.8	5.56	1.5	1.49	1.12	3.24	2.5	3.12	1.61	1.31	1.45	0.69	1.18	3.62	9.6	6.25	7.02	1.47	1.05	2.27	2.99	5.99	7.37	5.76
tRF-21-JMRPFQRDE	CAGTCGGTAGAGCATGGGACT	21	LysCTT	i-tRF	exclusive	Auto	6.62	5.71	7.35	8.53	4.79	4.36	2.32	2.8	2	4.56	4.79	2.5	2.94	5.63	4.34	4.21	2.59	3.53	1.7	0.8	1.89	5.08	5.65	5.2	2.34	3.03	2.78	1.84	1.61	2.51	4.07	1.96	1.25	0.39	1.27	1.39	1.33	1.47	1.25	3.49	2.06	6.55	1.26
tRF-18-Q2FWQ8DV	GCGGAAGCGTGCTGGGCC	18	MetCAT, ThrCGT	i-tRF	exclusive	Auto	6.62	4	4.69	6.93	3.92	3.6	5.9	6.87	7.81	1.6	2.73	2.44	3.92	7.68	8.5	3.11	2.65	3.5	5.72	4.28	4.84	7.03	10.71	10.34	1.79	2.55	0.48	2.53	1.43	3.62	1.97	0.69	3.85	2.75	2.23	1.13	1.23	1.47	3.81	2.61	2.88	6.5	2.17
tRF-19-7X9PN5HJ	GTTTATGTAGCTTACCTCC	19	MT_PheGAA	5'-tRF	exclusive	MT	6.62	3.86	5.39	8.67	5.4	5.68	3.89	3.68	3.19	0.59	2.17	1.82	5.92	7.54	9.8	1.61	0.68	0.65	1.67	0.96	2.29	0.17	0.42	0.18	0.6	1.06	1.39	1.55	0.89	0.45	0.36	2.45	0.65	2.14	3.37	3.88	0	0.18	0.23	0.83	0.87	1.21	1.76
tRF-36-EERZYQHQ9M739PE	ACGATGGTTTTTCATATCATTGGTCGTGGTTGTAGT	36	MT_GluTTC, GluTTC	i-tRF	exclusive	MT	6.58	5.08	4.83	8.2	5.06	4.64	6.1	5.98	3.46	2.05	2.95	5.14	3.54	5.07	5.26	3.16	2.06	1.62	6.7	2.84	6.44	0.58	1.07	1.3	3.32	4.41	5.76	3.86	2.92	2.9	1.17	2.4	0.37	13.83	8.48	15.95	2.9	2.99	5.06	0.72	0.87	2.2	3.56
tRF-38-FN7BWU2F5JYH0R0O	AGATTGTGAATCTGACAACAGAGGCTTACGACCCCTTA	38	MT_HisGTG	i-tRF	exclusive	MT	6.54	10.87	5.88	6.5	6.69	5.32	5.49	7.04	5.38	2.84	2.84	6.8	5.07	7.31	6.42	5.37	3.91	2.61	4.77	2.48	4.95	2.25	2.56	3.31	4.65	8.76	8.06	5.12	3.33	6.19	2.18	6.27	3.48	12.83	15.3	15.6	7.85	5.22	7.1	2.91	5.99	9.79	6.23
tRF-44-FN7BWU2F5JYH0RYN2V	AGATTGTGAATCTGACAACAGAGGCTTACGACCCCTTATTTACC	44	MT_HisGTG	i-tRF	exclusive	MT	6.54	4.31	5.6	1.84	3.35	2.52	0.27	0.96	1.5	0.1	0.11	1.5	3.92	4.66	0.69	0.08	0.89	0.16	1.02	0.2	2.36	0.87	1.55	2.78	1.88	3.5	7.53	2.88	2.32	2.12	1.77	3.87	0.65	4.67	6.29	9.59	7.36	4.34	3.25	0.67	0.75	1.47	1.16
tRF-34-M2OSRNLNKSEKH9	CGGGAGACCGGGGTTCGATTCCCCGACGGGGAGC	34	AspGTC	3'-tRF	exclusive	Auto	6.54	7.32	9.24	5.66	5.55	5.08	3.65	4	4.31	48.34	16.15	7.06	3.32	5.49	6.85	2.54	2.59	8.09	3.82	4.16	6.22	8.45	7.5	5.26	20.33	6.8	4.7	7.19	3.45	5.63	10.96	5.39	9.46	3.97	5.07	3.57	3.93	8.67	2.6	3.2	2.6	3.55	5.89
tRF-39-7383RPD9W1X6L8HY	GTGGTTCAGTGGTAGAATTCTCGCCTGCCACGCGGGAGG	39	GlyGCC	i-tRF	exclusive	Auto	6.54	7.77	5.39	8.25	3.54	3.2	2.9	3.93	5.04	0.26	0.21	0.36	3.15	6.33	4.3	0.9	1.17	0.65	3.03	0.76	3.93	3.54	4.22	5.85	0.21	0	0.34	1.96	1.19	3.35	1.25	3.38	1.3	1.05	1.92	2.09	2.6	2.11	4.32	0.75	0.77	3.92	0.69
tRF-35-YQHQ9M739P8WQ0	TTCATATCATTGGTCGTGGTTGTAGTCCGTGCGAG	35	MT_GluTTC, GluTTC	i-tRF	exclusive	MT	6.54	5.39	3.99	7.68	4.72	4.56	3.17	2.69	3.38	1.69	1.38	4.2	5.96	7.96	7.15	9.41	7.39	3.88	5.38	1.72	4.29	0.37	0.24	1.18	1.58	1.81	2.4	1.09	1.67	0.89	0.89	1.27	0.46	3.49	2.84	4.23	2.16	1.35	1.53	2.37	1.97	4.01	2.83
tRF-17-BS68BFJ	AACCGGGCGGAAACACC	17	ValAAC, ValCAC	3'-tRF	exclusive	Auto	6.51	12.81	7	8.2	7.19	6.92	3.55	3.36	4.35	118.64	22.72	24.2	4.81	9.4	6.09	6.19	10.44	18.54	4.24	11.31	14.22	7.87	3.09	3.07	10.31	8.39	6.96	5.29	3.21	7.3	9.07	1.42	10.53	4.32	4.55	3.36	0.88	4.69	1.3	19.36	6.53	15.11	6.67
tRF-23-JYSWRYVMDN	CATTGGTCGTGGTTGTAGTCCGT	23	MT_GluTTC, GluTTC	i-tRF	exclusive	MT	6.47	10.96	5.67	6.17	5.1	4.4	3.17	2.87	2.58	1.89	5.57	5.3	6.47	6.33	5.89	12.04	3.79	3.31	4.58	2.52	4.47	1.08	0.95	3.13	1.53	2.07	3.02	2.88	2.92	2.01	2.9	4.21	2.64	7.11	6.64	7.1	3.98	2.7	2.55	2.16	2.48	6.17	3.72
tRF-32-325UB1ZZK0O52	CCGGAGATGAAAACCTTTTTCCAAGGACACCA	32	MT_ThrTGT	3'-tRF	exclusive	MT	6.47	8.18	6.37	9.29	5.7	4.68	4.77	4.74	3.35	0.91	1.95	2.83	5.32	5.45	6.12	8.93	6.22	4.02	13.59	5.15	8.98	4.74	5.35	4.9	1.66	3.34	8.54	0	0	0	1.49	5.05	6.03	15.06	23.08	24.49	7.95	8.44	10.26	2.8	15.61	17.21	9.63
tRF-40-PSQP4PW3FJI0E7UM	GCCCGGCTAGCTCAGTCGGTAGAGCATGAGACTCTTAATC	40	LysCTT	5'-tRF	exclusive	Auto	6.47	6.52	3.71	3.35	2.7	2.2	4.6	3.93	3.23	2.67	1.42	2.6	5.58	6.8	7.71	3.76	3.02	3.37	6.32	2.12	5.09	1.96	2.62	2.95	1.96	1.65	1.39	2.13	1.13	0.95	1.37	3.48	2.13	1.09	0.7	0.87	1.33	1.23	3.11	4.53	6.29	11.1	4.22
tRF-23-87R718YKDE	TCCCTGGTCTAGTGGTTAGGATT	23	GluTTC	5'-tRF	exclusive	Auto	6.47	4.72	10.29	9.14	5.4	9.35	5.8	5.41	3.27	4.5	4.19	2.41	4.94	6	8.07	2.97	1.29	2.7	4.01	2.64	4.15	1.5	1.13	1.48	6.35	4.83	2.78	5.01	3.39	1.34	9.43	5.19	2.13	0.96	2.71	1.53	1.96	3.52	1.48	2.19	1.64	3.36	2.49
tRF-20-1EWJQ72S	AGGATTCGGCGCTCTCACCG	20	GluCTC	i-tRF	exclusive	Auto	6.43	5.62	5.53	3.91	1.98	3.04	6.24	6.12	5.15	1.99	5.22	3.87	12.95	18.15	28.06	10.88	5.79	4.1	10.79	4.2	6.98	18.69	26.06	30.31	2.47	1.11	2.54	6.68	3.63	6.36	4.51	6.27	9.51	3.19	2.05	2.22	2.36	2.05	4.08	5.84	12.61	16.49	8.34
tRF-31-PNR8YO9LON4VD	GCATTGGTGGTTCAATGGTAGAATTCTCGCC	31	GlyCCC	5'-half	exclusive	Auto	6.4	5.44	8.26	6.88	3.65	4.04	7.53	5.1	2.96	6.75	7.03	8.59	3.19	4.05	3.87	3.81	4.07	3.88	2.5	1.28	2.58	3.5	1.25	1.6	12.66	7.22	6.91	5.47	5.41	4.13	6.53	3.92	1.76	2.44	4.15	3.14	4.07	5.57	2.55	1.55	1.1	2.42	2.27
tRF-28-PSQP4PW3FJD0	GCCCGGCTAGCTCAGTCGGTAGAGCATG	28	LysCTT	5'-tRF	exclusive	Auto	6.4	7.86	14.62	5.37	2.85	6.28	4.6	2.9	1.77	10.4	10.72	4.49	3.54	4.56	6.45	5.62	3.6	7.95	2.54	2.48	3.93	1.62	0.83	1	9.42	3.5	2.45	2.01	1.37	2.34	2.9	1.42	0.65	0.7	1.05	0.31	1.03	2.11	0.46	2.29	1.59	4.91	2.55
tRF-40-BU9NZ6V6Z3M8ZLSS	AACGATGGTTTTTCATATCATTGGTCGTGGTTGTAGTCCG	40	MT_GluTTC, GluTTC	i-tRF	exclusive	MT	6.36	3.59	5.25	5.89	3.42	4.12	1.12	1.7	2.08	1.83	2.41	6.21	5.71	5.45	3.21	3.16	2.93	1.08	3.37	0.6	4.62	1.83	1.67	3.19	1.62	1.81	3.84	2.82	2.5	0.78	2.02	3.92	1.76	15.01	16.61	20.7	3.53	2.7	2.37	0.53	2.32	2.8	4.25
tRF-17-ME6KM8N	CGGATGGAGGCGTGGGT	17	LeuCAA	i-tRF	exclusive	Auto	6.36	3.24	3.85	3.35	1.52	2.56	1.74	1.88	1.85	10.53	3.94	3.09	2.68	2.84	4.37	3.39	1.45	2.7	3.63	3.04	5.13	3.33	4.46	3.96	2.26	1.81	2.06	1.84	1.01	0.72	7.94	1.91	8.25	5.15	3.54	2.35	1.42	1.64	1.3	2.32	2.74	3.99	8.19
tRF-41-7Z8L8NRS9NS334L2B	GTTTTTCATATCATTGGTCGTGGTTGTAGTCCGTGCGAGAA	41	MT_GluTTC, GluTTC	i-tRF	exclusive	MT	6.36	3.73	3.92	4.85	6.47	5.64	1.3	2.12	2.73	0.72	0.99	2.89	6.26	7.54	4.7	1.78	2.83	1.75	4.01	0.76	6.51	0.42	0.12	0.83	1.24	1.38	1.87	0.81	0.48	0.84	0.48	1.03	0.6	3.93	3.71	3.79	0.69	0.82	1.16	4.45	4.05	8.73	6.67
tRF-25-9N1EWJQ72S	TGGTTAGGATTCGGCGCTCTCACCG	25	GluCTC	i-tRF	exclusive	Auto	6.36	3.5	3.99	5.66	2.78	2.2	4.53	3.11	2.81	2.09	3.87	3.09	3.96	8.24	11.71	7.12	4.71	4.34	7.46	3.6	7.13	3.79	2.8	2.19	4.01	3.82	2.26	4.14	1.43	3.46	4.68	7.59	2.46	2.44	1.44	2.22	2.75	4.45	4.87	4.11	4.56	8.22	2.58
tRF-18-9N15WV0E	TGGTTAGTACTCTGCGTT	18	HisGTG	i-tRF	exclusive	Auto	6.36	5.66	10.01	5.66	3.96	5.72	5.62	3.86	4.15	7.17	13.78	14.02	3.15	5.54	3.67	5.37	12.41	10.08	3.03	2.04	2.15	0.54	0.71	0.59	4.35	4.25	2.69	3.22	3.81	3.07	2.62	2.35	0.65	0.44	1.97	0.83	2.75	3.34	2	3.79	1.52	3.97	2.01
tRF-19-1SS2P4IR	AGTCGGTAGAGCATGGGAC	19	LysCTT	i-tRF	exclusive	Auto	6.32	5.98	8.26	5.89	3.84	3.92	2.45	1.7	0.77	4.63	6.18	7.97	3.45	3.86	3.9	5.03	4.62	3.58	3.37	1.16	2.07	5.33	4.88	6.56	4.73	1.7	1.73	2.24	2.5	3.68	6.33	3.09	3.15	1.27	0.83	0.35	2.45	2.75	1.86	5.17	3.88	11.12	0.76
tRF-34-RPM8309MUKLYIE	GGTAGCGTGGCCGAGTGGTCTAAGGCGCTGGATT	34	LeuTAG	5'-half	exclusive	Auto	6.32	7.91	12.45	2.31	2.05	2.48	1.98	1.59	1.58	11.73	21.16	15.06	1.41	2.84	3.21	2.01	3.14	4.99	0.91	0.6	0.87	4.7	5.35	4.14	4.82	2.6	0.96	3.05	4.34	7.64	2.5	2.01	2.83	1.18	3.76	1.7	3.04	3.75	2.97	1.07	1.71	1.62	0.85
tRF-17-M8ZLSSP	CGTGGTTGTAGTCCGTG	17	MT_GluTTC, GluTTC	i-tRF	exclusive	MT	6.28	4.49	4.83	9.85	6.47	5.28	3.27	4.64	3.69	1.66	3.83	4.55	5.92	10.05	12.38	5.14	3.33	3.48	6.93	3.84	5.75	1.62	3.15	3.25	0.77	1.65	2.5	1.32	1.55	2.34	1.61	1.91	2.23	7.59	6.86	8.5	0.83	1.64	1.76	3.92	6.74	10.11	5.79
tRF-29-08F4BDNZ8OIR	ACCGGAGATGAAAACCTTTTTCCAAGGAC	29	MT_ThrTGT	i-tRF	exclusive	MT	6.25	4.49	1.96	9.14	3.61	3.64	4.09	5.7	2.85	0.29	1.95	1.3	4.81	6.05	7.68	5.06	4.44	3.21	10.3	4.72	8.22	1.71	4.34	3.6	0.64	2.02	1.97	0.06	0	0	0.4	1.42	1.58	5.28	5.33	7.93	1.96	1.29	2.13	4.05	10.25	12.35	6.27
tRF-31-I8W47W1R7HFEB	ATTGGTCGTGGTTGTAGTCCGTGCGAGAATA	31	MT_GluTTC, GluTTC	i-tRF	exclusive	MT	6.25	6.74	3.57	9.66	5.97	4.92	5.39	5.66	4.35	3.91	3.3	6.28	4.9	7.35	10.79	5.37	4.19	5.42	5.94	4.52	7.13	1.29	1.37	1.65	2.17	2.55	4.51	2.19	1.13	1.23	2.7	2.94	4.73	13.4	14.6	14.21	2.31	1.93	2.09	4.45	7.39	11.58	8.31
tRF-30-897PVP941QKS	TCCTCGTTAGTATAGTGGTGAGTATCCCCG	30	AspGTC	5'-tRF	exclusive	Auto	6.25	8.27	3.85	3.06	4.53	3.4	6.89	12.99	11.69	0.55	1.28	1.24	5.07	12.99	12.74	1.53	0.95	0.24	6.13	4.4	5.35	1.54	0.54	0.47	1.49	1.38	1.39	5.75	3.75	4.85	1.49	2.11	1.34	3.23	3.93	6.01	4.22	4.57	3.85	1.28	1.54	4.26	5.42
tRF-21-Z3M8ZLSSE	TTGGTCGTGGTTGTAGTCCGT	21	MT_GluTTC, GluTTC	i-tRF	exclusive	MT	6.25	4.9	3.29	8.72	6.35	5.36	5.52	6.55	6.08	3.49	4.76	5.85	4.47	4.93	7.71	4.46	3.63	2.61	8.52	4.79	6.84	1.54	1.31	0.65	2.47	2.23	4.66	2.99	2.02	2.17	1.01	1.67	0.97	7.59	7.87	10.81	1.82	1.58	2.92	3.63	4.33	8.58	6.52
tRF-16-INVDRID	ATGTTTAGACGGGCTC	16	MT_PheGAA	i-tRF	exclusive	MT	6.21	3.55	3.71	5.56	4.3	3	2.35	1.91	1.92	2.93	4.54	3.68	3.19	4.52	4.3	4.24	2.74	3.45	2.99	1.64	2.73	0.87	1.96	2.19	5.54	3.93	2.98	2.53	1.43	4.52	5.84	2.6	1.62	3.62	3.32	4.27	0	0	0	2.8	6.95	6.31	5.01
tRF-30-R9JP9P9NH5SY	GGTTCCATAGTGTAGTGGTTATCACGTCTG	30	ValTACX, ValTAC	5'-tRF	exclusive	Sex	6.21	8.04	5.6	6.79	7.3	5.6	10.84	13.2	12.27	5.41	5.47	6.9	3.54	7.22	6.62	2.91	1.82	2.75	10.03	8.19	9.13	1.37	1.01	0.83	4.26	4.35	4.51	5.81	2.92	4.79	5.4	4.75	4.45	4.19	5.33	5.97	4.52	3.11	2.78	1.31	2.11	3.07	3.34
tRF-19-9KIWRN1S	TGGGGATTGTGGGTTCGAG	19	ArgCCG	i-tRF	exclusive	Auto	6.21	6.78	5.32	10.93	5.51	3.88	4.09	5.66	4.11	0.55	0.89	0.98	3.79	7.49	6.42	5.09	4.37	2.4	3.37	0.92	3.05	35.25	49.31	46.62	0.04	0.16	0.24	7.54	6.66	12.38	2.9	5.88	22.54	4.49	4.15	5.1	6.38	5.22	10.21	2.21	4.14	6.02	1.45
tRF-46-0D58ZZJQJYSWRYVMMV0	ACAACGATGGTTTTTCATATCATTGGTCGTGGTTGTAGTCCGTGCG	46	MT_GluTTC, GluTTC	i-tRF	exclusive	MT	6.17	0.49	2.66	0.47	4.53	2.08	0.14	0.32	0.5	0.1	0.39	1.46	2.39	1.68	0.17	0.14	0.49	0	0.57	0	2.18	0.37	0.42	1.12	0.26	1.75	3.98	4.14	3.03	1	0.36	2.69	0.37	13.14	7.04	13.77	6.28	4.69	4.97	1.12	0.35	0.94	3.24
tRF-29-IK9NJ4S2I71V	ATGGGTGGTTCAGTGGTAGAATTCTCGCC	29	GlyGCC	i-tRF	exclusive	Auto	6.14	3.95	10.22	3.58	3.35	2.36	2.93	2.02	1.42	7.79	10.33	13.6	1.28	2.09	3.01	2.43	6.01	2.45	6.17	4.28	7.6	1.42	1.84	1.18	8.61	5.31	3.02	3.28	2.97	3.01	6.45	2.2	2.87	0.7	1.44	1.26	1.37	2.81	1.25	1.2	1.01	1.31	1.73
tRF-30-R9J89O9NF5W8	GGTTCCATGGTGTAATGGTTAGCACTCTGG	30	GlnCTG	5'-tRF	exclusive	Auto	6.14	4.85	5.95	5.18	4.26	3.8	4.02	6.79	6.65	3.19	2.24	1.66	2.68	3.54	4.57	1.41	1.11	2.16	5.3	4.6	6.51	4.33	3.27	2.72	6.78	4.72	4.22	5.87	4.58	6.41	10.24	8.43	10.39	4.19	8.52	8.72	5.05	7.62	4.83	1.33	0.84	2.35	3.56
tRF-19-V47PU9J8	TAGTGGTTAGTACTCTGCG	19	HisGTG	i-tRF	exclusive	Auto	6.14	6.25	13.85	6.69	4.87	5.68	5.08	4	2.11	5.74	13.21	10.12	3.28	3.82	4.47	5.11	4.93	3.42	3.98	1.96	3.82	3.33	3.51	1.18	5.75	3.34	2.02	5.75	3.57	3.85	8.34	9.65	3.8	1.31	2.75	1.79	7.66	8.21	3.62	2.91	2.74	5.75	1.95
tRF-29-PSQP4PW3FJFL	GCCCGGCTAGCTCAGTCGGTAGAGCATGA	29	LysCTT	5'-tRF	exclusive	Auto	6.1	6.83	21.34	3.82	1.75	5.16	1.81	0.64	1.12	9.52	11.79	5.43	2.26	3.17	3.77	6.39	2.9	6.9	1.59	1.44	2.22	0.79	1.19	1	12.1	3.24	2.74	2.59	0.54	1.62	4.15	0.59	0.19	0.48	0.74	0.13	0.98	4.4	1.07	1.95	0.98	3.72	1.95
tRF-20-RPM830MM	GGTAGCGTGGCCGAGCGGTC	20	LeuAAG, LeuTAG	5'-tRF	exclusive	Auto	6.1	8	8.33	9.57	4.37	3	4.36	5.17	2.31	2.74	6.21	3.55	2.77	3.07	3.38	2.85	1.76	2.1	3.94	1.12	4.29	6.74	10.11	11.7	3.32	1.22	0.96	3.16	2.56	5.07	3.87	3.82	4.64	1.18	2.8	2.31	4.52	4.92	6.13	2.08	3.02	5.8	3.56
tRF-34-JJ6RRNLIK898HR	CAGGCGGCCCGGGTTCGACTCCCGGTGTGGGAAC	34	GluTTC	3'-tRF	exclusive	Auto	6.06	5.3	6.86	5.14	6.5	5.88	6.78	5.17	4.08	26.14	9.23	6.6	6.77	7.26	5.53	3.76	5.79	8.27	2.8	3.12	3.05	3.29	4.05	4.85	16.15	7.96	6.24	5.06	3.69	6.13	4.03	2.4	3.8	3.05	4.68	3.27	3.73	3.58	2.37	4.56	1.97	3.92	4.53
tRF-20-JMRPFQRD	CAGTCGGTAGAGCATGGGAC	20	LysCTT	i-tRF	exclusive	Auto	6.06	5.71	6.02	7.07	2.7	3.28	1.64	1.77	1.58	1.27	3.05	2.63	2	2.09	3.54	1.86	1.2	2.34	1.21	0.84	1.56	2.29	3.33	3.01	5.75	3.34	1.25	2.07	0.95	1.62	5.36	2.89	2.36	0.52	1.09	1	1.82	2.64	1.62	5.68	3.98	10.93	0.6
tRF-38-PNR8YP9LON4V4R8	GCATTGGTGGTTCAGTGGTAGAATTCTCGCCTCCCACG	38	GlyCCC	5'-tRF	exclusive	Auto	6.06	7.19	4.34	6.74	3.96	2.88	4.77	5.13	6.11	0.49	0.64	1.2	2.17	4.05	2.81	1.64	1.72	0.43	1.55	0.32	1.56	8.37	12.43	15.13	0.26	0.11	0.1	4.49	5.12	10.43	3.51	6.08	1.95	3.97	5.86	4.88	26.4	11.66	17.59	0.77	2.41	4.09	2.3
tRF-17-RPM830K	GGTAGCGTGGCCGAGCG	17	LeuAAG, LeuTAG	5'-tRF	exclusive	Auto	6.06	4.94	8.82	8.53	3.5	4	6.48	5.98	5.35	3.13	5.61	2.05	3.11	4.47	5.69	3.62	1.57	2.05	5.34	2.72	5.16	8.37	8.74	10.16	4.47	1.96	1.49	3.05	2.5	6.3	2.82	3.28	6.31	3.88	4.2	5.36	2.4	2.52	4.78	2.51	3.11	5.05	3.34
tRF-17-W3FJIK1	TCGGTAGAGCATGGGAC	17	LysCTT	i-tRF	exclusive	Auto	6.06	6.07	11.96	8.63	4.56	9.95	2.15	2.51	2.23	7.89	11.86	12.42	6.18	3.49	7.21	8.62	4.1	6.06	3.22	1.12	2.65	3.62	3.57	3.84	21.99	8.33	1.92	8.34	2.68	5.52	26.12	4.21	9.09	2.66	3.41	0.87	3.78	8.91	2.64	26.4	15.51	43.37	1.04
tRF-23-W47W1R7HX	TCGTGGTTGTAGTCCGTGCGAGA	23	MT_GluTTC, GluTTC	i-tRF	exclusive	MT	6.06	6.11	5.88	10.6	6.85	8.12	3.89	4.35	4.08	3.52	3.51	5.59	4.73	8.8	6.39	8.73	6.96	8.19	6.29	3.24	6.07	3.37	3.21	3.31	4.01	3.77	3.31	3.16	3.69	5.8	5.12	3.23	3.94	11.7	9.92	9.06	3.53	3.4	4.22	5.84	10.62	9.43	8.88
tRF-16-Q2FWQ80	GCGGAAGCGTGCTGGG	16	MetCAT, ThrCGT	i-tRF	exclusive	Auto	6.02	5.8	3.01	15.32	6.12	4.96	10.43	14.12	13.15	2.15	1.92	1.53	4	10.89	13.77	1.72	1.14	2.24	10.15	5.23	10.22	15.36	14.04	21.63	0.38	0.69	0.29	2.99	0.77	6.97	2.14	1.76	6.12	3.49	3.1	3.66	1.62	1.58	3.67	3.23	4.02	12.35	3.43
tRF-33-7Z8L8NRS9NS3DK	GTTTTTCATATCATTGGTCGTGGTTGTAGTCCG	33	MT_GluTTC, GluTTC	i-tRF	exclusive	MT	6.02	2.38	2.87	5.51	4.3	3.76	3.14	2.37	1.96	1.21	3.23	3.12	6.64	9.36	9.89	6.47	2.5	3.18	6.1	5.39	3.71	0.12	0.42	0.3	0.55	0.37	1.44	0.58	0.18	0.72	0.64	0.24	0	5.72	2.1	4.58	0.69	0.23	0.51	2.32	2.32	5.1	3.94
tRF-29-FN7BWU2F5JK1	AGATTGTGAATCTGACAACAGAGGCTTAC	29	MT_HisGTG	i-tRF	exclusive	MT	5.99	11.95	12.52	2.4	2.78	1.24	8.66	7.5	3.04	2.74	2.31	6.05	3.32	6.84	3.81	4.04	3.79	2.96	2.46	1.08	2.55	5.04	2.74	8.63	1.92	2.44	4.9	4.66	2.38	10.93	1.89	1.67	3.43	2.05	11.14	29.11	4.02	2.29	1.9	5.65	7.35	6.96	3.24
tRF-45-FN7BWU2F5JYH0RYNUR	AGATTGTGAATCTGACAACAGAGGCTTACGACCCCTTATTTACCC	45	MT_HisGTG	3'-tRF	exclusive	MT	5.99	2.16	3.85	0.42	3.5	2.72	0.27	0.67	1	0.16	0.43	1.07	3.62	3.58	0.5	0.06	0.89	0.08	0.57	0.04	2.33	1.79	0.77	2.25	0.72	3.4	6	2.76	3.21	2.23	1.01	3.67	0.09	4.15	5.81	8.67	7.75	4.92	3.67	0.69	0.4	0.51	0.98
tRF-26-HMI8W47W1R0	ATATCATTGGTCGTGGTTGTAGTCCG	26	MT_GluTTC, GluTTC	i-tRF	exclusive	MT	5.99	3.37	2.8	7.21	3.57	2.04	3.55	3.08	2.19	1.24	2.84	4.26	3.11	6	6.55	4.07	2.03	1.24	4.69	3.16	3.78	0.42	0.54	0.18	0.68	2.76	3.26	1.44	1.07	1	0.48	1.22	0.83	6.11	3.63	4.66	1.96	1.41	2.04	1.36	2.08	2.22	2.36
tRF-38-9NJ4S2I7L7P5QKY	TGGTTCAGTGGTAGAATTCTCGCCTGCCACGCGGGAGG	38	GlyGCC	i-tRF	exclusive	Auto	5.95	7.86	4.2	9.38	5.29	4.04	2.69	4.03	5.46	0.72	0.5	0.98	4.05	6.47	6.29	1.64	1.97	0.89	3.33	0.96	3.05	5.2	5.65	8.39	0.47	0.32	0.62	1.78	3.33	3.07	2.34	2.84	2.18	1.66	3.1	3.57	3.24	1.7	5.61	0.72	1.33	3.7	0.72
tRF-16-9N1EWJ0	TGGTTAGGATTCGGCG	16	GluCTC	i-tRF	exclusive	Auto	5.91	4.94	14.76	8.63	7.11	8.67	3.37	2.16	1.62	3.26	10.37	6.41	3.41	6.8	7.45	6.39	6.38	5.69	3.14	1.96	3.09	2.21	0.83	0.59	17.35	9.98	6.05	10.42	2.32	3.01	12.82	4.61	3.15	2.66	2.49	1.61	4.32	7.8	3.39	7.01	2.95	10.32	1.57
tRF-44-3W2VR008R959KUMKEV	CCTGTCACGCGGGAGACCGGGGTTCGATTCCCCGACGGGGAGCC	44	AspGTC	3'-tRF	exclusive	Auto	5.84	6.78	6.16	4.43	4.45	3.16	2.56	7.15	7.65	1.24	1.6	10.28	7.41	7.45	3.28	1.58	3.05	0.38	3.9	0.56	5.53	3.45	7.26	4.79	1.49	0.74	3.07	3.4	3.81	5.85	4.03	6.47	3.94	4.15	14.38	13.16	16.29	11.08	14.34	2.16	7.63	7.95	19.36
tRF-28-MUWLV47PU90M	CGTGATCGTATAGTGGTTAGTACTCTGC	28	HisGTG	i-tRF	exclusive	Auto	5.84	5.17	5.95	6.36	5.55	5.68	5.76	4.6	3	7.27	5.96	4.59	2.9	7.31	8.77	3.08	6.38	5.01	4.39	4.24	6.76	2.16	0.54	1.36	10.48	9.4	5.23	5.35	3.57	5.85	8.42	8.23	4.87	3.1	4.59	2.66	8	9.08	3.02	4.77	2.95	4.79	3.12
tRF-43-7Z2R1HPSR9O9337KR	GTTTTCACCCAGGCGGCCCGGGTTCGACTCCCGGTGTGGGAAC	43	GluTTC	3'-tRF	exclusive	Auto	5.84	3.77	4.06	2.59	2.55	2.36	2.22	5.48	5.08	0.1	0.18	1.76	4.81	5.87	2.38	0.28	0.34	0.13	2.27	0.32	3.96	3.54	4.88	6.85	0.38	0.9	1.25	2.59	1.67	6.91	1.89	2.55	5.94	4.71	7.91	9.2	11.14	9.14	11.6	2.16	4.31	6.48	8.5
tRF-16-Y8RH93E	TTCGGGGGCGTGGGTT	16	LeuTAG, LeuAAG	i-tRF	exclusive	Auto	5.84	3.55	2.8	20.69	8.63	6.76	16.26	15.64	16.84	0.52	1.1	0.85	8.52	19.27	23.03	4.32	2.65	2.21	7.16	3.36	7.89	25.22	35.57	35.1	0.21	0.58	0.58	4.78	3.63	10.93	5.76	4.41	22.35	6.63	3.85	4.88	6.72	5.63	18.56	6.51	5.78	14.29	3.87
tRF-41-58ZZJQJYSWRYVMMV0	GATGGTTTTTCATATCATTGGTCGTGGTTGTAGTCCGTGCG	41	MT_GluTTC, GluTTC	i-tRF	exclusive	MT	5.8	2.34	3.5	4.15	5.29	4.2	2.28	3.36	3.46	0.72	1.49	3.97	4.94	4.33	1.95	1.19	2.16	1.05	3.18	0.32	6.26	0.12	0.24	0.95	0.34	1.27	1.15	0.4	0.89	0.39	0.28	0.69	0.32	2.53	3.02	3.53	1.03	0.76	1.21	1.25	2.46	2.66	4.53
tRF-35-V2Y8L981PV6RRN	TAGGATTCGGCGCTCTCACCGCCGCGGCCCGGGTT	35	GluCTC	i-tRF	exclusive	Auto	5.8	6.96	3.71	6.65	3.42	2.88	2.97	3.5	2.96	0.39	0.6	0.68	2.26	3.68	3.18	3.22	2.37	0.73	3.14	0.48	3.35	12.03	18.38	27.18	0.3	0	0.24	3.51	2.44	8.08	5.36	11.71	8.76	2.97	1.88	3.53	11.97	10.78	26.87	1.81	2.64	3.07	1.51
tRF-39-8HM2OSRNLNKSEKH9	TCACGCGGGAGACCGGGGTTCGATTCCCCGACGGGGAGC	39	AspGTC	3'-half	exclusive	Auto	5.8	4.49	3.78	3.91	3.12	2.88	0.85	2.23	1.27	11.31	2.98	4.72	2.21	2.89	2.08	2.8	4.22	10.67	1.29	1.24	1.71	2.21	2.2	2.72	7.12	3.66	3.74	1.04	1.01	2.4	2.78	0.78	1.81	1.05	1.18	0.26	1.33	0.41	0.65	2.27	0.66	2.08	2.8
tRF-29-WJ9X0UD39425	TCGGCTGTTAACCGAAAGGTTGGTGGTTC	29	AsnGTT	i-tRF	exclusive	Auto	5.8	3.91	1.33	2.83	1.22	1.2	3.95	5.06	4.19	1.5	1.7	1.63	5.15	9.87	9.63	3.33	1.66	1.51	11.21	4.68	9.24	1.75	1.25	1.83	0.04	0.11	0.82	0.23	0.65	0.17	0.44	1.08	1.3	0.65	0.83	0.35	0.74	0.82	1.81	1.89	2.36	6.02	11.84
tRF-23-DSJOBZBD0Q	AATCGCATAAAACTTAAAACTTT	23	MT_LeuTAA	i-tRF	exclusive	MT	5.76	4.67	3.08	5.84	3.96	3.28	4.16	3.82	3.15	0.95	2.02	2.6	4.09	5.17	6.78	3.25	1.94	1.7	5.11	1.8	4.11	0	0.18	0.35	0.13	0.8	0.19	0.35	0.06	0.11	0.12	0.34	0.19	0.61	1.75	1.83	0.25	0.23	0.51	1.39	1.99	3.26	2.49
tRF-45-2YU04DYJIO3ZU3U0IO	CACTGTAAAGCTAACTTAGCATTAACCTTTTAAGTTAAAGATTAA	45	MT_LysTTT, LysTTT	5'-tRF	exclusive	MT	5.76	0.94	3.29	0.94	4.34	2.68	0.07	0.32	0.46	0.16	0.25	0.94	3.62	2.93	0.6	0.31	1.2	0.16	0.64	0.04	1.2	0.33	0.06	0.35	1.07	4.62	6.33	1.67	1.61	0.5	0.93	3.77	0	5.54	8.39	9.98	3.44	3.11	2.69	0.59	0.56	0.99	1.79
tRF-36-PSQP4PW3FJI0E7E	GCCCGGCTAGCTCAGTCGGTAGAGCATGAGACTCTT	36	LysCTT	5'-tRF	exclusive	Auto	5.76	10.78	8.19	4.19	2.78	3.12	2.45	2.37	1.35	22.62	8.38	13.99	2.98	5.12	2.81	8.82	17.03	18.81	2.2	1.88	3.96	2.5	1.9	1.65	12.02	3.61	3.94	1.32	1.73	2.45	1.45	0.93	1.07	1.13	0.96	0.65	2.21	1.35	1.53	3.36	1.94	3.36	2.64
tRF-34-87R8WP9I1EWJIQ	TCCCTGGTGGTCTAGTGGCTAGGATTCGGCGCTT	34	GluTTC	5'-half	exclusive	Auto	5.76	2.29	2.1	3.63	2.89	3.56	4.77	4.46	4.08	2.41	2.59	1.66	6.52	15.92	16.48	2.83	2.09	4.96	4.39	3.48	2.91	2.12	2.86	2.72	3.07	6.85	6.24	4.2	1.31	2.29	2.94	1.52	2.6	2.05	0.52	1.35	1.13	3.05	4.45	7.87	2.06	8.68	3.62
tRF-19-JKIWRN1S	CAGGGATTGTGGGTTCGAG	19	ArgCCT	i-tRF	exclusive	Auto	5.69	5.44	5.32	25.36	11.41	7.84	13.06	13.09	13.27	0.95	1.03	0.49	6.56	10.43	8.27	3.28	3.02	2.32	6.78	1.64	5.96	22.64	34.56	31.2	0.21	0.21	0.86	9.26	7.67	13.49	5.56	8.97	16.79	10.3	7.74	10.11	5.79	3.87	10.72	4.99	6.41	9.28	2.2
tRF-44-BU9NZ6V6Z3M8ZLSSJ8	AACGATGGTTTTTCATATCATTGGTCGTGGTTGTAGTCCGTGCG	44	MT_GluTTC, GluTTC	i-tRF	exclusive	MT	5.65	1.21	3.78	1.74	5.21	2.92	0.48	1.1	1.27	0.29	0.85	1.98	4.39	2.84	0.69	0.59	1.66	0.11	0.8	0.16	2.95	0.92	0.89	1.06	0.72	2.07	3.74	3.22	2.62	1.78	1.89	2.4	0.74	7.37	8.83	12.07	4.12	2.4	4.83	1.31	1.29	1.89	3.37
tRF-19-5BF9000W	GAGAAAGCTCACAAGAACT	19	MT_SerGCT	5'-half	exclusive	MT	5.65	6.74	5.81	5.7	3.92	5.04	2.25	2.02	2.11	7.69	3.09	9.95	4.9	5.12	5.73	10.17	17.19	15.17	3.33	2.36	4.11	1.17	0.89	1.06	5.75	2.39	1.54	1.38	0.89	2.56	5.8	1.52	3.2	0.57	0.96	0.92	0.88	1.05	0.42	16.51	16.15	36.05	5.95
tRF-40-5YXENDBP1IUUK7VZ	GATTGTGAATCTGACAACAGAGGCTTACGACCCCTTATTT	40	MT_HisGTG	i-tRF	exclusive	MT	5.65	2.92	2.66	2.36	3.69	2.64	1.87	1.88	2.81	0.07	0.28	1.66	4.69	4.52	2.52	0.31	0.49	0.4	3.07	0.76	2.29	0	0.24	0	0.47	0.42	1.54	0.63	0.06	0.06	0	0.05	0.09	1.05	0.35	1	0.39	0.59	0.37	1.55	1.54	2.95	2.61
tRF-20-PJ60MV9J	GCAGCGGAAGCGTGCTGGGC	20	MetCAT, ThrCGT	i-tRF	exclusive	Auto	5.65	45.2	3.85	6.03	4.49	4.32	2.86	8.46	4.73	62.45	19.88	4.62	5.71	9.54	7.68	4.18	1.88	20.16	6.63	6.23	9.71	3.66	3.69	2.9	3.03	1.49	1.58	0.75	1.25	2.34	0.93	0.88	2.36	0.87	1.09	1.22	0.83	1.29	1.21	1.92	1.36	5.17	9.95
tRF-26-R29P4P9L5HD	GGGGATGTAGCTCAGTGGTAGAGCGC	26	AlaTGC, AlaAGC, AlaCGC	5'-tRF	exclusive	Auto	5.65	5.66	6.37	1.27	0.87	2.32	1.26	0.5	0.81	13.14	9.8	3.15	0.6	1.77	1.52	1.22	1.08	1.7	0.95	0.88	0.76	0.79	0.36	0.35	8.69	3.5	1.3	2.47	2.44	1.23	2.78	0.54	0.74	1.96	1.4	0.57	0.44	1.29	0.74	0.4	0.02	0.1	0.25
tRF-31-XENDBP1IUUK7E	TGAATCTGACAACAGAGGCTTACGACCCCTT	31	MT_HisGTG	i-tRF	exclusive	MT	5.65	3.06	3.64	4.15	2.97	6.04	2.28	2.05	1.62	1.76	0.82	6.24	9.84	12.71	18.2	6.92	10.69	10.65	6.44	4.24	4.51	0.54	0.42	0.47	0.85	1.59	2.06	1.09	0.77	0.84	3.47	1.81	0	1.96	3.76	3.7	0.64	0.82	0.56	2.35	2.34	4.76	4.44
tRF-38-I3Z9HMI8W47W1R00	ATGGTTTTTCATATCATTGGTCGTGGTTGTAGTCCGTG	38	MT_GluTTC, GluTTC	i-tRF	exclusive	MT	5.58	3.64	3.22	4.67	4.03	4.12	1.47	1.88	1.54	1.56	2.13	4.65	3.02	4	3.51	3.65	3.82	1.35	3.22	1.28	3.67	0.71	1.49	0.89	0.72	0.64	1.06	0.81	0.89	0.95	0.81	1.62	2.64	3.36	3.67	3.97	1.33	1	1.53	3.44	3.86	6.6	4.66
tRF-31-KY7343RX6NMHD	CCCTGGTGGTCTAGTGGTTAGGATTCGGCGC	31	GluCTC	i-tRF	exclusive	Auto	5.58	3.41	4.97	5.37	2.66	2.08	6	3.4	2.46	2.41	4.97	2.86	4.34	5.45	8.11	3.08	4.81	4.99	3.07	2.16	3.09	3.33	2.26	2.3	4.18	6.85	4.32	4.09	3.27	2.9	4.07	1.22	1.95	2.62	2.27	1.35	2.4	3.4	4.83	3.87	1.24	4.57	3.05
tRF-32-PER8YP9LON4V3	GCAATGGTGGTTCAGTGGTAGAATTCTCGCCT	32	GluTTC	5'-half	exclusive	Auto	5.54	6.38	9.52	4.57	4.15	4.72	3.72	2.62	2.27	18.58	24.25	24.56	2.04	3.86	2.08	7.91	16.7	12.4	1.44	0.96	1.93	4.91	3.27	3.25	23.23	9.66	7.15	9.15	10.89	10.2	2.74	2.89	0.56	3.93	7.04	3.92	6.18	6.27	3.06	2.69	1.26	2.95	2.68
tRF-26-Q72S3HPSR90	GCTCTCACCGCCGCGGCCCGGGTTCG	26	GluCTC	i-tRF	exclusive	Auto	5.5	4.94	2.24	2.92	2.85	1.2	7.19	7.33	8.19	0.68	1.67	0.85	11.59	27.23	35.84	1.13	0.62	0.78	8.29	5.39	7.38	10.99	14.4	14.24	0.43	0.74	1.3	4.78	5.18	10.09	2.78	3.33	11.08	4.45	5.51	4.75	3.53	3.75	9.42	5.44	8.54	15.16	7.37
tRF-32-6978WPRLXN48Q	GGCTCGTTGGTCTAGGGGTATGATTCTCGGTT	32	ProTGG	5'-half	exclusive	Auto	5.5	2.52	2.87	2.92	4.68	3.32	4.26	2.72	2.58	2.48	3.02	1.3	2.13	4	1.79	0.93	0.83	2.32	0.95	1.12	0.73	3.54	3.15	1.89	15.94	12.85	9.41	5.87	7.32	5.58	1.81	0.88	0.56	2.84	2.19	1.44	0.59	2.11	1.58	0.53	0.05	0.31	0.22
tRF-19-I2669KK4	ATGGAGGCCATGGGGTTGG	19	SerTGA, MT_SerTGA	i-tRF	exclusive	MT	5.47	4.99	3.08	6.65	4.45	2.76	6.89	6.94	4.08	3.32	6.28	5.37	1.92	5.96	6.22	1.5	0.43	1.4	9.39	5.11	8	1.54	2.62	1	0.34	1.22	1.1	3.63	1.67	4.18	1.17	1.62	4.5	4.32	4.98	5.75	1.28	1	2.23	2	3.6	3.89	6.01
tRF-17-INVDRI2	ATGTTTAGACGGGCTCA	17	MT_PheGAA	i-tRF	exclusive	MT	5.47	6.43	3.85	7.87	5.51	4.88	3.58	3.82	2.04	4.82	6.53	4.88	3.79	6.47	6.32	4.94	2.65	4.45	4.13	2	4.4	1.54	1.01	1.42	5.03	6.95	3.94	2.99	1.61	2.79	4.59	2.01	2.6	5.72	3.71	5.88	0	0	0	2.16	2.74	4.91	6.2
tRF-23-490VL8K80E	CTCTCACCGCCGCGGCCCGGGTT	23	GluCTC	i-tRF	exclusive	Auto	5.47	4.04	2.73	3.77	2.55	1.84	3.2	5.2	4.11	0.39	1.46	1.33	8.35	11.73	18.5	1.47	0.99	0.7	9.24	4.6	5.46	6.33	14.4	10.58	0.89	1.43	1.58	3.51	4.34	6.58	3.3	5.05	9.64	3.8	5.55	5.84	6.38	7.33	10.12	2.85	7.68	10.18	5.45
tRF-40-XENDBP1IUUK7VZ0R	TGAATCTGACAACAGAGGCTTACGACCCCTTATTTACCCC	40	MT_HisGTG	3'-half	exclusive	MT	5.47	3.01	5.18	3.25	6.05	4.8	0.58	1.17	1.15	0.88	0.53	3.48	7.67	10.19	4	1.98	4.53	1.83	4.2	0.88	8.95	2.29	1.25	1.18	2.17	4.25	3.74	3.11	2.92	1.45	5.68	1.91	0.56	2.79	3.89	3.05	1.82	1.64	1.48	2.13	1.22	2.39	4.57
tRF-24-SL73VL4YHE	GTATAGTGGTTAGTACTCTGCGTT	24	HisGTG	i-tRF	exclusive	Auto	5.43	5.57	7.7	8.81	4.87	7.84	7.94	5.45	6.38	13.82	27.34	25.01	2.43	8.33	6.06	5.03	14.97	13.23	4.2	2.44	5.78	2.29	1.13	1.3	4.9	2.81	2.16	6.56	5.59	4.18	2.9	2.74	0.23	1.92	3.02	2.22	0.69	2.11	2.78	1.97	2.27	3.09	2.68
tRF-22-M8ZLSSXUL	CGTGGTTGTAGTCCGTGCGAGA	22	MT_GluTTC, GluTTC	i-tRF	exclusive	MT	5.39	3.77	4.76	10.89	7.11	6.08	3.51	4.64	3.96	2.05	2.98	4.36	4.98	7.59	8.17	4.8	3.3	4.74	6.97	3.8	5.31	1.87	2.38	1.3	2.34	3.19	6.05	3.28	2.5	3.79	1.77	2.16	3.15	12.7	10.01	11.72	2.5	1.35	3.48	5.23	9.13	9.62	6.36
tRF-36-7673FEWS3V2VR00	GTTCAGTGGTAGAATTCTCGCCTGCCACGCGGGAGG	36	GlyGCC	i-tRF	exclusive	Auto	5.39	5.39	3.71	11.5	4.49	2.48	3.03	2.72	3.46	0.07	0.28	0.2	3.49	6.7	6.98	1.02	0.55	0.92	1.51	0.52	1.02	0.75	2.14	2.36	0.04	0.27	0.05	0.63	0.18	0.33	0.2	1.18	1.02	0.57	0.39	0.96	0.49	0.35	0.79	0.53	1.38	3.92	1.42
tRF-33-J4S2I7L7P5QKY	CAGTGGTAGAATTCTCGCCTGCCACGCGGGAGG	33	GlyGCC	i-tRF	exclusive	Auto	5.35	6.43	4.27	7.49	3.19	2.64	3	3.47	2.96	0.29	0.82	0.62	2.98	4.84	5.59	2.03	1.29	0.57	2.61	1.28	2.25	3.08	7.02	9.93	0.17	0.32	0.24	1.5	1.31	2.34	1.09	3.04	2.13	0.61	2.27	1.44	2.55	1.88	3.67	0.56	1.4	2.8	1.01
tRF-35-KKM1M3WD8S746D	CCAGGCGGCCCGGGTTCGACTCCCGGTGTGGGAAC	35	GluTTC	3'-tRF	exclusive	Auto	5.35	4.67	4.41	7.02	6.77	4.84	6.2	5.66	5.08	13.3	7.21	6.57	5.11	7.4	4.9	5	7.18	8.49	5.19	1.64	2.69	5.87	7.32	7.56	4.69	5.84	8.25	6.68	7.62	9.26	5.76	5.14	7.98	4.1	5.9	4.18	5.05	5.86	4.27	3.55	3.3	3.8	4.31
tRF-25-PLR8YP9LON	GCATAGGTGGTTCAGTGGTAGAATT	25	GlyGCC	5'-tRF	exclusive	Auto	5.35	5.39	7.21	6.83	4.68	8.63	4.12	4.92	4.35	15.12	8.49	4.26	2.68	3.03	5.29	4.61	2.99	8.33	2.42	2.84	4.69	0.79	0.54	0.53	7.46	4.09	2.26	2.19	1.25	1.12	2.98	0.88	0.56	1.88	1.22	1.05	0.34	1.52	0.51	3.01	0.59	2.25	4.12
tRF-21-JMRPFQJDE	CAGTCGGTAGAGCATCAGACT	21	LysTTT	i-tRF	exclusive	Auto	5.32	4.54	8.4	3.86	4.79	4.04	2.52	1.24	2.15	6.68	10.58	6.57	2.98	3.44	2.22	5.51	7.08	10.3	2.88	2.16	2.62	0.87	1.78	1.36	2.73	2.28	1.2	0.92	0.95	0.89	1.05	1.67	0.6	0.39	0.09	0.39	0.59	0.64	0.28	2.05	1.87	2.54	1.79
tRF-42-V47P596VW631QJ3KQ	TAGTGGTTAGGATTCGGCGCTCTCACCGCCGCGGCCCGGGTT	42	GluCTC	i-tRF	exclusive	Auto	5.32	5.98	3.22	8.96	5.1	3.92	2.52	3.75	2.92	0.13	0.64	0.78	4.26	5.59	3.14	1.07	0.83	0.35	2.8	0.32	4.04	7.32	12.37	15.36	0.13	0.16	0.72	2.53	2.86	5.58	3.95	6.52	2.23	2.01	3.76	5.36	10.99	8.26	18.7	1.63	1.71	3.8	2.27
tRF-18-W7WK6WDY	TCTCTTCGGGGGCGTGGG	18	LeuTAG, LeuAAG	i-tRF	exclusive	Auto	5.32	3.24	1.75	11.83	3.5	3.56	4.7	4.1	3.65	0.62	0.25	0.33	3.71	7.82	9.99	1.05	0.55	0.67	1.86	0.68	0.95	4.37	3.39	3.6	0	0.05	0.14	0.63	0.54	1.95	0.28	0.29	1.95	0.52	0.22	0.26	0.39	0.59	0.93	1.63	1.08	6.6	1.45
tRF-34-1EWJQ72S3HPS2E	AGGATTCGGCGCTCTCACCGCCGCGGCCCGGGTT	34	GluCTC	i-tRF	exclusive	Auto	5.28	5.48	4.48	8.86	4.6	3.8	4.87	6.48	3.61	0.91	1.21	1.56	9.16	11.08	8.5	5.26	3.39	2.18	3.26	1	4	22.64	45.21	39.29	0.47	0.8	1.2	4.26	5.35	11.04	4.63	7.3	11.78	2.88	4.94	2.96	6.77	5.27	12.2	2.88	5.85	5	6.3
tRF-29-34HWH3RXSIHM	CCGTGATCGTATAGTGGTTAGTACTCTGC	29	HisGTG	i-tRF	exclusive	Auto	5.28	4.4	9.87	6.88	5.59	8.04	3.78	2.76	2.04	6.88	9.94	7.25	3.75	6.56	6.82	3.96	3.7	3.18	3.86	3	5.24	2.95	1.07	1.24	38.31	17.94	9.74	10.47	4.22	6.75	38.73	14.06	10.66	5.89	6.82	3.7	7.75	16.12	4.22	18.99	6.65	17.07	1.73
tRF-44-NMEH623K7SIR3DR2I2	CTGTCACGCGGGAGACCGGGGTTCGATTCCCCGACGGGGAGCCA	44	AspGTC	3'-tRF	exclusive	Auto	5.28	6.78	4.13	5.18	7.34	5.04	6.68	11.85	14.61	2.18	2.34	13.47	13.12	24.35	7.51	2.49	8.29	2.29	5.34	1.36	6.76	3.95	3.93	4.43	1.92	3.24	6.53	5.47	3.75	5.8	4.96	7.79	13.68	6.28	16	12.64	24.44	14.65	19.44	5.31	10.09	16.32	21.72
tRF-25-OUR8309NDJ	GACGAGGTGGCCGAGTGGTTAAGGC	25	SerGCT	5'-tRF	exclusive	Auto	5.28	5.03	5.32	4.29	2.17	4.96	2.28	1.88	1.12	11.25	8.09	2.08	1.7	1.07	2.85	1.58	0.4	1.4	1.78	1.28	2.95	1.42	1.49	0.53	5.07	2.55	1.82	2.01	0.95	1.95	1.33	0.78	4.03	1.75	1.88	1.31	0.54	1.47	0.79	0.72	0.16	0.82	1.39
tRF-44-QNR8VP9NFQFY392JFE	GCGTTGGTGGTATAGTGGTTAGCATAGCTGCCTTCCAAGCAGTT	44	GlyTCC	5'-tRF	exclusive	Auto	5.28	4.22	4.06	5.7	4.45	2.6	2.15	3.01	4.42	0.2	0.39	0.88	3.19	4.42	1.72	0.28	0.52	0.16	2.23	0.12	5.86	3.08	5.47	4.14	0.34	0.48	0.67	3.11	4.76	5.3	2.54	8.28	2.13	2.88	6.56	9.02	8.69	7.15	11.88	1.25	2.43	3.29	3.37
tRF-19-88I26WIZ	TCCGGATGGAGGCGTGGGT	19	LeuCAA	i-tRF	exclusive	Auto	5.28	4.4	3.5	17.01	7.15	6.76	11.66	10.58	11.46	2.02	0.99	0.78	3.28	9.5	10.52	3.28	1.88	1.1	8.1	3.16	10.22	28.88	35.69	39	1.53	0.96	0.96	5.75	2.68	13.99	7.82	5.73	26.52	6.24	3.23	6.36	3.53	4.92	13.97	3.25	3.16	9.79	2.55
tRF-38-XENDBP1IUUK7VZV	TGAATCTGACAACAGAGGCTTACGACCCCTTATTTACC	38	MT_HisGTG	i-tRF	exclusive	MT	5.28	3.37	4.2	4.76	3.88	8.67	1.47	1.17	1.38	1.96	0.92	9.85	7.28	10.47	6.82	5.51	17.74	14.42	5.07	3.04	17.46	0.83	0.54	0.83	2.77	6.64	4.03	3.74	2.68	2.56	17.89	2.3	0.74	1.09	3.67	1.74	0.83	2.23	1.11	1.44	1.08	2.64	3.65
tRF-39-18VBY9P9KHM2ORIZ	AGTGGTAGAATTCTCGCCTCCCACGCGGGAGACCCGGGT	39	GlyCCC	i-tRF	exclusive	Auto	5.24	5.08	3.43	4.43	3.19	1.6	4.67	4.99	5.23	0.29	0.18	0.29	3.02	4.7	3.18	0.85	0.34	0.05	1.02	0.24	1.16	1.33	2.2	3.07	0.17	0.21	0.48	1.67	1.84	5.02	1.09	2.2	1.81	2.71	4.85	4.36	3.98	2.34	5.66	0.77	1.97	3.46	1.16
tRF-45-SX73V2Y8L981PV6RRN	GTCTAGTGGTTAGGATTCGGCGCTCTCACCGCCGCGGCCCGGGTT	45	GluCTC	i-tRF	exclusive	Auto	5.24	2.47	3.92	4.43	4.37	2.76	0.89	1.7	3.46	0	0.11	0.26	4.43	4.75	1.65	0.48	0.77	0.11	1.48	0.08	3.27	3.2	4.46	7.09	0	0.16	0.05	2.42	1.25	1.78	0.44	3.04	2.83	1.44	1.62	1.79	1.96	2.4	5.85	1.28	1.22	3.14	2.71
tRF-39-XENDBP1IUUK7VZEJ	TGAATCTGACAACAGAGGCTTACGACCCCTTATTTACCC	39	MT_HisGTG	3'-half	exclusive	MT	5.24	2.97	4.48	3.68	3.65	4.64	0.99	1.42	1.15	1.27	0.28	5.2	8.09	10.01	6.32	2.49	6.53	4.2	3.67	1.44	8.73	0.62	1.31	0.53	2.43	3.24	3.79	2.93	1.49	1.78	8.5	1.86	0.56	2.44	2.88	3.4	1.13	1.05	1.3	1.71	0.87	1.91	3.31
tRF-18-RPM830D4	GGTAGCGTGGCCGAGCGG	18	LeuAAG, LeuTAG	5'-tRF	exclusive	Auto	5.21	8.9	5.67	5.7	2.32	3.08	4.33	4.81	3.31	4.76	5.72	3.28	3.32	4.61	5.53	2.68	2.34	4.04	2.61	1.16	2.65	6.33	8.74	6.5	6.52	0.9	2.06	3.28	3.27	3.79	2.78	1.91	4.78	1.4	1.79	1.92	2.36	2.4	3.57	0.93	2.2	5.75	2.36
tRF-24-RX6NMH49EK	GGTTAGGATTCGGCGCTCTCACCG	24	GluCTC	i-tRF	exclusive	Auto	5.21	3.77	2.73	3.39	2.13	1.76	3.61	2.83	2.85	0.52	0.92	1.27	5.62	7.63	10.85	6.5	2.34	2.67	4.47	1.64	3.82	2.12	3.09	3.78	0.47	0.85	1.2	1.44	1.55	1.56	1.17	2.94	0.74	1.53	1.05	1.44	1.13	1.17	3.71	2.48	4.47	7.35	2.49
tRF-19-739P8WIL	GTGGTTGTAGTCCGTGCGA	19	MT_GluTTC, GluTTC	i-tRF	exclusive	MT	5.21	2.34	2.03	9.57	7.11	6.28	5.32	5.48	3.92	1.04	3.44	2.28	5.37	7.63	10.76	4.58	3.39	4.99	5.49	4.36	4.95	1.66	1.13	1.36	1.19	1.75	3.07	1.67	1.31	0.89	1.29	0.49	2.04	9.82	6.95	6.62	1.57	0.64	1.25	4.13	6.79	12.84	5.23
tRF-41-9NZ6V6Z3M8ZLSSXU0	TGGTTTTTCATATCATTGGTCGTGGTTGTAGTCCGTGCGAG	41	MT_GluTTC, GluTTC	i-tRF	exclusive	MT	5.21	1.84	1.89	2.73	3.08	3.2	0.75	1.34	1.42	0.36	0.75	2.11	4.39	3.86	1.52	1.3	2.22	0.62	1.74	0.32	3.45	0.58	0.54	1	0.51	1.06	2.11	1.04	1.01	0.84	0.4	0.93	0.6	3.62	4.2	5.01	1.52	1.17	1.25	0.77	2.01	2.2	2.52
tRF-20-40KK5Y93	CTAAGCCAGGGATTGTGGGT	20	ArgCCT	i-tRF	exclusive	Auto	5.13	6.25	11.68	13.81	6.96	8.27	4.94	4.46	5.42	7.53	12.46	7.61	5.28	4.66	6.29	5.26	3.33	1.78	5.76	2.04	6.11	5.7	10.23	6.8	6.95	3.19	0.67	4.37	1.49	3.68	18.58	4.51	20.31	2.53	4.98	3.66	2.85	5.57	1.95	34.64	34.68	96.25	3.81
tRF-30-V6Z3M8ZLSSXU	TATCATTGGTCGTGGTTGTAGTCCGTGCGA	30	MT_GluTTC, GluTTC	i-tRF	exclusive	MT	5.13	2.92	2.73	6.83	5.63	4.6	4.47	5.06	3.31	1.99	3.34	5.11	2.64	2.93	4.43	4.72	3.63	2.45	4.73	2.08	5.13	1.08	1.61	1.95	1.24	2.28	3.17	2.47	3.09	3.51	1.01	1.91	0.74	7.64	6.07	6.49	3.98	3.28	4.83	2.05	3.28	5.13	4.16
tRF-27-JYSWRYVMMVL	CATTGGTCGTGGTTGTAGTCCGTGCGA	27	MT_GluTTC, GluTTC	i-tRF	exclusive	MT	5.09	13.39	6.02	7.87	5.4	3.68	3.03	3.11	1.5	1.92	3.02	5.76	6.13	5.35	3.87	13.25	6.19	2.43	3.48	2.64	4.55	1.83	3.15	2.48	1.75	2.02	3.74	3.34	3.39	4.4	4.15	6.42	2.87	8.38	7.95	9.63	5.1	4.04	3.94	1.89	1.92	3.36	3.15
tRF-33-XSXMSL73VL4YDN	TGCCGTGATCGTATAGTGGTTAGTACTCTGCGT	33	HisGTGT	5'-half	exclusive	Auto	5.09	5.26	9.73	2.83	2.89	4.72	7.91	3.57	5.38	7.72	12.99	9.72	1.87	2.23	2.38	4.04	5.08	8.03	1.36	1.72	1.71	2.25	1.07	1	10.91	6.32	4.85	7.88	6.84	5.24	1.45	0.29	0.46	2.23	2.23	1.31	1.28	1.58	0.88	1.04	0.75	1.26	1.7
tRF-34-ZZJQJYSWRYVMH0	TTTTTCATATCATTGGTCGTGGTTGTAGTCCGTG	34	MT_GluTTC, GluTTC	i-tRF	exclusive	MT	5.09	2.52	2.8	5.42	4.64	3.76	3.07	1.91	1.62	1.47	1.1	1.4	4.43	5.07	6.59	2.91	1.72	1.24	2.73	2.44	3.05	0.37	0.18	0.3	1.32	1.22	2.21	0.75	1.25	0.33	1.29	1.22	0.14	4.1	2.75	3.44	1.23	0.94	1.44	1.47	1.31	2.93	2.14
tRF-32-QKF1R3WE8RO84	GCGGGAGACCGGGGTTCGATTCCCCGACGGGG	32	AspGTC	i-tRF	exclusive	Auto	5.06	6.02	9.87	3.11	1.45	3.4	1.16	1.59	1.23	24.84	16.97	11.48	1.49	0.56	1.62	5.37	4.22	6.58	1.67	0.52	1.96	8.78	5.77	5.02	19.95	4.03	2.64	5.12	3.21	4.79	10.72	2.84	5.52	2.66	3.58	1.87	1.33	4.45	0.7	0.72	0.59	0.97	2.9
tRF-17-73V2Y8K	GTGGTTAGGATTCGGCG	17	GluCTC	i-tRF	exclusive	Auto	5.06	3.95	6.65	5.23	1.9	3.04	2.56	2.26	2.38	1.92	4.69	2.21	2.98	3.26	4.5	5.14	2.74	1.94	3.63	1.56	2.44	2.66	2.26	2.95	3.03	2.34	2.06	3.34	1.78	1.06	4.63	1.81	2.41	1	0.87	0.65	2.94	2.23	3.16	4.67	1.43	6.21	1.29
tRF-19-73V2Y81W	GTGGTTAGGATTCGGCGCT	19	GluCTC	i-tRF	exclusive	Auto	5.06	3.68	6.16	7.16	4.53	4.88	3.2	3.72	3.5	6.32	5.54	3.32	4.6	8.84	6.39	6.24	5.7	10.13	3.26	1.96	2.87	1.29	0.83	1	2.94	3.29	3.07	2.07	2.44	1.12	2.02	2.35	1.16	1.4	0.44	0.74	1.23	1.17	2	8.19	2.27	8.08	1.73
tRF-42-IWOMXF026ZEDKZIXJ	ATTGTGAATCTGACAACAGAGGCTTACGACCCCTTATTTACC	42	MT_HisGTG	i-tRF	exclusive	MT	5.02	1.62	3.92	2.22	3.96	2.64	0.95	1.38	1.54	0.16	0.43	1.4	4.05	4.33	0.99	0.34	0.55	0.16	1.51	0.04	2.18	0.42	0	1.12	0.81	1.59	2.54	0.58	0.36	0.67	0.16	0.49	0.23	1.18	1.18	1.26	0.88	0.12	0.46	0.85	1.24	1.28	1.86
tRF-18-73VL4YDN	GTGGTTAGTACTCTGCGT	18	HisGTG	i-tRF	exclusive	Auto	5.02	3.55	7.91	2.36	2.32	2.8	3.92	2.58	1.81	3.1	7.24	4.81	2.17	2.33	2.52	2.63	3.45	3.26	1.17	0.48	0.98	0.21	0.24	0	1.36	1.38	0.43	3.16	1.19	0.89	1.45	0.64	0.88	0.26	0.7	0.78	0.44	0.59	0.7	1.25	1.33	1.64	1.35
tRF-19-1SS2PMER	AGTCGGTAGAGCATCAGAC	19	LysTTT	i-tRF	exclusive	Auto	4.98	7.19	12.52	3.58	2.4	3.08	1.33	1.42	0.54	6.68	12.36	10.25	5.92	4	4.07	12.26	8.84	4.93	4.32	1.36	4.11	12.44	11.72	8.98	7.5	2.34	3.31	6.68	8.8	5.41	6.41	7.84	1.39	1.96	1.84	0.78	3.14	3.81	1.53	1.81	2.62	4.33	1.86
tRF-34-83RPD9W1X6L8HY	TCAGTGGTAGAATTCTCGCCTGCCACGCGGGAGG	34	GlyGCC	i-tRF	exclusive	Auto	4.98	4.36	3.15	7.64	2.74	1.4	2.39	2.87	2.96	0.2	0.32	0.39	2.21	3.26	4.14	0.85	0.4	0.7	1.74	1.2	1.96	2.75	3.99	3.66	0.26	0.16	0.1	0.46	0.83	1.95	0.97	1.37	0.79	0.79	1.14	0.74	1.72	1.23	2.46	0.05	0.94	2.06	0.41
tRF-17-884U1D2	TCCGGCTCGAAGGACCA	17	TyrGTA	3'-tRF	exclusive	Auto	4.98	6.56	13.08	8.63	6.81	13.43	3.2	2.58	3.04	72.65	31.42	50.05	10.31	4.75	7.81	9.69	7.64	8.3	5	5.87	11.82	4.45	4.52	2.48	35.76	8.12	5.9	7.14	2.62	3.79	33.61	5.54	14.65	5.15	4.06	1.57	4.32	2.58	1.58	29.31	13.13	19.83	10.83
tRF-18-18YKISD8	AGTGGTTAGGATTCGGCG	18	GluCTC	i-tRF	exclusive	Auto	4.95	3.5	7.35	6.74	2.89	4	3.55	3.93	3.23	2.87	7.35	3.48	4.3	8.1	7.45	5.48	2.43	2.02	2.84	1.12	2.51	3.29	5.23	4.85	5.5	3.98	2.3	4.49	3.39	1.95	6.97	3.53	3.57	2.05	1.49	1.18	2.99	4.4	5.38	7.71	3.21	11	1.16
tRF-45-4PW3FJI0E7UM8KSWRN	CTCAGTCGGTAGAGCATGAGACTCTTAATCTCAGGGTCGTGGGTT	45	LysCTT	i-tRF	exclusive	Auto	4.95	3.77	3.22	5.8	3.04	3.8	1.3	2.26	2.88	0.03	0.28	1.98	2	2.98	0.99	0.08	0.31	0.19	2.5	0.16	4.66	1.25	3.81	3.55	0.09	0.05	0.14	2.07	1.31	1	1.21	5.78	2.23	1.18	0.96	2.7	2.8	1.88	5.48	0.88	1.31	4.91	1.61
tRF-34-Z4D7OOJ0QXL11Q	TTGTGAATCTGACAACAGAGGCTTACGACCCCTT	34	MT_HisGTG	i-tRF	exclusive	MT	4.95	3.33	2.17	6.6	6.96	4.84	3.89	4.88	2.96	0.62	1.17	2.76	4.05	6.7	9.53	3.11	1.57	2.08	4.51	3.32	4.07	1.08	1.07	0.83	2.13	4.14	6.62	2.53	1.19	1.84	0.52	1.86	0.88	13.7	10.36	11.59	0.74	0.47	1.02	3.31	5.03	9.38	5.35
tRF-31-PS5P4PW3FJHPB	GCCCGGATAGCTCAGTCGGTAGAGCATCAGA	31	LysTTT	5'-tRF	exclusive	Auto	4.91	11.64	11.19	4.05	1.52	3.32	2.08	1.45	1.38	14.28	13.38	11.45	1.66	3.35	3.67	3.9	3.05	4.29	2.95	1.24	3.67	1.25	2.68	3.01	6.44	1.75	2.4	2.07	1.9	1.39	5.36	2.6	4.22	0.57	1.44	0.74	4.07	6.45	1.48	1.76	1.8	4.28	3.53
tRF-40-8L8NRS9NS334L2H1	TCATATCATTGGTCGTGGTTGTAGTCCGTGCGAGAATACC	40	MT_GluTTC, GluTTC	3'-half	exclusive	MT	4.91	5.17	3.5	7.21	6.81	4.04	2.8	3.86	2.96	1.3	0.99	3.68	5.54	7.54	6.55	3.81	3.02	2.45	2.23	1.32	3.38	1.08	0.12	0.41	3.84	4.72	5.42	1.32	1.73	0.95	2.66	3.43	0.56	10.39	5.33	8.15	2.75	1.82	2.32	3.09	3.07	5.42	9.89
tRF-36-8NRS9NS334L2H1B	TCATTGGTCGTGGTTGTAGTCCGTGCGAGAATACCA	36	MT_GluTTC, GluTTC	3'-tRF	exclusive	MT	4.91	4.31	2.1	9.19	8.63	6.28	6.34	8.63	6.92	4.17	2.27	4.23	7.2	10.01	8.77	4.83	4.5	5.82	4.81	4.2	4.84	1.42	0.89	1.6	8.1	8.92	10.13	5.06	4.22	4.01	3.26	5.29	4.31	9.91	7.34	9.28	3.98	5.45	7.98	5.41	7.65	11.68	11.21
tRF-33-YQHQ9M739P8WD8	TTCATATCATTGGTCGTGGTTGTAGTCCGTGCG	33	MT_GluTTC, GluTTC	i-tRF	exclusive	MT	4.91	2.29	2.24	3.58	2.47	2.76	2.05	2.55	2	0.55	2.17	3.06	4.69	4.75	6.19	5.06	2.93	2.02	2.95	2.04	2.8	0.04	1.25	0.06	0.6	1.65	1.73	0.86	0.95	0.39	0.28	0.24	0.19	2.53	2.53	2.22	0.88	0.76	0.84	1.41	1.68	2.54	2.64
tRF-29-I8W47W1R7HE6	ATTGGTCGTGGTTGTAGTCCGTGCGAGAA	29	MT_GluTTC, GluTTC	i-tRF	exclusive	MT	4.87	4.81	3.71	7.64	5.32	3.2	4.19	3.36	1.77	3.1	3.12	6.47	3.32	5.45	7.11	7.09	5.21	4.64	5.79	2.6	6.11	2.66	3.09	3.13	2.86	1.91	3.94	3.4	3.33	3.4	2.26	2.55	4.31	10.3	9.83	13.03	3.83	2.7	3.57	2.67	7.21	9.99	7.46
tRF-20-W7WK6WRN	TCTCTTCGGGGGCGTGGGTT	20	LeuTAG, LeuAAG	i-tRF	exclusive	Auto	4.87	2.25	4.34	5.89	2.85	2.12	3	3.75	4.81	0.49	1.17	0.94	2.68	4.56	5.26	1.24	1.23	1.67	0.95	0.92	0.44	1.87	2.38	2.78	0.38	0.32	0.29	0.69	0.65	0.95	0.64	0.1	0.42	1	0.09	0.52	0.83	0.29	0.7	1.23	1.08	2.93	0.76
tRF-19-PP6N7KKK	GCCAGGGATTGTGGGTTCG	19	ArgCCT	i-tRF	exclusive	Auto	4.83	4.13	3.71	15.08	5.32	4.16	7.23	7.01	6.23	0.62	1.35	0.98	1.28	2.05	3.01	2.29	1.32	1.21	5.49	0.8	6.07	11.24	15.41	12.53	0.68	1.01	0.48	3.86	2.86	5.24	2.94	4.61	6.21	6.72	6.64	10.68	2.8	2.29	4.73	1.44	2.85	4.45	2.24
tRF-43-87R8WP9N1EWJQ72SDK	TCCCTGGTGGTCTAGTGGTTAGGATTCGGCGCTCTCACCGCCG	43	GluCTC	5'-tRF	exclusive	Auto	4.83	3.46	3.5	4.67	2.51	2	1.81	2.8	4.11	0.75	0.46	0.49	3.11	6.66	2.68	0.79	0.8	0.51	3.18	0.6	3.89	3.87	2.32	2.54	1.07	1.17	1.1	2.42	2.2	2.79	1.57	1.81	0.56	0.79	0.87	1.48	3.24	3.58	6.64	2.08	1.83	4.26	1.86
tRF-39-Z3R918VBY9PYKH1Y	TTGGTGGTTCAGTGGTAGAATTCTCGCCTGCCACGCGGG	39	GlyGCC	i-tRF	exclusive	Auto	4.83	3.24	2.31	3.72	1.52	1.56	1.16	1.7	1.42	0.07	0.18	0.91	1.32	2.23	1.32	0.4	0.65	0.13	2.31	0.44	2.4	1.87	3.27	3.13	0.09	0.16	0.05	1.84	1.37	1.9	0.4	1.71	0.56	0.96	1.22	1.48	1.18	0.7	2.18	0.69	0.98	1.69	0.44
tRF-22-32Q86N7KQ	CCGGAGCTGGGGATTGTGGGTT	22	ArgCCG	i-tRF	exclusive	Auto	4.8	4.31	1.19	3.16	2.36	2.2	2.08	2.23	1.23	0.16	0	0.1	0.47	2.93	2.85	0.17	0	0.4	0.15	0.08	0.58	2.08	1.13	2.25	0.17	0.32	0.05	0.23	0	0.95	0.77	0.05	0.79	1.05	1.35	1.05	0.2	0	0.19	0.21	0.35	1.47	0.25
tRF-27-86V8WPMN1E5	TCCCATATGGTCTAGCGGTTAGGATTC	27	GluTTC	5'-tRF	exclusive	Auto	4.8	6.52	11.61	1.13	0.84	2	1.64	2.51	1.08	5.9	4.26	4.36	2.73	2.14	2.38	5.06	3.05	2.45	2.16	1.48	2.36	4.37	5.18	4.49	21.14	7.49	7.44	7.19	7.26	8.36	14.83	13.77	2.46	4.06	10.31	10.98	19.58	19.28	11.28	2.19	1.29	2.15	1.95
tRF-37-EERZYQHQ9M739P5	ACGATGGTTTTTCATATCATTGGTCGTGGTTGTAGTC	37	MT_GluTTC, GluTTC	i-tRF	exclusive	MT	4.76	2.88	3.78	4.52	2.78	2.68	2.59	2.72	2.73	1.92	2.27	4.1	2.85	3.03	3.31	2.09	1.36	1.54	3.03	1.64	3.82	1.42	1.55	0.89	3.75	4.57	7.77	4.49	3.81	2.62	1.37	2.6	2.46	14.18	8.43	11.9	2.4	3.4	4.73	0.69	1.33	0.75	2.36
tRF-20-F6RE987S	AGCCAGGGATTGTGGGTTCG	20	ArgCCT	i-tRF	exclusive	Auto	4.76	6.25	5.25	16.97	6.05	5.4	7.77	6.16	5.81	1.17	1.53	2.5	1.75	2.65	2.98	2.18	1.45	0.84	5.53	1.84	7.42	11.9	15.76	15.95	1.36	1.11	0.67	3.28	2.38	5.35	4.39	4.85	9.55	8.25	10.18	15.3	3.09	2.99	4.08	3.12	3.65	5.73	3.27
tRF-31-PER8YP9LON4VD	GCAATGGTGGTTCAGTGGTAGAATTCTCGCC	31	GluTTC	5'-half	exclusive	Auto	4.76	4.18	8.12	4.52	3.08	3.12	5.56	3.22	1.92	6.55	5.96	7.51	2.51	2.89	3.04	3.59	3.97	3.75	2.2	1.32	2.18	3.5	2.26	2.72	18.92	8.49	6.33	9.26	7.02	5.97	7.94	5.88	2.41	3.84	5.51	2.83	6.04	8.21	3.9	1.6	0.75	1.52	1.86
tRF-19-PS5P4PJ4	GCCCGGATAGCTCAGTCGG	19	LysTTT	5'-tRF	exclusive	Auto	4.76	6.56	8.89	1.93	0.87	1.72	0.85	0.53	0.58	4.17	4.83	5.4	0.89	1.07	1.09	3.56	4.28	2.75	0.61	0.16	0.91	1.66	1.55	1.36	4.22	1.86	0.77	1.27	1.78	1.34	0.6	1.27	0	0.92	0.48	0.65	1.03	1.11	0.42	0.59	0.21	0.36	0.91
tRF-30-Y8L981PV6RRN	TTCGGCGCTCTCACCGCCGCGGCCCGGGTT	30	GluCTC	i-tRF	exclusive	Auto	4.76	4.09	2.94	6.74	3.42	3.2	4.5	4.99	4.92	0.29	0.46	0.13	4.47	6.14	7.55	2.51	1.6	1	3.94	1.72	3.75	15.9	33.55	40.12	0.21	0.8	0.62	3.11	2.62	4.96	5.88	9.85	15.63	2.79	2.75	3.22	7.36	7.62	20.79	3.31	4.26	6.46	2.05
tRF-27-2YU04DYJIOJ	CACTGTAAAGCTAACTTAGCATTAACC	27	MT_LysTTT, LysTTT	5'-half	exclusive	MT	4.72	3.73	4.27	10.27	6.28	6.4	2.8	2.37	0.65	1.27	5.11	5.95	6.35	6.38	9.3	9.18	4.77	4.07	4.96	1.88	3.86	0.62	1.25	1	0.6	2.34	2.64	0.86	0.54	0.72	0.28	2.01	0.65	4.45	6.6	5.19	2.9	2.29	1.16	1.07	3.88	3.75	4.12
tRF-32-897PVP941QKSJ	TCCTCGTTAGTATAGTGGTGAGTATCCCCGCC	32	AspGTC	5'-half	exclusive	Auto	4.72	3.33	5.39	9.57	6.62	7.72	4.43	3.89	3.11	0.65	1.31	1.46	2.85	5.03	6.12	1.38	0.65	1.13	4.43	2.28	5.09	0.5	0.36	0.89	3.11	2.34	1.58	2.93	1.73	1.51	5.8	9.95	2.09	1.09	2.05	3.05	2.94	4.34	2.51	1.2	2.74	4.42	2.71
tRF-24-XSXMSL732Z	TGCCGTGATCGTATAGTGGTTAGT	24	HisGTGT	5'-tRF	exclusive	Auto	4.72	6.87	5.32	4.9	4.3	5.96	4.47	2.62	3.38	9.26	6.71	7.68	1.32	3.07	3.41	4.49	10.17	11.64	2.27	2.52	3.38	2.04	0.36	0.53	20.8	13.06	8.25	4.78	2.92	3.4	3.95	1.62	0.32	2.36	2.58	1.61	1.08	1.93	0.7	1.79	0.68	2.51	1.32
tRF-31-YQHQ9M739P8W0	TTCATATCATTGGTCGTGGTTGTAGTCCGTG	31	MT_GluTTC, GluTTC	i-tRF	exclusive	MT	4.72	2.7	3.08	5.37	2.81	3.88	3.27	2.58	1.81	1.11	1.7	2.15	4.26	3.91	6.06	2.66	2.62	1.48	3.79	2.44	3.93	0.5	0.18	0.06	1.28	1.49	1.87	1.55	1.31	0.95	0.24	1.08	0	4.67	2.88	5.62	1.28	1.41	1.67	1.76	1.64	2.8	2.46
tRF-32-18VBY9P9KHM2L	AGTGGTAGAATTCTCGCCTCCCACGCGGGAGA	32	GlyCCC	i-tRF	exclusive	Auto	4.69	5.35	3.36	4.43	2.59	1.56	6.14	6.55	5.81	0.42	0.28	0.42	2.13	2.79	4.5	1.55	0.71	0.94	1.33	0.2	1.38	4.16	10.29	11.58	0.13	0.16	0.53	2.01	2.92	6.41	2.86	4.7	2.6	2.53	4.46	5.4	3.39	2.46	5.8	1.6	2.71	4.45	2.27
tRF-18-INVDRID1	ATGTTTAGACGGGCTCAC	18	MT_PheGAA	i-tRF	exclusive	MT	4.69	5.53	6.44	6.5	4.37	2.2	2.9	2.8	2.11	5.44	2.59	2.67	2.26	5.35	4.14	2.12	2.09	3.83	2.92	1.36	3.02	2.46	1.31	1.3	11.76	9.82	8.4	4.72	1.84	2.56	9.95	3.97	7.56	8.95	7.65	14.51	0	0	0	3.39	5.69	11.65	5.19
tRF-32-K5I34JRX6N38Q	CCCACATGGTCTAGCGGTTAGGATTCCTGGTT	32	GluTTC	i-tRF	exclusive	Auto	4.69	2.61	7.49	3.58	2.89	2.96	2.73	1.98	1.12	1.76	3.16	3.42	3.49	4.47	3.38	3.14	3.05	1.46	2.76	0.68	2	4.37	3.63	2.66	7.25	5.68	8.59	5.06	6.6	4.07	8.22	8.67	1.58	2.92	6.64	4.18	8.44	10.14	6.64	1.33	0.96	1.04	1.1
tRF-35-7O58J0K8UMPLBI	GTTAAGATGGCAGAGCCCGGTAATCGCATAAAACT	35	MT_LeuTAA	5'-half	exclusive	MT	4.69	4.94	2.8	4.81	3.46	2.4	2.83	2.72	2.08	1.04	1.67	4.78	4.22	6.75	7.38	4.1	3.05	1.72	2.8	1.52	3.31	0.87	1.31	0.77	1.36	2.71	4.32	1.73	2.8	1.56	2.86	6.17	1.58	5.32	12.11	13.38	3.63	3.22	3.2	1.39	2.76	3.02	5.86
tRF-28-8NRS9NS334DL	TCATTGGTCGTGGTTGTAGTCCGTGCGA	28	MT_GluTTC, GluTTC	i-tRF	exclusive	MT	4.69	5.08	3.99	7.45	7.34	5.08	5.59	5.91	4.15	1.34	5.04	8.91	3.88	5.49	6.92	6.36	3.05	3.45	6.29	3.96	6.87	1.5	2.26	1.36	1.07	2.34	3.36	3.28	2.68	3.79	1.17	2.16	3.25	6.94	6.38	10.2	4.17	3.34	6.17	2.19	4.98	7.06	7.05
tRF-22-08F4BDNZ5	ACCGGAGATGAAAACCTTTTTC	22	MT_ThrTGT	i-tRF	exclusive	MT	4.65	3.33	1.89	6.65	3.65	4	3.89	5.56	3.69	0.42	0.18	0.78	2.85	7.17	9.6	2.06	2.03	3.07	9.58	5.43	8.55	1.29	1.01	0.89	0.26	0.85	1.87	0	0	0	0.28	0.59	2.78	8.16	4.85	6.23	0.2	0.41	1.02	3.17	8.52	13.52	6.93
tRF-44-JMRPFQ5DWXH913M825	CAGTCGGTAGAGCATGAGACTCTTAATCTCAGGGTCGTGGGTTC	44	LysCTT	i-tRF	exclusive	Auto	4.65	3.01	3.5	6.5	4.37	3.28	1.09	1.63	2.11	0.13	0.07	0.16	1.87	4.33	2.12	0.17	0.46	0.27	0.49	0.16	0.91	0.87	1.49	1.36	0.13	0.27	0.14	0.35	0.42	0.56	0.24	0.73	0.32	1.22	0.52	0.65	0.79	0.53	1.21	1.04	0.68	1.89	0.5
tRF-23-Q72S3HPSDZ	GCTCTCACCGCCGCGGCCCGGGT	23	GluCTC	i-tRF	exclusive	Auto	4.65	3.55	3.43	2.17	2.13	1.8	3.95	4.14	5.08	0.85	1.42	2.67	8.26	12.43	19.13	2.8	1.05	0.81	10.79	6.67	8.47	7.49	23.5	25.29	0.68	0.96	1.63	8.52	6.31	14.33	4.88	5.34	10.94	1.57	2.36	2.7	6.97	7.44	12.71	2.99	7.84	7.33	5.48
tRF-22-SQ6KK4RN4	GTCATGGAGGCCATGGGGTTGG	22	SerTGA, MT_SerTGA	i-tRF	exclusive	MT	4.65	2.34	1.19	6.13	2.05	2.08	4.81	5.7	4.27	1.04	3.73	2.6	1.83	4.7	6.72	1.98	0.62	1.29	5.57	3.52	4.36	0.42	1.07	0.59	0.21	1.27	1.34	1.38	0.48	1.39	0.64	1.13	3.34	4.1	4.06	4.71	0.88	0.76	0.84	0.45	1.73	4.35	4.06
tRF-30-IKE7UM8KSWRN	ATGGGACTCTTAATCTCAGGGTCGTGGGTT	30	LysCTT	i-tRF	exclusive	Auto	4.61	2.83	1.96	6.83	3.12	1.76	5.69	4.1	4.92	0.26	0.57	0.46	0.94	3.77	3.08	2.26	2.06	1.08	5.34	1.76	7.09	18.06	29.86	40.83	0	0.21	0.05	0.86	1.43	3.29	2.54	3.63	9.46	0.52	0.74	0.7	3.53	2.52	7.89	4.85	6.41	14.55	1.98
tRF-45-IWOMXF026ZEDKZIXK6	ATTGTGAATCTGACAACAGAGGCTTACGACCCCTTATTTACCCCA	45	MT_HisGTG	3'-tRF	exclusive	MT	4.61	0.9	1.26	0.19	3.23	1.8	0.14	0.42	1.08	0	0.07	0.46	2.3	1.68	0.4	0.11	0.46	0.03	0.53	0	1.31	0.33	0.18	0.18	0.34	2.6	3.07	2.19	2.26	0.72	0.08	0.83	0.09	3.32	2.71	5.75	1.28	1.52	1.62	1.15	0.87	1.43	3.18
tRF-41-2YU04DYJIO3ZU3U0B	CACTGTAAAGCTAACTTAGCATTAACCTTTTAAGTTAAAGA	41	MT_LysTTT, LysTTT	5'-tRF	exclusive	MT	4.61	3.01	5.04	6.17	6.01	4.12	0.72	1.52	1.23	0.88	0.78	9.24	3.83	4.47	1.62	3.73	7.3	1.1	1.89	0.2	2.51	0.25	0.71	1.71	1.24	2.6	3.7	1.09	0.77	1.06	0.52	2.89	0.42	3.23	4.11	3.84	7.02	3.22	3.85	1.6	2.39	2.68	2.46
tRF-17-PP6N7KQ	GCCAGGGATTGTGGGTT	17	ArgCCT	i-tRF	exclusive	Auto	4.61	7.55	5.53	17.72	6.16	5.28	6.55	7.08	4.88	1.14	0.53	0.81	0.43	2	2.68	1.36	0.74	0.94	4.32	1.16	5.53	3.41	7.85	8.09	0.17	0	0.14	1.84	0.95	3.62	0.6	0.93	2.87	3.05	2.01	2.79	0.98	1.11	2.69	1.12	1.64	4.06	0.57
tRF-40-R8YP9LON4VN1EH6K	GGTGGTTCAGTGGTAGAATTCTCGCCTGCCACGCGGGAGG	40	GlyGCC	i-tRF	exclusive	Auto	4.61	2.79	2.1	5.28	3.73	2.64	1.81	2.72	3.04	0.03	0.21	0.36	2.13	4.14	2.75	0.42	0.4	0.27	1.82	0.36	1.67	1.66	1.96	2.42	0.04	0.53	0.19	0.69	0.54	1.56	0.48	0.98	0.79	0.52	0.39	0.83	0.74	1	2.51	0.35	0.49	2.37	0.5
tRF-23-7P596VW6DK	GTTAGGATTCGGCGCTCTCACCG	23	GluCTC	i-tRF	exclusive	Auto	4.61	3.95	2.73	3.39	1.75	1.96	2.69	3.89	3.11	0.81	1.63	0.81	4.26	5.96	8.54	4.78	2.34	2.26	6.82	1.8	3.89	3.75	4.64	6.03	1.96	0.96	1.39	4.78	2.44	2.73	3.02	3.82	1.9	1.05	1.57	1.44	3.09	2.87	3.9	2.03	3.7	7.66	2.64
tRF-24-9M739P8WIL	TGGTCGTGGTTGTAGTCCGTGCGA	24	MT_GluTTC, GluTTC	i-tRF	exclusive	MT	4.61	3.64	2.66	8.72	6.12	5.48	3.92	4.21	3.08	1.4	3.3	4.39	2.85	5.21	6.29	4.69	2.93	3.93	5.76	2.48	4.29	1.91	1.67	2.48	1.11	1.75	3.07	1.78	1.61	1.95	1.05	1.27	4.08	7.94	8.65	8.5	1.08	1.23	2.09	4.27	7.3	8.87	5.57
tRF-42-BU9NZ6V6Z3M8ZLSSP	AACGATGGTTTTTCATATCATTGGTCGTGGTTGTAGTCCGTG	42	MT_GluTTC, GluTTC	i-tRF	exclusive	MT	4.57	1.57	2.38	2.4	3.61	3.44	0.68	0.96	1.19	0.26	0.6	2.8	2.68	2.42	0.69	0.9	1.08	0.24	1.02	0.12	2.76	1.12	1.13	1.89	1.15	2.55	2.35	2.99	2.92	1.67	0.85	3.14	0.88	6.81	9.27	11.81	5.35	3.75	3.94	0.64	1.15	2.01	3.21
tRF-43-I89NJ4S2I7L7K5QKX	ATTGGTGGTTCAGTGGTAGAATTCTCGCCTCCCACGCGGGAGA	43	GlyCCC	i-tRF	exclusive	Auto	4.57	2.34	3.99	1.79	3.96	2.4	0.78	1.8	3	0.07	0	0.23	1.41	2.33	0.5	0.37	0.59	0.03	0.27	0.04	0.69	1.75	3.39	6.15	0.17	0.42	0.24	4.43	5	7.14	1.65	3.04	1.72	10.34	13.46	15.12	12.56	9.44	17.59	0.53	1.22	2.51	1.73
tRF-29-K5I34JRX6N1P	CCCACATGGTCTAGCGGTTAGGATTCCTG	29	GluTTC	i-tRF	exclusive	Auto	4.57	6.69	2.17	5.8	5.48	2.76	7.43	15.36	8.73	0.88	0.96	0.81	5.2	12.43	8.77	0.85	0.95	0.84	4.24	3.96	3.78	5.41	4.16	3.84	4.6	11.68	16.7	8.92	4.7	5.19	10.76	9.21	5.75	24.13	16.26	24.1	8.2	10.26	13.13	0.8	1.05	2.08	6.45
tRF-24-RPM830MM2S	GGTAGCGTGGCCGAGCGGTCTAAG	24	LeuAAG, LeuTAG	5'-tRF	exclusive	Auto	4.57	4.76	4.76	5.7	3.27	2.96	4.4	5.77	4.77	2.38	3.09	1.56	2.6	4.47	4.86	2.88	0.59	0.75	3.56	1.72	3.53	2	6.42	4.9	2.3	1.49	1.3	1.73	1.67	2.79	3.02	2.65	4.08	2.27	3.32	3.14	3.73	3.11	4.69	1.41	2.04	3.38	3.43
tRF-36-R9J89O9NF5W8E70	GGTTCCATGGTGTAATGGTTAGCACTCTGGACTCTG	36	GlnCTG	5'-tRF	exclusive	Auto	4.57	3.64	2.24	2.12	1.86	2.48	0.89	1.52	0.27	1.96	0.99	0.75	1.32	1.72	1.39	1.3	1.11	1.29	1.44	1.04	1.35	2.75	2.8	2.25	9.72	4.83	4.56	2.13	3.75	2.01	4.47	4.85	3.11	2.27	1.75	1.09	4.27	3.05	1.9	0.51	0.16	0.77	0.44
tRF-39-RZYQHQ9M739P8WIL	GGTTTTTCATATCATTGGTCGTGGTTGTAGTCCGTGCGA	39	MT_GluTTC, GluTTC	i-tRF	exclusive	MT	4.57	6.56	7.63	5.66	5.13	4.76	1.09	1.45	1.23	1.34	2.49	6.37	11.71	6.1	2.95	7.97	5.7	1.32	3.03	0.72	4.33	3.04	4.94	8.04	1.66	2.34	4.13	2.7	6.54	2.84	7.7	9.06	2.74	4.36	5.46	4.75	6.04	3.81	3.57	1.41	2.53	3.63	2.01
tRF-17-08Q2B52	ACCGGGCGGAAACACCA	17	ValAAC, ValCAC	3'-tRF	exclusive	Auto	4.54	7.1	14.48	9.57	6.66	9.11	4.94	4.14	4.23	106.84	32.27	27.35	9.33	5.54	5.29	9.27	7.73	5.98	5.04	7.63	9.96	4.29	3.57	3.25	11.81	4.25	2.93	4.83	1.37	3.68	13.58	13.23	12.29	1.88	2.97	2	5.74	5.92	1.53	33.12	16.22	30.66	6.33
tRF-21-32Q86N7KE	CCGGAGCTGGGGATTGTGGGT	21	ArgCCG	i-tRF	exclusive	Auto	4.54	2.61	1.33	4.76	1.71	1.68	1.3	1.8	1.69	0.29	0.11	0.16	1.49	1.68	2.98	0.25	0	0	0.45	0.24	0.69	2.08	1.19	1.54	0.21	0.42	0.24	0.69	0.24	0.45	0.81	0.2	0.6	1.48	0.87	1.09	0.2	0.23	0.46	0.05	0.44	1.16	0.44
tRF-41-P4R8YP9LON4VN1EH0	GCATGGGTGGTTCAGTGGTAGAATTCTCGCCTGCCACGCGG	41	GlyGCC	5'-tRF	exclusive	Auto	4.54	3.95	3.01	2.88	1.33	1.76	0.72	1.56	1.69	0.1	0.36	0.68	1.58	2.14	1.06	0.31	0.62	0.24	2.39	0.2	3.16	4.04	7.67	7.92	0.09	0	0	0.98	0.89	2.45	0.97	2.16	1.58	0.57	0.96	2.22	2.11	1.23	3.9	0.48	1.29	2.06	1.2
tRF-34-RZYQHQ9M739PJK	GGTTTTTCATATCATTGGTCGTGGTTGTAGTCCG	34	MT_GluTTC, GluTTC	i-tRF	exclusive	MT	4.54	4	6.72	2.55	1.18	1.04	0.72	0.92	0.42	1.5	2.2	2.99	3.36	2.09	2.78	6.36	4.74	1.05	2.2	0.92	1.56	2.25	2.32	4.73	0.43	0.8	0.62	0.29	0.42	0.95	1.97	3.97	1.21	2.71	2.97	2.18	1.62	1.05	0.93	0.96	1.33	1.4	1.35
tRF-34-XENDBP1IUUK7JE	TGAATCTGACAACAGAGGCTTACGACCCCTTATT	34	MT_HisGTG	i-tRF	exclusive	MT	4.54	2.74	3.29	3.02	3	6.84	2.22	2.26	1.77	0.95	0.6	4.42	5.28	8.75	12.67	5.23	11.46	12.18	5.19	3.12	4.8	0.96	0.83	0.59	1.15	2.65	1.39	2.7	1.55	0.95	5.44	1.91	0.42	1.66	2.88	2.79	0.15	1.35	0.51	1.57	1.08	3.48	2.08
tRF-18-1SS2P4DX	AGTCGGTAGAGCATGGGA	18	LysCTT	i-tRF	exclusive	Auto	4.5	4.49	6.72	4.81	2.09	2.92	1.02	0.92	1.15	3.98	7.35	6.34	2.21	1.86	3.08	4.94	3.63	1.99	2.5	1.48	3.38	3	3.87	3.07	3.75	1.27	1.34	2.07	2.86	2.23	3.95	4.26	2.97	0.74	1.31	0.78	1.62	2.64	0.97	3.68	2.11	5.83	1.42
tRF-32-K8HJ83ML5F823	CCCGGATAGCTCAGTCGGTAGAGCATCAGACT	32	LysTTT	i-tRF	exclusive	Auto	4.5	2.97	5.53	1.84	2.09	1.88	2.25	1.7	1.19	1.43	1.95	2.76	2.6	3.26	3.67	3.08	1.48	2.51	5.79	2.04	3.71	0.83	0.48	0.3	2	1.96	1.1	0.58	1.84	0.56	0.73	0.44	1.11	0.39	0.44	0.48	0.49	1.11	0.51	1.39	1.45	2.32	0.85
tRF-37-7P596VW631QJ3KQ	GTTAGGATTCGGCGCTCTCACCGCCGCGGCCCGGGTT	37	GluCTC	i-tRF	exclusive	Auto	4.5	5.17	3.57	6.88	3.12	2.32	1.98	1.98	1.5	0.46	0.85	0.16	2.56	3.35	3.64	2.54	1.39	0.89	2.27	0.6	3.2	4.54	7.44	7.86	0.09	0.37	0.48	0.75	1.01	1.56	1.93	5	1.99	0.52	1.66	1.09	3.83	3.52	7.89	1.28	1.83	2.37	1.1
tRF-30-08F4BDNZ8O6F	ACCGGAGATGAAAACCTTTTTCCAAGGACA	30	MT_ThrTGT	i-tRF	exclusive	MT	4.46	3.68	3.29	7.16	3.69	3.04	2.01	2.05	1.23	0.52	0.85	1.4	2.81	1.54	4.1	4.07	2.62	2.8	10.83	3.84	8.26	2.08	3.21	2.19	0.38	2.28	2.93	0	0	0	1.09	1.22	1.99	4.67	6.03	6.19	1.57	1	2.18	1.39	5.55	6.17	3.37
tRF-36-5YXENDBP1IUUK7E	GATTGTGAATCTGACAACAGAGGCTTACGACCCCTT	36	MT_HisGTG	i-tRF	exclusive	MT	4.46	7.01	3.36	7.02	5.74	4.48	3.41	3.22	2.88	1.86	3.37	2.89	4.86	6.8	5.69	3.9	2.68	1.32	4.73	1.96	4.58	1.17	1.31	0.65	1.07	1.96	3.02	1.09	1.19	1.84	1.25	1.42	0.74	5.5	6.51	6.28	0.98	1.29	1.21	2.85	4.05	6.48	6.39
tRF-21-Q72S3HPS0	GCTCTCACCGCCGCGGCCCGG	21	GluCTC	i-tRF	exclusive	Auto	4.46	3.19	2.66	1.93	1.1	0.6	1.81	2.72	2.27	0.42	1.42	1.07	3.96	7.77	10.66	1.55	0.77	1.43	5.26	2.8	5.16	3.54	6.66	4.25	0.55	0.96	2.59	1.61	1.25	2.01	1.61	1.96	6.31	2.53	2.67	2.27	1.18	2.23	3.67	0.64	3.16	3.8	6.96
tRF-22-73VL4YMYP	GTGGTTAGTACTCTGCGTTGTG	22	HisGTG	i-tRF	exclusive	Auto	4.46	4	2.03	8.96	3.88	3.2	7.94	7.71	7.08	0.46	0.96	1.11	3.15	5.03	7.35	1.61	0.49	0.94	5.11	2.16	6.04	3.45	2.38	2.84	2.34	0.9	1.73	2.82	1.9	3.29	4.35	8.04	3.52	3.05	3.1	5.01	5.35	3.75	8.96	1.07	1.87	4.04	1.42
tRF-35-RP9830MMUKLY5Z	GGTAGTGTGGCCGAGCGGTCTAAGGCGCTGGATTT	35	LeuTAG	5'-half	exclusive	Auto	4.42	3.1	3.29	0.8	0.38	1.6	0.65	0.53	0.54	11.96	8.73	5.4	1.58	2.28	1.36	0.37	0.8	1.83	0.23	0.2	0.69	1.04	0.3	0.47	2.13	3.19	0.91	1.96	1.43	1.56	0.28	0.49	0.09	1.27	1.14	0.48	0.29	1.11	0.51	0.8	0.05	0.15	0.16
tRF-43-UOL47Z8L8NRS9NS3DK	TACAACGATGGTTTTTCATATCATTGGTCGTGGTTGTAGTCCG	43	MT_GluTTC, GluTTC	i-tRF	exclusive	MT	4.42	0.9	1.47	0.42	1.29	1.56	0.17	0.39	0.35	0.16	0.21	0.59	3.02	2.42	0.66	0.2	0.46	0.11	0.8	0.04	1.75	0.17	0.12	0.12	0.13	0.85	1.63	0.63	0.54	0.56	0.08	1.57	0.37	5.28	3.67	5.06	0.83	0.94	1.35	0.77	0.63	1.26	1.92
tRF-26-8NRS9NS334D	TCATTGGTCGTGGTTGTAGTCCGTGC	26	MT_GluTTC, GluTTC	i-tRF	exclusive	MT	4.42	3.82	2.94	5.99	3.46	3.04	5.11	4.49	2.58	2.15	5.18	7.12	2.17	3.91	5	5.45	3.42	2.88	5.19	2.44	5.78	1.08	1.78	0.71	0.55	1.22	1.82	2.59	0.59	1.84	0.6	1.32	0.88	2.92	4.15	4.4	1.86	1.82	1.86	1.31	2.67	5.17	5.51
tRF-31-XSXMSL73VL4YD	TGCCGTGATCGTATAGTGGTTAGTACTCTGC	31	HisGTGT	5'-tRF	exclusive	Auto	4.42	4.09	10.64	5.51	3.65	8.31	3.14	2.3	2.23	8.51	9.02	4.98	1.87	4.1	3.64	4.49	2.8	5.93	2.95	2.48	4.44	1.62	1.9	0.35	15.64	4.67	3.7	7.25	1.9	2.45	11.28	8.04	5.1	2.31	2.32	1.26	3.63	7.03	2.27	1.87	0.89	1.79	1.98
tRF-30-9KIWRNL3KQNK	TGGGGATTGTGGGTTCGAGTCCCATCTGGG	30	ArgCCG	i-tRF	exclusive	Auto	4.42	6.87	5.46	6.17	3.96	1.68	3.72	3.64	2.73	0.85	0.85	0.72	1.92	3.12	3.01	4.24	2.9	1.13	1.93	0.6	4.11	24.76	39.26	35.63	0.21	0.37	0.29	5.35	6.96	16.34	4.11	6.66	18.04	2.23	3.15	3.62	8.44	5.74	12.2	1.6	4.98	4.4	1.54
tRF-18-Y8RH930K	TTCGGGGGCGTGGGTTCG	18	LeuTAG, LeuAAG	i-tRF	exclusive	Auto	4.42	2.74	1.33	18.76	7.91	5.96	16.6	14.33	18.15	0.62	0.75	0.75	5.41	16.85	19.66	3.14	2.09	2.56	6.63	4.48	5.86	20.31	18.8	22.99	0	0.37	0.58	4.32	2.97	7.36	3.99	2.55	20.12	6.37	1.79	2.53	3.98	2.4	8.82	4.27	2.78	10.73	2.71
tRF-30-2YU04DYJIO3Z	CACTGTAAAGCTAACTTAGCATTAACCTTT	30	MT_LysTTT, LysTTT	5'-half	exclusive	MT	4.39	3.77	2.31	3.63	2.81	4.04	1.36	1.38	1.27	0.95	1.53	3.58	5.2	4.79	6.35	7.04	3.6	2.59	3.82	1.08	2.73	0.67	0.71	0.53	0.6	2.34	1.63	0.81	0.48	0.61	0.16	0.93	0.05	3.4	7.3	4.71	1.77	1.11	1.21	0.99	2.55	2.3	2.99
tRF-44-QNR8VP94FQFY392JFE	GCGTTGGTGGTATAGTGGTGAGCATAGCTGCCTTCCAAGCAGTT	44	GlyTCC	5'-tRF	exclusive	Auto	4.39	2.38	2.87	4.48	4.94	3.64	1.74	4.03	4.5	0.33	0.14	0.85	3.88	6.33	2.95	0.28	0.49	0.38	2.31	0.44	5.89	1.5	4.05	3.78	0.34	0.27	0.14	2.47	2.38	3.29	1.57	4.9	2.13	2.75	2.75	3.7	4.42	2.99	7.93	1.65	1.99	2.95	2.46
tRF-29-6978WP9LXNHK	GGCTCGTTGGTCTAGTGGTATGATTCTCG	29	ProTGG	5'-tRF	exclusive	Auto	4.39	4.09	0.63	3.11	2.78	1.32	1.5	2.19	1.73	0.16	0.28	0.2	2.13	4.79	4.4	0.14	0.18	0.22	0.76	0.84	0.8	2.04	1.43	0.95	1.02	3.24	2.88	1.78	0.65	1.73	2.22	1.62	2.23	4.06	1.49	2.48	0.83	1.17	1.76	0.45	0.33	0.65	0.79
tRF-44-7O58J0K8UMPLBIUBHQ	GTTAAGATGGCAGAGCCCGGTAATCGCATAAAACTTAAAACTTT	44	MT_LeuTAA	5'-tRF	exclusive	MT	4.39	0.63	2.94	0.52	3.42	2.64	0.14	0.5	0.77	0.1	0.11	0.94	3.15	2.61	0.33	0.23	0.77	0.08	0.15	0	1.64	0.17	0.83	1.36	0.6	3.24	5.33	4.14	3.69	1.95	1.93	4.56	0.83	8.64	9.66	16.12	4.37	4.81	3.25	0.8	0.91	1.09	2.8
tRF-22-UJJKIWRNK	TAAGCCAGGGATTGTGGGTTCG	22	ArgCCT	i-tRF	exclusive	Auto	4.39	3.86	2.45	11.03	3.99	3.28	3.68	3.68	3.31	0.95	0.71	1.5	1.45	2.56	2.98	1.33	0.8	0.7	2.84	0.76	3.35	8.66	8.03	11.05	0.47	0.32	0.48	2.88	1.43	3.96	2.22	2.84	9.27	4.45	4.63	6.01	2.65	1.88	3.39	0.91	2.11	5.34	2.8
tRF-20-9NS334L2	TGGTTGTAGTCCGTGCGAGA	20	MT_GluTTC, GluTTC	i-tRF	exclusive	MT	4.39	2.83	3.36	11.64	7.26	5.4	3.03	2.72	3.96	1.17	2.45	2.6	3.66	6.19	8.31	3.73	1.72	3.8	6.44	4.08	4.62	2.83	1.73	1.36	1.88	9.13	9.55	4.32	2.92	3.01	3.43	2.11	5.89	51.54	19.89	31.99	1.37	2.05	2.83	3.52	3.39	7.42	4.5
tRF-38-D8H0PMF732Q86N00	AATGGATAAGGCATCAGCCTCCGGAGCTGGGGATTGTG	38	ArgCCG	i-tRF	exclusive	Auto	4.35	2.61	1.54	6.74	2.7	1.76	2.42	3.82	4.08	0	0.04	0.03	2.47	4.33	5.69	0	0.06	0.05	1.1	0.56	1.16	2.95	1.61	1.18	0.21	0.27	0.53	2.01	0.71	1.17	0.48	1.18	1.21	5.45	2.88	4.23	0.34	0.23	1.02	0.05	0.23	0.75	0.57
tRF-42-I89NJ4S2I7L7P5QKH	ATTGGTGGTTCAGTGGTAGAATTCTCGCCTGCCACGCGGGAG	42	GlyGCC	i-tRF	exclusive	Auto	4.35	2.79	3.78	1.98	1.98	1.48	0.75	1.7	1.5	0.13	0.25	0.88	1.15	3.12	1.22	0.99	1.57	0.19	0.91	0.24	2.44	1.91	3.09	2.78	0.04	0.48	0.19	2.01	1.49	1.73	0.56	1.57	0.46	0.65	1.53	2.05	7.71	6.68	11.6	0.45	0.91	1.26	0.76
tRF-30-KY7343RX6NMH	CCCTGGTGGTCTAGTGGTTAGGATTCGGCG	30	GluCTC	i-tRF	exclusive	Auto	4.35	2.88	3.36	3.39	1.86	2.12	2.66	2.58	1.65	2.18	4.08	3.06	2.9	4.52	5.99	2.46	3.02	2.08	3.03	1.4	2.18	3.2	3.03	3.31	2.9	2.92	1.1	1.38	1.31	2.68	3.75	1.13	1.02	0.74	1.09	1.09	2.99	2.4	3.9	1.97	2.27	3.46	1.61
tRF-35-1HPSR9O9337KB6	AGGCGGCCCGGGTTCGACTCCCGGTGTGGGAACCA	35	GluTTC	3'-tRF	exclusive	Auto	4.31	6.25	4.97	10.37	13.54	12.59	3.44	3.86	2.58	4.07	7.31	7.16	5.24	8.75	7.64	8.82	6.62	7.25	4.39	4.28	3.09	3.62	5.06	4.37	6.31	3.98	7.1	2.88	2.97	3.12	3.14	9.36	8.49	2.05	2.05	1.61	4.32	2.7	4.55	4.59	3.86	5.39	3.78
tRF-31-N3R718YKISQID	CTGGTGGTCTAGTGGTTAGGATTCGGCGCTC	31	GluCTC	i-tRF	exclusive	Auto	4.31	2.88	3.85	2.4	1.45	1.56	0.68	0.85	0.5	2.93	1.53	1.85	1.02	1.77	1.16	3	2.31	4.42	0.64	0.44	0.55	1.66	1.13	0.47	13.04	10.83	5.76	2.13	0.83	2.01	2.18	0.24	3.62	0.48	0.52	0.17	0.2	0.41	0.42	2.67	0.56	1.09	0.79
tRF-30-7Z8L8NRS9NS3	GTTTTTCATATCATTGGTCGTGGTTGTAGT	30	MT_GluTTC, GluTTC	i-tRF	exclusive	MT	4.31	1.75	1.05	5.33	4.45	2.68	2.93	2.37	2.35	1.99	2.73	1.66	4.64	5.77	6.92	3.14	2.77	3.75	4.54	4.95	2.73	0.04	0.06	0	0.17	0.58	0.86	0.58	0.18	0.17	0.08	0.69	0.19	2.75	1.66	2.88	0.54	0.12	0.56	4.48	2.39	5.13	2.99
tRF-38-Z4D7OOJ0QXL13X0Q	TTGTGAATCTGACAACAGAGGCTTACGACCCCTTATTT	38	MT_HisGTG	i-tRF	exclusive	MT	4.31	2.7	1.47	3.58	3.27	2.84	2.42	3.96	3.69	0.23	0.21	1.2	4.86	6.24	4.6	0.82	0.4	0.3	3.22	1.4	3.2	0	0	0.12	0.6	0.48	0.77	0.06	0.12	0.22	0.08	0.34	0	0.44	0.61	0.48	0.15	0	0.09	1.36	1.59	2.54	3.21
tRF-40-7Z2R1HPSR9O9337K	GTTTTCACCCAGGCGGCCCGGGTTCGACTCCCGGTGTGGG	40	GluTTC	i-tRF	exclusive	Auto	4.28	3.64	2.8	2.22	1.86	1.28	2.62	4.74	3.92	0.59	0.32	0.72	4.39	5.31	3.41	0.9	0.15	0.38	2.92	0.68	1.89	5.24	10.83	8.51	0.26	0.8	1.2	2.19	3.03	7.81	1.13	2.84	1.99	4.06	5.16	7.06	12.07	13.42	15.41	1.15	2.97	4.4	3.94
tRF-40-IK9NJ4S2I7L7P5QK	ATGGGTGGTTCAGTGGTAGAATTCTCGCCTGCCACGCGGG	40	GlyGCC	i-tRF	exclusive	Auto	4.24	3.1	2.45	2.97	1.67	1.36	1.02	1.49	1.92	0.39	0.25	0.59	1.02	1.58	1.06	0.65	0.8	0.08	2.65	0.28	2.33	2.25	3.39	3.84	0.13	0	0.19	1.09	1.31	1.56	0.73	1.22	0.32	0.44	0.96	1.31	1.67	1.23	2.32	0.72	1.22	2.32	0.63
tRF-30-I8W47W1R7HFE	ATTGGTCGTGGTTGTAGTCCGTGCGAGAAT	30	MT_GluTTC, GluTTC	i-tRF	exclusive	MT	4.24	5.57	2.31	6.79	5.86	3.76	3.03	3.18	3.38	3.45	3.48	5.11	4.34	8.52	6.32	6.36	5.88	5.17	4.58	3.16	4.66	1.54	2.74	2.6	2.6	2.65	3.41	1.96	1.25	1.95	1.69	2.5	3.38	6.24	7.3	9.15	1.67	2.34	1.86	4.96	7.37	9.53	6.27
tRF-41-IWOMXF026ZEDKZIXD	ATTGTGAATCTGACAACAGAGGCTTACGACCCCTTATTTAC	41	MT_HisGTG	i-tRF	exclusive	MT	4.24	1.75	2.52	1.74	2.43	2.76	1.43	2.58	2.04	0.07	0.07	0.55	2.3	3.21	1.52	0.11	0.31	0.3	2.57	0.24	2.76	0.04	0	0.24	0.17	0.21	0.58	0.17	0.12	0.22	0.08	0.05	0	0.48	0.39	0.52	0.44	0.12	0.37	1.28	1.5	1.72	2.49
tRF-19-JMRPFQIX	CAGTCGGTAGAGCATGGGA	19	LysCTT	i-tRF	exclusive	Auto	4.24	4	4.48	4.52	2.17	2.32	1.26	1.03	1.58	2.8	2.95	2.63	2.13	1.68	3.61	2.09	1.66	1.46	2.2	1.44	2.11	1.66	2.38	2.07	4.26	3.24	1.73	3.05	1.25	0.78	5.24	3.18	4.27	1.18	1.97	1	1.67	2.34	1.72	3.73	3.44	7.52	1.16
tRF-37-KKM1M3WD8S746D2	CCAGGCGGCCCGGGTTCGACTCCCGGTGTGGGAACCA	37	GluTTC	3'-tRF	exclusive	Auto	4.24	3.59	3.5	7.97	8.21	6.92	4.53	4.56	4.85	2.9	3.34	4.33	4.94	10.29	6.35	5.48	7.95	6.68	5.72	3.72	4	2.04	3.39	4.67	3.11	6	8.54	4.83	4.16	4.07	4.76	5.05	6.49	4.41	4.2	4.71	3.83	3.58	4.83	4.11	2.48	3.29	5.26
tRF-37-7673FEWS3V2VR0M	GTTCAGTGGTAGAATTCTCGCCTGCCACGCGGGAGGC	37	GlyGCC	i-tRF	exclusive	Auto	4.24	5.17	2.87	11.59	4.83	3.32	2.76	3.08	3.15	0.13	0.36	0.46	3.62	7.45	7.11	0.48	0.62	0.57	0.83	0.36	1.2	0.58	1.9	1.77	0.09	0.21	0	0.69	0.36	0.28	0.32	1.27	0.7	1.4	1.09	1.13	0.54	0.41	0.7	0.56	1.68	3.22	1.29
tRF-35-YP9LON4VN1EH6K	TTCAGTGGTAGAATTCTCGCCTGCCACGCGGGAGG	35	GlyGCC	i-tRF	exclusive	Auto	4.24	5.48	3.57	8.44	3.99	2.16	2.76	2.26	2.5	0.13	0.25	0.62	2.56	4.61	5.29	1.19	1.36	0.62	1.51	0.56	1.6	2.95	4.64	5.73	0.17	0.21	0.24	0.92	1.31	2.51	0.85	2.16	0.93	0.7	0.7	1.05	2.4	1.05	3.48	0.56	0.35	1.84	0.41
tRF-44-Z4D7OOJ0QXL13XZ512	TTGTGAATCTGACAACAGAGGCTTACGACCCCTTATTTACCCCA	44	MT_HisGTG	3'-tRF	exclusive	MT	4.24	0.72	2.31	0.52	2.97	1.8	0.24	0.67	1.23	0.1	0.07	0.65	2.13	2.42	0.63	0.03	0.25	0.11	0.61	0.08	1.35	0.12	0.12	0.18	0.21	1.96	2.69	2.19	2.32	0.95	0.24	1.42	0.05	2.84	2.49	3.22	2.99	2.17	2.23	1.07	0.7	2.08	3.24
tRF-42-JMRPFQ5DWXH913M8N	CAGTCGGTAGAGCATGAGACTCTTAATCTCAGGGTCGTGGGT	42	LysCTT	i-tRF	exclusive	Auto	4.2	2.79	1.54	3.39	1.94	0.8	1.74	1.98	1.81	0	0.04	0	2.04	4.14	2.55	0.23	0.22	0.03	0.98	0.08	0.84	1.25	1.9	3.07	0.38	0	0.24	0.75	0.42	0.28	0.48	1.52	0.79	0.79	1.97	1	0.44	0.82	0.97	0.32	0.66	4.04	0.44
tRF-18-9N1EWJDW	TGGTTAGGATTCGGCGCT	18	GluCTC	i-tRF	exclusive	Auto	4.2	2.16	8.54	5.42	3.31	5.56	2.69	2.65	1.88	4.2	6.14	3.9	3.83	6.47	4.17	5.85	5.82	7.14	2.54	1.56	2.65	1.17	0.95	1.06	9.59	6.32	3.7	4.14	2.32	2.06	5.68	1.62	0.65	1.35	0.31	0.78	1.52	1.88	1.62	7.39	2.15	11.05	1.83
tRF-16-ZSIJ7KE	TTTCGATGGCGTGGGT	16	LeuTAG	i-tRF	exclusive	Auto	4.2	1.75	3.64	4.76	2.55	2	4.23	4.95	2.69	0.26	1.03	1.11	5.28	3.31	3.71	7.09	3.2	0.94	2.39	1.48	2.95	2.29	3.21	4.61	0.64	1.59	3.65	0.29	0.65	0.72	1.13	0.73	0.56	0.65	0.44	0.87	0.74	0.64	0.65	0.67	1.01	2.83	0.69
tRF-45-JY7383RPD9W1X6L85J	CATTGGTGGTTCAGTGGTAGAATTCTCGCCTGCCACGCGGGAGGC	45	GlyGCC	i-tRF	exclusive	Auto	4.16	1.84	2.66	0.71	1.79	1.04	0.41	0.5	1.31	0.03	0.11	0.49	1.36	1.4	0.26	0.11	0.34	0.13	0.76	0.04	2.51	2.33	2.26	2.3	0	0.48	0.53	3.22	2.86	3.07	1.13	2.74	0.28	2.62	5.46	5.49	12.47	8.5	14.8	0.32	0.47	1.43	0.5
tRF-28-PS5P4PW3FJDD	GCCCGGATAGCTCAGTCGGTAGAGCATC	28	LysTTT	5'-tRF	exclusive	Auto	4.16	6.61	8.12	5.14	2.05	4.84	3	1.98	1.27	9.35	7.6	4.59	1.96	2.56	3.28	2.94	2.03	3.96	3.37	1.64	3.67	2.37	0.83	0.89	4.77	2.92	1.73	1.67	1.01	2.17	2.62	1.08	1.34	1.09	1.4	0.13	0.74	1.7	0.37	1.87	1.36	2.18	3.12
tRF-38-9LON4VN1EH6KK80E	TGGTAGAATTCTCGCCTGCCACGCGGGAGGCCCGGGTT	38	GlyGCC	i-tRF	exclusive	Auto	4.16	4.22	3.36	11.69	5.4	4.36	4.23	4.78	3.85	0.65	1.53	1.27	4.09	7.12	4.93	1.84	1.72	0.62	2.73	0.92	2.33	6.41	13.44	12.94	1.24	0.11	0.19	3.97	4.4	7.64	2.46	4.51	2.09	2.79	4.11	5.23	5.89	6.86	11.79	1.41	2.78	3.53	2.8
tRF-21-D112Z4R90	AAGCCAGGGATTGTGGGTTCG	21	ArgCCT	i-tRF	exclusive	Auto	4.13	4.81	2.87	15.22	4.68	3.32	4.53	4.81	4.19	0.23	0.43	0.85	1.24	3.44	3.08	1.1	0.86	0.75	2.2	0.4	4.26	6.45	7.91	9.99	0.3	0	0.05	1.44	0.83	3.4	2.18	2.2	4.73	3.14	3.54	3.18	1.18	0.88	1.76	1.28	2.18	5.63	1.61
tRF-35-FN7BWU2F5JYH0R	AGATTGTGAATCTGACAACAGAGGCTTACGACCCC	35	MT_HisGTG	i-tRF	exclusive	MT	4.13	5.03	4.06	3.25	2.78	2	2.18	1.88	1.08	1.86	3.12	5.04	3.41	4.79	4.07	3.87	3.33	2.59	1.89	0.92	1.45	2.46	2.14	2.95	2.22	2.5	3.65	1.78	1.01	2.45	1.21	1.81	2.18	5.11	5.46	7.1	3.04	1.76	2.13	3.23	3.14	3.26	2.9
tRF-20-18Y3E7QN	AGTGGTTAGTACTCTGCGTT	20	HisGTG	i-tRF	exclusive	Auto	4.13	3.91	4.62	4.52	4.03	4.28	2.25	2.69	3.5	4.17	8.73	8.13	1.75	4.61	4.24	2.71	7.08	7.25	1.86	0.88	2.44	1.66	1.9	2.01	1.79	1.27	1.49	0.98	2.02	2.56	1.85	2.74	0.79	0.74	2.4	1.18	2.94	2.93	4.13	3.39	1.87	4.28	0.76
tRF-41-I89NJ4S2I7L7P5QKB	ATTGGTGGTTCAGTGGTAGAATTCTCGCCTGCCACGCGGGA	41	GlyGCC	i-tRF	exclusive	Auto	4.13	2.2	2.94	3.25	2.7	2.36	1.09	1.31	2.42	0.1	0.07	0.59	2.13	4.56	1.79	0.54	0.62	0.19	1.21	0.48	2.69	1.96	3.33	2.42	0.04	0.37	0.38	1.67	1.31	0.95	1.45	1.81	0.79	1.35	3.02	2.57	4.56	4.22	5.75	0.61	0.94	2.1	1.48
tRF-24-QZ2S3HPS2E	GCTTTCACCGCCGCGGCCCGGGTT	24	GluTTC	i-tRF	exclusive	Auto	4.13	3.59	2.59	1.37	1.29	1.44	2.35	3.36	3.27	0.52	1.24	1.4	7.28	10.01	11.91	1.58	0.65	0.7	8.41	4.68	6.98	7.37	11.12	8.57	0.3	1.06	0.82	5.7	3.21	9.14	2.26	2.3	4.5	1.35	2.01	2.31	6.33	8.15	14.57	3.57	7.35	8.29	5.19
tRF-38-RX6NMH490VL8K80E	GGTTAGGATTCGGCGCTCTCACCGCCGCGGCCCGGGTT	38	GluCTC	i-tRF	exclusive	Auto	4.13	3.37	3.01	5.8	3.12	1.8	1.98	2.09	1.73	0.42	0.39	0.52	3.28	2.65	3.24	1.81	1.36	1	1.59	0.6	2.84	5.58	6.37	9.45	0.3	0.11	0.38	1.61	1.19	2.84	1.41	3.58	1.11	1.09	0.79	1.35	3.44	3.05	7.84	1.28	1.66	2.47	0.79
tRF-31-2YU04DYJIO3ZE	CACTGTAAAGCTAACTTAGCATTAACCTTTT	31	MT_LysTTT, LysTTT	5'-tRF	exclusive	MT	4.09	4.22	4.27	5.66	4.26	4.24	3.24	1.45	2.08	2.25	3.23	6.02	6.35	6.33	7.58	7.29	3.82	2.29	3.07	1.44	3.78	1.71	1.55	1.83	1.36	4.25	6.72	1.73	1.73	1.67	1.37	4.02	0.23	6.55	17.31	15.25	4.47	3.99	2.37	1.41	3.28	3.38	3.27
tRF-44-JMRPFQRDWXHR13M825	CAGTCGGTAGAGCATGGGACTCTTAATCCCAGGGTCGTGGGTTC	44	LysCTT	i-tRF	exclusive	Auto	4.09	2.83	3.08	5.99	4.45	3.76	0.95	2.02	2.42	0.07	0	0.13	1.79	3.91	1.39	0.08	0.43	0.22	0.87	0	0.73	1.37	2.08	3.37	0.34	0.32	0.34	0.98	0.59	0.72	0.64	1.57	0.74	1.09	1.05	1.26	0.98	0.7	1.25	0.13	0.59	1.38	0.41
tRF-32-389MV47P596V5	CCTGGTGGTCTAGTGGTTAGGATTCGGCGCTC	32	GluCTC	i-tRF	exclusive	Auto	4.09	1.48	2.24	1.37	2.05	1.48	0.27	0.92	0.73	2.28	0.96	0.52	2.47	3.49	2.05	1.89	3.05	5.34	0.53	0.6	0.95	1.42	0.12	0.3	7.33	7.75	5.52	1.44	1.49	0.61	3.26	0.15	1.34	1.27	1.22	0.87	0.44	0.64	0.46	7.36	0.75	1.45	0.44
tRF-32-MIF91SS2P46I3	CGGCTAGCTCAGTCGGTAGAGCATGGGACTCT	32	LysCTT	i-tRF	exclusive	Auto	4.09	2.92	3.15	3.39	2.78	3	1.26	1.17	0.5	4.63	5.43	5.43	0.72	1.26	1.19	3.02	2.83	3.69	1.78	2.04	2.47	1.96	0.71	0.12	8.44	5.26	3.07	2.01	1.31	1.17	4.59	3.97	3.71	0.44	1.75	0.78	3.19	4.45	0.51	1.17	1.03	1.14	1.29
tRF-31-NK5Y93W086W80	CTGGGGATTGTGGGTTCGAGTCCCATCTGGG	31	ArgCCG	i-tRF	exclusive	Auto	4.09	3.41	2.24	5.09	3.08	1.72	2.62	2.94	2.96	0.26	0.25	0.26	1.28	2.37	2.71	1.78	1.23	1.78	1.74	0.84	1.78	21.48	34.74	23.1	0.21	0.27	0.53	5.24	6.13	11.21	3.63	5.24	18.55	1.75	3.89	4.62	5.15	3.99	9.7	1.23	3.65	3.26	1.95
tRF-35-5YXENDBP1IUUK7	GATTGTGAATCTGACAACAGAGGCTTACGACCCCT	35	MT_HisGTG	i-tRF	exclusive	MT	4.09	4.13	3.29	6.65	5.93	4.36	2.73	3.72	1.54	2.12	2.8	2.93	3.36	4.98	5.66	4.01	2.96	2.51	3.94	1.04	2.91	0.67	0.59	0.41	0.89	1.49	2.69	0.81	0.36	1.39	0.81	1.22	1.99	5.02	5.16	4.14	0.74	0.53	0.74	2.37	4.96	5.22	3.97
tRF-35-897PVP941QKS3W	TCCTCGTTAGTATAGTGGTGAGTATCCCCGCCTGT	35	AspGTC	5'-half	exclusive	Auto	4.09	3.28	3.5	1.89	2.28	1.32	2.52	2.23	1.27	2.77	1.14	1.3	4.56	7.08	5.59	1.22	2.25	1.4	1.86	1.48	1.93	0.5	0.54	0.53	5.71	4.25	3.36	2.47	1.37	0.89	1.33	1.27	0	0.79	1.14	1.48	3.14	3.22	1.76	1.17	0.8	1.11	1.35
tRF-29-XENDBP1IUU1J	TGAATCTGACAACAGAGGCTTACGACCCC	29	MT_HisGTG	i-tRF	exclusive	MT	4.09	2.07	3.15	2.5	2.05	2.32	1.19	1.03	0.54	1.01	0.32	3.02	7.11	6.19	11.91	4.21	4.99	4.12	4.09	1.88	3.02	0.08	0.77	1.3	0.47	1.01	1.68	0.35	0.3	0.5	2.18	0.59	0.14	1.27	1.88	1.26	0.1	0.23	0.32	1.41	1.31	2.22	1.2
tRF-18-BS68BFD2	AACCGGGCGGAAACACCA	18	ValAAC, ValCAC	3'-tRF	exclusive	Auto	4.05	4.13	5.11	3.35	3.19	4.52	2.28	2.55	2	34.26	12.64	13.66	3.45	2.23	2.58	5.68	4.71	5.61	2.69	2.6	3.96	2.66	3.27	1.3	9.25	2.92	3.07	2.47	1.07	0.95	8.95	2.74	5.66	1.96	1.49	0.31	2.36	2.34	0.65	16.24	8.21	13.22	4.44
tRF-32-79MP9P9MH57SJ	GTTTCCGTAGTGTAGTGGTCATCACGTTCGCC	32	ValAAC	5'-half	exclusive	Auto	4.05	2.74	4.48	4.81	5.25	4.72	2.83	3.08	2.31	6.19	6.71	6.63	2.6	3.68	2.52	4.44	6.16	7.52	2.5	1.8	3.02	2.12	1.78	2.42	8.69	5.95	4.03	4.14	3.21	3.62	3.43	1.47	0.65	2.79	3.1	1.74	2.7	3.28	1.58	3.36	1.54	2.39	2.71
tRF-16-88I26W0	TCCGGATGGAGGCGTG	16	LeuCAA	i-tRF	exclusive	Auto	4.05	4.18	2.66	12.35	4.37	3.44	7.47	7.79	5.77	2.71	1.46	1.24	2.56	4.42	5.06	2.32	1.26	1.4	5.57	1.96	5.89	27.47	38.67	44.26	0.51	0.37	0.67	5.87	1.96	10.15	4.27	4.95	20.08	4.8	4.15	6.32	4.71	4.16	10.49	1.87	2.18	6.72	2.17
tRF-18-W47W1R00	TCGTGGTTGTAGTCCGTG	18	MT_GluTTC, GluTTC	i-tRF	exclusive	MT	4.05	3.46	4.41	6.93	4.64	5.08	2.62	2.41	3.23	1.83	2.59	4.07	5.03	5.21	10.23	4.58	2.71	2.34	4.77	3.08	4.18	2.62	3.57	3.19	1.62	2.02	3.79	3.63	1.84	3.79	1.93	2.35	3.94	8.07	11.67	9.81	2.85	1.7	3.57	3.36	4.14	5.17	4.66
tRF-17-H9R8B7J	ATCTCGGTGGAACCTCC	17	GlnCTG	3'-tRF	exclusive	Auto	4.02	4.31	2.8	2.97	1.71	3.24	0.92	0.67	0.92	35.3	5.82	4.13	1.96	1.44	1.49	3.33	3.02	6.44	1.06	1.8	1.89	1.66	1.67	0.95	7.46	3.4	2.21	1.15	0.89	1.34	4.76	0.78	1.21	1.13	0.74	0.31	1.08	0.76	1.11	3.49	2.08	3.75	2.58
tRF-41-I89NJ4S2I7L7K5QKB	ATTGGTGGTTCAGTGGTAGAATTCTCGCCTCCCACGCGGGA	41	GlyCCC	i-tRF	exclusive	Auto	4.02	2.61	3.22	3.49	3.35	1.72	1.67	2.65	4.15	0	0.04	0.16	2	1.58	0.73	0.34	0.65	0.22	0.34	0.08	1.27	0.92	1.96	1.95	0.04	0	0.14	1.96	1.37	1.45	1.25	1.91	0.32	2.84	4.98	5.8	2.94	3.34	4.36	0.77	0.84	2.76	1.35
tRF-38-I89NJ4S2I7L7P5D8	ATTGGTGGTTCAGTGGTAGAATTCTCGCCTGCCACGCG	38	GlyGCC	i-tRF	exclusive	Auto	4.02	3.19	1.89	3.35	1.45	2.04	1.47	2.83	2.04	0.39	0.43	1.4	2.64	4.42	3.34	2.12	2.06	1.13	2.69	0.8	2.8	2.08	3.33	3.13	0.51	0.37	0.43	1.27	0.95	1.62	0.6	1.52	0.65	1.79	1.88	1.35	2.6	2.46	5.61	0.8	2.04	3.29	1.73
tRF-36-JJ6RRNLIK898O1B	CAGGCGGCCCGGGTTCGACTCCCGGTGTGGGAACCA	36	GluTTC	3'-tRF	exclusive	Auto	4.02	4.67	2.66	5	6.88	6.24	3.34	4.71	5.31	3.65	3.51	3.51	5.03	8.43	5.79	4.61	4.84	5.07	4.05	3.8	2.58	3.29	2.62	4.49	3.71	5.47	8.73	3.4	3.09	3.12	3.35	3.38	4.68	3.49	2.45	3.57	4.47	2.29	4.55	3.89	2.53	3.24	5.79
tRF-34-J4S2I7L7P5QKE9	CAGTGGTAGAATTCTCGCCTGCCACGCGGGAGGC	34	GlyGCC	i-tRF	exclusive	Auto	4.02	4.45	3.36	6.55	2.97	1.92	3.2	4.53	4.19	0.29	0.64	1.04	2.64	4.24	5	1.41	0.68	0.86	1.86	0.84	2.29	2.46	6.31	5.5	0.77	0.27	0.48	2.07	2.86	5.07	1.65	4.75	2.6	2.23	1.92	3.31	5.01	4.51	6.03	0.56	1.17	2.66	1.1
tRF-23-392J1Y0SDZ	CCTTCCAAGCAGTTGACCCGGGT	23	GlyTCC	i-tRF	exclusive	Auto	4.02	1.53	7.84	2.12	2.74	1.68	3.51	5.31	4.81	0.16	2.27	2.18	3.32	2.47	3.04	12.49	4.53	1.16	2.61	1.2	2.76	2.87	3.45	4.25	1.53	2.39	4.32	1.67	2.56	2.29	4.31	7.25	2.27	1	2.67	3.01	2.4	2.99	2.6	0.99	3.35	4.04	9.63
tRF-37-V6Z3M8ZLSSXUOLJ	TATCATTGGTCGTGGTTGTAGTCCGTGCGAGAATACC	37	MT_GluTTC, GluTTC	3'-tRF	exclusive	MT	4.02	4.36	2.59	5.7	4.94	3.96	2.76	3.79	3.38	1.99	2.95	3.19	2.26	3.86	5.23	3.05	2.62	3.15	3.86	1.92	4.15	0.71	0.83	1.6	4.43	3.56	4.99	1.73	1.49	1.17	2.22	3.92	1.34	5.37	5.55	7.54	2.8	3.52	3.9	2.75	3.02	7.01	5.64
tRF-25-2YU04DYJIO	CACTGTAAAGCTAACTTAGCATTAA	25	MT_LysTTT, LysTTT	5'-tRF	exclusive	MT	3.98	3.1	1.68	8.3	4.83	3.6	2.59	2.65	1.62	1.86	3.09	4.55	4.17	6.98	9.1	3.73	2.96	2.59	3.82	1.08	3.71	0.37	0.54	0.47	0.47	1.91	2.64	1.15	0.42	0.67	0.44	1.13	0.37	4.23	4.89	4.31	0.93	0.59	1.21	1.87	3.39	3.77	4.16
tRF-33-J6P9M0NK5Y930K	CATCAGCCTCCGGAGCTGGGGATTGTGGGTTCG	33	ArgCCG	i-tRF	exclusive	Auto	3.98	3.37	2.31	5.75	2.43	2.6	1.81	1.73	1.81	0	0.25	0.03	1.92	3.31	3.94	0.59	0.62	0.13	0.57	0.2	0.65	5.12	6.66	6.09	0	0.05	0.1	0.63	0.54	0.5	1.17	1.52	0.46	3.58	2.84	3.75	0.59	0.23	0.7	0.45	0.7	2.39	0.28
tRF-41-JY7383RPD9W186L80	CATTGGTGGTTCAGTGGTAGAATTCTCGCCTCCCACGCGGG	41	GlyCCC	i-tRF	exclusive	Auto	3.98	1.48	1.68	1.93	0.99	1.24	1.7	1.73	3.04	0.07	0.04	0.33	1.15	0.88	0.63	0.17	0.09	0.03	0.68	0.12	0.73	0.71	1.43	1.65	0	0.11	0.19	1.21	0.89	2.17	0.52	1.67	0.42	3.62	3.67	5.4	2.75	1.82	3.67	0.13	0.51	1.11	0.47
tRF-44-779PZBHFEERZYQHQJZ	GTTCTTGTAGTTGAAATACAACGATGGTTTTTCATATCATTGGT	44	MT_GluTTC, GluTTC	5'-tRF	exclusive	MT	3.98	1.03	2.45	1.08	2.85	3.04	0.27	0.32	0.12	0.1	1.07	2.24	2.73	1.96	0.43	0.14	0.77	0.08	0.68	0	2	0.04	0.12	0.06	0.09	0.11	0.96	0.52	0.48	0.45	0.24	1.91	0.28	3.4	6.16	8.06	1.18	0.64	1.48	0.8	1.1	1.5	2.01
tRF-24-7Z2R1HPS2E	GTTTTCACCCAGGCGGCCCGGGTT	24	GluTTC	i-tRF	exclusive	Auto	3.98	4.18	3.08	1.74	1.29	0.84	2.93	2.48	3.19	0.42	0.85	1.59	1.45	2.56	2.68	0.45	0.46	0.67	2.76	1.64	2.55	7.12	13.03	11.46	0.34	0.42	1.3	2.24	4.22	9.53	3.87	3.82	4.08	0.7	4.68	4.97	21.79	26.84	32.81	0.88	5.17	3.87	3.37
tRF-43-Z3R918VBY9PYKHM2D9	TTGGTGGTTCAGTGGTAGAATTCTCGCCTGCCACGCGGGAGGC	43	GlyGCC	i-tRF	exclusive	Auto	3.98	2.25	3.78	2.73	3.08	2.08	1.02	1.13	2.35	0	0.25	0.46	1.53	2.19	0.33	0.28	0.4	0.03	1.02	0.04	3.42	3.41	4.46	6.38	0.09	0.16	0.24	3.8	3.63	4.91	2.14	6.22	1.53	2.09	2.84	4.88	5.4	3.16	8.17	0.32	0.7	2.03	0.88
tRF-19-Q2FWQ8IJ	GCGGAAGCGTGCTGGGCCC	19	MetCAT, ThrCGT	i-tRF	exclusive	Auto	3.94	2.11	4.62	2.88	2.02	1.84	2.9	2.76	2.04	1.86	1.74	2.05	2.17	2.47	3.47	2.8	2.62	2.94	2.01	1.72	1.16	4.45	4.05	3.55	1.02	1.06	1.06	0.81	0.48	1.34	0.77	0.15	1.16	1.75	0.31	0.48	0.29	0.53	0.42	0.64	0.87	2.37	0.76
tRF-36-QKF1R3WE8RO86JD	GCGGGAGACCGGGGTTCGATTCCCCGACGGGGAGCC	36	AspGTC	3'-tRF	exclusive	Auto	3.94	6.02	7.63	2.64	1.33	2.32	1.23	1.1	0.38	18.35	6.64	6.41	1.87	1.4	1.32	3.56	2.77	3.77	1.17	0.36	1.38	4	3.09	2.13	26.38	2.55	2.06	2.42	2.44	2.17	14.15	3.14	1.81	1.13	2.58	1.53	3.14	4.75	1.3	0.85	0.87	0.92	2.55
tRF-37-QKF1R3WE8RO86J2	GCGGGAGACCGGGGTTCGATTCCCCGACGGGGAGCCA	37	AspGTC	3'-tRF	exclusive	Auto	3.94	8.4	8.12	3.44	3.99	4.28	2.83	3.33	3	5.93	5.89	8.78	2.98	5.03	3.18	4.58	4.13	2.61	3.14	1.8	3.38	1.5	1.55	1.89	13.17	2.6	2.06	2.07	0.89	1.28	3.99	5.49	7	1.4	3.06	2.66	4.47	3.99	2	1.52	2.46	2.44	6.2
tRF-27-R29P4P9L5H2	GGGGATGTAGCTCAGTGGTAGAGCGCA	27	AlaTGC, AlaAGC, AlaCGC	5'-tRF	exclusive	Auto	3.94	5.89	6.09	1.51	0.49	1.16	0.72	0.39	0.58	15.45	11.29	5.85	0.68	1.02	1.06	0.82	1.48	1.78	0.87	0.76	0.87	0.92	0.95	0	5.88	2.44	1.06	1.73	0.83	1.45	1.49	0.24	0.51	1.35	0.61	0.48	0.34	1.23	0.42	0.29	0.07	0.36	0.66
tRF-32-08F4BDNZ8O6FJ	ACCGGAGATGAAAACCTTTTTCCAAGGACACC	32	MT_ThrTGT	3'-tRF	exclusive	MT	3.9	2.47	3.01	6.22	3.31	2.48	2.76	1.77	2.04	0.62	0.57	1.11	3.54	4.89	5.66	4.29	2.8	2.4	9.05	3.88	7.27	3.66	3.99	3.96	0.6	2.28	4.37	0	0.06	0	0.32	2.01	4.27	12.09	16.96	17.39	3.04	3.05	3.16	1.87	6.29	6.33	4.75
tRF-19-I8W47WFD	ATTGGTCGTGGTTGTAGTC	19	MT_GluTTC, GluTTC	i-tRF	exclusive	MT	3.9	2.02	2.24	3.72	2.05	1.84	2.42	1.52	2.23	1.96	2.49	2.18	1.79	3.03	4.73	2.8	2.37	1.86	3.07	1.96	2.73	1.17	0.77	0.12	4.52	2.6	2.45	1.9	0.95	0.5	1.01	1.52	0.51	3.84	2.93	3.49	1.23	1.35	1.72	1.31	1.19	2.3	2.87
tRF-35-IWOMXF026ZEDKZ	ATTGTGAATCTGACAACAGAGGCTTACGACCCCTT	35	MT_HisGTG	i-tRF	exclusive	MT	3.9	3.46	1.96	5.66	4.34	3.84	2.9	3.29	2.5	1.34	2.27	3.45	5.2	7.31	7.81	5.43	3.48	3.1	3.18	1.84	3.53	0.5	1.37	1	0.98	2.07	2.74	1.84	1.25	2.29	0.81	0.98	0.93	5.98	6.56	5.1	0.44	1	0.56	2.13	3.81	5.73	4.44
tRF-42-2HI3Z9HMI8W47W1RN	CAACGATGGTTTTTCATATCATTGGTCGTGGTTGTAGTCCGT	42	MT_GluTTC, GluTTC	i-tRF	exclusive	MT	3.9	0.81	1.47	1.23	2.66	2.52	0.51	0.81	0.88	0.26	0.57	1.11	1.7	3.49	0.63	0.23	0.49	0.13	0.98	0.04	2.33	0.17	0.54	0.3	0.3	1.01	1.82	1.04	1.13	0.72	0.48	0.73	0.23	6.76	4.76	7.06	1.03	0.76	1.76	1.49	0.87	2.9	2.83
tRF-33-389MV47P596V03	CCTGGTGGTCTAGTGGTTAGGATTCGGCGCTCT	33	GluCTC	i-tRF	exclusive	Auto	3.9	3.1	3.43	1.79	2.66	1.92	0.68	0.99	0.42	2.93	2.34	1.17	3.79	7.77	2.71	2.8	5.11	7.33	0.76	1	1.96	0.62	0.48	0.41	8.23	6.53	6.05	2.42	1.55	2.06	3.18	0.29	1.21	2.71	1.35	0.7	0.83	1.76	1.76	4.45	0.68	2.01	0.98
tRF-46-I89NJ4S2I7L7P5QK11D	ATTGGTGGTTCAGTGGTAGAATTCTCGCCTGCCACGCGGGAGGCCC	46	GlyGCC	i-tRF	exclusive	Auto	3.87	1.08	1.96	0.85	3.04	2	0.31	0.81	1	0	0.14	0.68	2.51	3.21	0.56	0.14	0.55	0.19	0.57	0	1.45	3.54	4.22	4.49	0.13	0.58	1.01	3.68	4.05	3.57	1.09	2.74	1.48	2.92	4.28	4.97	7.26	7.09	13.83	0.48	0.75	1.72	1.7
tRF-32-JJ6RRNLIK898L	CAGGCGGCCCGGGTTCGACTCCCGGTGTGGGA	32	GluTTC	i-tRF	exclusive	Auto	3.87	2.2	2.73	1.27	2.13	2	4.19	2.44	2.38	5.22	5.89	3.97	2.21	2.05	2.65	2.23	4.34	5.5	1.78	1	1.16	2.33	1.31	1.95	3.88	1.33	1.34	1.55	1.78	1.67	1.33	0.44	0.74	1.27	0.87	0.35	0.59	0.41	0.93	1.31	0.61	1.67	2.14
tRF-36-KKM1M3WD8S746DD	CCAGGCGGCCCGGGTTCGACTCCCGGTGTGGGAACC	36	GluTTC	3'-tRF	exclusive	Auto	3.87	3.55	2.59	3.68	2.28	3.16	1.81	1.7	2.04	3.59	1.92	2.31	3.32	3.68	3.47	3.16	2.99	5.71	2.35	1.68	1.53	2.62	2.14	1.42	4.09	2.5	3.6	2.07	2.32	3.62	3.87	3.77	2.32	1.66	1.75	1.48	1.47	2.52	1.16	1.95	1.17	1.55	2.17
tRF-23-3W2VR008DZ	CCTGTCACGCGGGAGACCGGGGT	23	AspGTC	i-tRF	exclusive	Auto	3.87	6.11	2.73	2.22	2.17	1.16	6.31	11.68	11.11	1.14	1.56	3.68	2	4.14	3.9	1.36	0.62	0.27	4.69	1.96	5.02	1.75	2.2	0.77	0.68	1.11	1.01	1.21	1.13	2.51	2.02	2.55	4.41	1.53	4.06	5.58	2.01	2.46	2.04	1.65	5.97	10.44	17.5
tRF-31-QKF1R3WE8RO80	GCGGGAGACCGGGGTTCGATTCCCCGACGGG	31	AspGTC	i-tRF	exclusive	Auto	3.87	3.59	5.25	3.77	1.14	1.6	0.58	1.24	0.85	13.14	9.94	12.33	0.77	0.93	0.99	4.69	2.93	2.72	1.36	0.8	1.71	10.32	7.38	7.21	23.06	6.26	4.03	6.16	3.99	5.13	13.14	5.19	8.07	3.8	4.06	2.7	1.86	3.34	1.62	0.85	1.08	0.97	1.7
tRF-33-79MP9PMNH5ISD3	GTTTCCGTAGTGTAGCGGTTATCACATTCGCCT	33	ValCAC	5'-half	exclusive	Auto	3.87	4.22	5.32	3.86	3.73	3.84	3	4.64	2.04	6.36	4.05	10.12	3.02	3.96	2.52	4.63	8.59	7.71	2.04	1.32	3.02	1.5	1.78	1.06	5.97	4.72	5.14	3.28	3.93	3.23	1.49	2.2	1.11	1.7	4.98	3.36	4.02	4.92	3.43	2.61	3.44	2.71	3.75
tRF-46-FN7BWU2F5JYH0RYNURD	AGATTGTGAATCTGACAACAGAGGCTTACGACCCCTTATTTACCCC	46	MT_HisGTG	3'-tRF	exclusive	MT	3.83	1.26	2.03	0.28	3.23	2.32	0.17	0.18	0.69	0.13	0.18	0.65	2.13	2.7	0.5	0.03	0.46	0.13	0.53	0.04	1.6	0.42	0.65	1.6	0.72	4.14	7.58	5.64	4.7	2.84	1.29	4.07	0.7	7.94	10.1	15.34	6.72	6.86	5.75	0.69	0.68	0.89	2.77
tRF-19-JHOJ7II9	CAGCGGAAGCGTGCTGGGC	19	MetCAT, ThrCGT	i-tRF	exclusive	Auto	3.83	28.08	3.36	6.17	2.81	3.4	3.14	6.9	2.5	28.29	10.19	1.92	3.15	7.77	5.49	1.75	1.66	10.19	2.84	2.92	7.86	6.37	4.88	3.84	12.49	6.26	5.33	2.59	2.68	4.13	2.38	1.03	5.84	1.53	1.49	1.26	1.82	3.75	2.6	1.63	1.17	2.51	4.88
tRF-45-J87383RPD9W1X6L85J	CATGGGTGGTTCAGTGGTAGAATTCTCGCCTGCCACGCGGGAGGC	45	GlyGCC	i-tRF	exclusive	Auto	3.83	1.3	1.96	0.99	1.71	0.72	0.37	0.81	0.92	0.07	0.11	0.2	1.06	1.21	0.03	0	0.25	0	0.49	0.04	0.69	1.08	2.14	3.31	0.04	0.05	0.53	1.84	1.61	1.17	0.56	2.2	0.56	1.35	2.36	3.31	6.82	5.45	8.31	0.37	0.47	1.18	1.04
tRF-21-40KK5Y93E	CTAAGCCAGGGATTGTGGGTT	21	ArgCCT	i-tRF	exclusive	Auto	3.83	3.73	3.57	10.56	5.78	3.88	4.3	3.96	3.54	1.01	3.94	1.5	1.87	2.65	3.51	1.02	0.62	0.51	2.46	1.56	3.13	4.08	5.06	3.96	1.79	0.96	0.1	1.55	0.54	1.06	2.46	1.22	4.22	0.96	1.44	2.27	0.69	0.88	0.79	3.47	4.45	9.4	3.05
tRF-44-Q72S3HPSR95933JK0V	GCTCTCACCGCCGCGGCCCGGGTTCGATTCCCGGTCAGGGAACC	44	GluCTC	3'-tRF	exclusive	Auto	3.83	1.62	1.4	2.36	2.05	1.84	1.43	2.83	3.08	0.07	0.14	0.49	14.82	21.32	12.77	0.68	0.55	0.35	4.51	0.96	2.91	1.66	3.03	3.19	0.21	1.06	2.83	1.44	1.9	3.18	0.44	1.76	0.97	3.49	4.24	4.31	2.4	2.11	4.22	1.76	1.83	4.91	4.47
tRF-26-Q99P9P9NH50	GCTTCTGTAGTGTAGTGGTTATCACG	26	ValCAC	5'-tRF	exclusive	Auto	3.83	3.64	7.56	1.98	1.26	3	2.35	1.2	1.31	5.15	7.31	2.37	0.94	2.28	4.24	2.37	1.45	2.51	1.29	1.24	1.56	0.5	0.65	0.47	2.9	2.18	0.72	0.92	0.71	1.06	3.18	0.98	1.85	0.31	0.39	0.22	0.49	1	0.09	1.15	0.37	0.6	1.32
tRF-22-RPM830MMO	GGTAGCGTGGCCGAGCGGTCTA	22	LeuAAG, LeuTAG	5'-tRF	exclusive	Auto	3.83	4.22	5.11	9.62	3.84	3.36	4.84	5.06	4	1.92	3.02	1.5	2.81	3.35	4.47	1.78	0.68	0.7	5.57	1.6	4.4	3.33	6.96	6.56	2.34	0.37	0.53	2.07	2.26	2.29	2.3	2.69	2.69	1.79	2.53	2.79	2.11	2.34	3.94	1.52	1.85	3	2.27
tRF-45-WJ9X0UD3947SFR06RD	TCGGCTGTTAACCGAAAGGTTGGTGGTTCGAGCCCACCCAGGGAC	45	AsnGTT	i-tRF	exclusive	Auto	3.83	1.53	1.68	0.33	0.87	0.56	0.37	0.46	0.77	0.13	0.18	0.46	5.88	5.59	1.26	0.23	0.37	0.08	2.04	0.2	3.49	0.71	2.02	3.31	0	0.16	0.34	1.21	1.67	2.62	0.36	0.64	0.37	1.4	0.52	2.18	1.67	1	2.78	0.59	1.36	1.84	5.23
tRF-20-9M739P8W	TGGTCGTGGTTGTAGTCCGT	20	MT_GluTTC, GluTTC	i-tRF	exclusive	MT	3.83	2.7	1.47	4.29	4.11	1.88	1.87	2.72	2	0.88	1.81	2.7	2.85	4.66	3.51	2.74	1.11	2.53	3.18	1.48	2.65	0.21	0.48	0.65	0.72	1.75	2.06	0.92	0.59	0.67	0.36	0.59	0.51	4.15	4.06	3.92	0.98	0.82	0.7	1.6	2.5	3	2.93
tRF-39-9NZ6V6Z3M8ZLSSJ8	TGGTTTTTCATATCATTGGTCGTGGTTGTAGTCCGTGCG	39	MT_GluTTC, GluTTC	i-tRF	exclusive	MT	3.83	2.2	1.82	4.52	3.88	3.84	1.6	1.88	2.38	0.68	1.17	2.8	5.15	4.56	4.73	2.74	2.9	1.16	3.1	0.96	2.51	0.5	0.77	0.59	0.6	0.9	1.63	0.46	0.71	2.34	0.36	1.18	0.83	5.19	3.85	4.4	0.79	0.88	0.79	1.44	2.08	3	3.31
tRF-16-0P5830E	ACCAGGATGGCCGAGT	16	LeuTAA	5'-tRF	exclusive	Auto	3.79	6.92	13.43	4.38	2.89	4.4	1.64	1.31	1.15	9.97	11.29	9.69	1.66	1.63	0.53	2.46	2.83	4.72	2.31	0.8	2.22	2.04	1.73	2.07	8.31	3.77	1.92	3.05	1.01	2.79	11.49	3.09	8.76	1.35	3.63	1.83	2.7	4.16	1.35	6.24	15.84	26.86	2.61
tRF-39-Q1Q89P9L8422YRF5	GCGCCGCTGGTGTAGTGGTATCATGCAAGATTCCCATTC	39	GlyCCC	5'-tRF	exclusive	Auto	3.79	5.53	4.62	2.97	1.26	1.76	2.8	3.57	1.85	1.24	1.21	2.5	3.15	3.44	3.57	1.86	0.92	0.81	4.54	0.92	4.51	5.08	18.86	15.72	0.3	0.32	0.38	3.34	2.74	7.64	4.72	10.93	7.37	2.05	2.45	3.7	10.26	9.67	12.3	1.41	4.66	5.29	3.09
tRF-21-7O58J0K8E	GTTAAGATGGCAGAGCCCGGT	21	MT_LeuTAA	5'-tRF	exclusive	MT	3.79	2.11	1.12	5.14	4.98	2.88	2.42	2.44	1.77	0.29	0.67	1.27	4.09	5.87	8.77	1.19	0.89	0.65	2.73	1.64	2.47	1.91	7.55	3.66	3.28	8.33	18.67	6.73	6.96	5.3	6.65	10.68	6.12	27.06	38.02	38.7	2.31	6.15	7.19	0.4	1.59	0.7	4.47
tRF-22-DMI2669KQ	AAGTCATGGAGGCCATGGGGTT	22	SerTGA, MT_SerTGA	i-tRF	exclusive	MT	3.76	2.92	2.24	3.49	1.22	1.52	1.94	2.05	1.5	1.76	4.3	6.34	1.66	0.98	2.58	2.01	1.08	1.08	4.28	1.4	4.07	0.71	3.27	1.54	0.6	0.58	0.67	1.9	0.54	2.23	1.97	1.42	2.18	3.14	6.82	4.36	1.67	2.05	2.32	0.53	2.22	3.99	4.47
tRF-22-18YKISQI3	AGTGGTTAGGATTCGGCGCTCT	22	GluCTC	i-tRF	exclusive	Auto	3.76	1.89	1.82	2.17	0.49	1.32	1.64	0.99	1	0.85	1.31	0.42	2.21	2.98	2.18	2.03	1.48	1.27	1.17	1.08	1.24	2.41	0.95	1.77	6.82	8.87	9.31	4.55	1.43	2.79	3.43	1.32	2.27	12.92	3.1	5.01	1.77	2.46	3.29	2.67	1.1	2.25	1.48
tRF-19-1YIF54IZ	AGTTGATGCAGAGTGGGGT	19	AlaTGC, MT_AlaTGC	i-tRF	exclusive	MT	3.76	3.37	1.61	3.53	1.37	1.84	5.76	5.27	4	1.11	1.49	1.27	2.6	3.49	6.72	1.13	0.59	1.56	5.98	3.04	5.02	0.37	0.95	0.41	0.09	0.53	1.1	1.55	0.18	0.22	0.77	0.59	1.48	1.61	1.66	3.27	0.29	0.41	0.51	0.59	1.54	2.47	4
tRF-29-HQ9M739P8WIL	ATCATTGGTCGTGGTTGTAGTCCGTGCGA	29	MT_GluTTC, GluTTC	i-tRF	exclusive	MT	3.76	5.93	3.85	4.76	5.51	3.04	2.69	2.65	2	0.98	2.59	4.88	3.41	3.44	4.37	6.36	4.62	2.99	3.22	2.92	2.84	1	2.02	1.06	0.34	2.07	3.55	2.24	2.44	1.73	0.81	2.3	2.87	4.32	4.15	5.67	2.45	2.4	2.04	2.61	2.83	5.34	3.94
tRF-20-73VL4YMY	GTGGTTAGTACTCTGCGTTG	20	HisGTG	i-tRF	exclusive	Auto	3.76	2.92	3.22	4.52	1.71	2.28	2.66	2.94	3.42	2.31	2.84	2.41	1.32	3.77	3.61	2.15	1.82	2.96	2.39	1.16	2.8	1.96	0.54	1.18	2.13	1.81	1.3	2.36	2.14	1.51	4.76	4.85	1.53	1.31	1.84	2.27	2.01	1.64	5.34	0.67	1.24	1.81	1.01
tRF-20-F8DHXY6R	AGCGGAAGCGTGCTGGGCCC	20	MetCAT, ThrCGT	i-tRF	exclusive	Auto	3.72	2.47	3.29	4.15	2.24	1.88	3.61	4.78	3.65	2.18	2.8	3.32	4.98	9.5	8.47	4.27	4.62	3.85	4.58	1.72	2.76	4.54	3.57	2.66	1.11	0.74	1.49	1.9	1.13	2.23	0.52	0.59	1.62	3.05	1.44	1.66	0.69	0.88	1.72	1.52	2.04	4.57	1.83
tRF-35-JJ6RRNLIK898O1	CAGGCGGCCCGGGTTCGACTCCCGGTGTGGGAACC	35	GluTTC	3'-tRF	exclusive	Auto	3.72	3.28	3.57	3.39	2.89	3.12	2.69	1.88	1.85	4.86	2.49	2.21	4.81	5.17	4.93	3.67	3.14	4.64	2.46	1.28	1.35	2.79	1.73	2.25	5.71	2.39	3.41	1.55	1.43	2.51	3.63	1.67	2.87	1.35	1.44	1.79	1.77	1.47	1.81	1.55	1.29	1.76	2.58
tRF-21-J4RPFQZDE	CAGTGGGTAGAGCATTTGACT	21	CysGCA	i-tRF	exclusive	Auto	3.72	3.73	2.24	3.82	2.21	1.16	2.11	1.73	2.85	0.59	0.21	0.33	1.02	1.07	1.82	0.82	0.37	0.51	0.91	0.52	1.45	1.37	2.2	4.37	0.17	0.8	1.58	0.81	1.01	2.4	0.89	1.37	0.28	0.87	1.4	1.31	2.94	1.82	4.5	1.12	0.7	1.76	0.16
tRF-18-PP6N7K05	GCCAGGGATTGTGGGTTC	18	ArgCCT	i-tRF	exclusive	Auto	3.72	5.35	4.27	13.34	3.92	4.16	3.41	4.49	3.88	0.75	0.57	1.76	1.02	1.68	1.72	1.75	1.05	0.86	3.07	0.96	4.8	6.28	8.39	11.88	0.55	0.42	0.38	2.07	2.44	3.4	2.94	2.06	2.04	3.01	3.06	6.62	2.11	2.34	2.41	0.64	2.15	3.36	1.32
tRF-16-H9R8B7D	ATCTCGGTGGAACCTC	16	GlnCTG	3'-tRF	exclusive	Auto	3.68	7.64	4.27	2.45	3.19	3.92	1.02	1.13	1.35	48.89	8.88	11.16	1.96	1.44	3.21	3.39	4.1	7.55	1.29	5.35	5.2	1.75	1.31	1.48	7.12	4.99	4.18	2.3	2.8	2.06	5.64	0.83	1.72	1.48	0.48	0.74	1.13	2.75	0.84	3.68	1.19	2.88	3.43
tRF-33-M2OSRNLNKSEKDS	CGGGAGACCGGGGTTCGATTCCCCGACGGGGAG	33	AspGTC	i-tRF	exclusive	Auto	3.68	3.41	6.16	1.32	0.8	0.96	1.87	1.24	1.27	10.36	17.25	5.53	0.94	1.21	2.25	2.37	2.56	4.64	0.61	0.84	1.67	9.57	5.89	6.26	13.77	2.76	2.11	5.35	4.52	6.13	3.59	1.27	3.62	0.87	1.88	1	1.47	2.52	1.02	0.56	0.47	1.26	1.1
tRF-27-PIR8YP9LON3	GCACTGGTGGTTCAGTGGTAGAATTCT	27	ValCAC, GlyCCC	5'-tRF	exclusive	Auto	3.68	5.44	5.74	4.01	3.57	3.84	5.15	7.11	6.81	10.07	4.83	6.77	0.89	2.56	2.02	2.57	3.05	2.53	2.42	2.68	3.16	1.17	1.67	1.36	10.61	3.77	3.89	6.79	4.22	4.57	6.01	4.36	2.64	8.33	6.6	6.71	9.32	7.85	6.45	1.39	1.24	2.54	4.16
tRF-22-PS5P4PW3H	GCCCGGATAGCTCAGTCGGTAG	22	LysTTT	5'-tRF	exclusive	Auto	3.68	3.1	4.55	3.16	2.74	4.24	1.77	2.72	1.85	4.47	3.66	2.18	1.96	3.03	4.4	2.09	1.82	2.7	3.03	1.96	2.8	1.46	0.95	0.41	2.64	1.81	2.02	1.38	0.95	0.89	2.38	1.47	2.97	1.31	1.18	1.09	0.49	0.82	0.56	1.09	0.49	1.21	2.27
tRF-25-Q72S3HPSR9	GCTCTCACCGCCGCGGCCCGGGTTC	25	GluCTC	i-tRF	exclusive	Auto	3.68	3.01	1.61	1.56	1.6	1.44	3.72	4.6	4.23	0.16	0.75	1.37	8.56	10.15	16.18	1.5	0.71	0.92	5.83	2.84	4.84	5.29	11.36	11.64	0.38	0.69	0.72	4.09	3.45	9.65	2.74	2.99	6.17	2.53	2.14	3.31	4.61	3.75	7.52	2.77	4.19	7.4	5.6
tRF-27-BBSQ6KK4RN4	AAAAAGTCATGGAGGCCATGGGGTTGG	27	SerTGA, MT_SerTGA	i-tRF	exclusive	MT	3.64	2.2	1.89	5.18	3.69	2.4	1.87	3.08	1.5	1.37	4.05	3.02	2.47	3.54	6.02	2.23	1.26	1.81	2.57	0.72	2.11	0.46	0.95	0.3	0.17	0.37	0.82	1.15	0.36	0.72	1.17	1.81	0.93	2.75	7.74	8.24	0.69	1.17	0.84	1.76	4.24	3.75	4.79
tRF-43-NMEH623K7SIR3DR2DV	CTGTCACGCGGGAGACCGGGGTTCGATTCCCCGACGGGGAGCC	43	AspGTC	3'-tRF	exclusive	Auto	3.64	3.01	2.94	4.05	3.57	2.6	3.95	5.95	5.38	1.63	1.21	2.89	10.44	13.73	7.08	1.55	3.27	1	4.24	0.88	4.55	2.33	4.58	4.85	0.89	1.17	2.83	2.76	2.26	2.4	2.54	2.3	3.71	3.71	4.63	7.54	6.77	5.27	8.45	1.68	4.49	5.73	10.64
tRF-18-OB1690DV	GAAAAAGTCATGGAGGCC	18	SerTGA, MT_SerTGA	5'-tRF	exclusive	MT	3.64	3.82	3.36	6.17	3.27	2.8	1.98	3.04	1.65	1.6	4.22	5.85	2.64	2.09	4	3.16	2.43	1.81	3.63	1.24	3.45	6.24	13.68	14.77	0.77	0.11	0.62	1.38	2.08	4.85	2.02	3.72	5.52	2.23	12.32	12.42	1.08	1.88	2.55	2.61	8.24	5.44	5.73
tRF-21-W7WK6WRND	TCTCTTCGGGGGCGTGGGTTC	21	LeuTAG, LeuAAG	i-tRF	exclusive	Auto	3.64	3.55	2.31	9.33	5.55	3.96	4.26	3.93	3.27	0.29	0.96	0.78	2.6	6.61	7.48	1.67	1.2	1	1.33	1.48	0.95	3	3.15	3.13	0.17	0.37	0.48	0.75	0.77	1	0.89	0.2	0.97	0.35	0.39	0.44	0.2	0.82	0.46	0.96	0.8	3.55	1.13
tRF-39-9N1EWJQ72S3HPS2E	TGGTTAGGATTCGGCGCTCTCACCGCCGCGGCCCGGGTT	39	GluCTC	i-tRF	exclusive	Auto	3.64	3.24	3.15	5.28	2.78	2.52	2.35	1.8	1.04	0	0.04	0.29	2.6	2.65	1.79	1.5	0.4	0.57	1.7	0.36	1.89	3.12	3.33	6.2	0.51	0.37	0.1	1.15	1.25	2.23	1.45	3.28	1.25	1.05	1.18	0.92	3.78	3.81	7.61	1.01	1.38	1.72	1.07
tRF-17-Y8RH935	TTCGGGGGCGTGGGTTC	17	LeuTAG, LeuAAG	i-tRF	exclusive	Auto	3.64	2.52	2.31	15.98	7.45	6.36	11.35	11.96	13.88	0.59	1.17	0.75	4.9	11.5	17.87	2.54	2.19	2.05	6.13	3.84	5.56	14.57	20.88	14.06	0	0.69	0.34	4.37	2.2	5.91	4.23	2.11	12.52	4.06	1.53	3.01	4.07	3.16	9.23	3.81	2.04	9.67	2.27
tRF-41-Z4D7OOJ0QXL13XZ5D	TTGTGAATCTGACAACAGAGGCTTACGACCCCTTATTTACC	41	MT_HisGTG	i-tRF	exclusive	MT	3.64	2.2	2.17	2.55	2.74	2.68	0.72	0.81	1.69	0.26	0.5	1.46	2.26	3.58	0.83	0.28	0.74	0.27	1.29	0.32	2.44	0.17	0.36	0.3	0.81	1.59	2.4	0.46	0.59	1.06	0.32	0.64	0	2.57	1.62	1.57	1.52	1.76	1.02	0.72	0.68	1.35	0.82
tRF-19-F6RE9825	AGCCAGGGATTGTGGGTTC	19	ArgCCT	i-tRF	exclusive	Auto	3.61	5.08	2.8	12.35	4.3	3.04	3.03	2.94	2.77	0.59	0.36	1.07	0.98	0.61	0.99	1.22	1.36	0.67	2.35	0.48	2.91	4.83	9.4	9.28	0.47	0.11	0.34	1.84	1.37	3.4	1.45	2.6	3.06	1.75	4.28	4.53	1.28	1.82	2.55	0.19	1.59	2.39	0.79
tRF-19-INVDRIFU	ATGTTTAGACGGGCTCACA	19	MT_PheGAA	i-tRF	exclusive	MT	3.61	3.19	3.57	6.03	3.08	2.72	2.25	1.95	1.23	3.62	2.63	2.6	3.71	4	5.39	2.6	2.09	3.23	2.16	1.28	2.44	0.5	0.3	0.12	5.46	5.42	3.65	1.5	0.71	0.84	4.03	1.42	1.39	4.06	2.27	2.92	0	0	0	3.28	1.8	6.82	2.96
tRF-31-ISQI45LSM1M3E	ATTCGGCGCTCTCACCGCCGCGGCCCGGGTT	31	GluCTC	i-tRF	exclusive	Auto	3.61	3.64	2.38	5.75	2.47	2.32	3.48	4.56	4.19	0.2	0.57	0.52	3.71	6.19	7.18	1.78	1.57	0.27	3.48	0.64	2.44	12.74	26.41	26.12	0.21	0.05	0.34	2.7	2.86	3.57	4.35	7.06	13.96	2.09	2.32	2.96	3.29	5.22	10.86	2.51	3.39	4.47	2.05
tRF-18-9NS334DL	TGGTTGTAGTCCGTGCGA	18	MT_GluTTC, GluTTC	i-tRF	exclusive	MT	3.61	1.53	1.96	6.74	4.64	4	3.75	3.86	3.38	0.59	0.96	1.43	3.24	4.75	7.05	2.26	1.32	1.56	4.24	2.64	4.55	1.87	1.37	2.13	0.89	5.89	8.59	4.83	2.44	2.23	2.14	1.27	8.3	55.29	21.02	39.61	1.67	1.41	3.02	3.23	3.35	5.15	3.21
tRF-24-BZBZOS4YE2	AACTTAACTTGACCGCTCTGACCA	24	MT_ValTAC	3'-tRF	exclusive	MT	3.57	2.07	0.84	0.66	0.61	0.84	2.73	2.69	2.42	0.55	1.14	1.07	11.67	18.81	32.63	0.99	1.11	2.4	21.28	12.39	9.42	0	0	0	0.81	0.8	0.77	0.4	0.48	0.33	0.52	0.34	0.46	1.18	1.22	1.35	0.05	0.12	0.05	6.88	3.3	9.79	2.9
tRF-27-FSXMSL73VL3	AGCCGTGATCGTATAGTGGTTAGTACT	27	HisGTGA	5'-tRF	exclusive	Auto	3.57	3.19	7.63	2.69	3.46	4.16	4.26	3.36	3.08	4.3	5.5	2.93	1.66	3.07	5.16	4.46	3.45	4.58	3.26	2.36	3.05	2.79	1.78	1.12	11.72	4.88	3.6	4.14	3.03	2.45	8.87	8.38	3.25	1.7	1.88	1.79	4.27	4.34	2.6	0.91	0.47	1.28	2.17
tRF-28-325UB1ZZK0DR	CCGGAGATGAAAACCTTTTTCCAAGGAC	28	MT_ThrTGT	i-tRF	exclusive	MT	3.57	1.93	1.47	3.91	2.55	2.28	2.18	3.26	1.73	0.59	1.17	1.11	2	3.91	4.67	2.4	2.09	1.7	6.63	3.16	4.07	1.75	1.78	1.48	0.3	0.74	0.82	0	0	0	0.52	0.44	0.83	1.92	2.32	3.01	0.88	1.05	1.44	2.48	3.81	5.05	3.21
tRF-27-MLHVHBEXBIQ	CGGTAATCGCATAAAACTTAAAACTTT	27	MT_LeuTAA	i-tRF	exclusive	MT	3.57	2.88	2.31	3.68	2.85	1.76	2.25	2.55	2.58	1.11	1.24	1.63	3.15	3.96	4.73	1.98	1.08	1.08	4.24	1.8	3.09	0.17	0.36	0	0.85	0.96	2.16	0.4	0.77	0.45	0.93	0.34	0.23	0.39	1.57	2.14	1.08	0.29	0.88	1.23	1.05	0.99	1.39
tRF-25-ML5F924ZDR	CGGTAGAGCATGGGACTCTTAATCC	25	LysCTT	i-tRF	exclusive	Auto	3.57	6.11	5.74	5.47	6.31	3.56	2.22	1.45	2.58	22.98	11.08	35.58	2.47	4.47	2.42	10.48	51.56	21.61	3.07	2.44	4.91	5.45	2.38	4.2	9.46	5.63	3.84	5.47	8.69	7.19	12.17	6.96	7.98	1.35	5.38	3.36	6.04	6.1	3.48	3.76	1.64	3.29	3.59
tRF-20-M8ZLSSXU	CGTGGTTGTAGTCCGTGCGA	20	MT_GluTTC, GluTTC	i-tRF	exclusive	MT	3.57	1.93	1.68	7.4	3.77	3.44	3.44	2.51	1.92	1.21	2.2	2.54	3.15	5.54	6.29	3.65	2	2.61	2.8	2.12	3.45	0.46	1.13	2.13	0.98	1.86	2.35	2.19	1.19	1.34	1.53	0.64	2.41	7.94	5.33	6.14	0.49	0.94	1.3	3.47	6.2	7.91	4.91
tRF-37-9NZ6V6Z3M8ZLSSP	TGGTTTTTCATATCATTGGTCGTGGTTGTAGTCCGTG	37	MT_GluTTC, GluTTC	i-tRF	exclusive	MT	3.57	1.66	1.19	4.67	3.16	2.8	1.16	1.34	0.88	1.34	1.14	1.92	2.04	4.61	2.91	1.86	1.36	1.35	1.78	1.08	2.55	0.58	0.18	0.24	0.51	1.01	1.92	1.38	0.71	1.45	0.44	0.88	0.19	7.29	3.67	5.93	1.23	1	1.67	1.57	2.18	2.59	2.58
tRF-32-N3R718YKISQI3	CTGGTGGTCTAGTGGTTAGGATTCGGCGCTCT	32	GluCTC	i-tRF	exclusive	Auto	3.53	1.89	2.8	2.36	1.52	1.56	0.78	1.13	0.08	2.71	1.56	1.59	0.98	0.93	0.76	2.03	2.56	3.4	0.87	1	0.65	2.16	0.77	0.71	10.23	4.99	6.05	0.98	0.54	0.22	1.33	0.69	0.7	0.83	0.7	0.44	0.34	0.53	0.51	1.17	0.33	0.48	0.25
tRF-40-Q2FWQ8P6U1J0SU9E	GCGGAAGCGTGCTGGGCCCATAACCCAGAGGTCGATGGAT	40	MetCAT	i-tRF	exclusive	Auto	3.53	3.73	1.89	10.32	5.67	3.68	4.57	8.67	7.11	0.16	0.11	0.23	4.09	9.12	7.08	0.45	0.8	0.3	4.43	1.28	7.02	1.62	4.28	2.84	0.09	0.05	0.19	2.19	1.67	2.79	2.1	2.65	2.36	2.36	5.77	6.06	3.58	2.23	6.87	1.04	2.39	5.83	2.36
tRF-44-6SXMSL73VL4YMY91IH	GGCCGTGATCGTATAGTGGTTAGTACTCTGCGTTGTGGCCGCAG	44	HisGTG	5'-tRF	exclusive	Auto	3.53	1.93	0.98	4.71	2.43	2.24	2.66	4.64	6.69	0.1	0	0.07	2.94	5.45	2.98	0.06	0.12	0	2.57	0.56	5.16	6.08	4.94	5.38	0.34	1.22	2.26	6.1	3.87	5.07	7.17	8.82	4.59	36.05	16.69	29.81	11.43	7.85	21.95	0.21	0.14	1.35	1.67
tRF-19-R2IP4OF4	GGGGAATTAGCTCAAATGG	19	AlaAGC	5'-tRF	exclusive	Auto	3.53	3.91	3.5	1.41	0.91	0.88	0.34	0.32	0.15	3.81	4.86	4.2	0.55	1.3	0.43	3.08	5.88	5.42	0.15	0.16	0.33	0.33	1.43	0.71	3.71	0.96	1.39	0.86	0.48	1.34	0.56	0.2	0.14	0.26	0.35	0.26	0.74	0.47	0.74	0.43	0.35	0.6	0.41
tRF-28-79MP9PMNH5DE	GTTTCCGTAGTGTAGCGGTTATCACATT	28	ValCAC	5'-tRF	exclusive	Auto	3.53	6.16	4.2	5.42	4.56	8.2	4.09	2.65	3.15	17.76	7.67	7.48	2.04	2.93	2.71	6.08	4.96	8.3	2.99	3.04	4.4	0.92	1.01	0.3	4.56	3.34	3.31	2.7	0.77	1.34	5	0.64	1.25	2.09	0.92	1.09	0.88	1	0.79	7.23	2.41	4.16	4.31
tRF-35-87R8WP9I1EWJQZ	TCCCTGGTGGTCTAGTGGCTAGGATTCGGCGCTTT	35	GluTTC	5'-half	exclusive	Auto	3.53	1.57	1.19	2.31	0.99	1.92	1.87	1.8	1.46	3	0.75	1.11	1.87	5.54	2.48	1.5	1.54	4.45	0.68	0.72	0.73	0.83	0.65	1.71	3.92	4.72	3.41	1.5	1.13	0.84	1.05	0.39	0.88	0.57	0.44	0.39	0.64	0.41	1.76	2.19	0.56	2.22	1.67
tRF-38-BDHPIWOMXF026Z8	AAAACATCAGATTGTGAATCTGACAACAGAGGCTTACG	38	MT_HisGTG	i-tRF	exclusive	MT	3.5	2.7	3.08	2.22	1.45	0.84	1.06	1.27	1	0.85	0.78	1.3	2.47	2.84	2.61	1.86	1.45	1.02	1.4	0.48	1.6	0.12	0.54	0.47	0.94	1.06	0.96	0.4	0.48	0.22	0.97	1.18	0.28	0.74	1.09	1.35	1.23	1.11	1.16	0.56	0.98	1.4	1.51
tRF-34-KY7343RX6NMHH3	CCCTGGTGGTCTAGTGGTTAGGATTCGGCGCTCT	34	GluCTC	i-tRF	exclusive	Auto	3.5	1.12	1.47	1.84	1.22	1.6	2.52	1.56	1.88	2.9	0.82	1.01	7.41	11.27	7.25	1.89	3.11	5.88	1.59	1.36	1.56	1.37	1.25	1.89	3.62	4.35	4.37	1.84	0.77	1.45	1.65	0.29	0.7	2.53	0.92	0.83	1.23	1.7	3.39	2.77	1.64	2.85	1.57
tRF-36-PS5P4PW3FJHPEZE	GCCCGGATAGCTCAGTCGGTAGAGCATCAGACTTTT	36	LysTTT	5'-tRF	exclusive	Auto	3.5	5.21	4.55	3.44	1.03	1.48	0.51	1.2	0.81	3.98	2.41	2.89	1.41	1.35	1.36	3.05	2.86	2.86	2.08	1.08	1.27	0.71	0.42	0.83	5.33	2.23	1.34	0.69	0.48	0.28	0.89	2.3	0.37	0.17	0.31	0.31	1.03	1.58	0.56	1.25	0.73	2.64	1.51
tRF-35-9LON4V4REH62K8	TGGTAGAATTCTCGCCTCCCACGCGGGAGACCCGG	35	GlyCCC	i-tRF	exclusive	Auto	3.5	3.24	1.96	6.55	3.31	2.56	4.6	4.28	4.42	0.03	0.36	0.65	1.11	2.65	3.08	1.41	0.74	0.86	1.33	0.44	1.09	5.08	5.12	9.57	0	0.42	0.14	2.82	2.8	4.52	1.49	3.77	2.41	2.79	3.28	3.62	2.9	2.4	5.29	1.57	2.36	3.58	1.29
tRF-36-ZLBS5EOB3ZY61DB	TTGTAAACCGGAGATGAAAACCTTTTTCCAAGGACA	36	MT_ThrTGT	i-tRF	exclusive	MT	3.5	3.19	4.34	4.95	2.89	2.2	0.89	0.6	0.35	1.56	3.51	7.61	3.36	2.79	3.54	4.49	4.34	1.83	2.04	0.76	3.13	1.42	2.08	2.84	0.85	2.71	2.88	0	0	0	0.85	1.86	1.44	2.23	5.81	5.06	2.16	0.82	0.97	2.48	2.69	3.38	2.93
tRF-28-FN7BWU2F5J0O	AGATTGTGAATCTGACAACAGAGGCTTA	28	MT_HisGTG	i-tRF	exclusive	MT	3.46	4.36	2.38	1.89	1.56	1.6	1.7	1.98	1.54	1.24	2.13	1.66	2.04	3.21	2.61	0.93	0.95	1.59	1.51	1.28	1.64	2.37	2.08	1.83	2.81	3.66	5.28	2.76	1.9	4.4	1.81	1.27	3.15	6.98	7.34	11.72	2.8	2.64	1.67	1.84	2.76	3.26	2.49
tRF-43-F8DHXY6RHDK2RSI20K	AGCGGAAGCGTGCTGGGCCCATAACCCAGAGGTCGATGGATCG	43	MetCAT	i-tRF	exclusive	Auto	3.46	3.24	1.82	2.55	0.8	1.52	1.84	3.04	2.77	0.07	0.14	0.29	3.58	5.12	2.85	0.17	0.06	0.05	2.16	0.28	2.36	1.04	1.49	2.78	0	0.32	0.1	1.04	0.3	2.06	0.4	0.69	1.02	1.57	2.4	3.7	1.91	1.47	2	1.04	2.6	4.57	2.3
tRF-38-HMI8W47W1R7HFEV	ATATCATTGGTCGTGGTTGTAGTCCGTGCGAGAATACC	38	MT_GluTTC, GluTTC	3'-tRF	exclusive	MT	3.46	3.28	2.66	5.28	5.25	3.92	4.23	4.64	2.61	2.77	1.81	5.01	3.32	4.98	5.99	3.67	2.9	4.55	4.24	1.96	4.33	1.42	1.67	0.71	3.88	2.97	4.18	1.96	1.01	1.62	3.26	3.09	2.92	7.07	6.6	7.32	2.85	2.23	3.11	3.2	3.91	8.22	6.23
tRF-46-HFEERZYQHQ9M739P8W0	ATACAACGATGGTTTTTCATATCATTGGTCGTGGTTGTAGTCCGTG	46	MT_GluTTC, GluTTC	i-tRF	exclusive	MT	3.42	0.18	1.26	0.57	4.41	1.96	0.03	0.32	0.46	0.1	0.18	0.36	1.24	1.72	0.2	0.03	0.31	0.05	0.53	0	1.85	0.25	0.18	0.41	0.26	2.07	5.47	4.43	4.34	0.67	0.32	3.09	0.97	19.11	10.93	20.96	5.35	4.57	4.36	0.72	0.4	1.14	2.01
tRF-38-I89NJ4S2I7L7K5D8	ATTGGTGGTTCAGTGGTAGAATTCTCGCCTCCCACGCG	38	GlyCCC	i-tRF	exclusive	Auto	3.42	3.68	2.52	6.03	3.84	2.4	3.31	4.67	4.85	0.39	0.57	0.94	1.79	2.51	2.78	0.99	1.91	0.62	1.29	0.08	1.16	2.12	4.05	3.43	0.04	0.21	0	3.86	3.21	3.35	1.65	3.58	1.11	3.19	4.89	4.58	2.99	2.87	4.36	1.44	2.15	2.83	2.05
tRF-25-JYSWRYVMMV	CATTGGTCGTGGTTGTAGTCCGTGC	25	MT_GluTTC, GluTTC	i-tRF	exclusive	MT	3.42	7.55	5.18	3.06	2.24	1.84	1.64	1.66	1.23	1.5	3.69	4.81	4.43	5.12	3.54	9.86	4.37	2.02	1.89	0.76	2.87	1.04	1.31	2.19	1.02	1.43	2.06	1.96	3.45	1.95	3.18	3.09	0.51	3.71	3.76	3.49	3.83	2.23	2.27	0.91	2.04	2.59	1.86
tRF-39-PNR8YP9LON4VN1EM	GCATTGGTGGTTCAGTGGTAGAATTCTCGCCTGCCACGC	39	GlyGCC	5'-tRF	exclusive	Auto	3.42	5.21	2.66	4.57	2.24	2.16	1.57	2.16	1.65	0.49	0.57	1.07	2.39	2.79	2.28	0.99	0.74	0.22	1.59	0.32	2.4	3.83	7.73	8.63	0.21	0.11	0.24	1.9	1.9	2.79	0.4	2.01	1.48	0.87	1.18	1.7	1.91	2.4	3.2	1.57	1.94	2.61	1.57
tRF-26-ROWFUBNOBZE	GGTAATCGCATAAAACTTAAAACTTT	26	MT_LeuTAA	i-tRF	exclusive	MT	3.42	3.33	2.17	3.96	3.42	3.2	4.02	2.9	2.46	0.75	1.24	1.14	2.26	3.58	3.08	0.68	0.8	1.21	3.6	1.8	3.89	0.08	0	0	0.09	0.69	1.06	0.4	0.18	0.11	0	0.2	0	1.7	1.35	1.74	0.44	0.29	0.32	1.47	1.29	2.15	1.01
tRF-35-7Z2R1HPSR9O933	GTTTTCACCCAGGCGGCCCGGGTTCGACTCCCGGT	35	GluTTC	i-tRF	exclusive	Auto	3.42	2.34	1.89	2.22	1.03	1.32	3.31	3.82	3.27	0.16	0.32	0.42	2.56	4.84	4.43	0.51	0.22	0	2.5	1.44	2.33	3.87	7.61	6.5	0.21	0.11	0.43	1.27	2.2	6.36	0.85	3.92	2.74	1.7	5.59	7.8	12.22	18.52	18.98	0.69	2.76	2.73	3.27
tRF-18-90PQR304	TGGAGGCCATGGGGTTGG	18	SerTGA, MT_SerTGA	i-tRF	exclusive	MT	3.42	1.17	0.63	2.26	1.33	1.64	1.74	1.66	1.08	0.85	2.24	2.24	0.81	1.07	2.42	0.34	0.49	0.35	2.61	0.96	1.85	1.21	1.25	0.95	0.43	0.27	0.05	1.15	0.42	1.23	0.28	0.49	1.34	3.1	2.27	1.96	0.79	0.88	0.74	0.61	1.1	1.96	1.95
tRF-36-HQ9M739P8WQ0D5D	ATCATTGGTCGTGGTTGTAGTCCGTGCGAGAATACC	36	MT_GluTTC, GluTTC	3'-tRF	exclusive	MT	3.38	5.12	3.22	5.75	3.69	4.24	2.35	3.04	1.92	1.73	2.56	3.15	3.45	5.87	5.13	5.54	3.27	3.53	2.54	1.72	2.95	1.71	1.78	1.54	4.39	3.61	4.61	1.44	0.71	2.12	2.74	5.39	3.15	6.94	5.9	7.63	2.99	2.34	1.86	2.64	3.93	5.46	6.67
tRF-30-389MV47P596V	CCTGGTGGTCTAGTGGTTAGGATTCGGCGC	30	GluCTC	i-tRF	exclusive	Auto	3.38	1.53	3.01	1.74	1.06	1.32	1.7	0.88	0.54	2.84	3.51	2.34	1.53	1.3	2.12	2.03	6.53	4.26	0.91	1.48	1.96	0.83	0.65	0.35	5.2	4.83	3.65	1.84	1.61	1.67	3.59	0.73	1.53	1.53	1.31	1.44	0.29	0.88	1.02	3.89	0.21	0.75	0.85
tRF-26-V6Z3M8ZLSSE	TATCATTGGTCGTGGTTGTAGTCCGT	26	MT_GluTTC, GluTTC	i-tRF	exclusive	MT	3.38	2.7	1.12	4.67	4.15	2.64	3.17	2.55	2.65	0.65	1.92	2.21	2.77	3.49	2.71	1.89	0.83	0.3	2.23	1.88	2.91	0.42	0.24	0.47	1.11	2.12	4.13	2.53	0.42	1.84	0.36	0.93	0.46	5.76	5.03	4.97	1.52	1.11	1.16	1.84	1.66	1.45	1.64
tRF-31-Z9HMI8W47W1R0	TTTTCATATCATTGGTCGTGGTTGTAGTCCG	31	MT_GluTTC, GluTTC	i-tRF	exclusive	MT	3.38	2.11	1.26	2.69	2.17	1.64	1.77	1.06	1.54	0.98	0.64	0.88	3.41	6.24	6.78	1.98	1.26	1.21	3.45	2.64	1.96	0	0.06	0.35	0.64	0.85	1.78	0.46	0.36	0.5	0.36	0.2	0.32	4.01	1.79	2.18	0.25	0.18	0.79	1.49	0.68	1.93	1.35
tRF-36-I3Z9HMI8W47W1R0	ATGGTTTTTCATATCATTGGTCGTGGTTGTAGTCCG	36	MT_GluTTC, GluTTC	i-tRF	exclusive	MT	3.35	1.8	2.66	1.84	2.51	1.48	1.57	1.13	1.42	1.17	1.53	2.93	2.68	3.68	2.91	3.5	1.48	1.16	1.4	1.08	1.64	0.79	0.54	0.77	0.51	0.32	0.53	0.4	0.06	0.39	0.24	0.83	1.02	1.92	1.4	2.27	0.39	0.29	0.32	1.84	1.71	3.17	1.98
tRF-16-S8V0J80	GTCGGTAGAGCATGGG	16	LysCTT	i-tRF	exclusive	Auto	3.35	7.14	4.69	4.01	1.6	2.44	0.92	1.52	1.31	0.72	2.31	2.44	1.02	1.12	4.67	1.36	1.02	0.84	5.64	2.88	3.78	0.25	1.01	0.53	2.3	0.9	0.48	0.63	0.77	1.45	1.13	1.32	2.92	0.79	1.05	1.09	0.2	1.29	0.56	1.55	1.31	5.37	1.29
tRF-24-ZLBS5EOB1Q	TTGTAAACCGGAGATGAAAACCTT	24	MT_ThrTGT	i-tRF	exclusive	MT	3.35	2.43	2.17	4.52	2.59	2.64	1.47	1.52	1.27	1.3	1.07	1.66	2.34	3.49	3.04	2.63	2.71	2.08	3.18	0.68	2.62	0	0.3	0	0.47	0.11	0.62	0	0	0	0.36	0.2	0.37	1.18	0.39	0.74	0.49	0.29	0.28	1.25	2.32	3.53	3.18
tRF-46-2HI3Z9HMI8W47W1R7HB	CAACGATGGTTTTTCATATCATTGGTCGTGGTTGTAGTCCGTGCGA	46	MT_GluTTC, GluTTC	i-tRF	exclusive	MT	3.31	0.27	0.98	0.66	3	1.64	0.1	0.14	0.42	0.03	0.11	0.33	1.75	1.49	0.17	0.03	0.28	0.11	0.34	0.04	1.49	0.25	0.18	0.06	0.21	0.9	2.3	3.16	2.08	0.67	0.28	0.98	0.42	8.38	3.1	7.8	1.86	1.93	3.02	1.09	0.3	1.6	2.27
tRF-27-Q1Q89P9L842	GCGCCGCTGGTGTAGTGGTATCATGCA	27	GlyCCC	5'-tRF	exclusive	Auto	3.31	3.64	8.54	4.19	2.85	3.08	2.8	3.36	2.42	6.1	5.96	3.74	1.15	2.28	1.72	2.12	1.23	2.48	3.1	1.84	4.98	2.62	2.38	1.95	5.75	1.06	1.49	3.4	1.37	3.46	9.63	7.74	3.76	1.31	2.62	3.44	4.66	6.45	2.46	1.97	3.88	3.6	4.66
tRF-31-RZYQHQ9M739PE	GGTTTTTCATATCATTGGTCGTGGTTGTAGT	31	MT_GluTTC, GluTTC	i-tRF	exclusive	MT	3.31	5.3	5.25	2.78	2.7	1.72	0.41	0.39	0.58	1.17	2.59	2.34	5.71	2.65	2.71	8.11	4.19	1.24	1.74	0.96	1.16	0.71	1.55	1.6	1.02	0.9	0.48	1.09	0.89	0.45	1.33	2.55	1.39	3.4	2.71	2.09	2.36	2.4	1.25	0.59	1.05	0.58	1.01
tRF-26-739P8WQ0D5D	GTGGTTGTAGTCCGTGCGAGAATACC	26	MT_GluTTC, GluTTC	3'-tRF	exclusive	MT	3.31	2.25	1.68	5	3.16	2.2	2.59	3.61	2.04	2.18	1.53	2.08	3.07	4.42	6.49	3.16	3.17	2.56	4.05	1.64	3.16	1.46	1.13	1.6	2.34	1.54	2.21	1.04	0.83	1.23	1.45	1.32	2.83	4.41	3.41	3.44	1.03	0.53	0.6	2.51	4.56	6.89	5.79
tRF-37-87R8WP9N1EWJQ72	TCCCTGGTGGTCTAGTGGTTAGGATTCGGCGCTCTCA	37	GluCTC	5'-tRF	exclusive	Auto	3.31	1.66	1.82	3.49	2.66	2.2	3.65	4.14	3.65	0.55	0.53	0.46	3.66	7.73	9.89	1.36	0.95	1.81	3.07	1.2	2.36	3.79	5.06	4.08	2.73	2.92	2.06	2.99	2.56	3.35	1.05	2.2	2.6	3.84	2.45	2.4	3.39	3.11	8.96	1.81	1.54	3.84	1.07
tRF-33-ZLBS5EOB3ZY6Y	TTGTAAACCGGAGATGAAAACCTTTTTCCAAGG	33	MT_ThrTGT	i-tRF	exclusive	MT	3.31	1.84	2.03	3.25	3.31	1.36	1.47	1.34	1.19	0.98	1.67	3.19	2.51	3.96	4.96	2.83	1.2	1.21	2.35	0.96	1.96	0.96	0.48	0.89	0.43	0.64	1.73	0	0	0	0.32	0.73	0.65	2.92	2.58	2	0.54	0.35	0.6	1.65	3.25	2.93	3.65
tRF-17-F6RE98N	AGCCAGGGATTGTGGGT	17	ArgCCT	i-tRF	exclusive	Auto	3.27	4.81	3.29	9.24	3.96	2.04	3.95	4.74	2.35	0.13	0.96	0.59	0.26	0.51	1.59	0.48	0.62	0	3.1	1	2.87	1.71	3.75	4.31	0.09	0.11	0	0.81	0.18	0.89	0.4	1.03	2.18	1.05	1.92	1.31	0.25	0.23	0.79	0.72	1.15	1.89	0.47
tRF-23-OB1690PQDY	GAAAAAGTCATGGAGGCCATGGG	23	SerTGA, MT_SerTGA	5'-tRF	exclusive	MT	3.27	2.11	2.59	6.93	4.41	2.68	2.83	2.62	1.46	2.35	4.86	5.79	2.9	5.21	4.96	4.13	2.25	3.02	4.51	1.32	3.38	1.87	1.73	1.18	0.38	0.58	1.06	0.81	0.24	1.23	1.13	2.06	1.85	2.88	6.91	5.71	0.69	1	1.11	1.31	3.91	4.93	5.7
tRF-42-5YXENDBP1IUUK7VZ1	GATTGTGAATCTGACAACAGAGGCTTACGACCCCTTATTTAC	42	MT_HisGTG	i-tRF	exclusive	MT	3.27	2.92	2.8	0.99	1.06	1.44	0.48	0.81	1.23	0.13	0.11	0.81	2.73	2	0.6	0.11	0.25	0.16	0.53	0.12	1.13	0.21	0.36	0.59	0.04	0.53	0.86	0.75	0.3	0.61	0.32	0.2	0.19	0.48	0.22	0.78	1.08	1.11	0.6	0.75	0.75	0.94	1.42
tRF-36-YP9LON4VN1EH6KD	TTCAGTGGTAGAATTCTCGCCTGCCACGCGGGAGGC	36	GlyGCC	i-tRF	exclusive	Auto	3.27	3.46	1.89	6.65	3.38	2.2	1.4	2.12	2.65	0.39	0.25	0.55	2.56	3.35	4.43	0.99	1.14	0.32	1.17	0.56	1.09	2.79	4.4	2.13	0.68	0.58	0.43	1.55	0.83	1.62	1.09	3.87	1.07	1.79	1.05	1.74	2.7	1.64	5.01	0.35	0.63	2.03	0.88
tRF-16-3JWB61B	CCGGCTCGAAGGACCA	16	TyrGTA	3'-tRF	exclusive	Auto	3.23	6.25	3.5	3.68	5.36	2.8	5.11	7.89	7.23	5.87	4.62	7.48	1.62	3.54	3.57	3.28	4.19	2.08	3.6	2.32	5.49	5.2	8.21	8.92	4.52	2.34	2.06	4.32	5.18	6.75	6.89	7.59	12.01	3.45	4.11	4.75	9.32	6.33	7.05	3.07	3.63	6.48	12.88
tRF-29-PNR8YO9LONHK	GCATTGGTGGTTCAATGGTAGAATTCTCG	29	GlyCCC	5'-tRF	exclusive	Auto	3.23	4.54	1.33	3.16	4.56	2.28	5.49	12.31	10.04	1.47	1.81	4.29	1.15	3.54	2.22	1.61	1.57	0.89	2.73	2.36	3.13	1.08	1.19	1	1.41	1.59	1.63	3.74	3.27	4.4	2.58	2.11	2.83	5.8	6.64	7.5	5.01	4.86	5.71	1.07	3.18	6.17	8.97
tRF-21-845JJ8RY0	TCATGGAGGCCATGGGGTTGG	21	SerTGA, MT_SerTGA	i-tRF	exclusive	MT	3.23	2.16	2.31	2.59	1.33	1.36	2.22	3.04	1.73	0.72	2.2	1.53	1.28	2.98	4.04	0.62	0.28	1.19	3.1	1.84	2.55	0.58	0.77	0.35	0.47	0.64	0.82	0.63	0.42	0.67	0.32	0.93	1.34	2.88	3.5	3.66	0.54	0.76	0.56	0.91	1.43	2.1	2.14
tRF-39-ZZJQJYSWRYVMMVHX	TTTTTCATATCATTGGTCGTGGTTGTAGTCCGTGCGAGA	39	MT_GluTTC, GluTTC	i-tRF	exclusive	MT	3.23	2.29	2.17	4.05	3.31	2.44	1.6	2.05	2.38	1.11	0.78	2.28	2.43	3.54	3.64	1.22	2.46	0.78	2.95	1.16	2.87	0.29	0.12	0.47	1.28	1.06	1.92	0.81	0.54	0.33	0.6	0.69	0.51	1.09	2.32	2.05	0.93	0.82	1.53	1.49	1.8	3.36	2.83
tRF-21-8NRS9NS3D	TCATTGGTCGTGGTTGTAGTC	21	MT_GluTTC, GluTTC	i-tRF	exclusive	MT	3.2	2.43	2.31	4.62	2.66	2.6	2.56	2.37	2.61	1.14	2.8	2.47	1.62	3.54	3.08	1.53	1.45	1.27	3.22	1.68	3.89	0.71	0.48	1.06	1.19	1.59	3.46	1.44	1.07	1	0.28	0.59	1.39	4.76	3.02	2.88	1.42	0.94	1.67	0.43	0.87	1.18	2.46
tRF-31-8NRS9NS334L2B	TCATTGGTCGTGGTTGTAGTCCGTGCGAGAA	31	MT_GluTTC, GluTTC	i-tRF	exclusive	MT	3.2	2.97	2.31	4.05	3.23	2.32	3.24	2.51	2.23	1.01	2.91	3.9	1.75	2.75	2.85	3.14	2.34	2.37	4.51	2.44	3.35	0.54	1.19	1.48	0.68	1.91	3.98	2.19	2.02	2.62	0.48	1.67	1.25	3.23	5.46	5.23	4.81	2.4	5.52	1.49	3.79	5.44	2.99
tRF-33-JJ6RRNLIK898D6	CAGGCGGCCCGGGTTCGACTCCCGGTGTGGGAA	33	GluTTC	i-tRF	exclusive	Auto	3.16	3.55	1.96	2.22	1.79	3	4.36	2.94	3.23	11.25	7.99	4.46	2.56	5.21	4.96	2.23	2.77	7.84	1.63	2.96	2	1.58	1.55	1.42	9.93	2.39	2.88	1.32	2.38	1.78	1.81	0.44	0.74	0.39	0.61	0.57	0.34	1.35	0.7	3.33	0.84	2.18	2.68
tRF-29-MUWLV47PU9J8	CGTGATCGTATAGTGGTTAGTACTCTGCG	29	HisGTG	i-tRF	exclusive	Auto	3.16	2.65	4.76	2.64	2.4	2.32	2.93	2.09	1.73	3.16	7.14	4.29	1.32	2.93	2.55	3.45	5.61	2.53	1.63	0.84	2.15	2.66	2.44	2.66	6.95	4.3	2.74	6.16	4.34	3.35	4.11	2.11	1.53	2.75	1.4	1.05	2.31	2.87	1.86	1.12	0.7	1.14	1.01
tRF-37-58ZZJQJYSWRYVMK	GATGGTTTTTCATATCATTGGTCGTGGTTGTAGTCCG	37	MT_GluTTC, GluTTC	i-tRF	exclusive	MT	3.16	2.11	2.17	2.73	2.47	1.52	1.5	2.19	1.12	0.72	1.6	2.28	2.94	3.4	3.08	1.78	1.45	1.51	3.29	1.44	2.25	0.12	0.24	0.3	0.34	0.42	1.06	0.69	0.24	0.67	0.32	0.39	0.14	2.88	1.57	1.79	0.39	0.29	1.02	0.83	0.96	2.3	1.98
tRF-16-QB1MK8E	GCGAAAGGTCCCCGGT	16	ValAAC, ValCAC	i-tRF	exclusive	Auto	3.16	5.26	5.46	2.07	2.17	3.48	3.51	4.78	3.31	3	5.36	8.36	1.53	1.77	2.22	3.33	3.76	2.48	2.57	1.88	3.35	3.25	3.33	4.2	2.64	0.27	1.2	3.74	1.96	4.18	2.14	3.14	4.5	0.57	2.62	2.79	1.82	3.22	1.44	1.2	1.8	4.35	5.42
tRF-38-73FEWS3V2VR0PSDZ	GTGGTAGAATTCTCGCCTGCCACGCGGGAGGCCCGGGT	38	GlyGCC	i-tRF	exclusive	Auto	3.16	2.52	2.31	6.32	3.42	2.6	2.9	3.75	3.11	0.39	1.07	0.72	2.85	5.07	3.74	1.78	1.42	0.51	2.76	1.24	2.69	7.24	20.05	20.39	0.17	0.16	0.62	3.11	2.8	6.24	2.82	3.43	3.76	2.27	3.98	4.66	4.86	5.27	9.61	1.55	1.78	3.51	1.2
tRF-36-UDM0IBB7Z92K01B	TAAACCGGAGATGAAAACCTTTTTCCAAGGACACCA	36	MT_ThrTGT	3'-half	exclusive	MT	3.16	2.88	3.08	3.96	2.13	1.72	1.74	1.59	1.23	0.46	0.57	1.04	2.43	2.7	2.28	2.29	1.39	1.32	3.18	1.24	3.05	0.46	1.01	0.65	0.68	1.49	1.78	0	0	0	0.2	0.93	0.37	3.67	5.9	6.89	2.16	1.88	3.06	1.81	4.07	6.02	2.96
tRF-20-8XF6RE98	TCCTAAGCCAGGGATTGTGG	20	ArgCCT	i-tRF	exclusive	Auto	3.16	3.19	2.38	7.31	2.47	2.8	3.65	2.83	3	0.33	0.36	0.1	1.19	1.68	2.55	1.24	0.77	0.57	1.93	0.8	2.44	4.29	8.03	8.15	0.04	0	0	0.81	0.71	1.23	0.28	1.32	1.85	0.96	1.66	1.83	1.52	0.35	0.93	0.8	1.64	2.83	0.44
tRF-37-9LON4VN1EH6KK8N	TGGTAGAATTCTCGCCTGCCACGCGGGAGGCCCGGGT	37	GlyGCC	i-tRF	exclusive	Auto	3.16	1.35	2.59	4.19	2.51	2.56	2.39	3.26	2.92	1.63	1.85	2.76	2.98	4.61	3.54	1.38	1.42	1.02	2.65	0.72	1.96	1.71	3.51	4.25	4.39	1.91	1.3	1.61	1.19	3.01	6.81	1.67	2.27	1.92	1.79	1.09	2.5	3.22	3.71	3.41	2.06	5.46	1.35
tRF-40-F8DHXY6RHDK2RSI2	AGCGGAAGCGTGCTGGGCCCATAACCCAGAGGTCGATGGA	40	MetCAT	i-tRF	exclusive	Auto	3.12	5.66	3.15	5.56	2.74	2.32	3.48	5.59	4.27	0.23	0.25	0.42	4.51	6.8	6.88	0.28	0.37	0.49	2.99	0.68	4.15	1.83	4.82	5.02	0.17	0.32	0.38	1.27	0.54	2.68	0.89	1.96	2.09	2.88	3.93	4.05	2.7	2.17	5.34	2.16	4.45	8	2.52
tRF-31-KF9MVH7P59N3E	CCACATGGTCTAGCGGTTAGGATTCCTGGTT	31	GluTTC	i-tRF	exclusive	Auto	3.12	2.88	4.55	2.17	1.1	2.08	1.5	1.34	0.73	2.35	6.25	5.53	1.15	2.05	1.65	3.62	7.39	2.99	1.67	1.44	1.42	1.91	0.83	1.24	11.34	6.21	6.72	2.99	4.22	2.51	3.87	3.23	0.32	1.4	5.99	2.75	2.94	4.4	2.6	0.45	0.28	1.02	0.5
tRF-39-P4R8YP9LON4VN1EM	GCATGGGTGGTTCAGTGGTAGAATTCTCGCCTGCCACGC	39	GlyGCC	5'-tRF	exclusive	Auto	3.12	4.58	2.87	3.53	1.94	1.6	0.89	1.66	2.08	0.1	0.5	0.91	1.7	1.63	1.09	0.68	0.43	0.27	1.33	0.48	1.64	4.33	10.35	10.99	0	0	0.48	0.81	0.59	1.45	0.85	1.91	1.72	0.48	0.39	1.31	2.06	1.82	2.37	0.75	2.32	5.46	1.45
tRF-29-Q1Q89P9L84FS	GCGCCGCTGGTGTAGTGGTATCATGCAAG	29	GlyCCC	5'-tRF	exclusive	Auto	3.12	6.69	4.48	4.01	3.16	2.44	4.4	6.76	4.15	1.96	2.02	3.09	1.49	3.03	2.12	0.54	0.68	0.75	6.02	1.96	6.73	1.58	1.73	2.42	1.41	0.48	0.58	1.27	0.77	2.62	3.79	5.88	3.85	0.52	4.46	4.84	2.85	3.52	1.72	0.88	2.76	3.48	8.63
tRF-34-897PVP941QKS1P	TCCTCGTTAGTATAGTGGTGAGTATCCCCGCCTG	34	AspGTC	5'-half	exclusive	Auto	3.12	1.66	3.71	0.99	0.42	0.96	1.19	0.78	0.54	1.24	1.49	2.08	2.94	2.7	3.18	0.93	1.76	1.32	1.21	0.8	0.95	0	0.83	0.18	4.01	3.13	1.01	2.01	2.68	1.73	1.17	1.18	0.51	0.13	0.31	0.48	1.28	2.11	1.3	0.35	0.28	0.97	0.5
tRF-41-F8YKIR9NY5KKM1M3E	AGCGGTTAGGATTCCTGGTTTTCACCCAGGCGGCCCGGGTT	41	GluTTC	i-tRF	exclusive	Auto	3.09	0.85	1.47	1.32	2.28	1.28	0.44	0.71	1.04	0	0.07	0.2	3.07	2.84	1.09	0.28	0.55	0.03	1.29	0.04	1.82	3.91	2.8	4.37	0.09	0.32	0.72	2.99	2.02	4.4	0.69	2.2	2.5	1.22	1.92	2.05	5.01	5.63	10.72	0.75	0.96	1.52	2.49
tRF-18-I8W47WZ	ATTGGTCGTGGTTGTAGT	18	MT_GluTTC, GluTTC	i-tRF	exclusive	MT	3.09	1.89	1.33	4.24	3.99	3.24	2.25	2.83	1.73	1.4	1.88	1.95	3.24	3.86	4.47	2.06	1.39	2.32	3.9	1.68	2.44	0.83	0.36	0.47	1.41	1.06	1.49	0.58	0.36	0.84	0.4	0.29	0.32	1.96	2.36	2.92	0.83	0.53	0.74	1.01	1.45	3.46	2.96
tRF-18-2YU04D0O	CACTGTAAAGCTAACTTA	18	MT_LysTTT, LysTTT	5'-tRF	exclusive	MT	3.09	3.06	2.73	6.32	4.72	3.32	2.15	1.98	1.81	0.72	1.1	2.67	4	3.68	6.19	2.74	1.91	0.3	1.78	1.44	2.33	0.25	0.65	1.18	1.19	1.49	2.11	1.78	0.42	1.06	0.77	2.4	0.32	1	5.64	6.36	2.7	1.7	1.67	0.96	1.9	1.55	1.89
tRF-46-6SXMSL73VL4YMY91PJB	GGCCGTGATCGTATAGTGGTTAGTACTCTGCGTTGTGGCCGCAGCA	46	HisGTG	5'-tRF	exclusive	Auto	3.09	0.94	0.42	2.12	2.47	1.2	1.3	2.83	5.61	0.03	0.18	0.36	2.73	4.14	1.59	0.03	0.06	0	1.48	0.12	1.89	4.45	3.75	3.07	0.68	3.24	4.42	6.16	3.57	4.63	5.56	8.38	4.68	34.52	13.9	25.63	6.72	5.45	15.22	0.24	0.23	1.04	1.1
tRF-32-R9JP9P9NH5SY3	GGTTCCATAGTGTAGTGGTTATCACGTCTGCT	32	ValTACX, ValTAC	5'-half	exclusive	Sex	3.09	11.05	3.85	2.69	1.22	2.96	1.12	1.8	0.65	12.22	8.77	5.24	1.32	2.19	0.99	2.06	2.22	4.53	1.78	1.96	2.76	0.83	1.31	0.18	10.06	3.45	3.65	2.42	1.67	2.73	2.7	0.93	2.78	1	1.53	0.83	0.98	2.7	0.65	1.12	0.47	1.33	2.96
tRF-28-Z3M8ZLSSXUD6	TTGGTCGTGGTTGTAGTCCGTGCGAGAA	28	MT_GluTTC, GluTTC	i-tRF	exclusive	MT	3.09	3.5	2.17	5.04	4.03	2.64	2.05	3.15	2.42	2.67	3.05	4.94	1.92	2	3.81	4.46	3.17	3.88	5.45	1.88	3.13	1.96	2.62	2.9	2.73	3.29	3.31	2.82	2.02	2.62	3.14	2.3	3.43	8.82	8.35	6.62	3.48	2.23	3.53	2.64	5.71	8.12	4.69
tRF-35-BDHPIWOMXF026Z	AAAACATCAGATTGTGAATCTGACAACAGAGGCTT	35	MT_HisGTG	i-tRF	exclusive	MT	3.05	2.7	2.38	2.36	1.79	1.72	0.55	1.24	0.58	1.21	1.53	2.76	5.07	3.77	3.74	5.76	4.4	1.56	1.44	0.6	1.2	5.29	7.97	8.8	1.96	3.19	6.29	3.16	3.39	4.79	2.06	2.4	1.81	5.67	10.66	12.16	1.62	3.52	3.48	1.76	3.07	2.42	2.87
tRF-28-2YU04DYJIOD3	CACTGTAAAGCTAACTTAGCATTAACCT	28	MT_LysTTT, LysTTT	5'-half	exclusive	MT	3.05	1.98	1.82	4.38	3.61	3.04	1.67	1.66	1.31	1.17	1.38	3.22	2.47	3.07	3.24	5.79	2.83	1.72	2.39	0.76	2.47	0.12	0.54	0.65	0.47	1.49	2.11	0.58	0.77	0.45	0.32	1.71	0	0.83	3.54	3.53	1.96	0.82	1.25	0.16	1.92	0.94	2.3
tRF-38-7673FEWS3V2VR0DV	GTTCAGTGGTAGAATTCTCGCCTGCCACGCGGGAGGCC	38	GlyGCC	i-tRF	exclusive	Auto	3.05	2.56	1.4	9.29	3.57	3.48	1.81	3.33	2.31	0.03	0.18	0.23	3.79	5.68	6.82	0.31	0.15	0.24	0.83	0.68	1.2	2	1.01	2.54	0.17	0.48	0.14	0.52	0.83	0.72	0.32	1.03	0.19	0.87	1.75	1.13	0.54	0.53	0.93	0.75	0.56	1.89	0.79
tRF-24-8XF6RE9825	TCCTAAGCCAGGGATTGTGGGTTC	24	ArgCCT	i-tRF	exclusive	Auto	3.05	5.17	3.85	9.24	5.25	4.04	3.72	4.71	4.27	0.29	0.71	0.59	1.92	1.72	3.81	1.75	1.82	1.02	3.1	1.2	2.98	8.57	13.21	18.61	0	0.05	0.05	1.96	1.67	3.29	0.97	2.79	3.11	1.92	4.68	4.27	3.78	2.81	4.92	1.09	2.62	3.26	0.44
tRF-44-2HI3Z9HMI8W47W1R2M	CAACGATGGTTTTTCATATCATTGGTCGTGGTTGTAGTCCGTGC	44	MT_GluTTC, GluTTC	i-tRF	exclusive	MT	3.01	0.27	1.19	0.8	1.86	1.48	0.1	0.25	0.85	0.1	0.07	0.26	1.66	1.82	0.33	0	0.09	0.03	0.34	0.12	1.27	0.04	0.36	0.06	0.09	1.38	1.49	1.27	0.48	0.45	0.36	0.44	0.42	5.72	2.01	4.97	0.59	0.41	0.93	0.85	0.37	1.11	1.73
tRF-40-2YU04DYJIO3ZU3U0	CACTGTAAAGCTAACTTAGCATTAACCTTTTAAGTTAAAG	40	MT_LysTTT, LysTTT	5'-tRF	exclusive	MT	3.01	3.73	6.72	8.67	5.21	4.8	0.89	1.77	1	0.78	1.46	9.4	3.79	4.05	2.38	4.32	4.4	0.73	2.35	0.4	3.53	0.04	0.59	0.3	0.68	1.06	1.2	0.75	0.42	0.56	0.28	1.71	0.14	1.18	1.14	1.79	5.05	2.64	3.06	0.96	2.08	1.72	2.46
tRF-42-2YU04DYJIO3ZU3U0I	CACTGTAAAGCTAACTTAGCATTAACCTTTTAAGTTAAAGAT	42	MT_LysTTT, LysTTT	5'-tRF	exclusive	MT	3.01	2.43	3.85	2.92	3.69	3	0.41	0.96	0.58	0.39	0.57	3.28	5.24	2.47	0.76	1.84	3.97	0.67	0.57	0.2	1.53	0.25	0.36	0.18	0.3	0.64	2.59	0.35	0.71	0.89	0.81	1.37	0.23	1.44	3.32	4.18	3.34	2.46	2.18	0.56	1.15	1.28	1.98
tRF-31-MUWLV47PU9XWE	CGTGATCGTATAGTGGTTAGTACTCTGCGTT	31	HisGTG	i-tRF	exclusive	Auto	3.01	3.55	5.11	4.38	2.78	3.64	3.75	2.02	3.08	6.94	11.79	10.28	1.53	5.07	2.65	4.04	9.27	6.58	1.82	0.84	3.05	6.28	3.33	3.13	9.55	6	4.51	6.85	6.54	7.3	2.7	3.09	1.62	4.28	3.76	3.01	3.34	4.04	2.92	2.24	1.68	2.59	1.32
tRF-30-PIR8YP9LON4V	GCACTGGTGGTTCAGTGGTAGAATTCTCGC	30	ValCAC, GlyCCC	5'-tRF	exclusive	Auto	3.01	4.99	1.96	4.29	4.6	2.96	7.02	10.19	9.65	4.11	3.44	5.17	2.09	4.66	3.97	2.26	2.03	1.67	3.45	2.44	3.75	2.16	2.56	2.13	5.07	3.08	2.93	4.66	3.57	5.8	5.2	4.02	4.31	4.01	7.21	6.14	4.56	5.92	4.69	1.33	2.64	4.88	9.04
tRF-40-Q72S3HPSR95933JK	GCTCTCACCGCCGCGGCCCGGGTTCGATTCCCGGTCAGGG	40	GluCTC	i-tRF	exclusive	Auto	3.01	2.2	2.8	2.45	1.9	1.68	4.47	3.79	4	0.23	0.18	0.55	10.9	11.36	10.79	0.96	0.46	0.43	6.63	1.32	4.22	16.98	32.06	27.95	0	0.69	0.43	7.77	7.32	16.73	2.58	6.66	12.19	4.89	6.82	11.11	8.64	8.21	19.49	1.39	6.58	6.87	3.72
tRF-18-94V4SMD0	TGGTGTAGTGGTATCATG	18	GlyCCC	i-tRF	exclusive	Auto	3.01	5.8	2.66	3.49	3.61	2.56	3.68	4.81	3.42	0.88	1.92	2.83	1.79	3.58	2.22	2.2	2.25	0.51	3.86	3.52	3.45	1.71	0.89	1.36	0.55	1.33	1.15	1.9	1.43	1.67	2.1	2.79	2.41	1.7	2.75	1.66	5.59	7.85	4.5	0.45	1.19	2.03	6.3
tRF-17-9N1EWJM	TGGTTAGGATTCGGCGC	17	GluCTC	i-tRF	exclusive	Auto	3.01	2.79	7.98	4.67	2.97	4.28	1.67	1.24	1.81	3	5.08	5.24	2.21	4.93	3.74	4.66	4.53	3.5	2.31	1	1.16	0.62	1.55	1.12	10.31	5.26	4.46	5.24	2.8	2.73	6.81	2.4	0.7	1.92	1.18	1.18	2.55	4.22	2.27	3.39	2.15	6.96	1.45
tRF-20-1YIF54RN	AGTTGATGCAGAGTGGGGTT	20	AlaTGC, MT_AlaTGC	i-tRF	exclusive	MT	2.97	2.65	1.26	3.02	2.43	2.12	5.35	4.21	3.31	0.52	1.85	2.34	1.66	3.54	6.62	0.93	0.62	1.05	4.51	3.44	3.89	0.21	0.18	0.71	0.13	0.8	0.86	0.86	0.18	0.56	0.28	0.59	1.16	2.97	1.49	2.14	0.29	0.7	0.6	1.36	1.66	4.96	2.87
tRF-16-WE6WRND	TCGATGGCGTGGGTTC	16	LeuTAG	i-tRF	exclusive	Auto	2.97	2.47	3.64	6.46	4.72	3.4	5.76	5.95	5.38	3.03	5.25	6.83	1.87	2.79	3.64	3.08	2	1.59	3.98	3.68	5.2	4.95	5.53	4.61	0.68	0.9	1.25	2.99	2.08	3.79	2.98	1.27	4.68	2.79	1.7	3.31	1.62	1.82	1.86	1.6	1.47	3.31	1.79
tRF-20-JMRPFQJD	CAGTCGGTAGAGCATCAGAC	20	LysTTT	i-tRF	exclusive	Auto	2.94	6.87	3.57	1.46	0.95	1.28	1.64	1.98	1	5.41	4.9	2.18	1.36	1.58	2.22	2.4	2.37	3.61	2.65	1.24	2.33	0.75	1.13	1.36	5.24	2.39	2.35	0.92	1.37	1	3.18	2.06	1.9	1.13	0.61	0.39	0.59	2.23	0.51	1.2	0.94	1.47	1.86
tRF-34-JQJYSWRYVMMVHX	CATATCATTGGTCGTGGTTGTAGTCCGTGCGAGA	34	MT_GluTTC, GluTTC	i-tRF	exclusive	MT	2.94	1.75	1.96	3.72	2.89	2.92	2.25	1.56	1.15	1.01	1.63	3.64	2.13	2.65	3.04	2.4	2.03	2.56	4.28	2.44	2.55	0.92	0.3	0.53	1.41	1.81	2.74	2.13	1.19	1.39	0.48	0.73	0.97	3.49	2.8	2.18	2.6	1	2.23	1.81	2.25	2.78	1.61
tRF-24-32Q86N7KKK	CCGGAGCTGGGGATTGTGGGTTCG	24	ArgCCG	i-tRF	exclusive	Auto	2.94	2.7	0.91	5.47	2.66	1.44	1.57	1.91	1.69	0.03	0	0.23	2.21	3.31	4.07	0.45	0.22	0.54	0.8	0.28	0.65	6.28	5.77	4.14	0.17	0.05	0.14	0.69	0.54	0.56	0.36	0.34	2.13	2.05	1.49	2.14	0.29	0.18	0.19	0.08	0.84	2.18	0.44
tRF-41-779PZBHFEERZYQHQE	GTTCTTGTAGTTGAAATACAACGATGGTTTTTCATATCATT	41	MT_GluTTC, GluTTC	5'-tRF	exclusive	MT	2.94	0.9	1.96	1.98	2.78	3.24	0.58	0.64	1.08	0.26	0.46	2.28	3.15	2.7	0.66	0.79	0.52	0.22	1.02	0.04	1.71	0	0.12	0.3	0.09	0.42	0.38	0.29	0.18	0	0.12	0.69	0	0.44	2.19	2.66	1.13	0.06	0.74	0.56	0.59	0.99	1.39
tRF-22-8BWS72092	TCAAATCTCGGTGGAACCTCCA	22	GlnCTG	3'-tRF	exclusive	Auto	2.94	4.45	3.71	3.96	2.47	4.08	2.42	2.12	0.62	2.87	3.8	1.89	3.07	1.72	2.52	3.05	2.62	4.82	2.27	3.4	3.16	1.25	0.59	0.24	7.63	6.53	3.5	1.32	0.54	0.61	4.88	1.91	2.46	1.7	0.74	0.61	2.06	1.88	0.84	10.16	2.5	11.65	1.79
tRF-42-83RPD9W1X6L85J3KQ	TCAGTGGTAGAATTCTCGCCTGCCACGCGGGAGGCCCGGGTT	42	GlyGCC	i-tRF	exclusive	Auto	2.94	1.8	1.26	3.77	2.02	2.36	1.02	1.7	1.81	0.07	0.25	0.55	2.39	2.61	1.09	0.23	0.68	0.08	1.51	0.04	1.6	3.12	6.84	8.57	0.09	0.21	0.19	2.59	2.56	4.85	1.61	5.49	3.57	2.18	3.98	4.01	4.61	5.98	10.58	0.75	0.84	2.37	1.7
tRF-23-9MVH7P59DP	TGGTCTAGCGGTTAGGATTCCTG	23	GluTTC	i-tRF	exclusive	Auto	2.94	4.04	2.52	3.02	2.4	2	3.89	7.29	3.81	0.59	1.31	0.59	1.49	2.65	3.28	1.81	0.62	0.24	2.61	2.08	2	2.12	3.39	2.66	3.32	3.93	7.1	6.1	4.58	4.46	4.68	4.9	3.89	5.76	8.09	8.45	5.79	4.45	6.87	0.19	0.4	1.89	2.24
tRF-38-L85DMKYUYRLHR0D2	CGCGGGAGACCGGGGTTCGATTCCCCGACGGGGAGCCA	38	AspGTC	3'-tRF	exclusive	Auto	2.9	3.55	3.85	3.39	3.61	3.24	3.17	3.64	3.23	3.72	2.8	6.54	2.9	4.7	3.77	3.7	5.42	4.93	5	1.36	3.96	1.5	1.19	1.06	2.47	2.5	3.31	2.24	1.07	1.95	2.1	3.53	6.72	2.88	3.23	4.31	2.99	2.58	2.74	3.97	2.95	3.46	7.49
tRF-17-M0NK5YP	CGGAGCTGGGGATTGTG	17	ArgCCG	i-tRF	exclusive	Auto	2.9	1.39	0.84	2.22	1.41	0.76	1.12	1.06	0.38	0.03	0.07	0.13	1.49	2.33	1.99	0.76	0.25	0.3	0.87	0.56	0.65	7.08	10.47	7.27	0.26	1.01	1.15	1.55	1.37	2.56	2.34	0.73	4.36	2.71	1.22	2.35	0.59	0.7	1.58	0.16	0.21	0.65	0.98
tRF-44-PNR8YP9LON4V4REHIS	GCATTGGTGGTTCAGTGGTAGAATTCTCGCCTCCCACGCGGGAG	44	GlyCCC	5'-tRF	exclusive	Auto	2.9	1.26	2.1	0.8	2.55	1.56	0.65	1.13	2.15	0	0	0.13	0.77	0.74	0.13	0.06	0.34	0	0.23	0.08	0.58	3.12	6.31	5.85	0.09	0	0.38	7.25	5.53	8.81	1.93	7.1	1.48	4.8	9.4	16.04	12.91	11.96	20.83	0.56	0.61	1.09	0.57
tRF-31-R29P4P9L5HLVE	GGGGATGTAGCTCAGTGGTAGAGCGCGCGCT	31	AlaCGC	5'-half	exclusive	Auto	2.9	3.46	5.53	0.42	0.57	1	1.43	0.35	0.54	7.04	9.83	6.8	0.6	0.84	1.22	0.85	1.63	1.99	0.53	0.44	0.55	0.42	0.36	0.47	7.88	2.02	1.1	3.97	2.62	3.18	1.69	0.2	0.32	1.35	1.35	1.09	1.08	5.39	0.88	0.11	0.21	0.34	0.41
tRF-28-V6Z3M8ZLSS0M	TATCATTGGTCGTGGTTGTAGTCCGTGC	28	MT_GluTTC, GluTTC	i-tRF	exclusive	MT	2.9	2.61	1.12	3.49	2.21	2.28	3	2.76	2.27	1.37	1.99	2.96	1.53	2.19	2.88	2.49	1.05	1.64	2.92	1.64	2.25	0.21	0.36	0.06	0.89	0.64	0.72	0.52	0.48	0.56	0.56	0.59	0.97	2.88	2.23	3.75	1.03	1.17	1.3	1.52	1.47	1.72	2.24
tRF-38-9O08F4BDNZ8O6FD2	TGTAAACCGGAGATGAAAACCTTTTTCCAAGGACACCA	38	MT_ThrTGT	3'-half	exclusive	MT	2.9	2.29	3.08	3.11	1.9	1.44	1.4	1.91	1.23	0.1	0.32	1.01	1.32	2.79	2.38	1.24	1.2	1.02	3.45	0.8	2.4	0.5	1.25	1.6	0.3	1.11	2.21	0	0	0	0.36	1.08	0.74	3.27	5.73	4.66	2.6	2.17	2.37	0.75	3.09	4.42	2.27
tRF-30-2QR7F8YKIR9N	CACATGGTCTAGCGGTTAGGATTCCTGGTT	30	GluTTC	i-tRF	exclusive	Auto	2.86	1.93	3.64	3.72	3.92	2.64	1.3	0.67	0.85	0.59	0.43	1.07	1.24	1.77	1.69	1.47	0.99	1.62	2.39	1.24	1.31	1.5	1.78	1.3	12.1	10.56	8.35	2.93	3.45	3.9	3.14	4.26	0.97	1.35	1.97	1.44	4.37	3.81	2.92	0.29	0.3	0.24	0.13
tRF-43-JMRPFQRDWXH913M80E	CAGTCGGTAGAGCATGGGACTCTTAATCTCAGGGTCGTGGGTT	43	LysCTT	i-tRF	exclusive	Auto	2.86	1.53	0.7	4.24	1.64	1.04	0.55	1.17	1.08	0	0	0.07	1.02	1.49	0.96	0.2	0.31	0.11	0.53	0	0.8	1.91	2.5	4.49	0	0	0.05	0.29	0	0.39	0.2	1.81	0.28	0.35	0.57	0.78	0.54	0.64	1.21	0.69	0.94	3.67	0.16
tRF-35-PS5P4PW3FJHPEZ	GCCCGGATAGCTCAGTCGGTAGAGCATCAGACTTT	35	LysTTT	5'-half	exclusive	Auto	2.86	3.64	2.66	1.6	1.33	0.76	0.95	0.71	0.58	7.17	2.02	4.62	2.39	1.54	0.53	2.23	4.59	4.1	1.14	0.36	1.6	1.17	0.12	0.53	4.43	1.65	0.91	1.32	0.89	1.23	1.25	1.27	0.23	0.31	1.09	0.83	0.59	1.35	0.46	2.19	1.01	1.4	1.76
tRF-41-Q99P9P9NH57S362V0	GCTTCTGTAGTGTAGTGGTTATCACGTTCGCCTCACACGCG	41	ValCAC	5'-tRF	exclusive	Auto	2.86	1.98	6.44	15.84	6.16	12.27	0.72	0.42	0.73	0.39	1.21	1.37	0.68	0.93	1.62	5.23	0.89	1.72	0.57	0.52	0.65	0.92	0.36	1.48	29.11	11.89	9.65	8	6.96	0.56	21.32	75.26	1.25	0.52	0.7	0.52	7.31	7.5	2	0.32	0.09	0.29	0.38
tRF-44-7673FEWS3V2VR0PS2E	GTTCAGTGGTAGAATTCTCGCCTGCCACGCGGGAGGCCCGGGTT	44	GlyGCC	i-tRF	exclusive	Auto	2.86	0.58	2.03	2.83	3.42	2.64	0.72	1.27	2.23	0.07	0.04	0.42	3.11	4.75	0.86	0.06	0.46	0.11	0.68	0.12	0.69	1.91	3.45	6.26	0	0	0.34	1.61	1.55	1.9	1.61	1.62	1.02	2.53	1.84	3.36	2.01	1.88	5.1	1.17	1.43	2.66	2.3
tRF-19-9N1EWJI5	TGGTTAGGATTCGGCGCTC	19	GluCTC	i-tRF	exclusive	Auto	2.86	1.26	4.9	3.39	2.17	2.8	1.43	1.1	1.23	2.05	3.76	2.89	1.62	5.54	4.83	2.63	2.96	3.1	1.59	1.52	2.11	0.25	0.48	0.53	5.41	3.88	2.74	2.47	0.83	0.67	3.95	3.28	0.42	2.4	1.49	1	2.06	2.17	2.23	2.59	0.75	4.4	0.94
tRF-23-Z3M8ZLSS0M	TTGGTCGTGGTTGTAGTCCGTGC	23	MT_GluTTC, GluTTC	i-tRF	exclusive	MT	2.86	2.61	1.4	5.04	2.89	2.8	3.2	2.8	2.04	2.05	2.34	3.02	2.64	3.21	5.86	3.28	2.65	2.34	4.2	2.24	3.53	1.58	1.01	1.71	2.64	1.75	2.16	1.27	1.13	1.51	1.37	1.47	2.23	5.93	4.5	5.53	1.18	1.29	1.35	1.65	2.93	4.93	4.85
tRF-44-IK9NJ4S2I7L7P5QKE9	ATGGGTGGTTCAGTGGTAGAATTCTCGCCTGCCACGCGGGAGGC	44	GlyGCC	i-tRF	exclusive	Auto	2.83	0.94	1.26	1.18	1.56	1.04	0.31	0.78	1.12	0	0.04	0.62	1.06	1.21	0.3	0.17	0.34	0.05	0.45	0	1.13	1.25	1.61	2.78	0	0.11	0.38	0.69	1.78	2.73	0.52	2.55	0.74	1.7	1.53	1.92	5.25	3.4	5.89	0.96	0.66	1.4	0.35
tRF-46-JY7383RPD9W1X6L85JD	CATTGGTGGTTCAGTGGTAGAATTCTCGCCTGCCACGCGGGAGGCC	46	GlyGCC	i-tRF	exclusive	Auto	2.83	0.67	0.91	0.24	1.94	0.72	0.17	0.5	0.69	0.03	0.04	0.26	0.89	1.21	0.1	0.03	0.15	0	0.42	0.16	0.98	0.79	1.43	1.77	0.13	0.27	0.53	2.93	1.49	1.67	0.44	1.81	0.56	3.88	3.76	5.01	5.15	4.28	9.05	0.05	0.16	0.68	0.19
tRF-16-489B3RB	CTCGGTGGAACCTCCA	16	GlnCTG	3'-tRF	exclusive	Auto	2.83	5.71	6.23	4.95	3.04	4.84	2.97	3.61	3.27	15.51	10.86	7.97	2.9	3.63	4.73	6.19	4.25	4.61	2.84	2.88	3.53	3.41	3.57	2.42	15.98	12.74	9.69	4.95	4.4	2.96	8.42	6.57	17.85	15.88	6.73	6.1	3.78	3.28	2.04	10.85	5.64	11.97	3.68
tRF-29-PER8YP9LONHK	GCAATGGTGGTTCAGTGGTAGAATTCTCG	29	GluTTC	5'-tRF	exclusive	Auto	2.83	3.06	1.54	2.45	2.81	1.96	5.01	9.66	9.34	1.17	1.81	3.15	1.28	3.4	1.92	1.75	1.57	0.57	2.27	1.56	2.18	1.66	1.07	2.13	1.53	2.18	2.45	6.16	4.7	6.08	2.7	2.55	2.74	8.12	8.61	10.85	6.53	7.33	8.49	1.07	2.78	4.76	7.81
tRF-39-U45O6QJ188FYREK0	TAATGGATAAGGCATCAGCCTCCGGAGCTGGGGATTGTG	39	ArgCCG	i-tRF	exclusive	Auto	2.83	2.11	1.26	4.57	2.7	1.28	1.7	1.84	1.77	0	0	0	0.98	2.98	2.12	0	0.03	0	0.23	0.16	0.36	0.37	0.24	0.24	0	0.16	0.1	0.63	0.42	0.22	0.24	0.39	0	1.44	2.49	1.96	0.1	0.12	0	0.11	0.07	0.27	0.06
tRF-46-9NJ4S2I7L7P5QK11M3E	TGGTTCAGTGGTAGAATTCTCGCCTGCCACGCGGGAGGCCCGGGTT	46	GlyGCC	i-tRF	exclusive	Auto	2.83	0.49	0.77	0.99	3.92	1.76	0.17	0.67	1.04	0.03	0.14	0.13	2.34	2.79	0.43	0.03	0.18	0.05	0.23	0	1.31	4.2	4.7	8.09	0.04	0.53	0.58	5.41	3.27	4.79	1.17	2.65	1.58	3.88	3.76	5.75	4.32	4.92	11.74	0.72	0.66	1.76	0.72
tRF-27-Z3R9512R12K	TTGGTGGTTCGAGCCCACCCAGGGACG	27	AsnGTT	i-tRF	exclusive	Auto	2.83	1.71	2.52	1.93	0.76	1.28	0.58	0.78	0.27	2.25	1.56	1.37	1.92	2.14	1.79	2.15	2.77	1.75	0.34	0.16	0.65	2.41	0.77	0.95	1.19	0.69	0.91	0.4	0.54	1.28	0.36	0.39	0.14	0.44	0.61	0.09	1.23	2.11	0.51	1.2	0.75	0.82	1.67
tRF-37-Z6V6Z3M8ZLSSXUL	TTTCATATCATTGGTCGTGGTTGTAGTCCGTGCGAGA	37	MT_GluTTC, GluTTC	i-tRF	exclusive	MT	2.83	2.7	2.03	3.44	2.89	3.4	1.6	2.16	1.81	1.08	0.5	2.89	3.66	4.14	4.4	3.22	2.9	2.72	2.5	1.68	2.51	0.29	0.24	0.24	1.53	1.91	2.59	1.78	1.55	1.12	0.89	0.98	1.76	4.97	3.8	4.53	1.82	0.88	2.18	2.27	2.32	3.8	2.87
tRF-43-1SS2P46INO86RM7K05	AGTCGGTAGAGCATGGGACTCTTAATCCCAGGGTCGTGGGTTC	43	LysCTT	i-tRF	exclusive	Auto	2.79	1.44	1.47	5	2.78	2.12	0.61	1.24	1.85	0.07	0.07	0.36	1.24	1.72	1.29	0.2	0.03	0.19	0.91	0	1.13	0.92	2.02	1	0.13	0.05	0.24	0.23	0.12	0.5	0.24	0.88	0.51	0.22	0.57	1.39	0.54	0.59	0.51	0.05	0.28	1.18	0.38
tRF-30-RRJ89O9NF5W8	GGTCCCATGGTGTAATGGTTAGCACTCTGG	30	GlnTTG	5'-tRF	exclusive	Auto	2.79	2.83	1.89	3.68	4.18	3.04	7.5	8.88	5.69	0.75	0.71	0.75	1.87	2.84	3.94	0.59	0.62	0.43	4.81	2.88	6.15	2.25	2.38	1.24	1.88	1.91	2.16	3.91	2.2	4.18	7.29	4.41	6.77	5.02	5.94	6.06	4.17	3.28	2.64	0.37	1.22	1.16	3.59
tRF-36-7O58J0K8UMPLBIE	GTTAAGATGGCAGAGCCCGGTAATCGCATAAAACTT	36	MT_LeuTAA	5'-half	exclusive	MT	2.79	3.46	3.43	4.34	4.37	3.36	2.62	3.57	2.19	0.62	0.99	2.99	2.9	2.98	4.17	1.53	1.66	1.02	2.39	0.8	2.25	0.96	0.42	0.77	1.45	1.75	2.93	1.44	1.61	2.73	1.53	5.88	1.16	4.8	4.63	9.37	5.99	2.81	4.64	0.53	1.17	1.38	2.64
tRF-19-V47P59I8	TAGTGGTTAGGATTCGGCG	19	GluCTC	i-tRF	exclusive	Auto	2.79	1.66	5.74	3.44	2.05	4.36	1.91	1.49	0.73	2.25	5.4	2.34	1.02	2.65	5.56	3.62	2.13	3.75	1.51	1.16	1.16	1.58	0.89	0.35	7.71	3.98	2.16	3.86	1.31	1.12	8.38	1.71	2.5	2.01	1.27	0.65	1.37	2.87	1.02	9.39	2.93	10.42	1.16
tRF-45-DKNPNOYB7JXNXW83X4	AAGGGCTTAGCTTAATTAAAGTGGCTGATTTGCGTTCAGTTGATG	45	AlaTGC, MT_AlaTGC	5'-tRF	exclusive	MT	2.75	0.22	0.35	0.85	2.89	2.4	0.17	0.21	0.58	0.03	0.11	0.13	1.96	0.93	0.46	0	0.12	0.05	0.08	0	0.44	0.58	0.42	0.41	0.38	1.65	5.33	3.51	3.63	1.67	0.97	3.72	0.7	16.76	11.1	17.39	1.72	1.82	2.41	0.13	0.12	0.29	0.6
tRF-19-D7M4O1J2	AATCTCGGTGGAACCTCCA	19	GlnCTG	3'-tRF	exclusive	Auto	2.75	2.38	2.1	2.12	1.37	1.52	0.78	0.64	0.27	1.3	1.92	0.78	1.75	1.54	0.63	1.58	1.39	1.86	0.3	1.08	1.05	0.62	0.42	0.53	2.05	1.38	0.91	0.92	0.42	0.28	0.89	0.34	0.32	0.57	0.13	0.09	0.83	0.53	0.28	2.32	1.03	1.98	0.72
tRF-34-FN7BWU2F5JYHEJ	AGATTGTGAATCTGACAACAGAGGCTTACGACCC	34	MT_HisGTG	i-tRF	exclusive	MT	2.75	3.82	2.8	1.84	1.67	1.64	1.6	2.16	0.69	1.08	1.35	2.37	2.56	2.93	2.22	2.03	1.23	0.59	2.2	1.08	0.91	0.87	0.95	1.3	1.19	0.53	0.91	0.92	0.42	1	0.85	1.03	0.37	1.83	1.97	2.53	1.37	1.23	0.79	1.65	2.48	2.01	1.57
tRF-18-1SS2PMX	AGTCGGTAGAGCATCAGA	18	LysTTT	i-tRF	exclusive	Auto	2.75	7.23	9.17	3.86	2.02	3.8	1.09	0.96	0.12	3.78	10.79	18.7	1.66	1.54	2.38	5.74	5.48	2.56	3.41	0.92	2.22	2.16	3.57	3.43	4.86	2.39	2.3	2.93	2.68	2.29	5.28	4.8	1.62	1.27	2.36	1.18	2.8	5.16	1.3	1.25	2.01	3.63	0.82
tRF-37-HQ9M739P8WQ0D52	ATCATTGGTCGTGGTTGTAGTCCGTGCGAGAATACCA	37	MT_GluTTC, GluTTC	3'-tRF	exclusive	MT	2.75	2.7	2.8	3.86	3.23	3.2	3.68	3.89	4.04	2.15	1.85	2.44	5.84	7.54	5.53	4.89	4.1	5.31	2.8	3.32	3.02	2.21	2.02	1.89	7.93	6.26	10.13	2.76	2.8	2.17	6.61	4.56	6.17	11	7.25	9.81	4.27	3.93	5.01	6.05	15.58	15.28	17.19
tRF-18-3290Q4DZ	CCGGATGGAGGCGTGGGT	18	LeuCAA	i-tRF	exclusive	Auto	2.75	2.07	2.73	2.83	1.06	1.72	4.23	2.94	1.81	5.02	1.46	1.92	1.7	1.49	2.98	2.2	0.89	1.02	2.01	1.96	1.89	4.25	5.59	7.09	2.9	0.85	1.39	1.27	1.31	2.06	5.64	2.01	6.91	3.84	2.88	1.26	1.03	1.11	2.41	1.15	0.63	2.2	2.3
tRF-28-QP4PW3FJIKW	GCTAGCTCAGTCGGTAGAGCATGGGACT	28	LysCTT	i-tRF	exclusive	Auto	2.75	1.71	1.05	4.43	1.64	1.08	0.89	0.42	0.38	0.49	0.67	0.46	0.81	0.88	1.09	0.45	0.55	0.32	0.42	0.08	0.36	1.33	0.24	0.41	0.51	0.9	0.24	0.12	0.06	0.22	0.12	0.24	0.51	0	0	0.17	0	0	0.19	1.55	1.33	2.27	0.44
tRF-23-VKS4I7LZ04	TAGGGGTATGATTCTCGCTTTGG	23	ProTGG	i-tRF	exclusive	Auto	2.75	3.73	2.1	5.04	1.26	1.84	1.94	2.9	2.31	0.07	0.18	0.16	0.77	1.3	2.05	0.96	1.08	0.35	3.82	0.96	4.15	4.16	8.8	8.27	0	0	0	0.75	0.77	2.29	0.69	2.89	2.09	0.35	1.4	2.31	2.55	1.47	4.92	0.43	1.19	2.2	0.31
tRF-35-83RPD9W1X6L85J	TCAGTGGTAGAATTCTCGCCTGCCACGCGGGAGGC	35	GlyGCC	i-tRF	exclusive	Auto	2.75	4.09	2.45	3.72	2.78	1.6	2.08	2.48	1.77	0.26	0.46	0.33	1.53	2.05	2.58	1.05	0.31	0.27	2.2	0.48	1.85	1.42	2.26	2.78	0.26	0.53	0.43	1.5	1.13	2.12	1.17	3.38	0.65	1.09	1.62	1.48	2.8	2.58	4.97	0.51	0.23	0.6	0.5
tRF-22-9MVH7P593	TGGTCTAGCGGTTAGGATTCCT	22	GluTTC	i-tRF	exclusive	Auto	2.75	1.66	2.8	2.17	1.14	2.24	2.42	1.91	1.42	0.75	1.7	0.72	1.28	2.33	1.99	0.99	0.95	1.05	2.01	0.68	1.67	2.46	2.56	1.77	5.46	3.24	4.75	5.29	4.46	4.85	4.84	6.42	1.53	2.75	2.01	1.79	3.39	5.27	4.59	1.09	0.09	1.18	0.28
tRF-16-YSQSD2D	TTCCGGCTCGAAGGAC	16	TyrGTA	3'-tRF	exclusive	Auto	2.75	6.83	5.95	4.34	4.6	5.8	2.69	2.05	2.11	85.23	14.7	22.41	1.36	1.91	2.68	2.29	8.04	8.6	2.73	7.75	9.75	3.66	1.84	3.78	6.61	5.1	3.31	3.91	2.2	6.3	6.85	0.93	3.94	2.71	4.02	2.53	0.69	6.27	0.37	3.07	1.43	2.73	3.24
tRF-39-D8H0PMF732Q86N24	AATGGATAAGGCATCAGCCTCCGGAGCTGGGGATTGTGG	39	ArgCCG	i-tRF	exclusive	Auto	2.71	1.21	0.49	3.91	1.71	1.28	1.19	1.49	1.42	0	0.04	0	1.28	2.56	2.98	0.11	0.03	0	0.95	0.16	0.4	3.37	1.43	2.6	0	0	0.62	1.84	1.13	1.06	0.28	0.88	0.93	2.84	3.45	4.27	0.39	0.12	1.16	0.32	0.26	0.6	0.25
tRF-32-FSXMSL73VL4YK	AGCCGTGATCGTATAGTGGTTAGTACTCTGCG	32	HisGTGA	5'-tRF	exclusive	Auto	2.71	1.98	5.67	1.89	1.41	2.08	2.93	1.63	1.65	3.23	3.98	3.87	0.6	1.4	1.56	2.26	2.46	2.86	1.48	0.92	2.47	5.74	5.18	4.61	6.31	2.76	1.58	5.41	5.06	6.36	3.51	4.56	1.58	1.92	4.2	2.61	7.41	7.74	4.13	0.48	0.09	0.73	1.23
tRF-45-IRJ9ZH0SR9593KMH26	ATTCCCATTCTTGCGACCCGGGTTCGATTCCCGGGCGGCGCACCA	45	GlyCCC	3'-tRF	exclusive	Auto	2.71	3.64	1.68	1.56	3.61	3.36	2.42	6.51	8.73	0.03	0.43	1.76	2.94	4.52	1.62	0.34	0.25	0	2.88	0.64	5.64	0.17	0.65	0.53	0.47	1.33	1.82	1.04	0.89	0.84	1.61	2.65	2.92	3.67	6.86	7.41	4.52	2.64	2	0.64	2.18	5.75	21.35
tRF-23-32Q86N7K05	CCGGAGCTGGGGATTGTGGGTTC	23	ArgCCG	i-tRF	exclusive	Auto	2.71	1.53	0.63	3.35	1.6	1.08	1.33	0.64	1.35	0	0	0.07	0.81	1.3	2.32	0.17	0.12	0.03	0.27	0.16	0.22	1.42	2.74	1.89	0.17	0.16	0.19	0.69	0.36	0.39	0.16	0.05	0.51	0.65	1.84	1.66	0.1	0.12	0.32	0.05	0.21	1.16	0.13
tRF-39-L47Z8L8NRS9NS31N	CGATGGTTTTTCATATCATTGGTCGTGGTTGTAGTCCGT	39	MT_GluTTC, GluTTC	i-tRF	exclusive	MT	2.71	2.43	1.96	3.25	2.24	2.4	1.09	1.17	1.23	0.62	0.92	1.89	1.45	1.54	1.65	1.36	1.11	0.27	2.2	0.52	2.36	0.42	0.42	0.71	0.21	0.96	2.16	1.09	0.54	0.5	0.36	0.98	1.58	3.71	4.81	5.4	1.33	1.23	2.18	0.93	1.19	1.55	3.09
tRF-38-LSN3S3RQJVDE8605	CGCCGCTGGTGTAGTGGTATCATGCAAGATTCCCATTC	38	GlyCCC	i-tRF	exclusive	Auto	2.71	2.88	1.68	0.66	0.8	0.48	1.91	1.42	1.69	0.16	0.28	0.33	1.66	3.35	4.67	0.45	0.34	0.3	2.57	0.44	1.6	1.08	2.02	2.42	0	0.32	0.14	0.81	0.42	0.56	0.64	0.64	0.09	0	0.57	0.7	0.59	1.11	0.84	1.2	2.18	3.31	1.23
tRF-18-S8V0J8DR	GTCGGTAGAGCATGGGAC	18	LysCTT	i-tRF	exclusive	Auto	2.71	2.92	3.08	2.31	1.18	2.36	0.82	0.74	0.73	2.12	1.6	2.99	1.06	0.93	1.75	1.86	1.94	1.4	1.29	0.48	1.35	1.46	2.02	3.9	3.41	2.12	0.91	2.01	0.65	1.06	3.83	0.98	1.11	0.65	0.35	0.61	1.13	2.17	1.44	4.77	2.81	7.88	0.13
tRF-20-VKS4I7MN	TAGGGGTATGATTCTCGGTT	20	ProTGG	i-tRF	exclusive	Auto	2.71	3.68	2.59	4.81	1.67	1.44	2.73	2.9	2.54	1.04	1.6	0.68	1.11	1.35	2.05	1.61	1.2	1.19	3.52	1.12	3.96	3.62	6.72	9.93	0.3	0.8	0.62	0.63	0.89	2.29	0.93	4.07	2.32	0.79	2.36	1.53	3.29	2.75	5.66	0.11	1.17	2.18	0.28
tRF-45-BU9NZ6V6Z3M8ZLSSXU	AACGATGGTTTTTCATATCATTGGTCGTGGTTGTAGTCCGTGCGA	45	MT_GluTTC, GluTTC	i-tRF	exclusive	MT	2.68	0.72	1.61	0.66	3.19	2.64	0.24	0.42	0.85	0	0.36	0.72	1.28	1.02	0.17	0.17	0.46	0.16	0.42	0.04	1.64	0.5	0.71	0.77	0.43	1.86	2.88	3.34	2.14	1.17	0.4	1.86	1.16	6.33	5.94	10.02	2.75	2.4	3.57	1.04	1.03	1.76	1.32
tRF-38-18VBY9PYKHM26RDY	AGTGGTAGAATTCTCGCCTGCCACGCGGGAGGCCCGGG	38	GlyGCC	i-tRF	exclusive	Auto	2.68	3.1	2.1	2.5	1.14	1.12	1.4	1.42	1.88	0.26	0.25	0.85	0.64	1.16	1.59	1.22	0.71	0.57	1.06	0.52	1.02	4.45	8.86	7.8	0.26	0.32	0.29	0.81	0.83	2.68	1.21	1.67	2.69	1.66	1.79	1.44	1.67	1.05	3.2	0.72	1.43	2.15	1.04
tRF-23-18Y3E7QN00	AGTGGTTAGTACTCTGCGTTGTG	23	HisGTG	i-tRF	exclusive	Auto	2.68	2.29	1.82	5.61	3.88	1.6	3.41	3.18	4.5	0.52	0.75	0.36	1.75	3.31	2.68	0.99	0.74	1.16	3.48	1.12	3.09	2.71	1.9	3.37	1.28	1.01	0.53	2.59	0.83	1.84	2.46	5.14	3.66	1.92	1.4	3.31	3.53	2.64	7.19	0.67	1.17	2.54	1.2
tRF-21-PS5P4PW3B	GCCCGGATAGCTCAGTCGGTA	21	LysTTT	5'-tRF	exclusive	Auto	2.68	5.26	4.2	2.36	0.99	1.44	1.4	1.42	1	4.95	3.34	2.5	0.89	2	1.49	1.92	0.99	1.56	2.39	1.08	2.04	0.5	1.07	0.95	0.98	0.58	1.01	0.52	0.42	0.72	0.6	0.59	0.56	0.48	0.22	0.26	0.59	0.76	0.56	0.53	0.91	1.43	0.57
tRF-34-7X9PN547202LFW	GTTTATGTAGCTTACCTCCTCAAAGCAATACACT	34	MT_PheGAA	5'-half	exclusive	MT	2.68	2.43	2.31	1.46	0.87	1.12	1.5	2.05	0.69	0.68	1.7	2.86	1.58	2	1.99	2.23	1.23	1.32	1.36	0.56	1.6	0	1.19	0.3	0.55	0.42	0.72	0.23	0.59	0.5	0.73	1.32	0.37	0.79	2.62	2.92	0.1	0.06	0.28	0.21	2.57	0.97	2.83
tRF-21-V47P596VE	TAGTGGTTAGGATTCGGCGCT	21	GluCTC	i-tRF	exclusive	Auto	2.68	1.71	4.41	5.37	2.97	3.84	1.91	1.91	1.69	4.5	5.08	2.8	3.11	6	5.59	3.11	3.17	3.88	2.95	1.8	2.11	1.62	0.06	0.47	3.88	3.77	3.41	3.16	1.13	1.84	3.1	1.22	1.11	2.4	2.05	2.31	0.69	1.17	0.7	6.08	2.64	6.96	1.79
tRF-29-WJQ72S3HPS2E	TCGGCGCTCTCACCGCCGCGGCCCGGGTT	29	GluCTC	i-tRF	exclusive	Auto	2.68	3.37	1.19	4.01	2.4	1.32	3.37	2.97	3.31	0.07	0.28	0.16	2.04	4.24	5.13	1.05	0.65	0.49	1.4	0.56	2.51	6.74	19.87	17.9	0.17	0.05	0.29	0.92	1.67	4.46	2.1	5.14	9.41	1	1.53	2.18	3.68	4.69	12.16	1.55	3.23	3.24	2.11
tRF-44-Z90668K87SERM492E2	TTTTCACCCAGGCGGCCCGGGTTCGACTCCCGGTGTGGGAACCA	44	GluTTC	3'-tRF	exclusive	Auto	2.68	2.07	1.33	1.46	4.34	1.92	3.41	8.07	12.54	0.16	0.25	1.04	8.86	15.32	3.01	0.42	0.65	0.27	1.59	0.56	1.42	0.29	0.89	1.24	0.89	1.91	4.27	0.75	1.19	1.12	1.21	1.91	1.16	3.45	4.02	4.62	8.78	4.75	6.54	1.87	1.66	3.99	10.99
tRF-35-I3Z9HMI8W47W1R	ATGGTTTTTCATATCATTGGTCGTGGTTGTAGTCC	35	MT_GluTTC, GluTTC	i-tRF	exclusive	MT	2.64	1.98	2.17	2.64	1.98	1.88	1.23	0.71	0.54	1.5	2.88	2.99	1.96	2.23	1.39	3.14	1.72	1.67	2.35	0.84	2.07	1.25	0.36	0.35	1.45	1.17	1.73	0.29	0.65	0.33	0.89	0.88	0.32	1.7	1.92	1.61	0.69	0.41	1.16	0.85	0.91	1.96	1.73
tRF-42-JHOJ7IR1JOKP1M58I	CAGCGGAAGCGTGCTGGGCCCATAACCCAGAGGTCGATGGAT	42	MetCAT	i-tRF	exclusive	Auto	2.64	2.56	2.52	11.31	4.18	4.2	3.07	4.95	5.61	0.03	0.11	0.42	5.15	9.17	6.35	0.37	0.49	0.27	2.23	0.68	3.82	1.12	2.5	1.71	0	0	0	1.15	0.48	1.34	0.85	2.01	1.3	1.66	2.01	2.83	0.79	0.7	1.9	0.85	1.47	4.3	1.83
tRF-38-KY7343RX6NMH49V	CCCTGGTGGTCTAGTGGTTAGGATTCGGCGCTCTCACC	38	GluCTC	i-tRF	exclusive	Auto	2.64	1.75	1.47	0.99	1.41	0.92	3	2.37	1.92	0.03	0.5	0.26	2.77	5.59	7.68	1.27	0.62	0.57	3.33	1.72	2.51	4.12	2.68	2.19	0.17	0.27	0.82	0.52	0.83	0.67	1.25	0.93	1.81	0.74	0.35	0.35	0.88	1.47	3.85	1.39	1.38	2.22	2.05
tRF-20-3OPP6N7K	CCTAAGCCAGGGATTGTGGG	20	ArgCCT	i-tRF	exclusive	Auto	2.64	4.58	4.13	11.83	4.64	3.56	3.41	3.79	3.88	0.36	0.36	0.65	1.28	2.75	2.68	0.68	1.32	0.3	3.75	0.88	3.78	2.62	3.63	5.5	0.09	0.11	0.1	0.86	0.71	1.17	0.89	0.49	1.99	0.92	2.14	2.05	0.44	0.23	0.79	0.48	1.08	3.22	0.6
tRF-17-NU3IND2	CTTGACCGCTCTGACCA	17	MT_ValTAC	3'-tRF	exclusive	MT	2.64	2.02	6.65	0.8	1.06	0.68	2.39	3.22	0.69	1.08	1.92	1.5	5.58	18.2	8.24	1.75	1.72	2.18	14.5	8.51	28.48	9.57	10.95	11.99	11.17	24.1	46.02	31.59	10.29	21.63	25.03	22.93	59.91	390.13	278.53	510.29	5.01	9.55	16.33	13.47	117.52	143.08	46.28
tRF-38-RPFQ5DWXH913M80E	GGTAGAGCATGAGACTCTTAATCTCAGGGTCGTGGGTT	38	LysCTT	i-tRF	exclusive	Auto	2.64	2.02	1.75	4.67	2.02	1.08	1.47	1.56	1.85	0.03	0.46	0.29	0.72	2.51	2.48	0.51	0.59	0.16	1.86	0.16	2.84	0.83	1.25	1.6	0.17	0.11	0.1	0.12	0.12	0.56	0.28	1.37	1.25	0.48	0.44	0.57	0.39	0.18	1.21	1.55	1.61	2.66	0.88
tRF-18-73V2Y8DM	GTGGTTAGGATTCGGCGC	18	GluCTC	i-tRF	exclusive	Auto	2.64	2.07	4.13	2.83	1.33	2.08	2.73	2.58	1.5	3.1	5.11	3.61	1.96	2.65	2.91	3.05	3.3	2.56	1.17	1.16	1.2	1.58	0.89	1.12	2.09	0.74	1.15	1.38	1.61	0.56	1.81	1.27	1.48	0.87	0.52	0.39	0.88	1.17	1.25	3.41	1.45	3.89	1.45
tRF-39-86J8WPMN1E8Y7ZFV	TCCCACATGGTCTAGCGGTTAGGATTCCTGGTTTTCACC	39	GluTTC	5'-tRF	exclusive	Auto	2.64	2.34	1.82	1.7	1.86	2.8	0.78	1.34	1.77	0.29	0.25	0.29	3.45	3.44	1.09	0.17	0.37	0.32	0.83	0.12	2.15	0.79	0.42	0.65	4.47	6.11	4.85	4.03	1.9	1.9	2.06	5.44	0.93	1.09	0.79	0.78	1.18	2.93	4.32	0.27	0.16	0.73	0.69
tRF-16-884U1DD	TCCGGCTCGAAGGACC	16	TyrGTA	3'-tRF	exclusive	Auto	2.64	5.8	5.11	3.3	3.19	3.64	0.61	1.17	1.5	110.85	10.47	21.63	1.79	2.42	1.75	2.74	7.21	7.82	1.29	3.36	5.78	4.25	2.44	3.13	10.83	3.77	2.54	3.22	2.14	4.46	11.77	0.93	7.28	1.13	2.19	1.48	1.03	3.58	0.79	6.29	2.32	2.64	3.68
tRF-18-W9RKM80E	TCTTCGGGGGCGTGGGTT	18	LeuTAG, LeuAAG	i-tRF	exclusive	Auto	2.64	1.17	2.45	5.18	3.38	2.6	3.1	4.32	4.08	1.17	1.6	1.33	2.98	4.24	5.99	1.58	1.17	1.4	1.48	1.04	0.8	3.62	3.03	2.36	0.21	0.53	1.15	0.17	0.95	0.89	1.01	0.54	1.72	1	0.92	0.61	1.28	0.94	2	1.87	0.89	2.97	1.57
tRF-32-XENDBP1IUUK7O	TGAATCTGACAACAGAGGCTTACGACCCCTTA	32	MT_HisGTG	i-tRF	exclusive	MT	2.64	2.61	1.05	2.26	2.02	5.6	1.3	1.31	0.54	1.37	0.67	4.98	3.45	4.75	6.82	6.13	14.45	10.46	3.18	2.04	2.95	0.37	0.36	0.77	1.45	3.29	1.63	1.09	1.73	1.78	6.85	1.62	1.16	1.92	1.84	2.22	0.25	1.11	0.7	3.44	1.57	5.15	1.23
tRF-31-FP18LPMBQ4NKD	AGCAGAGTGGCGCAGCGGAAGCGTGCTGGGC	31	MetCAT	5'-half	exclusive	Auto	2.6	37.38	2.52	3.16	1.86	1.56	2.01	6.3	2.46	53.49	16.19	2.93	3.07	6	4.96	1.86	0.99	4.58	3.18	2.8	7.89	2.12	2.74	1	7.93	2.76	3.6	1.38	1.13	3.74	2.98	1.03	21	2.4	1.22	2.18	2.94	9.2	2.04	0.45	0.82	2.44	3.84
tRF-42-3W2VR008R959KUMKH	CCTGTCACGCGGGAGACCGGGGTTCGATTCCCCGACGGGGAG	42	AspGTC	i-tRF	exclusive	Auto	2.6	4.72	3.71	2.31	2.4	0.76	2.18	3.04	3.35	0.2	0.75	3.97	1.36	1.4	1.75	0.99	0.68	0.16	2.76	0.72	2.98	1.08	4.88	5.61	0.21	0.16	1.2	0.98	0.71	2.34	1.93	4.16	1.85	0.83	4.5	3.97	8.59	5.86	7.89	0.51	4.26	4.01	9.85
tRF-35-L85DMKYUYRLHR0	CGCGGGAGACCGGGGTTCGATTCCCCGACGGGGAG	35	AspGTC	i-tRF	exclusive	Auto	2.6	3.1	2.8	1.51	0.72	0.84	0.89	0.81	0.58	7.04	5.5	6.57	0.51	0.51	1.22	2.32	5.05	5.31	0.95	0.52	1.02	3.58	2.62	3.19	3.84	1.81	1.39	1.21	1.55	2.29	2.5	0.98	1.39	1.22	0.92	0.35	1.18	1.11	0.7	0.91	0.73	1.04	1.57
tRF-20-M0NK5Y93	CGGAGCTGGGGATTGTGGGT	20	ArgCCG	i-tRF	exclusive	Auto	2.6	2.02	0.56	1.18	0.53	0.84	0.44	0.64	0.19	0.39	0.75	0.59	1.11	1.49	2.35	1.58	0.59	0.94	2.16	0.84	0.95	2.41	3.21	3.9	1.45	1.17	1.92	0.75	0.36	0.61	1.41	0.49	5.05	4.32	2.62	2.09	0.49	0.53	1.35	1.04	0.33	0.63	3.15
tRF-17-S3M830P	GTAGTCGTGGCCGAGTG	17	SerAGA, SerTGA	5'-tRF	exclusive	Auto	2.6	2.47	2.66	2.36	1.45	1.32	0.58	1.03	0.58	1.47	1.63	1.4	1.32	1.26	0.99	1.72	1.69	2.8	0.49	0.96	1.09	0.54	0.36	0.3	2.51	1.86	1.06	0.92	1.07	1.06	1.05	0.88	0.46	0.79	0.13	0.35	0.15	0.41	0.51	0.56	0.3	1.45	1.29
tRF-30-7X9PN547202L	GTTTATGTAGCTTACCTCCTCAAAGCAATA	30	MT_PheGAA	5'-tRF	exclusive	MT	2.6	1.08	1.54	1.65	1.18	1.28	1.33	1.31	0.5	0.72	1.74	1.37	2.43	2.61	2.42	2.6	1.36	1.83	0.72	0.24	0.55	0.21	0.65	1.12	0.72	1.06	2.54	0.52	0.12	1.06	1.13	2.5	0.97	3.32	3.67	3.84	0	0.18	0.05	0.77	1.22	0.87	1.86
tRF-20-9KIWRNL3	TGGGGATTGTGGGTTCGAGT	20	ArgCCG	i-tRF	exclusive	Auto	2.6	3.82	3.57	9.52	3.84	3.24	3.99	4.53	3.69	0.36	0.36	0.75	3.45	5.12	7.45	3.65	2.4	1.78	2.2	0.64	2.76	6.7	9.58	11.99	0.04	0.21	0.19	5.87	4.05	5.52	2.82	4.36	5.75	2.66	2.32	2.92	5.5	3.22	6.4	2.45	2.25	4.47	1.04
tRF-19-18YKISIM	AGTGGTTAGGATTCGGCGC	19	GluCTC	i-tRF	exclusive	Auto	2.57	1.66	4.41	1.79	1.33	2.44	1.6	1.17	0.81	1.6	4.12	1.76	2.43	2.75	3.47	3.19	2.13	2.51	0.91	0.64	1.45	1.37	1.96	0.95	4.26	2.55	1.97	2.53	1.78	1.28	5.16	1.42	1.58	1.18	0.79	0.52	1.82	1.82	1.95	6.69	2.22	8.41	0.76
tRF-20-JKIWRNL3	CAGGGATTGTGGGTTCGAGT	20	ArgCCT	i-tRF	exclusive	Auto	2.57	3.33	3.36	15.65	7.76	3.68	8.39	8.85	7.69	0.49	0.18	0.75	3.58	5.26	6.59	1.47	0.92	0.94	2.88	1	3.75	6.91	5.12	5.79	0	0	0.34	5.01	2.86	5.35	3.55	6.22	5.1	3.27	4.72	5.84	4.07	2.4	5.15	3.36	2.29	3.72	1.83
tRF-23-N1EH6KK80E	CTGCCACGCGGGAGGCCCGGGTT	23	GlyGCC	i-tRF	exclusive	Auto	2.57	3.06	2.03	1.89	1.64	1.04	3.44	4.81	2.54	1.01	1.17	2.57	2.34	2.37	3.9	1.7	0.95	0.86	2.73	1.04	2.65	5.7	15.82	13.18	0.09	0.11	0.24	2.53	1.73	5.41	1.17	4.36	8.07	1.35	3.85	2.57	8.93	11.37	11.14	0.72	4.35	5.37	2.87
tRF-30-R29P4P9L5HLV	GGGGATGTAGCTCAGTGGTAGAGCGCGCGC	30	AlaCGC	5'-tRF	exclusive	Auto	2.57	2.07	4.69	0.33	0.27	0.6	0.82	0.5	0.15	1.92	3.27	1.53	0.13	0.51	0.96	0.25	0.37	0.65	0.23	0.16	0	0.17	0.18	0.24	2.81	1.22	0.29	1.78	0.71	0.72	0.81	0.15	0.32	0.87	0.26	0.35	0.39	3.87	0.46	0.05	0.02	0.36	0.25
tRF-17-S79PVO1	GTCCTTGTAGTATAAAC	17	MT_ThrTGT	5'-tRF	exclusive	MT	2.57	2.38	1.33	2.64	1.45	1.48	4.4	4.71	2.19	0.07	0.18	0.07	2.13	3.96	6.75	0.45	0.28	0.16	3.6	2.64	3.6	0	0	0	0.04	1.17	0.96	0.23	0.18	0	0.12	0.69	0.37	2.62	3.76	6.28	1.37	0.94	1.02	0.24	0.63	1.14	0.79
tRF-26-7O58J0K8UM0	GTTAAGATGGCAGAGCCCGGTAATCG	26	MT_LeuTAA	5'-tRF	exclusive	MT	2.57	0.9	1.26	2.22	1.56	1.04	1.02	1.27	0.77	0.52	0.92	0.42	2.34	3.54	5.26	0.54	0.31	0.46	1.29	0.52	0.84	0.12	0.59	0.53	0.26	1.17	2.54	0.92	0.59	0.72	0.81	1.47	0.7	6.28	5.11	5.01	0.2	0.64	0.7	0	0.42	0.8	1.04
tRF-24-7X9PN547F6	GTTTATGTAGCTTACCTCCTCAAA	24	MT_PheGAA	5'-tRF	exclusive	MT	2.57	1.03	0.91	1.79	1.18	1.04	2.15	1.06	0.5	0.33	0.39	0.2	2.13	3.63	3.94	0.2	0.18	0.19	0.83	0.48	0.76	0	0	0	0.34	0.8	1.01	0.23	0.24	0.06	0.08	0.64	0	1.88	1.22	1.22	0	0	0.09	0.4	0.4	0.44	0.31
tRF-16-W9RKM80	TCTTCGGGGGCGTGGG	16	LeuTAG, LeuAAG	i-tRF	exclusive	Auto	2.57	1.17	1.12	5.18	2.78	1.68	3.24	3.43	4.11	1.11	1.03	0.85	2.21	5.96	6.92	1.44	0.68	1.05	1.36	1.24	2.18	3	5.18	6.8	0.17	0.48	0.67	0.63	0.42	2.68	0.85	1.08	2.6	0.83	0.22	1.05	1.13	1	2.41	0.72	1.31	3.38	1.26
tRF-43-0D58ZZJQJYSWRYVMDN	ACAACGATGGTTTTTCATATCATTGGTCGTGGTTGTAGTCCGT	43	MT_GluTTC, GluTTC	i-tRF	exclusive	MT	2.53	0.27	0.98	0.8	2.32	1.8	0.07	0.25	0.77	0.03	0.14	0.68	1.36	0.88	0.07	0.11	0.15	0.11	0.23	0.04	1.02	0.08	0.12	0.12	0.34	0.53	1.34	1.21	0.83	0.45	0.12	0.83	0.56	3.49	4.98	5.71	0.88	1.35	1.16	0.8	0.4	1.45	1.73
tRF-16-I958M80	ATTTCGATGGCGTGGG	16	LeuTAG	i-tRF	exclusive	Auto	2.53	1.8	1.12	9.76	3.57	3.2	3.78	2.8	4.31	1.17	0.6	1.53	1.53	2.89	6.16	0.57	0.92	0.46	3.26	1.96	2.84	3.58	2.32	3.07	0.04	0.27	0.1	0.58	0.24	0.72	0.93	0.44	2.74	1	1.14	0.74	0.44	0.53	0.56	0.96	0.87	2.03	0.66
tRF-33-KKM1M3WD8S74DX	CCAGGCGGCCCGGGTTCGACTCCCGGTGTGGGA	33	GluTTC	i-tRF	exclusive	Auto	2.53	1.17	2.24	1.65	1.1	1.48	1.81	1.59	1	3.39	2.27	1.76	0.77	1.26	0.73	1.13	2.19	2.24	1.02	0.76	0.55	1.62	0.48	1.54	2.51	1.11	0.86	0.92	1.78	0.89	1.25	0.73	1.81	0.92	1.01	0.61	0.25	0.29	0.56	0.91	0.19	0.68	1.13
tRF-33-K8HJ83ML5F82DQ	CCCGGATAGCTCAGTCGGTAGAGCATCAGACTT	33	LysTTT	i-tRF	exclusive	Auto	2.53	1.98	0.98	0.85	0.68	0.36	1.67	1.59	1.12	0.23	0.6	0.36	1.45	1.3	1.72	0.65	0.59	0.62	2.99	1.52	2.91	0.79	0.48	0.3	0	0.11	0.05	0	0	0.06	0	0.29	0	0	0.31	0.31	0	0.12	0.19	0.96	1.64	3.24	0.76
tRF-32-M2OSRNLNKSEKL	CGGGAGACCGGGGTTCGATTCCCCGACGGGGA	32	AspGTC	i-tRF	exclusive	Auto	2.53	1.48	4.9	1.37	0.72	1	1.6	0.99	0.77	6.62	12.18	3.97	0.77	1.21	1.29	1.72	2.16	3.42	0.87	0.56	1.31	5.2	5.71	3.49	7.88	1.91	0.62	4.49	2.62	5.74	5.12	2.11	3.15	1.7	2.32	0.78	0.83	1.7	0.74	0.96	0.44	0.56	1.04
tRF-37-RZYQHQ9M739P8WM	GGTTTTTCATATCATTGGTCGTGGTTGTAGTCCGTGC	37	MT_GluTTC, GluTTC	i-tRF	exclusive	MT	2.53	3.5	2.73	2.03	1.6	1.44	0.58	0.71	0.42	0.78	1.03	2.47	3.79	2.61	1.52	4.1	3.17	0.57	1.48	0.28	1.35	1.79	1.37	1.3	0.77	0.64	2.3	0.4	1.84	0.67	1.21	3.23	0.46	1.13	1.88	1.09	1.91	2.17	0.88	0.45	0.75	1.5	0.91
tRF-35-VEX0K3XN13QXQW	TAGATTGAAGCCAGTTGATTAGGGTGCTTAGCTGT	35	AsnGTT, MT_AsnGTT	5'-half	exclusive	MT	2.53	1.66	3.22	2.92	1.98	1.72	1.74	2.51	0.65	2.12	2.52	4.29	1.62	1.54	2.12	3.25	3.11	0.54	1.17	0.56	0.65	0.17	0	0.18	0.34	0.48	0.34	0.63	0.36	0.84	0.12	2.4	1.21	2.57	5.64	7.41	2.06	1.35	1.86	1.33	1.33	0.92	2.08
tRF-40-86J8WPMN1E8Y7Z2R	TCCCACATGGTCTAGCGGTTAGGATTCCTGGTTTTCACCC	40	GluTTC	5'-tRF	exclusive	Auto	2.53	1.08	1.05	1.13	1.22	1.32	0.27	0.53	1.12	0.2	0.07	0.26	3.62	3.12	0.6	0.17	0.31	0.27	0.8	0	0.62	0.5	0.3	0.12	2.43	4.94	3.22	1.9	1.07	0.84	1.37	1.37	0.51	1.53	0.83	1.13	0.83	0.82	1.81	0.29	0.09	0.51	0.6
tRF-17-W7WK6W4	TCTCTTCGGGGGCGTGG	17	LeuTAG, LeuAAG	i-tRF	exclusive	Auto	2.53	1.98	1.26	5.51	1.71	1.52	2.11	1.59	2	0.36	0.53	0.62	1.53	3.07	4.6	0.79	0.46	0.4	0.72	0.56	0.91	1.87	2.2	2.42	0.51	0.27	0.24	0.4	0.36	0.56	0.04	0.29	1.25	0.17	0.04	0.48	0.05	0	0.46	0.43	1.26	2.49	0.76
tRF-26-9MV47P596VE	TGGTCTAGTGGTTAGGATTCGGCGCT	26	GluCTC	i-tRF	exclusive	Auto	2.53	1.21	1.89	1.93	2.47	1.24	0.99	1.66	0.46	3.32	3.37	2.44	1.53	3.21	1.82	1.81	2.37	5.23	0.8	0.76	1.2	3.08	1.31	0.35	6.65	4.72	5.52	3.05	3.45	2.12	2.38	0.69	0.37	1.48	1.14	0.31	0.69	0.82	1.11	2.91	0.8	2.18	0.76
tRF-16-BS5EOBD	AACCGGAGATGAAAAC	16	MT_ThrTGT	i-tRF	exclusive	MT	2.49	1.21	1.89	2.5	1.79	1.44	2.49	2.26	1.73	0.26	0.18	0.65	1.92	2.89	4.14	1.38	0.99	0.73	2.42	1.2	3.09	10.03	14.46	14	0.98	1.65	4.22	0	0	0	1.97	2.45	9.09	19.68	30.37	42.67	1.77	1.88	3.11	1.09	15.91	19.34	5.04
tRF-39-I89NJ4S2I7L7K5I4	ATTGGTGGTTCAGTGGTAGAATTCTCGCCTCCCACGCGG	39	GlyCCC	i-tRF	exclusive	Auto	2.49	2.47	1.26	2.45	1.86	1.56	1.94	2.12	3	0.2	0.25	0.36	0.81	1.63	0.99	1.07	0.92	0.3	0.27	0.08	0.87	1.46	2.02	1.65	0	0.27	0.29	1.84	1.25	4.52	1.17	1.32	0.32	3.05	2.71	5.23	3.24	1.88	3.16	0.53	1.17	1.43	0.54
tRF-21-325UB1ZZD	CCGGAGATGAAAACCTTTTTC	21	MT_ThrTGT	i-tRF	exclusive	MT	2.49	2.34	0.98	4.52	3.16	2.84	2.49	2.34	2.88	0.52	0.5	0.59	1.66	3.68	4.96	1.89	0.89	1.59	5.94	3.2	3.53	0	0.54	0.53	0.09	1.17	0.67	0	0	0	0.28	0.15	0.37	3.19	1.84	3.84	0.49	0.18	0.37	2.08	4.07	8.24	4.22
tRF-33-N3R718YKISQID5	CTGGTGGTCTAGTGGTTAGGATTCGGCGCTCTC	33	GluCTC	i-tRF	exclusive	Auto	2.49	0.94	1.68	1.18	0.72	0.64	0.34	0.46	0.27	1.56	0.85	0.55	0.38	0.51	0.5	1.13	1.32	2.37	0.34	0.56	0.22	0.87	0.12	0.12	3.71	4.41	2.74	0.46	0.59	0.45	0.89	0.15	0.23	0.39	0.22	0.35	0.15	0.06	0.09	0.24	0.12	0.12	0.66
tRF-46-779PZBHFEERZYQHQ9M0	GTTCTTGTAGTTGAAATACAACGATGGTTTTTCATATCATTGGTCG	46	MT_GluTTC, GluTTC	5'-tRF	exclusive	MT	2.49	0.31	0.98	0.47	1.33	1.28	0.14	0.11	0.08	0.13	0.32	0.65	1.45	0.98	0.2	0.08	0.46	0.03	0.15	0	0.8	0.04	0	0.06	0	0.37	1.49	0.06	0.3	0.11	0.24	0.98	0.14	3.23	2.75	4.84	0.79	0.29	0.51	0.11	0.14	0.36	0.76
tRF-21-88I26WRND	TCCGGATGGAGGCGTGGGTTC	21	LeuCAA	i-tRF	exclusive	Auto	2.49	2.56	1.68	8.58	3.12	2.64	6.24	6.69	5.5	0.72	0.5	0.42	2.3	5.63	6.25	0.9	1.26	0.84	4.62	2.36	4.47	12.11	15.82	18.08	0.21	0.05	0.91	1.5	1.9	3.79	4.92	2.01	12.43	4.36	2.53	3.18	1.72	1.7	5.71	2	1.31	4.76	1.04
tRF-17-YSQSD2J	TTCCGGCTCGAAGGACC	17	TyrGTA	3'-tRF	exclusive	Auto	2.49	4.4	3.43	1.84	2.05	3.8	0.82	1.38	1.35	95.79	9.76	15.42	1.15	0.88	0.6	2.37	5.54	5.15	1.67	3.72	5.6	2.58	2.5	0.89	10.91	2.87	3.65	2.82	1.55	4.18	6.81	0.78	4.78	2.31	3.06	1.26	1.37	4.04	0.7	5.6	1.94	2.27	3.84
tRF-40-Z4D7OOJ0QXL13XZ5	TTGTGAATCTGACAACAGAGGCTTACGACCCCTTATTTAC	40	MT_HisGTG	i-tRF	exclusive	MT	2.49	1.71	1.19	1.93	1.56	1.08	1.53	1.42	2.54	0.13	0.32	0.81	1.83	2.84	1.32	0.25	0.46	0.24	1.63	0.44	1.45	0.04	0	0	0.38	0.53	0.77	0.35	0.3	0.11	0.2	0.15	0.14	0.52	0.31	0.61	0.69	0.23	0.88	0.91	0.87	1.98	1.29
tRF-18-ZSIJ7K05	TTTCGATGGCGTGGGTTC	18	LeuTAG	i-tRF	exclusive	Auto	2.49	2.43	1.82	10.04	3.42	2.84	3.17	2.97	2.65	0.29	0.5	1.14	1.96	2.98	3.28	0.9	0.28	0.81	1.29	1.28	1.16	1.58	1.07	2.3	0.26	0.11	0.19	0.63	0.3	0.06	0.52	0.54	0.97	1.27	0.7	0.74	0.49	0.35	0.51	0.56	0.77	2.47	0.88
tRF-39-BU9NZ6V6Z3M8ZL2J	AACGATGGTTTTTCATATCATTGGTCGTGGTTGTAGTCC	39	MT_GluTTC, GluTTC	i-tRF	exclusive	MT	2.45	1.48	2.38	2.5	1.75	1.76	0.31	1.38	0.92	0.95	1.17	1.63	2.6	1.72	0.69	0.99	1.6	0.35	1.1	0.2	1.45	1.17	0.36	1.24	3.37	1.81	3.12	2.47	0.83	1.12	0.64	1.47	0.6	6.59	4.94	8.5	1.77	1.82	1.67	0.99	1.38	1.62	1.35
tRF-41-BU9NZ6V6Z3M8ZLSSE	AACGATGGTTTTTCATATCATTGGTCGTGGTTGTAGTCCGT	41	MT_GluTTC, GluTTC	i-tRF	exclusive	MT	2.45	1.12	2.1	1.32	2.24	2.52	0.31	1.17	0.85	0.2	0.64	1.53	1.66	1.91	0.69	0.54	0.74	0.13	1.06	0.16	2.25	0.46	0.18	0.3	0.68	1.22	2.11	0.81	0.48	1.23	0.56	0.98	1.11	4.84	5.24	9.24	1.57	0.94	2.04	0.24	0.94	1.16	1.51
tRF-34-1HPSR9O9337K0V	AGGCGGCCCGGGTTCGACTCCCGGTGTGGGAACC	34	GluTTC	3'-tRF	exclusive	Auto	2.45	3.37	2.73	3.11	3.27	1.68	1.3	1.52	1	4.14	2.73	2.31	4.34	4.14	2.32	2.6	3.91	3.58	1.51	1.36	1.2	1.71	3.03	2.72	2.09	2.07	2.06	1.04	1.78	1.56	1.69	1.47	2.83	0.61	0.48	0.7	0.69	1.17	1.62	2.29	1.5	2.06	1.1
tRF-27-HMI8W47W1RN	ATATCATTGGTCGTGGTTGTAGTCCGT	27	MT_GluTTC, GluTTC	i-tRF	exclusive	MT	2.45	1.62	1.89	3.77	2.78	2.84	2.32	2.72	1.23	0.36	1.38	1.27	1.66	3.21	3.28	1.33	0.99	1	3.98	1.44	2.47	0.25	0.54	0.12	1.07	1.86	2.11	1.04	0.36	0.78	0.44	0.93	0.51	5.41	3.89	5.23	0.93	0.47	1.02	1.25	1.29	1.38	1.26
tRF-32-HQ9M739P8WQ0F	ATCATTGGTCGTGGTTGTAGTCCGTGCGAGAA	32	MT_GluTTC, GluTTC	i-tRF	exclusive	MT	2.45	3.95	1.75	3.25	2.66	2.2	1.33	1.66	0.92	0.95	1.67	2.6	2.34	2.84	3.21	5.93	3.91	2.32	2.35	1.4	1.78	1.08	0.59	1.18	1.96	1.59	2.78	1.96	2.86	1.51	1.09	2.11	1.34	3.71	3.63	3.36	2.6	1.47	2.18	1.79	2.53	2.9	1.45
tRF-18-HSQSD2D2	ATCCGGCTCGAAGGACCA	18	TyrGTA	3'-tRF	exclusive	Auto	2.45	4.58	8.33	5.47	3.8	8.27	2.73	1.73	2.69	43.71	25.42	24.62	4.94	2.84	2.88	5.65	3.33	4.15	3.71	5.39	8.62	0.79	1.07	0.53	26.42	5.04	5.61	3.05	1.67	2.17	20.39	6.08	7.14	5.63	3.1	1.22	2.94	3.11	0.93	13.52	4.7	7.59	5.64
tRF-24-3OPP6N7KKK	CCTAAGCCAGGGATTGTGGGTTCG	24	ArgCCT	i-tRF	exclusive	Auto	2.45	2.47	2.1	10.51	3.99	3.2	3.78	3.5	3.19	0.1	0.28	0.13	1.11	1.68	2.88	0.88	0.52	0.59	1.82	0.6	2.8	6.87	9.64	10.52	0.21	0.05	0.14	2.76	0.89	2.51	0.85	2.65	5.47	3.45	3.85	5.06	0.98	0.53	2.41	1.17	1.76	1.79	1.04
tRF-25-RPM8309MUK	GGTAGCGTGGCCGAGTGGTCTAAGG	25	LeuTAG	5'-tRF	exclusive	Auto	2.45	2.07	1.4	2.88	0.84	1.28	1.3	2.9	1.73	0.29	0.5	1.24	0.51	1.91	2.45	0.68	0.37	0.46	1.17	0.76	1.13	1.83	3.69	3.13	0.72	0.32	0.72	0.92	0.59	1.51	1.89	1.81	1.07	0.44	2.4	1.18	2.55	2.11	1.86	0.8	1.64	2.47	1.79
tRF-33-8L8NRS9NS334DL	TCATATCATTGGTCGTGGTTGTAGTCCGTGCGA	33	MT_GluTTC, GluTTC	i-tRF	exclusive	MT	2.45	1.48	0.91	2.4	1.48	1.56	1.3	1.1	1.15	0.95	0.53	0.88	1.11	2.98	2.08	1.75	2.03	0.84	1.74	0.8	1.31	0.29	0.24	0.35	0.38	1.06	1.68	0.4	0.54	0.89	0.24	0.73	0.32	3.05	2.75	2.44	1.18	1.05	0.65	0.83	1.24	1.28	0.94
tRF-36-YQHQ9M739P8WQ0B	TTCATATCATTGGTCGTGGTTGTAGTCCGTGCGAGA	36	MT_GluTTC, GluTTC	i-tRF	exclusive	MT	2.45	2.34	1.68	3.06	2.62	2.6	1.53	1.63	2.15	1.3	1.74	2.63	2.43	2.37	3.04	2.85	2.74	3.45	2.23	1.48	1.42	0.33	0.65	0.53	1.24	1.86	2.11	1.78	0.95	0.89	0.44	0.69	0.56	3.32	2.8	2.92	1.23	0.47	1.21	1.28	2.11	2.9	1.76
tRF-16-I26WRND	ATGGAGGCGTGGGTTC	16	LeuCAA	i-tRF	exclusive	Auto	2.42	2.65	1.33	14.38	4.49	3.12	7.87	8.07	10.19	0.65	1.07	0.98	2.47	5.73	6.35	1.1	1.26	1.46	3.37	2.24	6.51	16.02	16.89	16.37	0.17	0.58	1.01	3.97	1.37	5.63	4.31	1.81	16.6	6.2	2.27	4.53	1.42	2.4	4.78	1.36	2.04	4.57	1.86
tRF-37-IWOMXF026ZEDKZI	ATTGTGAATCTGACAACAGAGGCTTACGACCCCTTAT	37	MT_HisGTG	i-tRF	exclusive	MT	2.42	1.03	0.35	2.55	1.75	1.4	2.8	2.02	1.88	0	0.21	0.55	1.15	2.61	3.24	0.31	0.49	0.22	2.23	0.96	1.09	0.12	0.06	0.24	0.09	0.27	0.38	0.12	0.12	0.11	0	0	0	0.09	0.26	0.26	0.05	0.12	0	0.4	1.05	1.96	2.05
tRF-16-3KMB01B	CCGGGCGGAAACACCA	16	ValAAC, ValCAC	3'-tRF	exclusive	Auto	2.42	3.15	3.71	1.98	1.48	2.36	1.02	0.74	0.81	12.87	5.86	3.94	1.15	1.54	1.46	2.49	2.53	1.78	1.36	1.48	1.56	1.17	2.56	2.01	2.94	1.75	0.82	1.5	0.89	0.89	3.47	2.6	3.66	0.44	1.01	0.39	1.77	0.94	0.32	7.12	2.9	5.71	1.57
tRF-28-PNR8YO9LOND5	GCATTGGTGGTTCAATGGTAGAATTCTC	28	GlyCCC	5'-tRF	exclusive	Auto	2.42	2.7	2.66	3.06	2.51	3.4	2.35	2.76	2.19	7.59	4.01	2.54	1.02	1.68	1.32	1.98	1.48	4.2	1.55	1.12	1.96	0.62	0.36	0.35	6.73	3.45	2.21	1.73	0.95	0.95	2.82	0.93	0.83	2.14	1.09	1.35	1.33	1.35	1.25	1.68	0.82	1.33	1.7
tRF-23-PS5P4PW3X	GCCCGGATAGCTCAGTCGGTAGA	23	LysTTT	5'-tRF	exclusive	Auto	2.42	2.65	4.62	1.37	1.9	1.68	0.68	1.38	1.35	2.02	2.06	1.92	0.77	2.14	2.52	1.41	0.95	1.19	2.84	1.2	2.4	0.67	0.83	0.3	1.45	1.91	0.58	0.81	1.25	0.5	1.53	1.03	0.28	0.39	0.13	0.35	0.83	1.41	0.93	0.77	0.51	1.09	0.85
tRF-38-PSQP4PW3FJIKE70F	GCCCGGCTAGCTCAGTCGGTAGAGCATGGGACTCTTAA	38	LysCTT	5'-tRF	exclusive	Auto	2.42	3.73	2.31	2.17	1.26	0.76	1.7	1.24	1.38	0.07	0.04	0.81	1.02	2.28	2.25	0.82	0.37	0.43	2.08	0.8	1.53	3.04	6.66	6.74	0.47	0.27	0.43	0.98	0.59	2.73	1.09	2.79	0.56	0.04	0.66	0.65	4.22	3.05	6.4	0.32	0.75	2.03	0.35
tRF-37-SB325UB1ZZK0O52	GTAAACCGGAGATGAAAACCTTTTTCCAAGGACACCA	37	MT_ThrTGT	3'-half	exclusive	MT	2.42	1.93	2.73	1.84	1.75	1.24	1.3	1.1	0.58	0.13	0.11	0.81	1.53	1.3	1.59	0.88	1.2	0.49	3.26	0.56	1.82	0.67	1.13	1.24	0.64	0.9	2.59	0	0	0	0.56	1.32	0.88	2.62	5.64	6.19	2.36	0.88	2.23	1.57	3.91	3.38	2.01
tRF-33-SJ7JLJR7DJQ8DE	GTAGCGTGGCCGAGCGGTCTAAGGCGCTGGATT	33	LeuAAG, LeuTAG	i-tRF	exclusive	Auto	2.42	1.93	0.91	0.05	0.08	0.2	0.2	0.32	0.5	0.07	0.71	0.39	1.62	2.09	3.34	0.34	0.4	0.4	0.23	0.04	0.07	1.42	1.61	1.12	0	0.32	0.38	0.58	0.71	1.39	0.52	0.39	1.11	1.09	0.13	0.44	2.11	1.99	5.57	0.32	0.16	0.63	0.63
tRF-33-V6Z3M8ZLSSXUD6	TATCATTGGTCGTGGTTGTAGTCCGTGCGAGAA	33	MT_GluTTC, GluTTC	i-tRF	exclusive	MT	2.42	2.11	1.12	3.91	1.86	2.48	2.01	2.69	1.58	1.4	1.42	3.12	1.49	2.23	2.38	3.7	2.03	1.83	2.16	1.56	2.62	0.37	0.77	0.53	1.49	2.44	3.26	2.3	1.96	1.56	0.97	1.47	1.3	4.1	4.06	5.14	2.99	2.46	3.34	1.33	3	4.06	1.45
tRF-36-9UHY0DFKN5ORNQE	TGTGAATCTGACAACAGAGGCTTACGACCCCTTATT	36	MT_HisGTG	i-tRF	exclusive	MT	2.42	2.16	0.98	1.41	2.05	1	2.28	2.37	2.5	0.26	0.14	0.42	1.62	2.75	3.54	0.54	0.31	0.05	1.86	1.64	2.15	0	0	0.3	0.26	1.11	0.82	0.46	0.48	0.28	0	0.34	0	0.96	1.22	0.96	0.15	0	0.32	0.67	1.03	1.91	0.69
tRF-42-ZZJQJYSWRYVMMV5BO	TTTTTCATATCATTGGTCGTGGTTGTAGTCCGTGCGAGAATA	42	MT_GluTTC, GluTTC	i-tRF	exclusive	MT	2.42	1.57	1.47	1.79	3.23	2.16	0.95	0.92	1.5	0.52	0.28	1.63	1.19	3.03	1.39	0.48	1.26	0.51	1.17	0.24	1.89	0.42	0.18	0	0.64	0.32	1.49	0.58	0.71	0.39	0.64	0.83	0.09	0.79	1.27	1.44	0.54	0.23	0.37	1.55	1.5	3.77	3.81
tRF-38-HY0DFKN5ORNQY1D2	ATCTGACAACAGAGGCTTACGACCCCTTATTTACCCCA	38	MT_HisGTG	3'-tRF	exclusive	MT	2.38	2.2	1.61	1.46	2.24	1.64	0.34	0.67	0.92	0.23	0.67	2.41	2.6	2.33	1.79	0.82	1.05	0.4	1.17	0.32	1.56	0.17	0.54	0.06	0.3	0.69	1.15	0.86	0.36	0.39	0.73	1.27	0	2.09	1.79	2.27	3.39	1.23	1.72	0.64	0.35	0.8	1.7
tRF-35-K84J83ML5F924Z	CCCGGCTAGCTCAGTCGGTAGAGCATGGGACTCTT	35	LysCTT	i-tRF	exclusive	Auto	2.38	2.83	1.26	0.85	0.11	0.32	0.99	1.31	1.19	0.16	0.53	0.39	0.85	0.61	1.03	1.19	0.83	0.49	3.22	1.28	3.05	0.75	0.06	0.06	0.6	0.64	0.72	0.06	0.18	0.28	0.2	0.44	0.56	0.13	0.22	0.13	0.59	0.88	0.97	0.48	0.77	0.89	0.31
tRF-30-PS5P4PW3FJHP	GCCCGGATAGCTCAGTCGGTAGAGCATCAG	30	LysTTT	5'-tRF	exclusive	Auto	2.38	3.86	4.27	2.36	1.18	1.64	1.4	0.96	1.04	2.97	5.25	2.67	0.89	1.4	2.81	1.81	0.8	1.08	2.42	0.96	2.73	0.67	1.25	0.24	1.49	1.27	0.53	1.15	0.54	0.84	1.49	0.93	1.85	0.61	0.87	0.78	0.39	1.41	0.14	0.4	0.37	2.06	1.7
tRF-34-79MP9P9NH57S1O	GTTTCCGTAGTGTAGTGGTTATCACGTTCGCCTA	34	ValAAC	5'-half	exclusive	Auto	2.38	1.8	3.15	1.79	1.37	1.44	1.43	1.84	0.88	1.01	1.28	1.63	2.09	1.49	2.58	1.81	1.85	0.92	1.17	0.76	0.95	0.62	0.95	0.65	1.24	1.86	1.82	1.61	1.37	2.12	0.93	2.3	0.93	0.48	1.84	1.53	1.57	0.94	1.07	0.61	1.05	0.92	0.85
tRF-23-XSXMSL730H	TGCCGTGATCGTATAGTGGTTAG	23	HisGTGT	5'-tRF	exclusive	Auto	2.38	4.18	4.55	2.07	2.05	2.64	1.84	1.59	0.96	6.32	4.05	5.76	1.06	1.58	1.59	3.93	9.36	7.06	0.91	0.68	0.87	0.46	0.54	1.77	11.12	4.88	2.64	3.4	2.2	2.62	3.39	0.54	0.56	0.48	1.01	0.31	0.83	1.82	1.11	0.88	0.26	0.75	0.35
tRF-20-FYRE987S	AGCTGGGGATTGTGGGTTCG	20	ArgCCG	i-tRF	exclusive	Auto	2.34	1.62	1.89	5.23	1.37	1.04	1.94	1.2	1.19	0.23	0.39	0.59	0.64	1.16	1.52	1.07	0.37	0.94	0.57	0.36	0.98	4.37	7.79	6.03	0.04	0.05	0.29	1.21	1.19	1.84	0.6	0.54	3.66	2.44	1.62	1.61	0.74	0.47	1.62	0.61	0.47	1.06	0.88
tRF-40-18YKISQI45LSM1M3	AGTGGTTAGGATTCGGCGCTCTCACCGCCGCGGCCCGGGT	40	GluCTC	i-tRF	exclusive	Auto	2.34	1.93	2.1	1.84	1.48	1.64	0.89	1.2	1.19	0.26	0.5	0.1	1.53	1.86	1.26	1.41	1.6	1	1.02	0.08	1.31	4.04	10.11	9.87	0.3	0.16	0.14	1.27	1.67	1.95	2.18	3.48	1.85	0.04	0.26	0.83	6.13	5.69	9.28	1.33	1.54	1.18	0.85
tRF-25-H3RXSINHZ4	ATAGTGGTTAGTACTCTGCGTTGTG	25	HisGTG	i-tRF	exclusive	Auto	2.34	1.48	1.54	4.24	1.6	1.84	2.01	2.76	3.04	1.14	0.39	0.36	1.15	2.47	3.44	1.05	0.86	1.16	1.36	1	1.53	0.79	1.01	0.41	1.96	1.59	1.15	1.04	0.48	1.17	0.97	0.88	1.44	0.61	0.31	1.57	0.64	0.64	2.32	0.75	0.49	1.4	0.41
tRF-25-HQ9M739P8W	ATCATTGGTCGTGGTTGTAGTCCGT	25	MT_GluTTC, GluTTC	i-tRF	exclusive	MT	2.34	3.73	1.68	3.77	2.81	2.4	2.39	1.56	2	0.59	1.85	2.47	2.26	3.96	3.64	4.07	2.03	1.81	2.54	1.48	2.51	0.17	0.59	0.35	0.89	1.27	3.17	1.27	0.77	1.45	1.21	0.59	0.14	3.88	3.5	2.7	1.28	1.11	1.35	1.07	1.66	3.19	2.05
tRF-20-I958M87S	ATTTCGATGGCGTGGGTTCG	20	LeuTAG	i-tRF	exclusive	Auto	2.34	1.62	0.7	9.29	3.12	3.48	2.73	3.4	3.38	0.78	1.78	1.72	1.19	3.44	3.71	1.02	0.71	1.1	1.51	1.24	2.95	4.33	3.99	3.84	0.3	0.11	0.1	0.63	0.59	1.9	0.24	0.78	1.85	1.44	0.79	0.87	0.59	0.23	0.56	0.85	0.66	2.32	0.76
tRF-22-2YU04DYJI	CACTGTAAAGCTAACTTAGCAT	22	MT_LysTTT, LysTTT	5'-tRF	exclusive	MT	2.34	1.8	2.73	3.16	3.38	2.76	2.59	1.52	0.96	0.16	1.38	1.33	2.85	2.89	5.56	0.99	0.92	0.38	1.29	1.2	1.45	0.21	0.48	0.24	0.21	0.58	0.91	0.29	0.59	0.22	0.24	0.59	0.19	3.32	4.37	5.23	0.74	0.53	1.3	0.43	1.08	1.14	3.05
tRF-29-KQI34JRX6N1P	CCCATATGGTCTAGCGGTTAGGATTCCTG	29	GluTTC	i-tRF	exclusive	Auto	2.34	2.29	1.4	0.05	0.3	0.04	3.17	4.35	2.27	0.23	0.11	0.55	3.19	3.26	3.38	0.37	0.43	0.27	1.97	1.84	2.22	1.87	1.31	1.06	1.58	2.97	3.65	4.83	2.08	1.62	2.06	3.48	1.16	14.23	15.47	18.43	9.32	6.86	11.97	0.19	0.37	0.97	1.79
tRF-41-Q2FWQ8P6U1J0SU9ED	GCGGAAGCGTGCTGGGCCCATAACCCAGAGGTCGATGGATC	41	MetCAT	i-tRF	exclusive	Auto	2.34	1.8	0.91	5.28	2.24	1.48	3.55	4.74	4.54	0.13	0.25	0.2	2.64	3.35	3.41	0.28	0.22	0.13	3.29	0.6	3.16	0.92	2.44	2.19	0.04	0.11	0.14	1.04	0.83	0.78	0.93	1.86	1.72	1.83	2.58	2.57	1.28	1.58	2.83	0.51	1.08	1.79	1.42
tRF-19-RPM8301Z	GGTAGCGTGGCCGAGCGGT	19	LeuAAG, LeuTAG	5'-tRF	exclusive	Auto	2.34	3.33	2.52	2.31	0.91	0.76	2.39	1.95	1.46	1.99	1.67	2.02	2.17	2.14	2.42	0.93	0.86	1.54	1.67	0.68	0.98	2.46	3.33	2.01	1.28	0.69	0.91	1.67	0.54	1.34	0.81	1.13	0.42	0.44	0.7	0.7	0.83	1.35	1.86	0.69	1.52	2.78	1.67
tRF-34-7Z8L8NRS9NS31N	GTTTTTCATATCATTGGTCGTGGTTGTAGTCCGT	34	MT_GluTTC, GluTTC	i-tRF	exclusive	MT	2.34	1.98	0.49	2.64	2.85	1.92	1.7	1.98	1.81	0.55	0.36	1.2	2	3.07	3.74	1.47	0.99	1.1	2.5	1.16	1.71	0.12	0.3	0	0.64	0.9	0.62	0.17	0.18	0.06	0.32	0.24	0	2.66	0.92	0.78	0.15	0.47	0.28	0.83	1.22	2.08	1.54
tRF-36-VEX0K3XN13QXQWE	TAGATTGAAGCCAGTTGATTAGGGTGCTTAGCTGTT	36	AsnGTT, MT_AsnGTT	5'-tRF	exclusive	MT	2.34	3.95	3.22	2.22	1.71	1.24	1.19	1.34	0.5	0.59	2.45	7.38	1.02	0.7	2.02	2.85	2.22	0.54	1.17	0.24	1.02	0.62	0.42	0.3	0.3	0.42	0.96	0.75	0.59	0.95	0.36	6.57	0.46	3.88	10.31	10.55	4.42	2.7	1.76	0.69	1.33	1.98	1.32
tRF-22-83ML5F823	TCAGTCGGTAGAGCATCAGACT	22	LysTTT	i-tRF	exclusive	Auto	2.34	2.74	5.39	2.17	2.24	3.4	1.19	1.17	0.58	4.4	4.72	4.42	0.98	1.91	1.13	2.97	4.4	5.34	1.14	0.44	1.05	0.42	0.3	0.24	1.75	1.59	1.73	0.46	0.59	0.39	0.2	0.15	0	0.96	0.39	0.09	0.29	0.06	0.14	0.59	0.8	1.6	0.76
tRF-16-W3FJIKB	TCGGTAGAGCATGGGA	16	LysCTT	i-tRF	exclusive	Auto	2.34	4.45	7.14	4.81	2.59	4.76	1.98	0.96	1.15	5.38	8.59	7.97	2.04	2.89	4.07	2.83	2.68	3.45	2.76	1.48	2.29	1.54	1.31	1.77	6.56	2.23	1.01	3.8	0.65	1.39	9.15	2.2	5.38	1.83	1.4	0.65	1.18	3.52	0.79	9.41	6.11	16.66	0.91
tRF-19-FYRE9825	AGCTGGGGATTGTGGGTTC	19	ArgCCG	i-tRF	exclusive	Auto	2.31	3.19	1.89	6.17	2.21	2.16	1.4	1.38	1.38	0.29	0.18	0.29	1.24	2.09	2.12	0.59	0.83	0.38	1.02	0.68	1.71	4.83	5.35	5.91	0.21	0.16	0.14	0.63	0.89	0.95	0.97	0.98	1.58	2.62	1.84	1.83	1.42	0.35	1.76	0.67	0.28	0.85	0.94
tRF-21-1KVUY9RZ0	AGGGGTATGATTCTCGGTTTG	21	ProTGG	i-tRF	exclusive	Auto	2.31	2.16	1.26	2.97	1.22	0.8	2.8	3.11	2.31	0.03	0.14	0.33	0.77	0.88	1.26	1.58	0.8	0.32	2.46	0.68	4	4.99	9.1	11.11	0	0.05	0.1	0.86	0.71	2.56	1.45	1.96	2.18	0.61	1.97	2.27	1.57	1.41	3.34	0.35	1.29	2.18	0.41
tRF-17-1SS2PMH	AGTCGGTAGAGCATCAG	17	LysTTT	i-tRF	exclusive	Auto	2.31	5.03	3.01	1.79	0.68	1.16	0.68	0.28	0.23	0.81	1.6	1.89	0.81	0.84	1.09	1.5	1.17	0.22	1.36	0.4	1.67	0.87	1.25	0.59	0.26	0.11	0.62	0.4	0.65	0.45	0.89	1.47	0.65	0.74	1.27	0.31	0.1	0.53	0.65	0.11	0.66	1.79	0.69
tRF-41-1SS2P4FINOW6RM7KE	AGTCGGTAGAGCATGAGACTCTTAATCTCAGGGTCGTGGGT	41	LysCTT	i-tRF	exclusive	Auto	2.31	1.84	0.91	2.69	1.29	0.84	1.02	2.19	1.77	0	0.07	0.2	1.19	2.79	2.35	0.34	0.34	0.24	1.55	0.36	1.31	1.42	0.83	0.24	0.04	0	0	0.06	0.18	0.11	0.2	0.54	0.09	0.26	0.35	0.17	0.39	0.53	0.93	0.91	0.7	3.14	0.31
tRF-17-3290Q44	CCGGATGGAGGCGTGGG	17	LeuCAA	i-tRF	exclusive	Auto	2.31	1.89	1.4	6.88	1.64	1.88	5.15	6.02	4.65	1.01	0.89	0.52	1.45	3.63	4.04	0.65	0.46	0.94	2.46	1.68	3.93	11.49	11.42	12.05	0.38	0.05	0.14	1.5	0.65	4.13	1.05	1.22	13.54	5.67	1.57	2.31	1.13	0.64	2.88	0.88	1.43	2.83	0.98
tRF-23-40KK5Y930K	CTAAGCCAGGGATTGTGGGTTCG	23	ArgCCT	i-tRF	exclusive	Auto	2.31	2.52	3.08	7.82	3.08	2.24	2.66	3.01	2.88	0.55	0.82	1.4	0.85	2.14	2.48	0.85	0.8	0.65	2.65	0.52	2.25	8.7	14.93	10.75	0.47	0.16	0.72	2.24	2.62	2.96	3.22	2.6	9.51	2.79	5.11	5.71	2.45	1.23	3.06	1.33	2.55	2.44	2.24
tRF-21-4S5IR2Z40	CTCCGGAGCTGGGGATTGTGG	21	ArgCCG	i-tRF	exclusive	Auto	2.31	2.38	0.91	2.97	1.37	0.8	0.85	0.67	1.15	0	0.11	0.07	0.47	1.3	1.36	0.11	0.09	0.16	1.21	0.24	1.53	6.28	11.36	10.16	0	0	0.05	1.61	1.25	2.17	1.37	1.13	4.78	1.44	1.27	2.96	0.83	0.53	2.23	0.51	0.42	0.82	0.16
tRF-22-4S5IR2Z44	CTCCGGAGCTGGGGATTGTGGG	22	ArgCCG	i-tRF	exclusive	Auto	2.31	1.66	1.33	2.78	1.14	1.56	1.81	1.56	1.54	0	0.11	0	0.85	1.44	0.79	0.25	0	0.51	1.93	0.76	2.04	6.66	5.29	5.97	0	0.05	0.1	1.5	0.54	2.01	0.93	0.73	3.8	2.84	1.44	1.05	0.34	0.23	1.3	0.16	0.54	0.46	0.13
tRF-17-4ZMKQ44	CTCTTCGGGGGCGTGGG	17	LeuTAG, LeuAAG	i-tRF	exclusive	Auto	2.31	0.81	0.63	3.63	1.48	0.96	2.35	2.19	2	0.65	0.5	0.52	1.62	2.84	4.5	1.53	0.52	1.21	1.51	0.52	1.27	3.29	4.88	4.14	0	0.27	0.19	0.63	0.89	2.12	0.69	0.24	3.2	0.39	0.44	0.44	0.88	0.53	1.58	0.64	0.51	2.59	0.57
tRF-33-RZYQHQ9M739P0J	GGTTTTTCATATCATTGGTCGTGGTTGTAGTCC	33	MT_GluTTC, GluTTC	i-tRF	exclusive	MT	2.31	2.88	4.41	1.56	1.37	1.2	0.48	0.32	0.08	1.04	2.31	3.06	5.75	2.14	1.62	7.21	3.23	1.19	1.44	0.64	1.05	1.91	1.9	3.6	0.72	0.37	0.77	0.23	1.13	0.45	1.57	2.16	1.85	2.66	1.09	1.44	1.23	0.41	0.84	0.72	0.77	0.73	0.41
tRF-38-V6Z3M8ZLSSXUOLD2	TATCATTGGTCGTGGTTGTAGTCCGTGCGAGAATACCA	38	MT_GluTTC, GluTTC	3'-tRF	exclusive	MT	2.31	2.47	1.26	5.75	3.8	3.64	3.41	3.26	3.92	2.48	1.24	3.15	4.26	5.49	5.13	2.77	2.71	3.29	3.75	1.84	2.69	0.75	0.83	0.59	8.18	7.64	7.63	3.74	1.73	1.9	5.52	3.48	3.52	10.65	6.99	8.37	3.73	3.4	3.99	4.56	4.89	4.09	8.09
tRF-19-8BWS72E3	TCAAATCTCGGTGGAACCT	19	GlnCTG	i-tRF	exclusive	Auto	2.31	2.79	2.38	0.71	1.06	1.12	1.19	1.03	0.5	2.74	1.46	1.43	0.68	1.26	1.39	1.78	2.25	2.61	0.49	0.88	0.51	0.71	0.42	0	2.51	1.91	2.21	1.09	0.95	1	0.36	0.34	0.79	0.52	0.26	0.52	0.54	0.7	0.51	0.53	0.42	1.09	1.26
tRF-19-08F4BDHQ	ACCGGAGATGAAAACCTTT	19	MT_ThrTGT	i-tRF	exclusive	MT	2.27	1.84	1.05	3.11	2.13	1.56	1.84	2.16	1.23	0.29	1.07	0.29	1.53	1.72	2.78	1.13	0.62	1.24	3.29	2.12	2.87	0.25	0.3	0.24	0.26	0.27	0.58	0	0	0	0.04	0.44	0.7	0.74	2.84	1.48	0.29	0.53	0.42	0.64	3.67	6.82	3.72
tRF-31-HMI8W47W1R7HB	ATATCATTGGTCGTGGTTGTAGTCCGTGCGA	31	MT_GluTTC, GluTTC	i-tRF	exclusive	MT	2.27	3.28	2.24	5.28	3.04	2.68	2.45	3.04	2.5	1.3	1.95	3.19	2.09	4.1	4.24	3.79	2.53	2.08	3.14	1.44	3.05	0.71	0.95	1.18	0.98	3.34	2.64	1.84	1.67	1.23	1.05	1.13	0.74	5.11	5.73	5.93	2.55	1.47	2.55	2.53	2.25	4.38	2.49
tRF-39-2VR008R959KUMKEV	CACGCGGGAGACCGGGGTTCGATTCCCCGACGGGGAGCC	39	AspGTC	3'-half	exclusive	Auto	2.27	2.65	2.59	1.74	1.45	1.52	1.87	1.63	1.15	4.86	2.66	4.49	2.9	3.12	4.43	1.55	2.4	2.1	1.51	0.8	1.49	1.29	0.3	1.42	2.51	2.97	1.97	1.27	0.89	1.34	3.22	3.63	4.27	0.79	1.79	1.26	1.72	1.76	2.23	2.29	1.5	1.93	4.94
tRF-30-JYSWRYVMMV5B	CATTGGTCGTGGTTGTAGTCCGTGCGAGAA	30	MT_GluTTC, GluTTC	i-tRF	exclusive	MT	2.27	5.48	2.1	3.58	1.9	1.4	1.02	1.24	0.62	1.47	2.7	3.97	2.47	1.72	1.62	8.39	4.34	1.4	1.7	0.92	1.53	1.25	1.49	1.36	2	1.96	3.55	0.75	3.93	2.01	3.55	5.78	1.85	4.76	4.89	5.62	4.42	2.4	3.39	0.88	1.8	2.08	1.51
tRF-16-ML5F82D	CGGTAGAGCATCAGAC	16	LysTTT	i-tRF	exclusive	Auto	2.27	5.98	5.6	2.78	1.1	1.56	1.53	1.17	0.69	2.54	4.01	3.09	1.66	1.96	2.02	1.75	2.09	1.91	1.4	1.24	1.05	2.54	2.14	1.89	2.3	1.91	1.15	3.34	1.43	2.56	2.94	2.55	1.85	0.92	0.66	0.61	2.01	2.99	0.88	0.77	1.38	1.47	1.48
tRF-44-58ZZJQJYSWRYVMMVHX	GATGGTTTTTCATATCATTGGTCGTGGTTGTAGTCCGTGCGAGA	44	MT_GluTTC, GluTTC	i-tRF	exclusive	MT	2.27	0.72	0.77	0.8	2.36	1.92	0.1	0.46	0.73	0.2	0.14	0.59	0.85	1.16	0.3	0.28	0.52	0.05	0.49	0	1.75	0.12	0.06	0.24	0.09	0.16	1.2	0.92	0.65	0.17	0.04	0.24	0.19	2.05	1.53	1.87	0.44	0.47	1.11	0.77	0.54	1.14	1.83
tRF-25-Q1Q89P9L84	GCGCCGCTGGTGTAGTGGTATCATG	25	GlyCCC	5'-tRF	exclusive	Auto	2.27	4.81	5.18	1.41	1.64	0.96	1.77	2.34	1.77	3.88	3.27	2.41	1.02	2.14	2.15	1.02	0.52	0.62	1.33	1.4	2.04	0.92	0.77	1.3	1.41	0.42	0.19	0.75	0.42	1.78	2.54	2.01	1.39	0.17	0.7	0.92	1.08	2.46	1.58	1.15	1.22	1.98	5.45
tRF-33-Q1Q89P9L842205	GCGCCGCTGGTGTAGTGGTATCATGCAAGATTC	33	GlyCCC	5'-half	exclusive	Auto	2.27	2.61	10.84	2.5	1.33	1.76	2.11	2.02	0.88	2.41	3.91	12.59	1.15	1.3	1.26	3.73	5.64	1.67	4.35	1.6	4.22	2.33	2.02	1.83	5.67	1.81	2.45	4.89	4.94	4.13	8.71	14.5	1.9	1.35	5.33	3.49	19.39	15.41	4.27	0.75	1.78	0.82	0.69
tRF-18-Q99P9P04	GCTTCTGTAGTGTAGTGG	18	ValCAC	5'-tRF	exclusive	Auto	2.27	3.55	3.99	1.56	0.68	1.08	0.44	0.35	0.38	1.63	2.84	3.48	1.79	1.07	1.29	1.64	3.3	1.35	0.3	0.44	0.4	0.62	1.43	2.25	2.34	0.74	1.06	1.09	0.71	0.95	0.77	1.32	0.79	0.04	0	0.13	1.67	1.58	0.65	0.37	0.68	0.73	1.48
tRF-20-V47P596V	TAGTGGTTAGGATTCGGCGC	20	GluCTC	i-tRF	exclusive	Auto	2.27	0.99	2.31	1.6	1.18	1.56	2.69	1.31	0.65	1.01	2.31	0.85	0.68	1.44	1.69	1.16	1.2	1.24	0.61	0.28	0.51	0.29	0.36	0.3	2.13	1.27	0.77	0.98	0.48	0.33	1.73	0.29	0.37	0.44	0.52	0.35	0.64	1.29	0.51	2.13	0.35	3.31	0.5
tRF-39-DBNIB9I1KQSX0DF4	AAGAACTGCTAACTCATGCCCCCATGTCTAACAACATGG	39	MT_SerGCT	i-tRF	exclusive	MT	2.23	0.76	0.98	0.61	0.46	0.24	0.44	0.78	0.15	0.07	0.18	0.26	0.55	0.65	0.93	0.57	0.49	0.51	0.98	0.4	0.76	0.08	0.59	0.12	0.6	0.74	0.86	0.63	0.48	0.11	0.44	0.78	0.42	0.26	0.66	0.7	0.98	0.76	1.21	0.11	0.12	0.17	0.44
tRF-22-1KVUY9QZ4	AGGGGTATGATTCTCGCTTTGG	22	ProTGG	i-tRF	exclusive	Auto	2.23	2.79	1.4	5.42	2.59	1.64	3.17	2.94	2.42	0.33	0.04	0.26	0.72	1.68	2.25	0.76	0.92	0.38	2.31	1.24	2.69	4.12	7.26	6.56	0	0	0	1.09	0.54	2.68	1.69	1.76	1.95	0.13	0.96	2.05	1.13	1.11	2.69	0.75	1.47	2.59	0.13
tRF-22-H3RXSINHQ	ATAGTGGTTAGTACTCTGCGTT	22	HisGTG	i-tRF	exclusive	Auto	2.23	2.29	2.73	4.15	2.24	2.72	2.11	1.77	1.69	3.59	6.82	6.34	1.02	2.23	1.89	1.95	3.57	4.39	0.98	1.08	2.04	0.87	0.42	0.77	2.9	1.54	1.15	1.21	2.02	1.45	0.97	1.13	1.72	0.26	1.09	0.57	0.69	1	1.3	1.09	0.63	2.2	0.98
tRF-32-J6P9M0NK5Y935	CATCAGCCTCCGGAGCTGGGGATTGTGGGTTC	32	ArgCCG	i-tRF	exclusive	Auto	2.23	2.47	1.47	2.92	1.37	1.08	0.55	1.06	0.65	0.07	0.07	0	1.32	1.35	1.19	0.23	0.4	0.46	0.49	0.04	0.22	3.2	2.44	1.6	0.09	0	0	0.29	0.3	0.39	0.2	0.93	0.19	1.35	1.75	1.09	0.49	0.12	0.23	0.19	0.28	0.77	0.16
tRF-41-J87383RPD9W1X6L80	CATGGGTGGTTCAGTGGTAGAATTCTCGCCTGCCACGCGGG	41	GlyGCC	i-tRF	exclusive	Auto	2.23	1.84	1.75	0.94	0.57	0.88	0.27	0.5	0.85	0.03	0.04	0.36	0.21	0.42	0.33	0.14	0.12	0.08	1.02	0.08	1.16	0.37	1.61	1.95	0	0.11	0.24	0.4	0.3	1.23	0.28	0.2	0.19	0.74	0.66	0.83	0.69	0.82	1.35	0.29	0.49	0.97	0.19
tRF-37-L47Z8L8NRS9NS3J	CGATGGTTTTTCATATCATTGGTCGTGGTTGTAGTCC	37	MT_GluTTC, GluTTC	i-tRF	exclusive	MT	2.23	2.11	1.19	2.88	1.86	2.28	1.09	1.7	1.46	0.78	1.31	3.02	1.32	1.77	1.82	0.54	0.43	0.78	1.67	1.52	2.15	0.75	0.42	0.12	0.47	1.49	2.26	1.9	1.19	0.33	0.6	0.34	0.83	4.19	2.71	4.31	0.98	0.76	1.35	0.72	1.05	1.02	1.2
tRF-21-NK5Y93W0E	CTGGGGATTGTGGGTTCGAGT	21	ArgCCG	i-tRF	exclusive	Auto	2.23	2.34	4.13	6.5	3.42	1.96	3.61	2.51	2.42	0.13	0.82	0.36	2.17	3.63	3.67	1.41	1.66	1.46	1.63	0.44	2.95	6.37	9.34	8.27	0.04	0	0.1	4.14	2.62	3.23	1.33	3.48	5.43	2.79	1.27	1.66	3.63	2.11	3.57	1.6	1.36	2.56	0.91
tRF-25-PNR8YO9LON	GCATTGGTGGTTCAATGGTAGAATT	25	GlyCCC	5'-tRF	exclusive	Auto	2.23	2.38	3.64	2.92	2.17	4.48	2.22	2.02	1.96	6.78	3.91	2.05	1.58	1.77	2.12	2.71	1.17	4.02	1.14	1.24	2.18	0.25	0.24	0.18	4.01	2.07	1.2	0.69	0.18	0.84	1.41	0.59	0.32	0.87	0.66	0.57	0.2	0.59	0.19	1.57	0.56	1.18	1.64
tRF-31-QJ3KYU4RRWRBD	GCGGCCCGGGTTCGACTCCCGGTGTGGGAAC	31	GluTTC	3'-tRF	exclusive	Auto	2.23	2.92	1.4	2.5	1.37	1.2	1.02	2.12	1.15	7.79	1.6	1.95	0.6	1.35	0.66	1.75	2.5	2.61	1.33	0.64	1.2	0.79	2.62	2.84	1.58	0.74	1.92	1.04	1.19	1.73	0.44	0.73	1.58	0.57	0.74	0.57	1.08	0.88	1.3	1.04	1.08	1.45	1.83
tRF-25-S3M8309ND3	GTAGTCGTGGCCGAGTGGTTAAGGT	25	SerAGA	5'-tRF	exclusive	Auto	2.23	2.16	2.94	2.03	1.14	2.64	1.19	1.1	0.58	5.57	3.02	1.17	0.47	0.79	0.96	0.76	0.22	0.94	0.72	0.56	1.56	0.21	0	0.12	0.89	0.64	0.19	0.58	0.12	0.5	0.85	0.24	0.46	0.26	0.39	0.48	0.2	0.29	0.37	0.53	0.56	0.48	1.04
tRF-36-7Z8L8NRS9NS334D	GTTTTTCATATCATTGGTCGTGGTTGTAGTCCGTGC	36	MT_GluTTC, GluTTC	i-tRF	exclusive	MT	2.23	1.48	0.91	2.83	2.24	1.24	1.7	1.1	1.27	0.42	0.99	1.01	3.07	4.28	3.94	0.99	0.68	0.65	2.69	1.04	2	0.04	0	0.41	0.51	0.69	1.2	0.29	0.36	0.67	0	0.1	0	2.71	0.66	1.22	0.15	0.06	0.56	0.64	0.8	2.27	1.76
tRF-21-UJJKIWRND	TAAGCCAGGGATTGTGGGTTC	21	ArgCCT	i-tRF	exclusive	Auto	2.23	2.25	2.24	6.55	2.43	1.76	2.59	2.05	2.38	0.42	0.43	0.94	0.89	1.49	2.08	1.41	1.63	0.38	1.29	0.28	1.78	4.66	7.79	7.21	0.21	0.21	0.82	0.63	0.83	2.62	1.01	1.76	2.69	1.05	2.23	2.7	2.06	1	2.83	1.01	1.4	2.01	0.88
tRF-20-8NRS9NS3	TCATTGGTCGTGGTTGTAGT	20	MT_GluTTC, GluTTC	i-tRF	exclusive	MT	2.23	1.53	1.12	2.4	1.83	2.12	1.57	2.12	1.92	0.39	1.07	1.24	2	2.19	3.77	1.16	1.08	0.51	2.27	1.2	1.38	0.33	0.3	0.06	0.09	0.21	0.91	0.75	0.42	0.17	0.24	0.2	0.46	1.79	1.84	1.35	0.69	0.7	0.6	0.64	1.15	1.47	1.7
tRF-34-FSXMSL73VL4YHE	AGCCGTGATCGTATAGTGGTTAGTACTCTGCGTT	34	HisGTGA	5'-half	exclusive	Auto	2.19	3.91	3.15	2.26	1.86	2.08	2.25	1.7	2.27	8.51	13.6	9.85	0.51	1.63	1.09	2.35	5.54	7.38	1.33	1.56	1.6	5.29	3.87	2.42	12.27	5.89	3.98	6.16	4.64	7.58	1.01	1.81	0.37	2.09	4.11	1.74	2.9	2.34	1.95	1.41	0.84	1.02	0.94
tRF-42-1SS2P46INOW6RM7KQ	AGTCGGTAGAGCATGGGACTCTTAATCTCAGGGTCGTGGGTT	42	LysCTT	i-tRF	exclusive	Auto	2.19	1.66	0.91	2.55	1.06	1.36	0.55	0.88	0.96	0	0.04	0.2	0.68	1.12	0.63	0.11	0.25	0.03	0.76	0.12	1.31	1.29	3.63	2.25	0	0	0	0.12	0.06	0.17	0.2	0.29	0.97	0.57	0.57	0.13	0.39	0.06	0.88	0.83	0.7	2.51	0.28
tRF-27-IR6MF0IURNK	ATTCCGGATCAGAAGATTGAGGGTTCG	27	ArgCCG	i-tRF	exclusive	Auto	2.19	1.35	0.91	2.31	1.45	0.6	0.82	0.96	1	0	0	0	0.6	0.56	0.69	0.08	0	0	0.49	0.04	0.44	1.5	1.96	1.42	0	0	0	0.06	0.24	0.39	0.04	0.05	1.11	0.48	0.52	0.83	0.2	0.12	0.23	0.24	0.42	1.38	0.06
tRF-21-2E489B3RB	CAAATCTCGGTGGAACCTCCA	21	GlnCTG	3'-tRF	exclusive	Auto	2.19	1.35	1.33	1.51	0.49	1	0.17	0.81	0.23	1.08	1.6	0.52	0.94	0.61	0.83	1.13	0.86	1.24	0.38	0.68	0.29	0.42	0.54	0.53	1.83	1.27	1.3	0.92	0.65	0.28	0.6	0.24	0.19	0.26	0	0.13	0.59	0.06	0.23	0.99	0.33	0.75	0.6
tRF-40-2VR008R959KUMKF6	CACGCGGGAGACCGGGGTTCGATTCCCCGACGGGGAGCCA	40	AspGTC	3'-half	exclusive	Auto	2.19	3.41	4.9	2.78	2.59	1.88	3	3.29	2.19	4.27	7.28	14.28	3.92	5.31	3.41	5.54	8.26	5.74	2.69	1.76	3.05	0.71	2.26	1.6	4.77	4.03	4.99	3.05	1.78	1.45	9.55	22.34	10.43	1.05	4.41	2.09	14.48	8.5	5.48	5.57	3.18	5.27	4.44
tRF-38-389MV47P596VW6DK	CCTGGTGGTCTAGTGGTTAGGATTCGGCGCTCTCACCG	38	GluCTC	i-tRF	exclusive	Auto	2.19	1.21	0.91	0.8	0.42	0.44	1.5	1.42	1.08	0.26	0.5	0.52	2.09	2.61	5.29	2.18	0.4	0.81	2.61	0.56	1.67	2.29	1.78	1.71	0	0.53	0.14	0.69	0.89	1	0.64	1.03	1.02	0.31	0.57	0.52	1.96	1.47	2.27	1.33	1.4	2.93	1.92
tRF-28-38Z90668K80E	CCTGGTTTTCACCCAGGCGGCCCGGGTT	28	GluTTC	i-tRF	exclusive	Auto	2.19	1.26	0.56	0	0.15	0.12	1.19	0.78	0.62	0.03	0.07	0.26	0.21	0.7	1.46	0.08	0	0.38	1.21	0.44	1.82	0.46	1.49	0.65	0.09	0.21	0.1	0.4	0.48	2.06	0.2	0.98	0.42	0.26	1.49	1.61	2.75	3.81	4.22	0.83	0.56	0.99	0.6
tRF-23-M8ZLSSXUD6	CGTGGTTGTAGTCCGTGCGAGAA	23	MT_GluTTC, GluTTC	i-tRF	exclusive	MT	2.19	1.08	0.63	3.58	2.93	2.28	0.92	1.56	1.81	0.55	0.67	1.2	2.56	2.93	3.57	2.63	1.69	2.43	2.5	1.52	2.11	0.37	0.77	1.36	1.75	2.02	2.35	1.44	0.54	1.95	0.89	0.88	1.72	5.76	3.58	3.66	0.83	0.82	1.25	1.33	2.88	3.77	3.15
tRF-16-S5R830E	GTCACGGTGGCCGAGT	16	SerCGA	5'-tRF	exclusive	Auto	2.19	2.47	7.49	1.98	1.22	1.12	0.51	0.64	0.88	2.8	3.23	4.1	0.26	0.14	0	1.19	1.94	1.89	0.42	0.16	0.33	1.71	3.69	2.66	3.67	0.69	0.77	0.29	0.71	1.84	0.73	0.34	0.14	0	1.05	0.52	0.88	1.58	0.84	0.4	0.4	0.46	0.16
tRF-28-7O58J0K8UMDU	GTTAAGATGGCAGAGCCCGGTAATCGCA	28	MT_LeuTAA	5'-tRF	exclusive	MT	2.19	1.3	1.05	2.12	1.41	0.6	1.26	1.1	0.46	0.2	0.5	0.72	2.73	3.07	3.18	0.71	0.68	0.43	1.44	0.48	1.27	0.67	0.42	0.18	1.45	2.71	4.56	2.24	1.61	1.34	1.57	3.04	0.7	6.98	8.96	9.46	0.44	0.82	1.3	0	0.66	0.53	0.66
tRF-31-7O58J0K8UMPLB	GTTAAGATGGCAGAGCCCGGTAATCGCATAA	31	MT_LeuTAA	5'-tRF	exclusive	MT	2.19	2.29	1.05	1.74	1.83	1.4	3.14	3.04	2.69	0.13	0.21	0.68	3.28	4.47	5.16	0.9	0.89	0.38	3.18	2	2.18	0.17	0.18	0.06	0.47	0.53	1.82	0.75	0.54	0.78	0.4	0.73	0.97	3.8	3.02	3.66	0.79	0.47	1.11	0.64	0.91	1.62	1.23
tRF-23-79MP9PMNDD	GTTTCCGTAGTGTAGCGGTTATC	23	ValCAC	5'-tRF	exclusive	Auto	2.19	3.24	2.8	3.77	2.78	3.08	1.98	1.73	1.88	5.74	2.84	2.28	1.19	1.96	1.42	2.35	1.45	3.83	1.1	1.68	1.56	0.21	0.36	0.18	1.02	1.27	0.38	1.09	0.36	1.12	1.01	0.54	0.56	0.7	0.39	0.39	0.2	0.29	0.42	2.16	0.91	1.33	1.29
tRF-33-7Z2R1HPSR9O9DK	GTTTTCACCCAGGCGGCCCGGGTTCGACTCCCG	33	GluTTC	i-tRF	exclusive	Auto	2.19	1.93	1.68	1.37	0.87	0.84	3	3.4	2.69	0.39	0.25	0.42	2.26	3.96	5.86	1.19	0.62	0.19	2.8	1.44	2.07	3.29	5.06	3.43	0.26	0.9	0.77	1.55	1.61	4.68	2.42	3.28	3.06	2.53	4.11	4.84	5.15	6.74	10.21	0.77	1.87	3.07	2.55
tRF-36-86V8WPMN1E8Y7ZD	TCCCATATGGTCTAGCGGTTAGGATTCCTGGTTTTC	36	GluTTC	5'-tRF	exclusive	Auto	2.19	2.79	3.43	0.9	0.65	0.6	1.94	2.34	1.35	0.98	0.82	1.43	1.53	2.05	1.36	1.41	2.99	1.1	2.27	0.48	2.11	0.87	0.71	1.3	11.34	7.06	7.01	4.14	3.15	2.96	6.37	5.93	0.51	3.27	7.34	4.75	8.98	5.45	3.71	0.51	0.4	0.41	0.38
tRF-16-W47W1R0	TCGTGGTTGTAGTCCG	16	MT_GluTTC, GluTTC	i-tRF	exclusive	MT	2.19	1.21	1.54	1.79	1.14	1.4	1.19	1.31	1	0.07	1.24	2.05	1.83	1.63	3.34	2.37	1.05	1.13	1.44	0.6	1.78	0.87	0.65	0.95	0.17	0.37	1.06	0.52	0.59	1.06	0.2	0.29	0.65	3.75	2.19	2.53	0.69	0.41	0.84	0.72	1.29	1.84	1.83
tRF-29-XSXMSL73VLH3	TGCCGTGATCGTATAGTGGTTAGTACTCT	29	HisGTGT	5'-tRF	exclusive	Auto	2.19	3.19	6.16	2.31	1.6	4.96	1.81	1.17	1.62	3.65	4.97	2.8	1.28	2.51	2.98	3.87	3.33	5.88	1.48	1.48	1.71	0.96	0.36	0.35	11.29	6.48	2.45	2.65	1.01	1.73	3.18	2.65	0.19	0.96	1.01	1.87	1.13	2.64	0.88	1.07	0.23	1.21	1.04
tRF-18-Z3M8ZL0D	TTGGTCGTGGTTGTAGTC	18	MT_GluTTC, GluTTC	i-tRF	exclusive	MT	2.19	1.98	2.66	3.63	3	2.16	1.26	1.13	1.04	1.99	1.78	1.85	1.79	2.7	1.95	2.43	1.54	2.18	2.23	1.16	1.89	1.87	0.65	0.89	3.24	2.6	2.45	1.15	0.71	0.95	1.53	0.93	1.07	4.45	2.88	4.4	0.83	0.7	1.16	0.83	1.12	1.79	1.48
tRF-35-Z4D7OOJ0QXL13X	TTGTGAATCTGACAACAGAGGCTTACGACCCCTTA	35	MT_HisGTG	i-tRF	exclusive	MT	2.19	1.93	0.7	2.64	3.19	2.2	2.15	2.34	1.46	1.04	0.85	2.5	2.3	3.4	4.5	2.01	1.79	1.94	2.57	0.96	2.51	0.17	0.89	0.06	1.49	3.03	3.89	1.55	1.67	0.89	0.32	1.03	0.83	5.45	5.64	4.31	1.57	0.88	1.25	1.95	1.76	3.87	2.24
tRF-26-B0845JJ8RY0	AAAAGTCATGGAGGCCATGGGGTTGG	26	SerTGA, MT_SerTGA	i-tRF	exclusive	MT	2.16	1.21	0.35	1.65	0.91	1.08	1.36	1.42	1.08	0.52	1.21	0.98	1.36	2.42	3.41	0.76	0.68	0.67	1.33	0.92	0.76	0.17	0.48	0.18	0.34	0.32	0.43	0.58	0.3	0.28	0.32	0.73	0.46	2.36	4.46	2.96	0.39	0.53	0.65	0.61	1.15	1.28	2.39
tRF-18-F6RE980E	AGCCAGGGATTGTGGGTT	18	ArgCCT	i-tRF	exclusive	Auto	2.16	2.38	1.61	8.06	2.97	2.64	2.86	3.36	2.81	0.03	0.11	0.16	0.89	0.74	1.79	0.4	0.09	0	1.67	0.44	3.31	1.5	2.86	4.14	0	0	0.05	0.69	0	0.56	0.64	0.64	1.3	1.22	2.49	0.96	0.29	0.06	0.46	0.24	0.59	0.82	0.22
tRF-29-N3R718YKISIM	CTGGTGGTCTAGTGGTTAGGATTCGGCGC	29	GluCTC	i-tRF	exclusive	Auto	2.16	1.26	2.73	0.8	0.84	1.08	1.84	0.64	0.5	1.69	1.42	1.01	0.47	0.93	0.73	0.9	1.85	2.34	0.57	0.16	0.58	1.62	0.71	0.71	6.14	4.19	2.59	0.98	0.3	1	1.65	0.05	0.93	0.96	0.44	0.44	0.2	0.23	0.56	1.55	0.54	0.6	0.63
tRF-17-NSRJ7KQ	CTTCGGGGGCGTGGGTT	17	LeuTAG, LeuAAG	i-tRF	exclusive	Auto	2.16	1.48	1.12	6.6	4.68	2.04	7.09	4.99	5.61	0.55	0.71	0.75	4.51	7.73	8.47	2.18	1.63	1.08	2.69	1.64	2.98	8.91	16.06	16.49	0.3	0.37	0.82	4.26	2.62	5.52	1.61	1.47	10.94	4.89	3.23	5.67	2.8	2.75	8.58	1.89	2.25	5.66	2.58
tRF-26-RPM830MMUKD	GGTAGCGTGGCCGAGCGGTCTAAGGC	26	LeuAAG, LeuTAG	5'-tRF	exclusive	Auto	2.16	3.28	2.31	3.06	1.18	1.08	2.86	2.51	2.5	2.41	2.56	1.3	1.24	3.12	3.18	1.16	0.71	0.51	2.08	1.44	1.71	0.46	0.48	0.71	0.81	0.53	0.86	0.69	0.36	1.23	1.89	1.27	4.03	2.18	2.32	2.35	1.37	1.17	1.07	1.17	2.85	5.44	1.89
tRF-44-RZYQHQ9M739P8WQ0EB	GGTTTTTCATATCATTGGTCGTGGTTGTAGTCCGTGCGAGAATA	44	MT_GluTTC, GluTTC	i-tRF	exclusive	MT	2.16	0.85	1.33	1.04	2.97	2	0.2	0.35	0.58	0.16	0.18	0.94	5.11	2.89	0.4	0.48	1.11	0.16	0.49	0.04	2.29	0.75	0.89	0.65	0.89	2.12	3.6	0.23	2.86	0.39	3.3	5.05	0.74	2.44	1.44	1.44	1.96	1.93	1.11	0.93	0.98	1.89	2.27
tRF-45-7Z8L8NRS9NS334L2H1	GTTTTTCATATCATTGGTCGTGGTTGTAGTCCGTGCGAGAATACC	45	MT_GluTTC, GluTTC	3'-tRF	exclusive	MT	2.16	0.31	1.12	0.8	1.79	1.28	0.24	0.28	0.62	0.07	0.07	0.39	1.66	2.47	0.33	0.06	0.74	0.08	0.3	0.04	1.27	0.08	0.36	0.24	0.72	1.59	1.25	0.58	0.36	0.22	0.28	0.64	0.14	2.49	1.66	2.7	0.69	0.7	1.02	0.67	0.68	1.28	3.18
tRF-22-W0K672052	TCGAGCCCCAGTGGAACCACCA	22	ValTACX, ValTAC	3'-tRF	exclusive	Sex	2.16	2.61	1.26	2.26	1.52	2.88	3.24	3.64	3.46	1.89	2.49	0.91	2.3	2.51	2.68	1.89	1.32	2.96	2.88	2.28	3.35	0.42	0.36	0.71	7.42	6.21	3.46	0.98	0.59	0.56	2.5	0.88	1.25	1.4	1.09	0.92	0.54	1.47	1.16	9.49	2.39	10.98	2.2
tRF-35-XSXMSL73VL4YMY	TGCCGTGATCGTATAGTGGTTAGTACTCTGCGTTG	35	HisGTGT	5'-half	exclusive	Auto	2.16	2.65	2.52	1.74	1.71	1.96	1.5	0.92	0.85	5.02	3.91	4.1	1.11	1.63	0.93	2.15	3.39	5.66	0.72	1.08	1.31	1	1.01	0.83	6.39	4.3	2.78	2.19	1.43	2.12	1.65	0.34	0.83	1.83	1.49	1	0.93	1.29	0.79	0.91	0.44	1.67	0.63
tRF-35-YKISQI45LSM1M3	TTAGGATTCGGCGCTCTCACCGCCGCGGCCCGGGT	35	GluCTC	i-tRF	exclusive	Auto	2.16	1.89	1.54	1.56	0.68	0.48	1.26	0.96	1.15	0.2	0.18	0.2	0.77	1.12	0.76	1.19	0.89	0.24	0.91	0.36	0.8	3.16	9.52	9.93	0.09	0	0.05	0.86	1.73	3.23	1.49	3.09	3.34	0.17	0.26	0.96	4.71	4.16	8.54	0.53	1.33	1.28	0.69
tRF-31-FSXMSL73VL4YD	AGCCGTGATCGTATAGTGGTTAGTACTCTGC	31	HisGTGA	5'-tRF	exclusive	Auto	2.12	1.62	3.64	3.3	2.55	2.04	3.51	2.8	1.08	2.51	1.99	1.95	0.64	1.63	1.72	1.53	1.23	1.21	3.45	2.4	4.26	4.25	2.38	3.13	4.05	1.65	2.16	4.14	3.21	2.68	7.05	7.45	5.33	3.27	5.38	3.62	6.72	7.44	3.71	0.24	0.12	0.36	1.54
tRF-39-6SXMSL73VL4YMYJ9	GGCCGTGATCGTATAGTGGTTAGTACTCTGCGTTGTGGC	39	HisGTG	5'-tRF	exclusive	Auto	2.12	2.25	1.05	3.44	1.6	1.16	5.05	5.63	4.73	0.13	0.07	0.39	1.87	3.49	2.98	0.14	0.18	0	3.22	1.36	3.67	8.53	10.77	4.96	0.72	0.9	1.25	4.26	2.97	3.74	6.37	13.96	9	21.99	18.44	26.85	7.31	6.86	18.28	0.08	0.8	0.92	0.57
tRF-27-SL73VL4YMYP	GTATAGTGGTTAGTACTCTGCGTTGTG	27	HisGTG	i-tRF	exclusive	Auto	2.12	1.44	2.73	4.95	1.98	1.56	3.34	4.39	4	1.14	0.57	1.14	2.85	4	4.34	1.86	1.05	1.54	2.42	0.84	2.76	1.04	0.54	0.24	3.41	1.65	1.06	1.04	0.59	1.51	1.65	1.27	0.6	1.22	0.92	1.05	1.03	0.94	1.25	0.72	0.73	1.79	1.13
tRF-27-7343RX6NMH3	GTGGTCTAGTGGTTAGGATTCGGCGCT	27	GluCTC	i-tRF	exclusive	Auto	2.12	1.26	1.54	2.36	1.86	0.76	0.95	1.03	0.54	3.39	2.2	1.17	1.24	1.54	0.99	1.47	2.06	3.99	0.42	0.6	0.58	0.37	0	0.47	2.64	2.28	1.63	0.86	0.48	0.72	0.52	0.05	0.88	0.61	0.17	0.57	0.1	0.29	0.14	1.76	0.33	1.09	0.54
tRF-44-7383RPD9W186L85D14	GTGGTTCAGTGGTAGAATTCTCGCCTCCCACGCGGGAGACCCGG	44	GlyCCC	i-tRF	exclusive	Auto	2.12	0.49	0.84	0.94	2.13	0.8	0.61	1.06	1.65	0	0	0.07	0.81	1.07	0.26	0.06	0.09	0.03	0.23	0	0.58	1.08	3.09	3.31	0.04	0	0.05	1.38	0.89	1.28	0.64	0.59	0.79	0.61	0.83	1	0.59	0.7	3.16	0.61	0.42	1.04	0.6
tRF-21-8NWE6WRND	TCATTTCGATGGCGTGGGTTC	21	LeuTAG	i-tRF	exclusive	Auto	2.12	1.8	0.21	6.41	2.4	1.64	2.45	3.36	2.27	0.16	0.14	0.39	1.24	2.84	4.1	0.42	0.46	0.54	0.61	0.56	0.73	0.62	0.18	0.59	0.13	0	0	0.23	0.18	0.11	0.4	0.49	0.32	0.7	0	0.39	0.25	0.23	0.23	0.32	0.35	2.01	0.35
tRF-19-XSXMSL24	TGCCGTGATCGTATAGTGG	19	HisGTGT	5'-tRF	exclusive	Auto	2.12	2.47	1.33	1.23	0.99	0.8	0.41	0.46	0.15	1.4	2.24	2.28	0.26	0.7	0.43	2.2	3.33	2.13	0.19	0.64	0.4	1.29	0.71	0.71	4.22	1.43	2.16	1.9	0.83	1.34	0.48	0	0.19	0.26	0.79	0.17	0.29	0.18	0.23	0.35	0.09	0.24	0.38
tRF-31-9LON4VN1EH6KD	TGGTAGAATTCTCGCCTGCCACGCGGGAGGC	31	GlyGCC	i-tRF	exclusive	Auto	2.12	2.02	1.82	4.76	2.02	1.48	1.5	0.78	1.15	0.55	0.75	0.72	1.15	2.33	2.02	0.93	0.77	0.11	1.51	0.8	1.2	1.33	1.61	5.2	0.72	0.32	0.34	0.98	1.78	0.95	0.48	2.11	1.44	0.52	1.35	1.83	4.27	2.99	4.73	0.37	0.8	1.31	0.79
tRF-18-EY0VWUD2	ACTTGACCGCTCTGACCA	18	MT_ValTAC	3'-tRF	exclusive	MT	2.08	1.12	2.45	0.71	0.68	0.72	1.98	2.05	0.96	1.14	1.07	2.5	4.47	8.57	10.32	1.55	1.11	2.34	6.06	6.07	7.13	1.5	1.61	0.53	3.15	3.98	6.19	3.28	2.14	1.56	3.55	1.57	7.56	30.24	19.97	44.06	0.49	0.94	1.44	5.15	13.24	17.21	6.04
tRF-36-IWOMXF026ZEDKZB	ATTGTGAATCTGACAACAGAGGCTTACGACCCCTTA	36	MT_HisGTG	i-tRF	exclusive	MT	2.08	1.75	1.33	3.06	2.21	1.24	1.67	1.45	1.38	0.98	0.53	1.76	1.28	2	2.91	2.2	1.17	0.62	2.27	1.4	1.02	0.37	0.48	0.59	1.02	1.54	2.11	1.61	1.55	1.34	0.44	0.83	0.09	2.66	2.4	3.49	0.49	0.82	0.23	1.15	1.31	3.19	2.11
tRF-41-J4S2I7L7P5QK11M3E	CAGTGGTAGAATTCTCGCCTGCCACGCGGGAGGCCCGGGTT	41	GlyGCC	i-tRF	exclusive	Auto	2.08	1.93	2.03	5.04	3.19	3.32	1.7	2.65	2.15	0.03	0.07	0.52	3.15	4.19	2.38	0.82	0.49	0.16	1.48	0.16	2	7.66	12.73	16.13	0.04	0.32	0.48	3.4	5.12	8.08	2.3	5.39	3.76	3.19	4.76	5.8	7.46	7.09	16.89	0.83	2.46	2.95	1.1
tRF-27-PLR8YP9LON3	GCATAGGTGGTTCAGTGGTAGAATTCT	27	GlyGCC	5'-tRF	exclusive	Auto	2.08	2.7	2.87	1.93	2.05	1.88	2.01	3.43	4.04	5.51	2.7	3.87	1.02	1.21	1.13	1.38	1.88	1.32	1.29	1.52	2.15	1.04	0.59	0.89	5.63	1.65	1.82	3.74	2.62	2.96	3.47	2.06	1.62	3.71	3.5	4.05	4.52	5.45	3.62	0.69	0.63	1.28	1.98
tRF-36-Q99P9P9NH57S36D	GCTTCTGTAGTGTAGTGGTTATCACGTTCGCCTCAC	36	ValCAC	5'-tRF	exclusive	Auto	2.08	1.62	0.7	1.46	1.6	1.48	2.25	2.37	1.15	0.59	0.78	0.78	1.24	1.54	1.75	1.02	1.51	1.16	2.39	1.08	1.2	0.58	0.24	0.3	1.19	1.91	2.54	0.75	0.65	0.5	0.77	1.37	1.16	0.35	0.66	0.44	0.88	0.7	0.19	0.13	0.7	0.44	0.6
tRF-25-RXPIN24YDR	GGTTAGCACTCTGGACTCTGAATCC	25	GlnCTG	i-tRF	exclusive	Auto	2.08	1.57	2.94	1.7	1.18	1.8	1.06	0.64	0.58	1.6	0.75	1.37	0.94	1.16	1.26	0.9	1.05	1.75	1.82	1.28	2.18	1.37	1.49	1.06	4.9	2.87	2.59	1.84	1.9	2.73	5.88	3.72	1.81	2.97	2.01	2.4	2.9	3.93	1.67	0.85	0.49	0.8	0.85
tRF-24-79MP9P9MF2	GTTTCCGTAGTGTAGTGGTCATCA	24	ValAAC	5'-tRF	exclusive	Auto	2.08	1.26	2.38	2.59	2.93	3.72	2.32	2.83	4	2.12	1.35	1.01	1.87	2.93	2.42	4.75	2.28	2.96	1.93	2.28	2.22	0.83	0.3	1.12	4.01	2.39	2.45	2.42	0.83	1	2.1	1.42	0.83	1.05	0.87	0.78	0.54	0.41	0.65	1.68	0.77	1.23	1.67
tRF-22-VKS4I7MNP	TAGGGGTATGATTCTCGGTTTG	22	ProTGG	i-tRF	exclusive	Auto	2.08	2.34	2.45	5.23	0.99	1.64	3.34	2.97	3.35	0.16	0.28	0.39	0.89	2.05	1.69	1.1	1.02	0.3	2.73	1.44	4.76	4.79	9.34	11.76	0	0.16	0.24	1.44	1.73	3.18	2.06	3.53	3.43	0.83	2.32	2.75	3.14	2.52	6.31	0.24	1.15	2.51	0.76
tRF-22-88I26WRNK	TCCGGATGGAGGCGTGGGTTCG	22	LeuCAA	i-tRF	exclusive	Auto	2.08	1.26	0.77	8.67	2.89	2.56	4.19	5.2	6	0.42	0.32	0.36	1.58	4.89	5.39	0.93	0.77	0.54	3.41	1.6	4.51	8.62	10.65	10.34	0	0.11	0.14	0.98	0.54	2.56	2.22	1.52	9.92	2.44	0.57	1.61	0.79	0.64	3.25	1.09	0.82	2.95	1.07
tRF-22-9M739P8WM	TGGTCGTGGTTGTAGTCCGTGC	22	MT_GluTTC, GluTTC	i-tRF	exclusive	MT	2.08	1.26	1.12	1.27	1.9	1.44	1.26	1.45	1.19	1.34	1.03	1.56	1.62	2.19	3.08	1.58	1.26	1.67	1.67	1.04	1.85	0.21	1.13	0.06	0.77	0.53	1.39	0.75	0.42	0.33	0.32	0.29	0.83	3.58	3.19	2.75	0.64	0.35	0.97	1.15	2.25	2.37	2.9
tRF-33-EH623K7SIR3DDY	ACGCGGGAGACCGGGGTTCGATTCCCCGACGGG	33	AspGTC	i-tRF	exclusive	Auto	2.05	1.08	2.59	2.31	0.87	1.52	0.72	0.71	0.19	4.73	6.36	7.97	0.47	0.61	0.93	1.7	1.88	2.08	0.91	0.6	0.4	2.37	1.9	2.84	4.77	2.5	2.3	1.61	1.78	1.95	3.91	2.3	7.05	0.83	2.19	1.57	2.21	2.23	0.93	0.93	0.7	1.21	1.67
tRF-45-JMRPFQRDWXHR13M87S	CAGTCGGTAGAGCATGGGACTCTTAATCCCAGGGTCGTGGGTTCG	45	LysCTT	i-tRF	exclusive	Auto	2.05	1.17	0.98	2.92	1.56	1.6	0.17	0.85	0.96	0.03	0	0.03	1.02	1.3	0.93	0.06	0	0.08	0.27	0	0.25	1.17	1.9	2.01	0	0.05	0.14	0.81	0	0.22	0.08	0.83	1.07	1.18	0.52	1.35	0.64	0.12	0.42	0.19	0.09	0.56	0.22
tRF-20-JYSWRYVM	CATTGGTCGTGGTTGTAGTC	20	MT_GluTTC, GluTTC	i-tRF	exclusive	MT	2.05	4.09	1.75	2.12	1.48	1.32	0.51	0.88	0.23	0.78	0.46	1.11	1.66	3.21	1.99	2.63	1.51	1.02	1.55	0.56	1.16	0.37	1.01	0.24	1.36	1.43	1.92	0.69	1.31	0.67	0.6	1.27	0.23	3.49	1.84	1.61	1.67	0.76	1.07	0.16	0.59	0.48	0.63
tRF-31-JYSWRYVMMV5BE	CATTGGTCGTGGTTGTAGTCCGTGCGAGAAT	31	MT_GluTTC, GluTTC	i-tRF	exclusive	MT	2.05	3.73	1.75	3.91	2.05	1.96	0.75	1.59	0.88	2.05	2.84	2.83	4	3.31	2.61	8.42	5.39	3.07	1.63	0.96	1.38	1.29	1.13	1.77	2.17	1.96	2.5	0.46	1.37	1.45	1.65	4.95	2.41	3.67	3.8	4.53	2.65	2.81	2.23	1.28	2.29	2.39	2.08
tRF-31-M0IBB7Z92K01B	CGGAGATGAAAACCTTTTTCCAAGGACACCA	31	MT_ThrTGT	3'-tRF	exclusive	MT	2.05	1.62	3.85	3.21	2.59	1.44	1.12	1.34	0.35	0.39	0.85	1.11	1.75	2.65	2.08	2.29	1.39	1.43	3.03	1.36	2.84	13.78	11.54	19.32	2.64	2.87	10.56	0	0	0	5.16	8.43	18.41	19.03	55.98	93.7	6.58	8.44	9.98	2.24	19.4	12.16	5.67
tRF-22-43RX6NMH3	CTAGTGGTTAGGATTCGGCGCT	22	GluCTC	i-tRF	exclusive	Auto	2.05	1.17	0.84	2.26	1.18	1.4	0.82	0.5	0.62	1.01	1.31	1.3	1.49	2.75	2.12	1.16	0.83	1.35	0.68	0.28	1.31	0.71	1.25	0.47	1.41	0.37	0.82	1.38	1.13	0.61	0.16	0.69	0.88	0.26	0.74	0.52	0.74	0.7	0.65	1.15	0.19	1.91	0.76
tRF-16-RXSINHE	GGTTAGTACTCTGCGT	16	HisGTG	i-tRF	exclusive	Auto	2.05	0.85	1.4	1.6	0.99	1.24	1.57	1.31	0.77	0.98	2.63	0.94	1.19	1.16	0.93	0.88	1.05	3.23	0.42	0.2	0.15	0.25	0.18	0.12	0.64	0.58	0.48	0.17	0.54	0.45	0.52	0.15	0	0	0	0	0.15	0.41	0	0.8	0.47	0.63	0.22
tRF-24-7O58J0K827	GTTAAGATGGCAGAGCCCGGTAAT	24	MT_LeuTAA	5'-tRF	exclusive	MT	2.05	1.21	0.98	2.17	1.03	1.64	1.23	1.66	1.38	0.33	0.53	0.98	3.15	3.4	4.4	1.53	0.86	0.4	1.55	0.56	0.73	0.17	1.31	1.12	1.19	4.03	5.81	2.93	2.02	1.67	1.49	3.09	1.07	9.34	8.87	12.9	1.82	1.35	2	0.72	0.28	1.64	1.26
tRF-29-79MP9P9MH525	GTTTCCGTAGTGTAGTGGTCATCACGTTC	29	ValAAC	5'-tRF	exclusive	Auto	2.05	1.93	3.64	3.72	2.32	4.96	3.17	3.08	4.04	6.91	5.75	3.38	1.58	3.91	4.37	4.46	2.19	4.53	2.27	2.4	3.24	1.29	1.37	1.48	6.9	3.61	1.44	3.57	1.43	3.12	6.37	2.35	3.62	1.4	1.35	1.44	1.52	2.11	1.02	3.39	1.5	2.93	1.79
tRF-44-WP9N1EWJQ72S3HPS2E	TCTAGTGGTTAGGATTCGGCGCTCTCACCGCCGCGGCCCGGGTT	44	GluCTC	i-tRF	exclusive	Auto	2.05	1.48	2.17	2.26	1.9	1.2	0.41	0.81	1.35	0.1	0	0.2	1.24	1.4	0.5	0.28	0.15	0.13	0.57	0.04	1.82	2.91	5.83	4.08	0.04	0.16	0	0.81	0.77	1.34	0.97	2.69	1.39	0.83	1.66	2.92	2.6	2.93	5.8	0.37	1.12	1.5	0.72
tRF-35-B162XB0ZZRD226	AAACCGGAGATGAAAACCTTTTTCCAAGGACACCA	35	MT_ThrTGT	3'-tRF	exclusive	MT	2.01	1.98	1.4	2.36	1.64	1.4	1.12	1.17	0.5	0.29	0.57	0.88	1.96	1.86	1.59	1.47	0.89	0.84	2.46	0.64	2.33	1.75	0.89	1.12	0.26	1.11	2.26	0	0	0	0.52	1.71	1.21	6.07	9.79	11.37	1.96	1.64	3.02	1.41	4.35	3.84	3.18
tRF-18-D112Z4DZ	AAGCCAGGGATTGTGGGT	18	ArgCCT	i-tRF	exclusive	Auto	2.01	2.25	1.61	3.39	1.41	0.36	1.06	1.38	1.35	0.13	0.43	0.94	0.21	0.19	0.56	1.16	0.92	0.3	1.1	0.44	1.13	0.79	3.03	2.25	0.47	0.05	0	0.06	0.12	0.67	0.4	0.54	0.42	0.39	0.66	0.22	0.39	0.23	0.42	1.15	1.43	3.51	0.72
tRF-31-08F4BDNZ8O6FD	ACCGGAGATGAAAACCTTTTTCCAAGGACAC	31	MT_ThrTGT	3'-tRF	exclusive	MT	2.01	2.65	1.68	2.07	1.37	0.84	0.61	0.71	0.46	0.13	0.36	0.39	2.39	1.82	3.54	1.75	0.95	0.78	3.86	1.52	2.87	0.83	1.37	1	0.17	0.96	1.2	0	0	0	0.4	0.64	0.37	2.01	3.45	3.7	0.93	1.05	1.16	1.23	1.9	2.85	1.61
tRF-31-1HPSR9O9337KB	AGGCGGCCCGGGTTCGACTCCCGGTGTGGGA	31	GluTTC	i-tRF	exclusive	Auto	2.01	1.84	1.4	3.11	2.51	2.36	1.4	1.63	1.35	3.26	4.37	2.86	1.53	2.98	1.82	1.58	2.43	3.96	1.78	1.36	1.24	2.37	2.26	1	4.01	0.85	1.54	1.55	1.55	2.73	0.81	0.49	2.92	0.13	0.17	0.17	0.34	0.23	1.02	1.95	1.01	1.26	1.48
tRF-21-18S2PNXI0	AGTGGGTAGAGCATTTGACTG	21	CysGCA	i-tRF	exclusive	Auto	2.01	1.08	2.1	1.89	1.29	0.8	1.57	1.34	1.54	1.24	1.81	2.41	0.34	0.65	0.79	2.94	1.94	0.81	1.29	0.6	1.49	2.37	3.99	3.43	1.24	1.06	1.82	1.73	2.26	1	2.06	3.28	1.62	0.39	0.44	0.65	1.67	1.7	1.95	0.32	0.37	1.04	0.41
tRF-29-18VBY9PYKH1Y	AGTGGTAGAATTCTCGCCTGCCACGCGGG	29	GlyGCC	i-tRF	exclusive	Auto	2.01	2.83	2.03	2.26	0.95	0.8	0.78	1.31	1.27	0.07	0.21	0.2	1.36	2.7	2.71	0.88	0.28	0.24	1.63	0.68	1.31	4.74	6.54	7.03	0.09	0	0.24	0.17	0.59	1.51	0.4	1.03	3.06	0.7	0.48	0.48	0.49	0.94	1.48	0.72	0.84	2.64	0.66
tRF-17-HR0VX6J	ATCCCACCGCTGCCACC	17	LeuTAG, LeuAAG	3'-tRF	exclusive	Auto	2.01	3.46	1.89	3.58	1.56	2.48	1.06	1.24	1.23	81.16	7.21	7.94	1.28	1.26	1.95	1.53	1.29	4.47	0.8	3.48	6.51	0.96	0.48	1.36	19.35	4.41	2.78	3.22	1.13	2.9	26.08	2.2	8.58	3.19	5.86	1.92	0.69	4.16	1.07	7.84	5.71	7.57	4.25
tRF-19-I958M825	ATTTCGATGGCGTGGGTTC	19	LeuTAG	i-tRF	exclusive	Auto	2.01	1.8	1.33	8.53	3.96	2.44	3.78	3.86	2.73	1.08	1.1	1.66	1.75	2.93	3.31	1.05	0.52	1.43	2.54	1.2	2.91	2.12	3.87	1.12	0.3	0.27	0	0.81	0.3	0.5	0.28	0.34	1.25	1.05	0.57	1.44	0.49	0.35	0.74	0.53	0.35	1.81	0.88
tRF-32-M1M3WD8S746D2	CGGCCCGGGTTCGACTCCCGGTGTGGGAACCA	32	GluTTC	3'-tRF	exclusive	Auto	2.01	6.2	2.17	1.46	1.86	1.24	1.5	5.17	6.15	2.64	2.52	5.17	3.71	8.94	2.25	2.09	2.19	2.21	1.67	1.44	1.89	0.67	0.71	1.48	0.72	0.8	1.92	0.75	0.71	1.17	1.01	1.37	1.21	1.35	1.01	0.92	1.91	0.82	2.64	2.53	4.19	6.94	14.58
tRF-18-40KK5Y04	CTAAGCCAGGGATTGTGG	18	ArgCCT	i-tRF	exclusive	Auto	2.01	2.29	2.38	8.3	3.54	2.28	2.52	2.16	3.35	0.36	0.89	0.94	0.94	0.84	2.52	0.62	0.8	0.19	2.54	1.08	1.85	4.95	7.85	4.79	0.13	0	0.24	0.69	0.83	1.45	1.53	1.32	4.08	1.88	1.62	1.96	0.93	0.23	1.48	0.96	1.78	2.35	1.29
tRF-39-PSQP4PW3FJIKE727	GCCCGGCTAGCTCAGTCGGTAGAGCATGGGACTCTTAAT	39	LysCTT	5'-tRF	exclusive	Auto	2.01	2.88	2.03	2.07	0.65	1.28	1.19	1.8	0.96	1.04	0.43	1.17	2.09	1.16	2.15	1.07	0.95	0.62	2.16	0.68	2.36	1.08	2.86	2.54	0.72	0.9	0.62	0.69	0.48	0.61	0.97	1.42	0.46	0	0.44	0.57	1.03	2.05	2.46	1.12	1.36	2.44	0.31
tRF-41-U45O6QJ188FYRE980	TAATGGATAAGGCATCAGCCTCCGGAGCTGGGGATTGTGGG	41	ArgCCG	i-tRF	exclusive	Auto	2.01	1.62	0.63	1.98	1.37	1.68	0.78	1.42	1.54	0	0	0	0.81	1.96	1.79	0.06	0	0	0.49	0.08	0.4	0.71	0.36	0.24	0	0.11	0	0.23	0.12	0.28	0.16	0.34	0.09	3.49	1.66	1.79	0.39	0	0.28	0.11	0.02	0.19	0.09
tRF-41-8L8NRS9NS334L2H1B	TCATATCATTGGTCGTGGTTGTAGTCCGTGCGAGAATACCA	41	MT_GluTTC, GluTTC	3'-half	exclusive	MT	2.01	1.98	1.05	3.21	3.08	2.28	2.11	2.87	4.38	0.39	0.46	1.59	5.49	5.63	3.24	1.27	1.88	1.51	0.76	0.28	1.09	0.08	0.59	0.41	3.88	3.93	3.5	0.86	1.25	0.95	2.74	3.09	0.14	6.94	3.71	4.31	2.65	2.11	2.27	1.23	2.08	1.64	4.28
tRF-20-88I26WRN	TCCGGATGGAGGCGTGGGTT	20	LeuCAA	i-tRF	exclusive	Auto	2.01	2.92	0.84	6.08	2.59	1.92	4.6	3.68	3.58	0.59	0.07	0.36	1.02	2.47	2.68	0.85	0.74	1.05	3.18	0.84	3.53	9.45	7.79	11.64	0.04	0.32	0.58	1.27	0.65	1.73	1.45	1.27	6.26	2.09	1.14	2.09	1.23	1.05	4.97	0.48	1.15	4.18	0.63
tRF-28-W47W1R7HFEV	TCGTGGTTGTAGTCCGTGCGAGAATACC	28	MT_GluTTC, GluTTC	3'-tRF	exclusive	MT	2.01	2.25	1.75	2.4	2.09	1.92	0.92	1.42	1.15	1.63	1.07	1.85	2.13	3.17	3.67	2.2	2	2.26	1.17	1.32	1.67	1.46	1.9	1.42	1.92	1.65	2.5	0.81	1.31	1.67	2.14	1.13	2.18	4.19	2.88	3.75	0.64	0.76	0.93	1.23	2.6	2.44	3.56
tRF-29-94SX73V2Y81W	TGGTGGTCTAGTGGTTAGGATTCGGCGCT	29	GluCTC	i-tRF	exclusive	Auto	2.01	1.08	2.03	1.37	1.37	1.16	0.85	0.39	0.46	3.29	2.2	1.27	1.15	1.58	1.52	1.89	1.97	3.67	0.27	0.32	0.47	1.29	0.71	0.89	3.03	1.33	2.83	0.98	1.07	0.72	1.25	0.29	0.7	0.96	1.18	0.31	0.39	0.35	0.37	1.44	0.12	0.63	0.69
tRF-43-Z4D7OOJ0QXL13XZ5DJ	TTGTGAATCTGACAACAGAGGCTTACGACCCCTTATTTACCCC	43	MT_HisGTG	3'-tRF	exclusive	MT	2.01	0.31	1.05	0.47	2.17	0.8	0.14	0.25	0.65	0.07	0.14	0.49	1.96	2.47	0.46	0	0.28	0.03	0.76	0	1.27	0.33	0	0.53	0.04	0.85	1.78	0.98	0.65	0.39	0.32	0.39	0.23	0.92	1.4	1.83	1.57	0.76	1.11	0.69	0.77	1.09	1.48
tRF-40-D8H0PMF732Q86N7K	AATGGATAAGGCATCAGCCTCCGGAGCTGGGGATTGTGGG	40	ArgCCG	i-tRF	exclusive	Auto	1.97	0.94	0.77	3.06	2.21	1.44	1.23	1.31	2	0.03	0	0	0.98	2.89	2.48	0	0.09	0.24	0.57	0.32	0.84	1.54	2.14	1.77	0	0	0.24	0.86	0.65	0.67	0.32	0.39	0.7	4.84	2.88	3.53	0.25	0.29	0.79	0.13	0.16	0.44	0.22
tRF-19-0PNYRKKK	ACCAGCTTTGGGGGGTTCG	19	SerTGA, MT_SerTGA	i-tRF	exclusive	MT	1.97	0.76	1.68	0	0	0	1.09	2.02	0.73	0.65	2.31	3.32	0.77	0.93	2.48	1.22	0.62	0.73	2.95	0.96	2.25	0.37	0.77	0.41	0	0.58	0.58	0.75	1.07	2.01	0.4	1.57	1.44	2.18	6.73	5.27	1.13	0.76	0.7	0.32	1.8	2.85	2.17
tRF-38-FDXXE6XRK4WO2F04	AGAACTGCTAACTCATGCCCCCATGTCTAACAACATGG	38	MT_SerGCT	i-tRF	exclusive	MT	1.97	0.85	0.42	0.09	0.27	0.48	0.72	0.67	0.62	0.07	0.11	0.1	0.21	0.7	1.09	0.4	0.37	0.43	2.04	0.96	1.71	0.33	0.54	0.41	0.17	0.42	0.67	0.35	0.3	0.5	0.08	0.05	0.46	1.05	0.57	1.05	0.54	0.47	0.97	0.29	0.4	0.89	0.72
tRF-44-IWOMXF026ZEDKZIX1J	ATTGTGAATCTGACAACAGAGGCTTACGACCCCTTATTTACCCC	44	MT_HisGTG	3'-tRF	exclusive	MT	1.97	0.45	1.19	0.33	1.71	1.24	0.07	0.14	0.5	0	0.04	0.36	2.85	1.91	0.33	0.14	0.18	0	0.49	0.04	1.13	0.12	0.3	0.59	0.3	1.01	2.21	1.78	1.96	0.45	0.04	0.64	0.14	0.87	1.22	1.66	0.88	1.41	1.02	0.69	0.56	0.58	1.51
tRF-28-33DSJOBZBD0Q	CCGGTAATCGCATAAAACTTAAAACTTT	28	MT_LeuTAA	i-tRF	exclusive	MT	1.97	1.57	1.47	2.17	1.94	1.72	1.87	1.98	1.85	0.81	0.6	0.98	1.11	2.98	2.78	1.24	0.68	1.24	2.61	1	1.71	0.46	0.12	0.24	0.09	0.37	0.86	0.06	0.18	0.11	0.28	0.15	0.09	1.83	0.57	1.44	0.2	0.41	0.74	0.88	1.24	1.47	1.13
tRF-19-MBQ4NK12	CGGAAGCGTGCTGGGCCCA	19	MetCAT	i-tRF	exclusive	Auto	1.97	0.9	1.54	2.03	1.71	1.52	2.05	2.09	1.96	1.56	2.41	2.34	0.68	1.58	1.89	1.64	2.62	4.29	1.33	0.92	1.82	2.21	1.49	1.12	1.96	1.27	0.82	0.75	0.83	1.56	0.36	0.29	3.2	3.19	1.35	0.92	0.59	0.53	0.42	1.01	0.56	1.52	1.29
tRF-34-Q1Q89P9L8422KJ	GCGCCGCTGGTGTAGTGGTATCATGCAAGATTCC	34	GlyCCC	5'-half	exclusive	Auto	1.97	1.75	1.89	1.08	0.34	0.44	0.89	0.81	0.12	0.85	0.6	1.59	0.43	0.7	0.53	0.88	1.54	1.29	1.48	0.56	1.05	0.04	0.36	0.12	2.39	1.27	1.34	0.81	0.65	0.5	0.6	2.06	0.23	0	2.1	0.61	2.06	1.58	0.65	0.27	0.47	0.17	0.85
tRF-17-739P8WM	GTGGTTGTAGTCCGTGC	17	MT_GluTTC, GluTTC	i-tRF	exclusive	MT	1.97	2.34	1.96	3.63	3.23	1.88	2.66	2.16	1.85	1.11	1.85	1.46	2.47	5.03	6.59	2.6	1.32	1.75	2.42	2.6	2.25	0.83	0	1.65	0.94	1.11	1.63	0.75	0.24	0.61	0.89	0.88	1.3	5.85	3.32	3.05	0.64	0.41	0.56	1.97	2.85	4.79	3.68
tRF-20-V47PU9XW	TAGTGGTTAGTACTCTGCGT	20	HisGTG	i-tRF	exclusive	Auto	1.97	1.39	3.29	0.85	0.72	0.88	1.84	1.17	1.23	1.76	2.52	1.56	0.85	0.93	1.89	1.33	1.42	1.75	0.49	0.28	0.62	0.12	0.3	0	1.36	0.8	0.67	0.81	1.19	0.28	0.6	0.34	0	0.26	0.22	0.52	0.05	0.18	0.14	0.59	0.28	1.23	0.31
tRF-18-93FJIYW	TGGGTAGAGCATTTGACT	18	CysGCA	i-tRF	exclusive	Auto	1.97	2.7	1.33	1.32	0.65	1	3.82	2.76	2.38	0.36	0.5	0.91	0.21	0.7	1.65	0.48	0.52	0.27	2.01	1.56	2.69	2.04	4.46	8.39	0.04	0.16	0.48	2.82	1.61	3.29	0.6	1.96	3.2	0.48	2.32	2.09	4.17	4.81	7.98	0.64	1.52	2.59	0.25
tRF-38-Z9HMI8W47W1R7HX	TTTTCATATCATTGGTCGTGGTTGTAGTCCGTGCGAGA	38	MT_GluTTC, GluTTC	i-tRF	exclusive	MT	1.97	2.11	2.17	2.5	2.43	1.72	0.51	1.66	0.73	0.95	0.75	1.27	2.39	1.49	2.18	2.4	1.6	1.54	1.59	1.16	1.49	0.12	0.42	0	1.28	1.22	2.11	0.63	0.71	0.78	0.77	0.73	0.56	2.66	1.97	2.44	1.03	1	1.25	0.77	1.38	2.08	2.05
tRF-19-BZOS4YE2	AACTTGACCGCTCTGACCA	19	MT_ValTAC	3'-tRF	exclusive	MT	1.93	0.81	1.12	0.42	0.3	0.64	0.55	0.67	0.73	0.98	1.03	1.11	4	5.54	6.16	1.19	1.32	1.75	3.41	4.72	2.8	0.5	0.54	0.24	2.47	1.65	2.35	1.32	0.59	0.95	2.06	0.59	4.31	11.48	7.43	13.82	0.34	0.88	0.88	5.84	3.93	5.83	2.33
tRF-38-18VBY9P9KHM2ORDY	AGTGGTAGAATTCTCGCCTCCCACGCGGGAGACCCGGG	38	GlyCCC	i-tRF	exclusive	Auto	1.93	2.11	1.12	1.84	0.95	0.8	1.87	2.16	1.58	0.16	0.18	0.23	0.85	1.16	1.29	0.23	0.12	0.54	0.68	0.04	0.36	1.5	2.86	2.48	0.04	0.11	0.14	0.86	1.01	2.01	0.36	1.32	0.93	1.05	1.79	2.83	2.36	1.76	3.29	0.21	0.42	1.45	0.76
tRF-45-JMRPFQ5DWXH913M87S	CAGTCGGTAGAGCATGAGACTCTTAATCTCAGGGTCGTGGGTTCG	45	LysCTT	i-tRF	exclusive	Auto	1.93	1.39	1.68	2.26	1.56	1.4	0.61	0.64	0.54	0.07	0.04	0.1	1.15	1.16	0.63	0	0.12	0	0.3	0	0.51	0.46	0.89	1	0	0.27	0.05	0.23	0.18	0.33	0.36	0.24	0.28	0.35	0.7	0.22	0.25	0.06	0.42	0.21	0.19	1.09	0.16
tRF-34-K84J83ML5F92H3	CCCGGCTAGCTCAGTCGGTAGAGCATGGGACTCT	34	LysCTT	i-tRF	exclusive	Auto	1.93	2.47	1.4	0.57	0.65	0.36	1.26	1.56	2	0.42	0.25	0.68	1.32	1.96	2.12	1.24	0.77	1.27	2.57	1	2.8	0.33	0.65	0.83	0.47	0.37	0.38	0.23	0.24	0.28	0.44	0.2	0.32	0	0.22	0.09	1.23	0.7	1.48	0.29	1.31	1.52	0.85
tRF-33-KY7343RX6NMHD5	CCCTGGTGGTCTAGTGGTTAGGATTCGGCGCTC	33	GluCTC	i-tRF	exclusive	Auto	1.93	1.03	0.98	2.03	1.98	1.72	1.12	1.59	2.38	0.98	0.53	0.29	3.02	7.17	4.3	1.3	1.39	1.75	1.7	1.28	1.45	2.33	1.19	1.89	1.88	2.92	1.78	1.78	0.65	0.5	1.33	0.98	1.07	1.44	0.44	0.35	1.03	1.41	2.97	3.28	1.05	2.56	1.23
tRF-28-M0IBB7Z92KU	CGGAGATGAAAACCTTTTTCCAAGGACA	28	MT_ThrTGT	i-tRF	exclusive	MT	1.93	3.73	2.03	1.79	1.86	0.92	0.78	0.78	0.54	0.72	0.28	0.52	1.58	1.68	0.73	0.65	1.23	0.7	1.97	0.32	1.42	1.42	3.09	3.43	1.02	1.22	1.97	0	0	0	0.97	0.73	1.72	4.41	4.63	7.76	0.69	0.64	0.7	0.88	2.67	2.13	1.04
tRF-28-MH490VL8K80E	CGGCGCTCTCACCGCCGCGGCCCGGGTT	28	GluCTC	i-tRF	exclusive	Auto	1.93	1.39	1.47	1.04	0.38	0.84	1.23	0.99	1.38	0.26	0.5	0.42	2.09	3.49	4.04	0.48	0.25	0.22	1.86	1.04	1.85	3.95	7.14	4.67	0.21	0.16	0.05	1.32	0.77	2.06	0.85	1.27	1.72	0.79	1.14	1.26	1.67	2.87	3.76	1.04	1.57	2.61	2.36
tRF-44-N3Z6KPQJ3KYU4RRWIX	CTGGTTTTCACCCAGGCGGCCCGGGTTCGACTCCCGGTGTGGGA	44	GluTTC	i-tRF	exclusive	Auto	1.93	1.17	1.19	0.38	0.49	0.24	0.24	0.53	0.65	0	0.04	0.1	0.94	0.7	0.3	0.06	0.03	0	0.34	0	0.73	0.21	1.25	1.42	0.04	0.27	0.14	0.69	0.83	0.95	0.32	1.13	1.3	1.66	4.81	5.49	5.15	4.1	5.24	0.21	1.12	1.47	0.66
tRF-25-PER8YP9LON	GCAATGGTGGTTCAGTGGTAGAATT	25	GluTTC	5'-tRF	exclusive	Auto	1.93	1.8	3.08	2.55	1.83	3.76	2.01	1.56	1.54	6.58	4.37	2.15	1.36	2	1.65	2.06	1.45	3.69	0.83	1.2	1.53	0.71	0.18	0.12	4.77	2.39	1.54	1.15	0.3	1	1.65	0.64	0.51	1.05	0.35	0.57	0.39	0.64	0.37	1.68	0.42	1.04	1.67
tRF-20-PS5P4PW3	GCCCGGATAGCTCAGTCGGT	20	LysTTT	5'-tRF	exclusive	Auto	1.93	2.43	3.85	1.74	1.29	1.2	0.37	0.74	0.58	2.51	2.52	2.57	0.38	1.12	0.93	1.27	1.23	1.72	0.95	0.56	0.51	0.83	0.77	0.3	0.89	0.21	0.67	0.12	0.42	0.33	0.4	1.08	0.19	0.65	0.39	0.26	0.49	0.82	0.23	0.21	0.35	0.39	0.41
tRF-17-RE987SH	GGGATTGTGGGTTCGAG	17	ArgCCT, ArgCCG	i-tRF	exclusive	Auto	1.93	1.35	1.54	4.71	1.26	1.32	0.65	1.59	0.42	0.23	0.11	0.26	0.98	2.14	1.72	0.65	1.11	0.35	0.3	0.12	0.29	1.37	2.44	4.14	0	0	0	0.35	0.36	0.67	0.04	0.29	0.32	0.26	0.22	0.48	0.2	0.29	0.32	0.45	0.54	1.31	0.22
tRF-23-RPM830MM0F	GGTAGCGTGGCCGAGCGGTCTAA	23	LeuAAG, LeuTAG	5'-tRF	exclusive	Auto	1.93	1.8	1.75	2.83	1.18	1.28	2.69	1.63	2.54	0.78	0.78	0.33	1.02	2.51	2.91	0.85	0.37	0.51	1.48	0.6	1.27	0.92	2.74	2.13	1.07	0.27	0.58	0.86	0.65	1.34	1.17	1.08	1.95	1.05	1.05	1.61	0.64	1.23	0.97	1.09	0.82	1.96	0.6
tRF-35-RPM830MMUKLY5Z	GGTAGCGTGGCCGAGCGGTCTAAGGCGCTGGATTT	35	LeuTAG	5'-half	exclusive	Auto	1.93	3.55	1.75	0.19	0.15	1.12	0.34	0.07	0.12	8.21	7.67	5.82	0.34	0.7	0.56	0.31	0.99	1.54	0.08	0.28	0.07	0.29	0.36	0.3	1.07	0.58	0.24	1.21	0.3	0.61	0.08	0	0.32	0.17	0.52	0.31	0.05	0.41	0.14	0.05	0.23	0.46	0.09
tRF-19-S8V0J8HW	GTCGGTAGAGCATGGGACT	19	LysCTT	i-tRF	exclusive	Auto	1.93	1.03	0.91	1.93	0.27	0.6	0.75	0.96	0.54	1.3	0.78	0.91	0.55	0.79	0.46	0.71	0.74	0.94	0.8	0.28	1.16	0.71	1.25	0.83	0.3	0.69	0.14	0.69	0.18	0.28	0.24	0.29	1.11	0	0	0.39	0.05	0.29	0.88	1.17	0.77	1.31	0.41
tRF-23-79M89P9NDD	GTTTCCGTGGTGTAGTGGTTATC	23	ValTAC	5'-tRF	exclusive	Auto	1.93	1.44	1.47	1.84	1.67	1.96	1.77	1.17	0.58	1.53	0.99	0.81	0.72	1.26	1.32	1.13	0.28	1.24	1.14	1	1.13	0.25	0.24	0	1.53	0.58	0.43	0.4	0.48	0.17	0.48	0.24	0.23	0.35	0.26	0.17	0.2	0.47	0.05	0.93	0.28	0.82	0.57
tRF-41-W3FJIKE7UMKKSWRND	TCGGTAGAGCATGGGACTCTTAATCCCAGGGTCGTGGGTTC	41	LysCTT	i-tRF	exclusive	Auto	1.93	1.71	1.54	4.1	2.43	1.64	1.7	2.12	2.81	0.07	0.14	0.13	0.85	1.44	1.03	0.28	0.49	0.13	1.36	0.2	1.82	3.2	4.88	3.84	0.09	0	0.34	1.44	0.77	2.29	1.69	1.76	2.09	0.92	0.66	1.74	2.11	1.82	3.71	0.67	0.59	1.57	0.22
tRF-45-9NJ4S2I7L7P5QK11M3	TGGTTCAGTGGTAGAATTCTCGCCTGCCACGCGGGAGGCCCGGGT	45	GlyGCC	i-tRF	exclusive	Auto	1.93	0.13	0.63	0.52	1.18	0.68	0.27	0.35	0.58	0.16	0.11	0.26	1.15	1.26	0.23	0.08	0.34	0.22	0.3	0	0.62	1.17	1.49	2.72	0.68	0.27	0.67	1.38	1.25	1.17	1.77	1.22	0.79	0.57	0.96	1.18	1.47	2.4	2.46	0.93	0.3	0.75	0.41
tRF-46-Z3R918VBY9P9KHM2OR0	TTGGTGGTTCAGTGGTAGAATTCTCGCCTCCCACGCGGGAGACCCG	46	GlyCCC	i-tRF	exclusive	Auto	1.93	0.4	0.35	0.24	1.06	0.88	0.14	0.28	1.04	0.03	0	0.07	0.34	0.37	0.03	0.03	0.06	0.03	0.04	0.04	0.33	1.29	1.67	1.36	0	0.05	0.19	2.47	3.09	2.01	0.56	2.4	0.46	3.4	2.75	7.19	1.72	1.52	4.45	0.35	0.16	0.73	0.35
tRF-30-Z6V6Z3M8ZLSS	TTTCATATCATTGGTCGTGGTTGTAGTCCG	30	MT_GluTTC, GluTTC	i-tRF	exclusive	MT	1.93	1.08	0.91	1.7	1.64	0.68	1.23	1.1	0.62	0.59	0.57	1.46	1.28	2.51	3.61	1.89	0.77	1.13	2.39	0.8	1.82	0.04	0.12	0.24	0.17	0.42	0.91	0.52	0	0.06	0.32	0.24	0.19	2.31	1.92	2.31	0.15	0.64	0.46	0.96	0.66	1.52	0.88
tRF-16-BS68BFD	AACCGGGCGGAAACAC	16	ValAAC, ValCAC	3'-tRF	exclusive	Auto	1.9	2.47	2.31	1.6	1.9	1.84	0.82	0.53	1	11.15	5.82	5.07	1.24	3.12	2.25	1.64	4.68	5.85	1.1	3.2	1.82	2.16	0.3	0.77	2.47	3.45	2.59	2.07	1.61	1.84	1.45	0.64	1.25	0.83	0.66	0.44	0.83	2.23	0.37	4.51	1.12	2.66	1.54
tRF-37-0668K87SERM4921	ACCCAGGCGGCCCGGGTTCGACTCCCGGTGTGGGAAC	37	GluTTC	3'-tRF	exclusive	Auto	1.9	0.45	3.57	2.59	0.61	0.92	1.23	1.17	0.54	1.83	1.85	2.31	0.77	1.16	1.69	1.13	1.6	0.16	0.53	0.36	0.8	0.92	1.61	2.78	1.07	0.9	1.63	0.81	2.56	1.62	1.53	1.91	1.39	0.61	0.83	0.65	1.37	1.17	0.56	0.43	0.44	0.73	0.88
tRF-30-FN7BWU2F5JYH	AGATTGTGAATCTGACAACAGAGGCTTACG	30	MT_HisGTG	i-tRF	exclusive	MT	1.9	2.74	1.75	1.08	0.76	0.68	0.92	0.85	0.92	1.24	1.28	1.66	0.85	1.54	1.79	1.81	1.08	0.54	1.55	0.88	0.8	0.58	0.95	1.12	0.98	0.8	0.72	0.29	0.59	0.67	0.36	0.39	0.88	1.7	1.75	2.44	1.62	1.58	1.62	1.15	2.48	1.69	1.13
tRF-17-I26WRNK	ATGGAGGCGTGGGTTCG	17	LeuCAA	i-tRF	exclusive	Auto	1.9	1.35	0.84	11.17	3.65	4.4	8.35	8.28	9.04	0.52	1.21	0.46	2.26	5.54	6.32	0.82	1.02	1.83	4.47	3.12	5.96	18.6	15.23	15.95	0.17	0.27	0.67	4.66	1.61	6.13	2.78	2.4	19.34	5.37	2.49	3.31	2.21	1.47	5.61	1.97	1.9	5.13	2.55
tRF-41-IK9NJ4S2I7L7P5QKB	ATGGGTGGTTCAGTGGTAGAATTCTCGCCTGCCACGCGGGA	41	GlyGCC	i-tRF	exclusive	Auto	1.9	1.26	0.98	1.08	0.68	1	0.24	0.64	0.92	0.03	0.11	0.13	0.77	0.88	0.5	0.03	0.31	0.03	0.57	0.04	1.93	0.58	0.71	2.48	0	0.11	0.38	0.35	0.65	0.72	0.32	0.49	1.3	0.83	1.44	1.05	1.42	0.76	1.48	0.16	0.49	1.55	0.54
tRF-45-IK9NJ4S2I7L7P5QK11	ATGGGTGGTTCAGTGGTAGAATTCTCGCCTGCCACGCGGGAGGCC	45	GlyGCC	i-tRF	exclusive	Auto	1.9	0.67	0.49	0.33	1.64	0.6	0.17	0.39	0.85	0.07	0	0.16	0.72	1.58	0.3	0.03	0.15	0.13	0.23	0.04	0.36	1.46	1.67	2.36	0.13	0.32	0.77	1.15	1.01	1.67	0.81	0.98	1.07	1.31	1.18	1.31	2.45	1.47	3.67	0.27	0.21	0.73	0.35
tRF-42-JY7383RPD9W1X6L8L	CATTGGTGGTTCAGTGGTAGAATTCTCGCCTGCCACGCGGGA	42	GlyGCC	i-tRF	exclusive	Auto	1.9	1.08	0.84	0.75	0.57	0.64	0.07	0.28	0.38	0	0	0.26	0.43	0.28	0.13	0.03	0.09	0.03	0.27	0.12	0.98	0.25	1.19	0.71	0.04	0.11	0.05	0.81	0.18	0.56	0.12	0.83	0.05	0.52	0.96	1.92	1.08	0.94	1.58	0.27	0.28	0.36	0.13
tRF-16-4ZMKQ40	CTCTTCGGGGGCGTGG	16	LeuTAG, LeuAAG	i-tRF	exclusive	Auto	1.9	2.25	1.75	3.96	2.85	1.28	2.52	2.09	3.04	0.33	1.07	0.65	1.96	3.07	4.63	1.16	0.89	0.7	2.04	0.96	2.15	4.54	5.06	4.9	0.21	0.11	0.48	0.29	1.37	1.9	0.32	0.78	1.62	0.61	0.66	0.31	0.79	0.7	1.39	1.15	1.08	3.43	1.45
tRF-25-5BF900BY4D	GAGAAAGCTCACAAGAACTGCTAAC	25	MT_SerGCT	5'-tRF	exclusive	MT	1.9	3.15	3.08	2.03	1.14	4.12	1.09	0.46	0.42	7.24	2.52	14.28	2.77	1.26	2.18	14.92	23.04	15.95	2.08	1.24	3.45	1.79	1.25	0.71	6.52	4.99	3.22	2.07	1.84	2.34	16.2	3.77	6.77	1.09	2.23	2	1.28	1.82	0.97	11.52	10.11	23.81	4.63
tRF-42-58ZZJQJYSWRYVMMVL	GATGGTTTTTCATATCATTGGTCGTGGTTGTAGTCCGTGCGA	42	MT_GluTTC, GluTTC	i-tRF	exclusive	MT	1.9	0.49	0.91	1.41	1.98	1.32	0.37	0.53	0.65	0.07	0.32	0.59	0.77	0.93	0.36	0.14	0.25	0.05	0.42	0	1.24	0.04	0.12	0.47	0.17	0.48	0.77	0.35	0.06	0.11	0.12	0.29	0	2.05	1.57	0.96	0.15	0.18	0.37	1.23	0.63	1.38	1.29
tRF-17-RX6NMH3	GGTTAGGATTCGGCGCT	17	GluCTC	i-tRF	exclusive	Auto	1.9	1.57	1.89	2.36	1.37	1.92	1.23	1.8	1.46	2.48	2.84	1.66	2.17	3.86	2.68	2.23	2.46	6.09	0.95	1.16	0.98	0.54	0.48	0.59	4.65	2.71	2.3	1.32	1.67	1.28	1.33	0.05	0.74	1.4	1.66	0.57	0.44	0.47	0.37	2.48	0.3	2.47	1.35
tRF-40-U45O6QJ188FYRE98	TAATGGATAAGGCATCAGCCTCCGGAGCTGGGGATTGTGG	40	ArgCCG	i-tRF	exclusive	Auto	1.9	1.57	0.49	2.92	1.18	1.08	0.68	1.45	1.35	0	0	0	0.47	1.96	2.38	0.03	0	0	0.27	0.08	0.25	0.58	0.36	0.59	0	0.16	0	0.98	0.12	0.56	0.97	0.69	0.23	1.53	2.4	2.96	0.05	0.18	0.19	0.24	0	0.1	0.06
tRF-37-8L8NRS9NS334L2I	TCATATCATTGGTCGTGGTTGTAGTCCGTGCGAGAAT	37	MT_GluTTC, GluTTC	i-tRF	exclusive	MT	1.9	1.03	1.33	1.51	1.14	1.2	1.23	0.39	0.77	0.13	0.43	0.98	2.17	2.56	2.45	1.22	0.92	1.16	0.49	0.44	0.87	0.08	0.06	0.06	0.85	1.43	1.1	0.23	0.36	0.22	0.44	0.39	0.51	2.71	1.27	1.74	0.34	0.53	0.14	0.64	1.22	0.92	1.16
tRF-33-BS5EOB3ZY61DV	AACCGGAGATGAAAACCTTTTTCCAAGGACACC	33	MT_ThrTGT	3'-tRF	exclusive	MT	1.86	1.71	1.47	3.77	2.02	2	0.85	1.06	1.15	0.13	0.53	0.88	2.3	2.09	2.18	2.94	1.94	1.32	3.33	0.96	3.05	1.71	1.49	1.06	0.47	1.06	1.06	0	0	0	0.36	1.22	1.21	3.1	4.89	4.53	1.52	1.41	2.23	1.28	1.66	2.15	2.46
tRF-16-D7M4O1E	AATCTCGGTGGAACCT	16	GlnCTG	i-tRF	exclusive	Auto	1.86	2.29	2.31	0.66	0.68	0.92	0.82	0.64	0.38	1.83	2.31	2.08	0.38	0.37	0.46	0.42	1.76	0.67	0.53	0.68	0.44	0.79	0.59	0.47	1.41	1.06	0.62	0.75	0.89	1.17	0.32	0.2	0.19	0.09	0.22	0.35	0.34	0.35	0.28	0.11	0.02	0.51	0.47
tRF-31-FN8DYDZDL9X1B	AGATTTCAACTTAACTTGACCGCTCTGACCA	31	MT_ValTAC	3'-tRF	exclusive	MT	1.86	0.54	0.91	0.33	0.38	0.84	0.24	0.78	0.65	1.69	0.53	2.67	4	5.35	5.82	1.58	4.44	4.69	4.62	2.6	3.67	0.17	0.06	0.12	1.41	2.97	2.69	1.21	0.83	0.89	4.11	0.93	0.93	3.14	2.1	1.83	0.2	0.23	0.65	1.87	1.38	2.44	1.7
tRF-16-1SS2P40	AGTCGGTAGAGCATGG	16	LysCTT	i-tRF	exclusive	Auto	1.86	3.46	4.9	2.36	1.67	1.6	0.85	0.96	0.88	1.89	4.69	4.52	0.81	1.35	2.35	3.56	2.5	1.67	2.01	1.32	1.42	1.04	3.21	1.89	1.41	0.85	0.77	1.04	0.65	1.45	1.93	2.55	2.46	0.74	0.48	0.44	1.72	1.64	1.11	1.07	1.45	2.59	1.04
tRF-29-HMI8W47W1R2M	ATATCATTGGTCGTGGTTGTAGTCCGTGC	29	MT_GluTTC, GluTTC	i-tRF	exclusive	MT	1.86	1.62	0.49	1.7	1.75	1.4	2.08	1.8	1.19	1.27	1.24	1.17	1.92	1.54	2.42	1.5	0.71	0.94	1.89	0.72	2.58	0.58	0.18	0.71	0.89	0.9	0.67	0.63	0.42	0.5	0.32	0.83	0.51	1.88	1.79	2.96	0.44	0.53	1.58	1.17	0.63	1.93	1.23
tRF-27-HQ9M739P8WM	ATCATTGGTCGTGGTTGTAGTCCGTGC	27	MT_GluTTC, GluTTC	i-tRF	exclusive	MT	1.86	2.52	1.47	2.17	1.52	1.44	1.57	1.31	1.12	0.85	1.38	1.98	2	1.86	2.12	3.31	1.94	2.08	2.08	0.4	1.13	0.62	0.3	0.59	0.43	0.69	1.78	1.21	1.07	0.45	0.4	0.93	0.19	2.66	1.31	2.27	0.98	0.35	0.74	1.09	1.45	1.96	1.67
tRF-33-HQ9M739P8WQ07	ATCATTGGTCGTGGTTGTAGTCCGTGCGAGAAT	33	MT_GluTTC, GluTTC	i-tRF	exclusive	MT	1.86	1.89	1.19	1.6	1.06	1.64	0.78	1.34	0.38	1.04	1.53	2.28	2.6	1.86	1.65	4.07	2.83	1.46	0.95	0.4	0.91	0.46	0.77	1.36	1.45	0.42	1.63	0.46	1.49	0.78	1.33	1.37	0.51	1.75	2.4	2.44	0.79	1.58	1.48	1.09	1.36	2.97	1.95
tRF-17-HSQSD2J	ATCCGGCTCGAAGGACC	17	TyrGTA	3'-tRF	exclusive	Auto	1.86	5.08	3.29	1.79	1.37	2.64	0.89	0.67	0.92	95.57	9.55	11.84	1.32	2.28	1.13	2.01	2.34	3.4	1.21	3.12	5.96	2.46	1.37	1.3	6.35	3.4	2.06	2.65	0.95	2.73	4.8	0.88	5.52	1.83	2.4	1.13	1.42	3.46	0.6	2.45	1.19	1.43	2.83
tRF-37-2VR008R959KUMKH	CACGCGGGAGACCGGGGTTCGATTCCCCGACGGGGAG	37	AspGTC	i-tRF	exclusive	Auto	1.86	2.34	1.96	0.85	0.65	0.64	0.55	0.32	0.65	3.55	3.16	4.29	0.68	1.58	1.49	1.19	6.31	4.29	0.57	0.68	1.45	1.33	1.19	0.95	1.92	0.9	1.01	1.09	0.89	1.62	0.89	0.78	1.48	0.87	1.14	0.61	0.88	0.64	0.79	0.75	0.37	0.75	1.29
tRF-42-JMRPFQRDWXHR13M8N	CAGTCGGTAGAGCATGGGACTCTTAATCCCAGGGTCGTGGGT	42	LysCTT	i-tRF	exclusive	Auto	1.86	0.9	0.35	1.23	1.14	1.04	0.68	0.92	0.65	0.03	0.04	0.07	0.85	1.35	0.79	0	0	0	0.64	0.04	0.62	1.66	0.83	2.13	0.21	0.05	0.38	0.75	0.59	0.84	1.45	0.88	0.93	1.31	1.35	1.22	0.59	0.29	1.25	0	0.09	0.6	0.19
tRF-36-M2OSRNLNKSEK51B	CGGGAGACCGGGGTTCGATTCCCCGACGGGGAGCCA	36	AspGTC	3'-tRF	exclusive	Auto	1.86	2.43	2.03	2.03	2.7	2.08	2.32	3.18	2.31	1.01	2.09	2.89	1.83	2.79	2.12	1.27	1.57	1.67	2.8	1.48	2.11	0.92	0.24	0.77	1.19	1.33	0.96	1.5	0.18	0.95	1.17	2.65	3.66	1.27	1.35	2	2.99	2.58	2.83	1.23	1.61	2.2	4.69
tRF-43-5YXENDBP1IUUK7VZV	GATTGTGAATCTGACAACAGAGGCTTACGACCCCTTATTTACC	43	MT_HisGTG	i-tRF	exclusive	MT	1.86	1.57	1.89	0.47	1.79	0.96	0.14	0.39	0.77	0.1	0.14	0.36	1.53	1.63	0.26	0.06	0.34	0.03	0.38	0	0.87	0.12	0.42	0.53	0.43	0.58	1.87	0.69	0.48	0.39	0.6	0.83	0	0.65	1.01	1.31	0.93	0.47	0.46	0.11	0.35	0.29	0.6
tRF-28-PER8YP9LOND5	GCAATGGTGGTTCAGTGGTAGAATTCTC	28	GluTTC	5'-tRF	exclusive	Auto	1.86	2.65	2.1	2.64	1.71	3.28	2.11	1.77	2.23	7.76	3.8	2.7	1.06	1.91	0.86	2.46	1.82	3.83	0.98	1.16	1.75	0.92	0.59	0.59	9.72	4.67	2.93	2.93	1.01	1.62	4.27	1.22	0.7	3.01	2.01	2	1.72	2.29	1.44	1.39	0.54	1.06	1.42
tRF-39-Q72S3HPSR95933FY	GCTCTCACCGCCGCGGCCCGGGTTCGATTCCCGGTCAGG	39	GluCTC	i-tRF	exclusive	Auto	1.86	1.66	1.19	1.46	1.22	0.56	2.62	2.97	2.73	0	0.21	0.85	5.92	6.42	7.02	0.93	0.43	0.38	2.23	0.8	1.85	6.08	11.36	10.69	0.21	0.37	0.77	4.83	3.39	6.69	1.73	3.04	2.97	2.09	3.98	4.31	4.22	4.69	12.3	0.53	3.79	4.01	2.64
tRF-45-QZ2S3HPSR95933JKB6	GCTTTCACCGCCGCGGCCCGGGTTCGATTCCCGGTCAGGGAACCA	45	GluTTC	3'-tRF	exclusive	Auto	1.86	0.22	0.91	0.19	0.19	0.2	0.1	0.21	0.15	0	0.18	0.29	1.96	2.19	0.63	0.08	0.12	0.11	0.45	0.08	0.51	0.21	0.24	0.06	0.34	1.06	1.63	0.06	0.12	0.11	0	0.15	0.14	0.04	0.44	0.78	0.44	0.12	0.46	0.43	0.4	0.82	1.23
tRF-32-RZYQHQ9M739P5	GGTTTTTCATATCATTGGTCGTGGTTGTAGTC	32	MT_GluTTC, GluTTC	i-tRF	exclusive	MT	1.86	2.65	2.94	2.12	0.91	0.8	0.14	0.35	0.15	1.24	2.73	2.18	3.92	1.77	1.19	6.87	4.31	0.84	1.21	0.36	0.51	2.62	3.69	4.85	0.89	0.48	1.15	0.81	1.49	1.67	2.14	2.79	1.11	1.92	1.97	1.74	2.55	1.52	0.84	0.64	0.68	0.77	0.44
tRF-21-SQ6KK4RN0	GTCATGGAGGCCATGGGGTTG	21	SerTGA, MT_SerTGA	i-tRF	exclusive	MT	1.86	1.08	0.77	2.26	1.03	1.32	1.67	1.7	1.85	1.43	2.56	1.69	0.64	0.74	2.02	0.54	0.31	0.43	2.35	0.72	2.07	0.12	0.3	0.12	0.21	0.58	0.58	0.52	0.59	0.11	0.08	0.34	0	1.96	1.79	1.74	0.2	0.29	0.7	0.43	0.73	1.11	1.73
tRF-22-739P8WQ0F	GTGGTTGTAGTCCGTGCGAGAA	22	MT_GluTTC, GluTTC	i-tRF	exclusive	MT	1.86	1.71	1.33	6.27	4.03	2.92	2.8	2.69	2.42	0.88	1.56	1.43	2.77	5.03	5.53	2.2	1.66	3.15	2.8	2.64	2.87	0.96	1.37	1	1.53	1.91	3.02	0.69	0.89	1.51	0.77	0.29	0.97	9.08	5.51	3.7	0.79	0.88	1.11	3.84	4.05	6.41	2.87
tRF-18-8K587SDE	TCAGGGATGGGTTCGATT	18	MT_GlnTTG, GlnTTG	i-tRF	exclusive	MT	1.86	0.49	0.63	6.79	5.4	4.72	3.72	3.79	1.5	1.53	2.38	1.95	2.43	3.35	5.13	1.75	0.52	1.37	5.45	2.4	3.75	0.17	0	0	0.38	0.69	0.58	0.69	0.06	0.06	0.28	0.34	0.65	0.52	0.92	0.78	0.44	0.12	0.42	1.63	0.7	1.67	0.79
tRF-19-83ML5FJY	TCAGTCGGTAGAGCATGGG	19	LysCTT	i-tRF	exclusive	Auto	1.86	2.38	2.24	2.83	1.33	2.16	1.23	1.34	0.88	1.37	1.6	1.43	1.11	1.4	1.72	1.41	0.46	1.94	2.35	1.36	2.07	0.67	0.36	0.06	0.85	1.01	1.01	0.75	0.65	0.33	0.32	1.13	0.32	0.22	0.61	0.39	0.49	0.41	0.42	0.93	0.7	1.5	0.85
tRF-28-8L8NRS9NS3DK	TCATATCATTGGTCGTGGTTGTAGTCCG	28	MT_GluTTC, GluTTC	i-tRF	exclusive	MT	1.86	0.72	1.4	1.6	0.65	0.32	0.99	0.71	0.31	0.59	0.92	1.27	2.17	1.77	2.42	1.55	0.92	0.73	1.25	0.48	1.09	0.21	0	0	0.17	0.16	0.62	0.4	0.24	0.56	0.16	0.29	0	1.44	1.14	2.14	0.98	0.35	0.32	0.37	0.84	0.82	1.61
tRF-36-8L8NRS9NS334L2B	TCATATCATTGGTCGTGGTTGTAGTCCGTGCGAGAA	36	MT_GluTTC, GluTTC	i-tRF	exclusive	MT	1.86	1.62	2.1	2.59	1.48	1.2	0.65	0.92	0.65	0.78	0.78	1.56	2.43	1.4	2.85	2.77	1.66	1.62	1.17	0.84	1.24	0.67	0.48	0.53	1.11	0.9	1.44	0.58	0.54	0.56	0.12	0.88	0.32	4.23	2.75	2.53	1.52	0.59	0.79	1.44	1.45	1.89	1.98
tRF-22-ZLBS5EOBJ	TTGTAAACCGGAGATGAAAACC	22	MT_ThrTGT	i-tRF	exclusive	MT	1.86	1.26	0.77	2.12	1.48	1.04	1.02	1.38	0.96	0.23	0.67	1.07	1.53	1.96	2.81	1.38	0.74	1.32	1.36	0.92	1.45	0.12	0.12	0.3	0.26	0.05	0.43	0	0	0	0.2	0.2	0.23	0.7	1.27	0.96	0.2	0.64	0.28	1.63	1.83	1.62	2.11
tRF-27-ZLBS5EOB3ZQ	TTGTAAACCGGAGATGAAAACCTTTTT	27	MT_ThrTGT	i-tRF	exclusive	MT	1.86	1.26	0.98	2.64	1.79	1.68	1.16	1.38	0.92	0.55	1.14	0.78	1.53	3.07	3.84	2.23	1.29	1.56	2.08	1.08	2.04	0.17	0.18	0	0.13	0.37	0.96	0	0	0	0	0.34	0.14	0	1.09	1.44	0.1	0.35	0.19	0.88	1.19	2.03	1.61
tRF-36-Z9HMI8W47W1R7HB	TTTTCATATCATTGGTCGTGGTTGTAGTCCGTGCGA	36	MT_GluTTC, GluTTC	i-tRF	exclusive	MT	1.86	1.26	1.12	2.07	2.4	1.88	1.09	1.42	1.69	0.29	0.57	0.59	1.75	2.42	2.81	1.1	1.14	0.51	1.4	1.08	1.96	0.04	0.18	0.12	0.13	0.42	1.3	0.35	0.18	0.22	0.28	0.59	0.32	3.05	2.23	2.57	0.54	0.23	0.74	1.01	0.61	2.32	0.82
tRF-33-FSXMSL73VL4YDN	AGCCGTGATCGTATAGTGGTTAGTACTCTGCGT	33	HisGTGA	5'-half	exclusive	Auto	1.82	1.26	2.1	1.56	0.57	1.56	1.87	1.27	0.58	1.76	2.27	2.28	0.6	0.79	0.73	1.07	1.2	1.27	0.61	0.44	0.51	0.87	1.25	1.06	4.05	1.91	0.77	1.96	1.78	1.95	0.32	0.73	0.51	1.48	1.75	0.83	0.2	0.64	0.88	0.21	0.16	1.09	0.5
tRF-34-1E8Y7Z2R1HPS2E	AGGATTCCTGGTTTTCACCCAGGCGGCCCGGGTT	34	GluTTC	i-tRF	exclusive	Auto	1.82	1.3	1.47	1.56	1.14	0.56	1.64	1.27	1.35	0.39	0.21	0.49	3.07	2.14	2.88	1.16	0.83	0.54	1.33	0.32	0.98	6.62	8.69	6.91	0.09	0.21	0	1.9	2.86	4.07	1.01	1.67	2.78	1.22	1.62	2.05	4.32	4.4	6.54	0.56	2.76	1.4	1.73
tRF-40-JHOJ7IR1JOKP1M58	CAGCGGAAGCGTGCTGGGCCCATAACCCAGAGGTCGATGG	40	MetCAT	i-tRF	exclusive	Auto	1.82	2.11	0.98	6.22	2.74	1.32	1.64	1.84	2.54	0.26	0.14	0.2	2.34	4.1	3.14	0.17	0.28	0.13	1.1	0.12	1.71	1.17	1.78	2.25	0	0.05	0.05	0.81	0.12	0.28	0.4	1.32	1.53	0.74	1.44	2	0.25	0.47	0.93	0.72	1.22	3.24	0.88
tRF-33-L85DMKYUYRLHDY	CGCGGGAGACCGGGGTTCGATTCCCCGACGGGG	33	AspGTC	i-tRF	exclusive	Auto	1.82	0.81	1.75	0.75	0.95	0.8	0.89	0.64	0.12	2.64	2.8	2.44	0.21	0.7	0.99	1.75	1.63	1.89	0.34	0.36	0.18	2.16	1.9	0.71	2.22	0.58	0.72	0.4	0.42	1.23	0.69	0.44	1.9	0.31	0.26	0.65	0.59	0.47	0.37	0.59	0.51	0.77	0.69
tRF-18-596VW6DK	GATTCGGCGCTCTCACCG	18	GluCTC	i-tRF	exclusive	Auto	1.82	1.26	1.26	4.01	1.83	0.68	5.62	4.1	4.04	0.42	0.96	1.2	4.77	8.66	9.53	2.83	1.2	1.75	5.72	1.8	3.35	1.62	4.22	2.19	0.21	0.16	0	0.52	0.59	0.45	0.44	0.39	1.34	0.22	0.13	0.48	0.25	0.06	0.88	3.39	5.43	13.25	2.8
tRF-18-7X9PN5D5	GTTTATGTAGCTTACCTC	18	MT_PheGAA	5'-tRF	exclusive	MT	1.82	1.48	2.31	3.02	1.67	1.92	1.53	1.52	0.65	0.13	1.07	1.07	2	1.96	3.04	0.76	0.99	0.16	1.06	0.36	1.2	0	0.42	0.06	0.17	0.42	0.24	0.46	0.77	1	0.2	2.35	0.42	0.57	1.57	1.66	0.1	0.12	0.14	0.29	0.37	0.48	0.41
tRF-19-WPMN1EJ3	TCTAGCGGTTAGGATTCCT	19	GluTTC	i-tRF	exclusive	Auto	1.82	1.93	2.73	1.89	1.52	3.76	2.08	1.98	1.5	3.88	3.16	1.17	1.49	2.14	1.72	2.29	0.95	2.86	0.76	1.4	1.89	0.29	0	0.24	0.68	0.64	0.19	0.46	0.18	0.11	0.44	0.15	0	0.39	0.17	0	0.05	0.12	0.14	1.41	0.89	1.04	1.61
tRF-16-ZDL9X1B	TTGACCGCTCTGACCA	16	MT_ValTAC	3'-tRF	exclusive	MT	1.82	1.8	2.31	0.8	0.65	0.6	2.15	1.8	0.77	1.08	0.92	1.76	5.41	9.26	8.97	1.47	1.29	1.62	6.25	4.76	4.58	1.46	1.84	3.49	3.71	4.14	7.25	5.41	2.08	3.68	6.13	3.18	8.02	36.96	35.71	77.49	0.88	1.17	2.55	4.05	15.42	20.41	6.93
tRF-26-ZLBS5EOB3ZE	TTGTAAACCGGAGATGAAAACCTTTT	26	MT_ThrTGT	i-tRF	exclusive	MT	1.82	1.21	0.56	1.7	1.18	1.08	0.68	0.85	1.15	0.75	0.25	1.27	1.62	1.49	2.52	2.66	1.79	0.84	1.51	0.72	1.2	0.17	0.18	0	0.13	0.16	0.29	0	0	0	0	0.1	0.14	0.22	1.31	0.7	0.59	0.06	0.37	1.31	1.08	1.28	2.05
tRF-42-Z90668K87SERM4921	TTTTCACCCAGGCGGCCCGGGTTCGACTCCCGGTGTGGGAAC	42	GluTTC	3'-tRF	exclusive	Auto	1.82	1.26	0.63	1.27	1.56	1	1.33	2.02	2.73	0.33	0.21	0.29	2.9	4.42	2.22	0.17	0.22	0.22	0.76	0.24	0.73	0.17	0.42	0.65	0.26	0.27	0.72	0.46	0.42	0.39	0.56	0.83	0.56	0.7	0.44	0.87	3.29	2.23	2.37	0.53	0.84	1.16	3.94
tRF-30-BS5EOB3ZY61D	AACCGGAGATGAAAACCTTTTTCCAAGGAC	30	MT_ThrTGT	i-tRF	exclusive	MT	1.78	1.12	1.26	1.46	1.41	1.04	0.68	1.06	0.65	0.26	0.5	0.52	1.45	1.72	2.61	1.55	1.26	0.46	3.26	1.56	2	0.37	1.61	0.59	0.09	0.32	0.34	0	0	0	0.12	0.29	0	1.22	1.57	1.31	0.49	0.35	0.74	1.12	2.9	2.42	1.39
tRF-21-1SS2P46ID	AGTCGGTAGAGCATGGGACTC	21	LysCTT	i-tRF	exclusive	Auto	1.78	1.75	2.24	2.22	0.91	0.84	0.51	0.39	0.23	1.79	1.7	2.57	0.94	1.72	1.26	2.88	1.6	1.21	1.7	0.96	1.16	0.54	1.25	0.89	1.41	0.27	0.14	0.4	0.89	0.67	2.38	4.07	0.23	0.22	0.31	0.35	0.34	1.11	0.46	0.29	0.63	1.09	0.22
tRF-24-3V2VR0PS2E	CCTGCCACGCGGGAGGCCCGGGTT	24	GlyGCC	i-tRF	exclusive	Auto	1.78	2.52	2.45	2.22	0.72	0.8	4.06	2.69	1.73	0.49	0.89	1.37	1.02	1.68	3.44	1.38	0.34	0.3	2.61	0.72	2.36	4.7	10.89	9.81	0.43	0.32	0.58	1.84	2.8	6.3	2.3	2.06	4.54	1.48	3.89	3.62	7.02	10.37	11.04	1.25	3.91	3.07	2.55
tRF-29-MIF91SS2P4IR	CGGCTAGCTCAGTCGGTAGAGCATGGGAC	29	LysCTT	i-tRF	exclusive	Auto	1.78	1.21	3.57	0.99	0.53	1.24	0.48	0.21	0.19	1.6	2.41	2.37	0.81	0.05	0.53	1.67	0.89	1.29	0.49	0.08	0.29	0.17	0.89	0.71	3.92	0.53	0.34	0.63	0.18	0.67	3.59	1.52	1.44	0	0.57	0.22	0.88	2.29	0.46	3.2	2.71	6.14	0.16
tRF-22-Q86N7KYUN	GCTGGGGATTGTGGGTTCGAGT	22	ArgCCG	i-tRF	exclusive	Auto	1.78	0.99	1.54	4.34	2.36	1.8	1.33	1.73	2.38	0.07	0.57	0.36	1.24	2.98	2.35	1.05	0.55	0.89	1.1	0.4	1.75	4.08	6.37	4.37	0	0.11	0.14	2.01	1.73	2.34	1.49	1.27	4.13	2.66	1.57	1.66	1.62	0.88	2	1.07	0.63	2.27	0.66
tRF-29-RRJ89O9NF5JP	GGTCCCATGGTGTAATGGTTAGCACTCTG	29	GlnTTG	5'-tRF	exclusive	Auto	1.78	1.48	1.68	5	3.61	3.64	4.23	5.13	3.27	0.42	0.85	1.07	1.19	2.42	2.61	0.54	0.62	0.32	4.01	3.12	4.91	3.66	2.32	1.48	4.3	4.62	4.18	4.2	4.82	4.63	11.12	14.01	6.58	3.4	5.29	3.14	10.99	11.37	5.85	0.51	0.28	0.36	1.35
tRF-43-RZYQHQ9M739P8WQ07	GGTTTTTCATATCATTGGTCGTGGTTGTAGTCCGTGCGAGAAT	43	MT_GluTTC, GluTTC	i-tRF	exclusive	MT	1.78	1.35	2.1	1.08	2.28	1.32	0.07	0.42	0.31	0.33	0.32	1.04	4.47	1.96	0.23	0.65	1.32	0.11	0.27	0.04	0.55	0.92	0.77	2.19	0.6	1.06	1.39	0.69	2.56	1	2.5	6.32	1.25	1.92	1.27	1.66	2.36	2.23	1.21	0.13	0.33	0.8	1.04
tRF-19-7Z2R1HIJ	GTTTTCACCCAGGCGGCCC	19	GluTTC	i-tRF	exclusive	Auto	1.78	1.89	1.19	2.4	1.06	0.88	2.18	2.83	2.31	0.16	0.99	0.49	1.36	1.96	0.86	2.46	0.8	0.57	1.78	0.88	1.53	1.37	2.5	1.71	0.21	0.27	0.53	0.75	0.48	0.39	1.49	0.88	2.32	0.65	2.01	2.44	1.28	1.82	2.37	0.56	1.78	2.25	3.78
tRF-33-8NRS9NS334L2DB	TCATTGGTCGTGGTTGTAGTCCGTGCGAGAATA	33	MT_GluTTC, GluTTC	i-tRF	exclusive	MT	1.78	1.39	1.33	1.6	1.98	1.28	1.43	1.45	1.04	0.85	0.11	1.63	0.64	1.35	3.21	1.02	0.92	1.27	1.78	1.12	1.71	0.08	0.42	0.65	1.07	0.53	1.39	0.69	1.07	0.61	0.6	0.88	0.28	1.92	2.8	2.96	1.42	0.76	1.44	0.99	1.68	2.47	1.64
tRF-17-WE6WRNK	TCGATGGCGTGGGTTCG	17	LeuTAG	i-tRF	exclusive	Auto	1.78	1.08	1.33	3.82	2.13	2.28	1.91	2.55	2.08	2.77	1.99	3.28	0.81	2.19	0.96	0.65	0.83	0.65	1.78	1	2.04	3.54	1.61	1.3	0.34	0.48	0.86	0.81	1.25	0.95	0.44	0.64	2.92	2.05	0.57	0.7	0.98	0.53	0.79	1.07	0.73	2.37	1.13
tRF-22-W7WK6WRNK	TCTCTTCGGGGGCGTGGGTTCG	22	LeuTAG, LeuAAG	i-tRF	exclusive	Auto	1.78	1.57	0.42	5.94	1.33	2.6	1.5	2.12	1.69	0.33	0.14	0.16	1.41	3.03	4.57	0.45	0.22	0.43	0.34	0.32	0.51	0.92	1.43	1	0.21	0.21	0	0.06	0.42	0.72	0.48	0.34	0.6	0.26	0.35	0.09	0.29	0.59	0.7	0.72	0.54	1.21	0.5
tRF-39-Z3R918VBY9P9KH1Y	TTGGTGGTTCAGTGGTAGAATTCTCGCCTCCCACGCGGG	39	GlyCCC	i-tRF	exclusive	Auto	1.78	0.94	1.19	2.4	2.4	1.12	1.4	1.8	2.08	0	0.04	0.1	0.3	0.61	0.6	0.2	0.18	0.03	0.34	0.12	0.58	1.79	1.49	2.19	0	0	0.05	1.32	1.01	1.67	0.73	1.37	0.28	1.05	2.01	2.22	0.69	0.59	1.16	0.11	0.47	0.85	0.31
tRF-20-E7OMJHHS	ACTCTGAATCCAGCGATCCG	20	GlnCTG	i-tRF	exclusive	Auto	1.75	1.08	1.4	1.08	1.03	0.64	1.06	1.17	0.88	0.95	1.46	0.75	1.19	1.35	1.32	3.16	2.22	1.32	1.51	0.84	0.76	1.5	1.61	2.13	0	0.48	0.53	0	0.36	0.56	1.53	0.54	0.37	0	0	0.61	0.1	0.06	0.37	1.12	0.56	1.11	1.13
tRF-18-12Z4R9DS	AGGGATTGTGGGTTCGAG	18	ArgCCT	i-tRF	exclusive	Auto	1.75	1.26	1.33	5	2.78	2.08	3.41	2.34	2.58	0.26	0.39	0.72	1.11	2.33	1.26	0.93	0.8	0.81	1.59	0.48	1.6	7.03	12.67	10.75	0	0.05	0.14	2.42	2.02	2.45	1.09	1.52	7.51	1.44	1.49	1.74	1.62	0.41	2.92	0.69	1.22	2.1	0.63
tRF-19-1KVUY92E	AGGGGTATGATTCTCGGTT	19	ProTGG	i-tRF	exclusive	Auto	1.75	2.65	2.1	4.52	1.98	2.12	4.98	2.26	2.58	0.72	1.74	0.85	0.89	1.21	2.15	1.41	1.54	1.19	2.61	0.84	4.07	3.83	8.21	9.39	1.66	2.6	1.68	3.4	1.31	2.34	1.77	1.81	2.32	2.92	1.31	2.31	1.86	1.41	3.43	0.93	1.26	2.27	0.79
tRF-41-18VBY9PYKHM26RRND	AGTGGTAGAATTCTCGCCTGCCACGCGGGAGGCCCGGGTTC	41	GlyGCC	i-tRF	exclusive	Auto	1.75	1.35	0.63	1.37	0.46	0.36	0.58	1.31	0.92	0	0.18	0.23	0.89	0.65	0.83	0.48	0.15	0.08	0.45	0	0.62	2.16	2.38	3.25	0.17	0	0.1	0.92	0.77	2.06	0.12	1.18	0.23	0.35	1.35	0.96	2.36	2.17	3.29	0.4	0.49	0.48	0.82
tRF-22-1YIPRVYJP	AGTTGATTAGGGTGCTTAGCTG	22	AsnGTT, MT_AsnGTT	i-tRF	exclusive	MT	1.75	0.81	0.84	1.23	0.99	1.08	2.35	2.34	1.69	0.29	0.57	0.88	1.58	2.84	3.01	0.93	0.18	0.54	0.49	0.56	0.4	0.08	0	0	0.04	0.11	0.77	0.52	0.24	0	0	0.15	0	0.17	0.04	0.7	0.29	0.18	0.37	0.08	0.37	0.44	0.41
tRF-18-2E489BD3	CAAATCTCGGTGGAACCT	18	GlnCTG	i-tRF	exclusive	Auto	1.75	1.39	1.19	0.24	0.27	0.32	0.24	0.14	0.12	1.01	1.28	0.91	0.21	0.51	0.26	0.85	1.02	1.13	0.38	0.16	0.25	0	0.12	0.18	0.68	0.42	0.53	0.58	0.71	0.11	0.16	0.15	0	0.04	0.04	0.09	0.25	0.29	0.37	0.21	0.19	0.19	0.5
tRF-39-JQJYSWRYVMMV5B2V	CATATCATTGGTCGTGGTTGTAGTCCGTGCGAGAATACC	39	MT_GluTTC, GluTTC	3'-half	exclusive	MT	1.75	1.62	1.68	2.31	2.43	2	1.26	1.49	1.27	1.37	1.38	1.53	1.36	3.12	2.71	1.1	2.03	1.02	1.44	0.6	1.64	0.58	0.24	0.12	2.17	1.43	2.3	0.69	0.83	0.78	1.21	1.47	0.51	2.75	2.19	2.27	0.69	1	0.74	1.17	1.31	2.51	1.73
tRF-17-32Q86NN	CCGGAGCTGGGGATTGT	17	ArgCCG	i-tRF	exclusive	Auto	1.75	1.39	0.35	3.3	1.98	1.68	0.85	0.39	0.65	0	0	0	0.3	1.77	1.95	0.06	0.12	0	0.11	0.28	0.33	0.83	1.13	0.65	0.34	0	0	0.35	0	0.17	0.2	0.15	0.7	0.57	0.7	0.61	0.05	0	0.05	0.13	0	0.56	0.13
tRF-21-4KRQ59W3E	CTAGGGGTATGATTCTCGGTT	21	ProTGG	i-tRF	exclusive	Auto	1.75	1.66	1.68	2.55	1.41	1.28	2.18	1.8	1.42	0.62	1.81	0.75	0.81	1.3	1.26	1.16	1.48	1.16	1.89	0.6	2.04	1.54	4.88	4.31	0.64	0.53	0.34	0.98	0.65	0.89	0.48	2.11	0.65	1.05	0.66	0.87	1.72	1.05	2.83	0.51	0.66	1.52	0.38
tRF-21-45LSM1M3E	CTCACCGCCGCGGCCCGGGTT	21	GluCTC	i-tRF	exclusive	Auto	1.75	1.21	1.26	1.98	0.57	0.64	1.53	1.24	0.85	0.39	1.14	0.62	1.92	3.07	3.67	0.76	0.59	0.54	2.08	1.84	1.64	2.58	3.39	4.25	0.38	0.42	0.38	1.9	0.89	2.23	1.17	1.57	2.18	0.87	1.4	1.83	1.18	2.23	3.71	0.32	1.33	2.18	1.54
tRF-32-QJ3KYU4RRWRBJ	GCGGCCCGGGTTCGACTCCCGGTGTGGGAACC	32	GluTTC	3'-tRF	exclusive	Auto	1.75	1.89	1.82	1.13	1.37	1.24	1.12	1.06	1.15	1.14	1.07	1.01	1.49	2.33	1.29	1.84	1.17	2.51	0.83	0.2	0.8	1.12	0.65	1.18	0.94	1.81	1.2	0.75	1.25	1.34	0.4	0.78	1.48	0.48	0.13	0.7	1.03	0.06	0.7	0.48	0.51	0.48	2.14
tRF-45-R8YP9LON4V4REH62K8	GGTGGTTCAGTGGTAGAATTCTCGCCTCCCACGCGGGAGACCCGG	45	GlyCCC	i-tRF	exclusive	Auto	1.75	0.54	0.56	0.61	1.79	1	0.44	0.64	1.46	0	0	0	0.68	0.88	0.07	0.03	0	0	0.23	0	0.25	1.25	1.13	1.06	0	0.05	0	0.81	1.37	1.06	0.28	0.78	0.32	1.57	0.79	1.09	0.34	0.47	1.81	0.27	0.49	1.18	0.28
tRF-45-779PZBHFEERZYQHQ9M	GTTCTTGTAGTTGAAATACAACGATGGTTTTTCATATCATTGGTC	45	MT_GluTTC, GluTTC	5'-tRF	exclusive	MT	1.75	0.18	1.33	0.42	1.18	0.76	0.03	0.18	0.19	0.03	0.21	0.78	1.45	0.79	0.03	0.06	0.22	0.08	0.19	0	0.44	0.12	0.06	0	0	0.05	0.29	0.06	0	0	0.04	0.15	0.19	1.18	1.66	2.31	0.15	0.18	0.51	0.45	0.3	0.48	0.85
tRF-20-7Z2R1HPS	GTTTTCACCCAGGCGGCCCG	20	GluTTC	i-tRF	exclusive	Auto	1.75	1.03	0.91	0.9	0.91	0.8	2.56	4.95	1.96	0.13	0.67	0.65	0.85	1.3	1.49	0.9	0.43	0.43	2.31	0.88	1.42	0.04	0.54	1.24	0.09	0.53	0.24	0.29	0.42	1	0.6	0.44	0.97	0.7	0.44	1.26	1.18	1.29	1.48	0.53	1.19	1.6	4.44
tRF-27-WJ9X0UD394N	TCGGCTGTTAACCGAAAGGTTGGTGGT	27	AsnGTT	i-tRF	exclusive	Auto	1.75	1.44	1.05	0.52	0.84	0.52	3.27	3.18	2.08	0.42	0.53	0.36	1.66	1.21	1.79	0.76	0.25	0.4	3.41	1.96	1.42	1.75	1.9	2.78	0.26	0.53	0.29	1.38	0.65	1.45	2.02	0.59	3.15	1.18	2.14	3.97	1.82	2.4	2.6	2	3.7	5.37	2.55
tRF-20-YOH9R8B7	TTCAAATCTCGGTGGAACCT	20	GlnCTG	i-tRF	exclusive	Auto	1.75	0.9	1.19	0.85	0.53	0.56	0.07	0.18	0.46	0.75	0.75	0.75	0.68	0.79	0.4	0.88	1.29	0.51	0.3	0.28	0.55	0.17	0.18	0	0.38	0.85	0.19	0.29	0.24	0.06	0.48	0	0.37	0.31	0.31	0	0.44	0.35	0.28	0.05	0.05	0.48	0.54
tRF-29-YQHQ9M739PJK	TTCATATCATTGGTCGTGGTTGTAGTCCG	29	MT_GluTTC, GluTTC	i-tRF	exclusive	MT	1.75	0.22	1.19	0.47	0.57	0.32	0.27	0.39	0.42	0.68	0.53	0.72	0.6	1.16	1.36	1.36	0.83	0.51	0.95	0.24	0.29	0.37	0	0	0.04	0	0.29	0.17	0.06	0	0	0.05	0.19	0.7	0.7	0.65	0.05	0	0.19	0.4	0.44	0.51	0.94
tRF-34-HMI8W47W1R7HE6	ATATCATTGGTCGTGGTTGTAGTCCGTGCGAGAA	34	MT_GluTTC, GluTTC	i-tRF	exclusive	MT	1.71	2.25	0.7	3.63	2.36	2.04	0.99	1.59	0.96	0.88	1.14	2.7	1.32	2.23	2.65	2.35	2.22	2.32	1.25	1.36	1.09	0.37	0.71	0.35	1.53	1.54	2.35	1.27	0.83	0.95	0.44	1.37	0.51	3.45	2.45	2.7	1.67	1.41	1.35	1.17	1.57	2.68	1.13
tRF-27-HY0DFKN5OR3	ATCTGACAACAGAGGCTTACGACCCCT	27	MT_HisGTG	i-tRF	exclusive	MT	1.71	1.03	1.61	2.45	1.71	1.96	2.52	2.34	1.81	0.39	1.07	0.98	3.02	4.75	8.31	0.93	0.37	0.11	2.39	0.56	1.67	0	0	0	0.13	0.27	0.38	0.46	0.3	0	0.32	0.69	0	1.35	1.79	2.05	0.49	0.41	0.56	0.99	1.03	2.73	2.42
tRF-26-2QR7F8YKIRE	CACATGGTCTAGCGGTTAGGATTCCT	26	GluTTC	i-tRF	exclusive	Auto	1.71	1.12	1.12	3.63	3.88	3.12	2.42	1.34	1.15	0.65	0.85	0.42	1.06	1.4	1.39	0.23	0.31	0.22	1.67	1.04	1.02	0.62	0.65	0.77	3.32	5.89	6.29	2.82	1.37	1.28	1.21	1.18	0.7	2.57	0.61	0.57	1.18	1.23	2.18	0.19	0.07	0.24	0.31
tRF-19-JMRPFQFX	CAGTCGGTAGAGCATCAGA	19	LysTTT	i-tRF	exclusive	Auto	1.71	1.71	3.92	1.37	0.65	0.96	0.48	0.57	0.38	1.01	2.66	2.67	0.85	0.84	0.83	1.98	1.32	1.32	0.57	0.2	0.84	1.5	1.19	2.25	4.05	1.81	0.77	1.84	1.37	0.72	4.59	2.94	2.36	1.66	1.09	0.74	1.62	3.63	1.67	0.85	1.15	3.26	0.88
tRF-36-3W2VR008R959KUD	CCTGTCACGCGGGAGACCGGGGTTCGATTCCCCGAC	36	AspGTC	i-tRF	exclusive	Auto	1.71	3.24	0.84	1.13	1.52	0.8	3.27	4.1	4	0.62	0.92	2.05	1.75	3.03	2.35	0.82	0.89	0.75	1.55	1.2	1.89	0.96	3.33	1.71	0.09	0.21	0.43	1.15	0.59	1.95	1.13	1.27	2.23	0.52	1.35	2	2.85	1.82	2.23	1.36	1.71	3.09	4.31
tRF-20-M1M3WD8S	CGGCCCGGGTTCGACTCCCG	20	GluTTC	i-tRF	exclusive	Auto	1.71	1.66	0.84	1.51	1.14	0.72	1.3	3.43	2.42	0.36	0.5	0.91	1.28	1.86	2.05	0.59	0.68	0.22	1.48	0.84	1.02	0.96	1.19	1.12	0.72	0.53	0.86	0.29	0.54	0.89	0.6	1.37	2.83	1.27	1.09	1.57	1.18	0.7	1.39	0.99	1.08	2.22	4.16
tRF-31-M2OSRNLNKSEK0	CGGGAGACCGGGGTTCGATTCCCCGACGGGG	31	AspGTC	i-tRF	exclusive	Auto	1.71	1.48	1.82	1.27	0.65	1	1.33	0.71	0.69	3.98	4.72	1.14	0.47	0.74	1.32	0.59	0.52	1.46	0.38	0.36	1.09	4.95	2.5	2.6	7.29	1.27	0.82	3.28	2.38	1.9	3.35	1.52	1.76	0.79	1.49	0.78	0.44	1.11	0.6	0.51	0.44	0.53	0.79
tRF-43-4JRX6N38Z90668K80E	CTAGCGGTTAGGATTCCTGGTTTTCACCCAGGCGGCCCGGGTT	43	GluTTC	i-tRF	exclusive	Auto	1.71	0.4	0.84	0.28	1.14	0.64	0.07	0.28	0.35	0	0.07	0.1	0.85	1.02	0.3	0.06	0.15	0	0.3	0.12	0.91	2.04	2.26	3.66	0.09	0.11	0.48	2.07	2.92	2.79	0.81	1.96	0.93	0.39	1.22	1.39	7.75	9.03	8.07	0.45	0.56	0.46	1.23
tRF-28-N3R718YKISD8	CTGGTGGTCTAGTGGTTAGGATTCGGCG	28	GluCTC	i-tRF	exclusive	Auto	1.71	0.49	0.98	0.75	0.27	0.72	0.82	0.64	0.27	1.04	0.64	0.59	0.47	0.51	0.26	0.85	1.32	1.24	0.08	0.16	0.25	1.12	0.36	0.65	3.54	2.18	1.78	0.58	0.48	0.89	1.21	0.34	1.16	0.13	0.31	0.13	0.34	0.35	0.23	1.44	0.23	0.36	0.44
tRF-24-Q6S8V0J8HW	GCTCAGTCGGTAGAGCATGGGACT	24	LysCTT	i-tRF	exclusive	Auto	1.71	0.9	1.19	1.27	1.03	0.6	0.48	0.5	0.27	0.78	0.71	0.88	0.64	0.56	0.33	0.65	0.62	0.89	0.87	0.2	0.18	0.54	0.65	0	0.38	0.37	0.29	0	0.36	0.22	0.24	0.05	0.09	0	0	0	0.05	0.23	0	0.93	0.8	0.68	0.38
tRF-17-Q72S3HM	GCTCTCACCGCCGCGGC	17	GluCTC	i-tRF	exclusive	Auto	1.71	1.44	0.28	2.22	0.61	0.92	1.64	1.98	1.46	0.1	0.75	0.16	2.9	3.17	5.23	0.82	0.22	0.13	2.16	1.56	1.71	2.37	3.57	2.36	0.3	0.37	0	1.15	0.59	1.84	0.52	0.93	2.46	1.22	1.35	2.7	1.13	1.11	2.51	0.48	1.64	3.02	3.21
tRF-20-RXSINHZ4	GGTTAGTACTCTGCGTTGTG	20	HisGTG	i-tRF	exclusive	Auto	1.71	0.72	0.49	2.31	1.33	0.72	1.77	1.34	1.58	0.68	0.25	0.16	0.64	2.23	1.39	0.51	0.65	0.38	0.49	0.8	1.13	0	0.36	0.47	0.77	0.58	0.48	0.29	0.24	0.67	0.52	0.44	0.32	0.35	0.44	0.31	0.29	0.47	1.16	0.53	0.42	0.7	0.5
tRF-30-R9JP9PMNH5SY	GGTTCCATAGTGTAGCGGTTATCACGTCTG	30	ValTAC	5'-tRF	exclusive	Auto	1.71	2.47	3.64	1.98	1.64	1.44	1.53	1.8	1.38	2.31	2.24	1.33	0.43	0.74	1.69	0.4	0.52	0.49	1.29	0.88	1.75	0.08	0	0.18	2.51	3.34	2.54	1.61	0.54	0.95	1.09	0.24	0.51	0.87	1.01	0.92	0.64	1.23	0.7	0.53	0.28	0.51	0.69
tRF-16-79MP9PD	GTTTCCGTAGTGTAGC	16	ValCAC	5'-tRF	exclusive	Auto	1.71	1.66	2.94	1.79	0.87	1.56	0.75	0.53	0.69	2.61	2.49	1.92	0.34	0.65	0.69	1.33	0.86	1.19	0.68	0.4	1.09	0.21	0.06	0.18	0.38	0.48	0.14	0.23	0.06	0.39	0.44	0.15	0.14	0.13	0.09	0.13	0.39	0.18	0.14	0.53	0.77	0.94	1.01
tRF-20-UJJKIWRN	TAAGCCAGGGATTGTGGGTT	20	ArgCCT	i-tRF	exclusive	Auto	1.71	2.74	2.8	8.11	2.85	2.92	2.35	3.11	2.54	0.36	0.53	0.81	1.06	1.4	2.02	0.93	0.68	0.24	1.51	0.24	1.45	1.04	4.7	3.78	0.17	0.32	0.19	0.98	0.18	0.56	0.73	0.73	2.09	0.96	0.48	1.48	0.64	0.35	0.51	1.49	1.45	3.55	1.01
tRF-39-W3FJIKE7UMKKSWIZ	TCGGTAGAGCATGGGACTCTTAATCCCAGGGTCGTGGGT	39	LysCTT	i-tRF	exclusive	Auto	1.71	1.21	0.84	2.03	1.06	1.08	1.64	1.84	1.35	0.03	0.07	0.16	0.72	0.88	0.89	0.14	0	0.11	1.78	1.12	2.18	4.16	3.87	5.79	0.38	0.64	0.38	2.01	0.89	2.45	2.14	2.74	4.78	1.48	1.14	2.09	1.47	2.4	6.22	0.19	0.37	1.09	0.19
tRF-27-W4R951KHZKK	TCGTGGGTTCGAGCCCCACGTTGGGCG	27	LysCTT	i-tRF	exclusive	Auto	1.71	1.8	1.19	1.23	0.68	1.2	0.27	0.5	0.35	1.56	0.92	1.4	1.32	1.68	1.42	2.09	1.54	0.49	0.34	0.2	0.29	1.62	2.32	1.65	0.26	0.32	0.34	0.98	1.37	1.23	0.73	0.15	0.32	0.04	0.44	0.17	2.26	3.34	0.93	1.28	0.4	0.53	1.16
tRF-19-W7WK6WIZ	TCTCTTCGGGGGCGTGGGT	19	LeuTAG, LeuAAG	i-tRF	exclusive	Auto	1.71	1.53	0.91	3.3	0.8	1.08	2.66	2.02	1.69	0.78	0.21	0.39	0.51	2.37	2.15	0.48	0.65	0.11	0.49	0.36	0.36	1.12	2.26	0.65	0.09	0.32	0.29	0.35	0.48	0.45	0.36	0.2	0.37	0.09	0.35	0.22	0.49	0.94	0.46	0.35	0.7	1.38	0.44
tRF-37-ZLBS5EOB3ZY61D1	TTGTAAACCGGAGATGAAAACCTTTTTCCAAGGACAC	37	MT_ThrTGT	3'-half	exclusive	MT	1.71	0.9	1.96	1.18	1.18	1.04	0.51	0.46	0.12	0.39	0.92	2.08	2.26	1.86	1.92	1.95	1.85	0.54	0.72	0.52	1.09	0.71	0.71	0.89	0.09	0.27	0.72	0	0	0	0.24	0.44	0.46	0.79	1.79	2.48	0.93	0.41	0.51	0.64	1.4	1.38	1.23
tRF-19-ZSIJ7KKK	TTTCGATGGCGTGGGTTCG	19	LeuTAG	i-tRF	exclusive	Auto	1.71	0.9	0.63	9	2.7	2.52	2.05	1.95	2.61	0.36	0.36	0.68	1.92	3.17	3.04	0.73	0.15	0.22	1.21	0.64	0.91	3.37	2.8	3.49	0	0.11	0.19	1.04	0.36	0.28	0.44	0.39	1.9	0.48	0.57	0.44	0.29	0.41	0.37	0.77	0.66	2.59	0.5
tRF-40-BDHPIWOMXF026ZED	AAAACATCAGATTGTGAATCTGACAACAGAGGCTTACGAC	40	MT_HisGTG	i-tRF	exclusive	MT	1.67	1.53	1.47	1.6	1.41	0.84	0.14	0.6	0.42	0.33	0.53	1.33	2.13	2.61	1.13	1.22	0.65	0.65	0.72	0.16	1.02	0.29	0.36	0.83	0.72	0.64	1.49	0.52	0.36	0.11	0.6	0.83	0.28	1.48	0.96	1.18	0.39	0.23	0.46	0.77	1.1	1.98	0.22
tRF-38-F8DHXY6RHDK2RSD0	AGCGGAAGCGTGCTGGGCCCATAACCCAGAGGTCGATG	38	MetCAT	i-tRF	exclusive	Auto	1.67	1.8	0.91	1.6	0.42	0.52	1.26	2.05	2.04	0.03	0.14	0.2	0.94	1.63	1.62	0.17	0	0	1.67	0.6	1.31	2.41	0.77	2.36	0.13	0	0.38	0.23	0.71	1.23	0.44	0.78	1.34	0.61	1.22	2.09	1.08	0.29	0.88	0.51	1.43	2.44	0.72
tRF-24-F91SS2P4IR	AGCTCAGTCGGTAGAGCATGGGAC	24	LysCTT	i-tRF	exclusive	Auto	1.67	3.15	1.96	1.51	1.03	0.64	0.37	0.64	0.38	0.23	0.46	0.49	0.64	0.93	0.99	1.36	0.71	0.84	0.53	0.12	0.55	1.54	1.73	2.13	0.43	0.53	0.1	0.17	0.65	0.06	0.56	0.44	0.37	0	0	0	0.88	0.35	0.28	0.85	0.8	2.37	0.22
tRF-20-1690PQR3	AGTCATGGAGGCCATGGGGT	20	SerTGA, MT_SerTGA	i-tRF	exclusive	MT	1.67	1.26	0.77	1.23	0.53	1.04	1.12	1.03	0.77	0.78	1.95	2.7	0.98	0.84	1.62	0.57	0.95	0.81	2.27	0.8	2.07	0.58	1.55	1	0.21	0.21	0.77	0.75	0.54	0.56	0.77	0.93	0.46	0.83	3.98	3.66	0.83	0.64	0.46	0.45	2.34	2.03	1.76
tRF-23-HQ9M739P0J	ATCATTGGTCGTGGTTGTAGTCC	23	MT_GluTTC, GluTTC	i-tRF	exclusive	MT	1.67	1.98	2.17	3.39	1.79	1.6	1.4	1.66	1.12	1.69	1.28	2.41	2.51	2.47	2.78	3.48	2.34	1.16	2.65	1.36	2.25	0.21	0	0.06	0.81	0.48	1.68	0.63	0.36	1.12	0.52	0.64	0.83	2.4	1.31	2.09	0.74	0.47	1.07	0.64	1.24	1.43	2.05
tRF-30-3JVIJMRPFQ5D	CCGGCTAGCTCAGTCGGTAGAGCATGAGAC	30	LysCTT	i-tRF	exclusive	Auto	1.67	0.76	5.25	1.84	0.91	2.6	0.58	0.32	0.38	3.16	5.75	2.99	0.55	0.7	0.6	2.88	0.92	2.18	1.29	0.24	0.36	0.83	0.42	0.12	7.59	2.81	0.53	1.32	0.24	0.84	4.27	0.78	0.74	1.22	1.35	0.04	0.64	2.4	0.28	2.16	0.47	2.03	0.28
tRF-24-MBQ4NKKQ0V	CGGAAGCGTGCTGGGCCCATAACC	24	MetCAT	i-tRF	exclusive	Auto	1.67	0.85	0.42	1.51	1.06	0.44	1.94	2.97	2.04	0.26	0.75	0.39	0.81	1.4	1.99	0.42	0.4	1.02	1.78	0.92	1.05	0.12	0.48	0.77	0.51	0.69	0.38	0.69	0.18	1	0.81	0.49	0.42	2.31	2.36	2.57	0.34	0.59	0.46	0.59	0.33	1.57	1.35
tRF-17-40KK5YP	CTAAGCCAGGGATTGTG	17	ArgCCT	i-tRF	exclusive	Auto	1.67	1.3	0.56	4.71	2.02	2.12	2.69	3.82	2.88	0.59	0.43	0.55	1.41	1.91	1.49	0.45	0.4	0.89	2.27	0.76	2.15	1.79	1.73	2.66	0.47	0.42	0.14	1.32	1.07	0.5	1.13	0.73	1.67	1.57	1.4	1.7	0.54	0.35	0.56	1.04	1.08	2.35	1.42
tRF-22-4PW3FJHP1	CTCAGTCGGTAGAGCATCAGAC	22	LysTTT	i-tRF	exclusive	Auto	1.67	3.73	2.03	1.46	0.23	0.64	0.85	1.17	0.62	2.44	2.06	0.94	0.94	1.35	1.59	0.59	0.59	1.99	0.42	1.2	1.64	0.54	0.3	0.35	2.26	1.81	1.34	0.35	1.37	0.56	0.64	0.69	0.56	0.48	0.04	0.31	0.34	0.59	0.19	0.8	0.63	0.41	1.35
tRF-21-OB1690PQ0	GAAAAAGTCATGGAGGCCATG	21	SerTGA, MT_SerTGA	5'-tRF	exclusive	MT	1.67	0.63	0.35	1.32	0.65	0.8	1.33	0.92	0.73	0.1	1.1	1.11	1.11	1.44	1.92	0.88	0.4	0.59	1.17	0.68	1.2	0.62	0.65	0.18	0	0.27	0.1	0.81	0.3	0.28	0.77	0.29	0.51	2.4	3.45	2.4	0.1	0.35	0.46	0.75	1.12	1.16	1.98
tRF-38-PNR8YP9LON4VN18	GCATTGGTGGTTCAGTGGTAGAATTCTCGCCTGCCACG	38	GlyGCC	5'-tRF	exclusive	Auto	1.67	1.62	0.84	1.51	0.8	0.84	0.2	0.6	0.65	1.14	0.5	1.11	0.43	0.42	0.89	0.37	1.05	0.49	0.8	0.12	1.05	0.92	3.93	3.25	1.92	0.27	0.67	0.92	1.07	1.56	1.33	1.22	0.6	0.35	1.62	1.05	2.45	3.11	2.88	0.8	1.1	1.35	0.44
tRF-32-R29P4P9L5HLVQ	GGGGATGTAGCTCAGTGGTAGAGCGCGCGCTT	32	AlaCGC	5'-half	exclusive	Auto	1.67	1.57	1.54	0.66	0.15	0.44	0.24	0.28	0.27	5.87	2.52	3.45	0.13	0.7	0.43	0.54	0.74	1.16	0.08	0.16	0.36	0.54	0.3	0.24	2.68	0.8	1.1	1.15	1.13	1.9	0.44	0.1	0	1.53	1.27	0.39	0.49	0.59	0.14	0.16	0.19	0.15	0.35
tRF-34-RPD9W186L85D14	GGTAGAATTCTCGCCTCCCACGCGGGAGACCCGG	34	GlyCCC	i-tRF	exclusive	Auto	1.67	1.08	1.33	2.12	1.14	0.6	1.4	1.27	0.81	0	0.39	0.1	0.09	0.65	0.99	0.57	0.49	0.05	0.15	0.4	0.44	1	1.31	1.3	0	0.05	0	0.29	0.48	0.89	0.2	0.24	0	0.17	0.39	0.61	0.44	0.06	0.65	0.4	1.01	1.02	0.5
tRF-25-73V2Y8L981	GTGGTTAGGATTCGGCGCTCTCACC	25	GluCTC	i-tRF	exclusive	Auto	1.67	0.99	0.35	1.23	0.76	0.56	0.95	0.74	0.96	0.42	1.42	0.72	0.72	1.63	1.06	0.82	0.8	1.16	0.83	0.48	0.91	1	1.61	1.36	1.24	1.27	0.29	1.09	0.77	1.28	1.01	1.08	0.83	1.53	0.48	0.39	0.98	1	2.23	1.2	0.68	1.35	0.47
tRF-27-8PR9DM3WWKK	TCCAGGGTTCAAGTCCCTGTTCGGGCG	27	LysTTT	i-tRF	exclusive	Auto	1.67	0.85	0.84	0.38	0.46	1.08	0.37	0.74	0.73	0.81	0.78	1.07	2.13	2.56	1.19	1.95	2.4	0.62	0.19	0.04	0.22	0.08	0.12	0.47	0.17	0.27	0.14	0.81	0.71	1	0.28	0.15	0	0.44	0.39	0.09	1.62	2.23	0.56	0.4	0.44	0.7	1.57
tRF-34-9LVPZO0BEBXNJL	TGGTATATAGTTTAAACAAAACGAATGATTTCGA	34	MT_ArgTCG	5'-tRF	exclusive	MT	1.67	1.08	1.61	1.23	0.8	0.88	0.07	0.25	0.04	0.29	0.25	1.24	0.77	0.93	1.13	0.42	0.46	0.57	0.98	0.28	0.69	0.17	0	0.06	0.38	0.9	1.15	0.63	0.42	0.56	0.56	1.42	0.42	2.71	2.4	4.23	1.13	0.94	0.74	0.19	0.61	0.6	1.35
tRF-42-Z4D7OOJ0QXL13XZ5J	TTGTGAATCTGACAACAGAGGCTTACGACCCCTTATTTACCC	42	MT_HisGTG	3'-tRF	exclusive	MT	1.67	0.85	1.12	0.75	1.26	1	0.17	0.35	0.38	0.03	0.21	0.46	1.96	2.61	0.43	0.2	0.15	0.08	0.72	0	1.31	0.12	0.06	0.18	0.38	0.96	1.44	0.86	0.3	0.5	0	0.15	0	0.65	0.61	0.57	1.08	0.41	0.6	0.24	0.33	0.7	0.6
tRF-35-Z6V6Z3M8ZLSSXU	TTTCATATCATTGGTCGTGGTTGTAGTCCGTGCGA	35	MT_GluTTC, GluTTC	i-tRF	exclusive	MT	1.67	0.81	1.12	2.17	2.59	2.16	1.23	1.13	1.31	0.23	0.25	0.65	2	2.47	1.75	0.85	0.52	0.51	0.91	1.16	1.56	0.25	0.12	0.24	0.34	0.53	1.58	0.75	0.71	0.39	0.08	0.59	0	1.66	1.88	3.05	0.29	0.59	0.6	0.43	1.1	2.06	1.48
tRF-23-EXEY0VWUD2	ACTTAACTTGACCGCTCTGACCA	23	MT_ValTAC	3'-tRF	exclusive	MT	1.64	1.08	0.28	0.14	0.34	0.64	1.06	0.67	0.38	1.08	0.39	1.04	5.41	9.03	11.12	1.47	0.99	1.19	6.13	4.08	3.96	0.21	0	0.35	1.28	2.23	2.16	0.86	0.54	0.67	1.05	0.39	1.3	2.79	1.75	1.61	0.15	0.41	0.56	3.01	1.71	3.97	1.45
tRF-42-FN7BWU2F5JYH0RYNO	AGATTGTGAATCTGACAACAGAGGCTTACGACCCCTTATTTA	42	MT_HisGTG	i-tRF	exclusive	MT	1.64	0.67	1.47	0.33	1.79	0.8	0.58	0.85	0.88	0.07	0.14	0.62	1.28	1.44	0.46	0.2	0.15	0.08	0.53	0.2	0.95	0	0.18	0	0.38	0.53	0.29	0.06	0.3	0.22	0.24	0.24	0	0.17	1.49	0.65	0.98	0.53	0.37	0.4	0.61	1.4	1.01
tRF-25-F91SS2P46I	AGCTCAGTCGGTAGAGCATGGGACT	25	LysCTT	i-tRF	exclusive	Auto	1.64	1.03	1.19	1.46	0.76	0.76	0.85	0.6	0.35	1.11	0.75	0.81	0.3	0.37	0.26	0.62	0.8	1.05	0.45	0.08	0.36	0.96	0	0.59	1.11	0.53	0.19	0.12	0.12	0.39	0.44	0.29	0.51	0.17	0.13	0.17	0.15	0.12	0.19	0.37	0.3	0.85	0.54
tRF-43-1SS2P4FINOW6RM7K05	AGTCGGTAGAGCATGAGACTCTTAATCTCAGGGTCGTGGGTTC	43	LysCTT	i-tRF	exclusive	Auto	1.64	1.62	1.54	3.49	1.94	1	0.41	1.13	1.31	0	0.07	0.1	0.85	1.63	0.99	0.37	0.52	0.19	0.34	0	0.69	0.83	0.95	0.65	0	0.16	0	0.12	0.24	0.39	0	0.24	0.14	0.74	0.39	0.44	0.1	0.06	0.32	0.35	0.42	0.97	0.28
tRF-22-1SS2P46I3	AGTCGGTAGAGCATGGGACTCT	22	LysCTT	i-tRF	exclusive	Auto	1.64	1.17	0.91	1.41	0.68	0.84	0.31	0.21	0.42	0.65	0.85	0.91	0.47	0.23	0.69	0.79	0.55	0.86	0.23	0.2	0.25	1.04	1.13	0.95	0.68	0	0.1	0	0.06	0.28	0.12	0.34	0.83	0.26	0.44	0.13	0.25	0.35	0.19	0.69	0.4	1.4	0.06
tRF-20-KK5Y93W0	CCAGGGATTGTGGGTTCGAG	20	ArgCCT	i-tRF	exclusive	Auto	1.64	1.84	1.89	7.12	2.05	1.36	3.58	3.75	2.61	0.03	0.18	0.2	0.81	1.68	1.89	1.92	0.46	0.92	1.89	0.32	1.56	11.11	16.36	10.28	0.09	0	0.19	2.13	3.09	3.9	1.97	4.07	5.7	2.27	2.14	4.18	2.55	1.17	4.59	1.15	2.01	3.36	0.69
tRF-21-3OPP6N7KE	CCTAAGCCAGGGATTGTGGGT	21	ArgCCT	i-tRF	exclusive	Auto	1.64	1.57	1.05	3.06	1.03	0.64	1.12	1.03	0.73	0.13	0.28	0.39	0.43	0.7	0.4	0.14	0.15	0.43	1.29	0.76	1.27	1.21	3.69	1	0.13	0.16	0	0.06	0.24	0.28	0.36	0.39	0.7	0.13	0.61	0.65	0.1	0.12	0.42	0.64	0.8	2.01	0.13
tRF-20-43RX6NMH	CTAGTGGTTAGGATTCGGCG	20	GluCTC	i-tRF	exclusive	Auto	1.64	1.17	0.98	1.37	0.87	0.72	0.92	1.13	1.08	0.49	0.85	0.42	0.64	1.82	2.05	0.79	0.4	0.86	0.61	0.36	0.95	0.42	0.36	0.3	1.41	0.64	0.53	0.63	0.71	0.61	0.81	0.24	0.46	0.92	0.13	0	0.44	0.94	0.6	1.41	0.56	1.57	0.69
tRF-18-NSRJ7K05	CTTCGGGGGCGTGGGTTC	18	LeuTAG, LeuAAG	i-tRF	exclusive	Auto	1.64	0.81	0.56	5.7	2.74	1.96	5.56	5.48	4.69	0.36	0.64	0.36	1.36	4.66	5.66	1.7	0.52	0.84	2.01	1.28	2.55	3.5	5	7.09	0.04	0.16	1.25	2.13	0.65	3.4	1.41	0.49	3.89	3.58	1.09	1.57	1.37	1.11	4.78	0.99	0.75	2.61	1.2
tRF-30-QKF1R3WE8RO8	GCGGGAGACCGGGGTTCGATTCCCCGACGG	30	AspGTC	i-tRF	exclusive	Auto	1.64	3.1	4.83	1.79	1.03	1.4	0.65	0.53	0.23	5.64	7.21	5.92	0.64	1.02	0.46	3.05	2.13	1.54	0.98	0.48	1.2	5.12	5.47	4.61	8.44	2.12	1.63	2.82	2.68	4.63	9.71	4.16	6.03	2.44	1.18	1.05	2.36	4.04	1.11	0.67	1.68	0.99	1.13
tRF-38-ROHL7X0OBQJE9UDD	GGTAAATATAGTTTAACCAAAACATCAGATTGTGAATC	38	MT_HisGTG	5'-tRF	exclusive	MT	1.64	0.72	3.36	2.55	2.4	1.44	0.72	0.04	0.35	0.68	0.78	1.46	1.06	1.82	0.99	2.54	1.6	1	0.72	0.24	0.76	0.29	0.71	1.3	0.13	1.54	1.97	0.52	0.54	0.5	0.36	0.49	1.39	4.15	2.71	2.7	0.54	0.41	0.42	0.24	0.63	0.27	0.91
tRF-24-RPFQRDWXFJ	GGTAGAGCATGGGACTCTTAATCC	24	LysCTT	i-tRF	exclusive	Auto	1.64	1.53	2.94	1.79	0.76	0.6	0.2	0.39	0.12	1.69	2.02	2.96	0.6	0.79	1.22	1.22	2.53	2.43	1.7	1.08	1.2	0.96	0.89	1.89	0.72	0.37	0.34	0.63	0.18	0.5	1.01	1.32	1.48	0.17	0.13	0.26	0.69	0.35	0.23	1.09	0.8	0.58	0.54
tRF-24-RS9NS3341S	GGTCGTGGTTGTAGTCCGTGCGAG	24	MT_GluTTC, GluTTC	i-tRF	exclusive	MT	1.64	0.67	0.7	2.07	1.52	0.64	0.82	0.88	0.62	0.55	0.75	1.04	1.75	2.89	2.95	1.58	1.08	1.21	1.63	0.6	1.75	0.21	0.54	0.77	0.13	0.42	0.67	0.75	0.48	0.06	0.24	0.2	0.37	2.92	1.79	2.44	0.39	0.29	0.32	0.64	1.43	1.69	1.13
tRF-17-S8V0J8L	GTCGGTAGAGCATGGGA	17	LysCTT	i-tRF	exclusive	Auto	1.64	2.34	2.17	2.73	1.14	1.68	0.58	0.5	1.04	1.99	1.7	3.71	1.02	0.65	1.06	0.82	1.17	1.4	0.64	1.08	1.05	0.71	0.59	1.36	1.58	0.9	0.91	1.15	0.36	1.39	2.38	1.18	2.32	0.17	1.44	1	0.34	2.11	0.6	3.2	1.9	3.89	0.35
tRF-17-79MP9PK	GTTTCCGTAGTGTAGCG	17	ValCAC	5'-tRF	exclusive	Auto	1.64	3.91	2.59	0.94	0.72	1.48	0.48	0.18	0.15	5.18	4.12	3.87	0.38	0.33	0.53	2.29	0.92	1.16	1.1	0.68	1.53	0.42	0.24	0.18	0.72	0.37	0.24	0.23	0.06	0.28	0.73	0.29	0.37	0.04	0.44	0.26	0.29	0.7	0.09	0.51	0.68	0.87	0.91
tRF-32-79MP9PMNH5ISJ	GTTTCCGTAGTGTAGCGGTTATCACATTCGCC	32	ValCAC	5'-half	exclusive	Auto	1.64	15.64	3.15	1.98	1.14	1.24	1.81	1.84	1.42	9.71	4.05	3.06	1.28	0.93	1.72	1.67	2.13	3.67	1.74	1	3.42	0.46	1.37	0.53	4.9	3.34	2.98	2.19	1.13	2.17	2.62	1.08	1.9	0.48	2.58	1	4.17	4.22	1.16	0.93	0.56	1.06	3.34
tRF-23-WPMN1E8Y0E	TCTAGCGGTTAGGATTCCTGGTT	23	GluTTC	i-tRF	exclusive	Auto	1.64	1.21	2.24	0.61	1.64	0.96	0.72	1.17	0.35	2.9	1.92	1.59	1.24	1.44	0.86	1.92	1.63	1.89	0.49	0.36	0.62	0.71	0.65	0.47	1.53	0.69	0.62	0.35	0.83	0.39	0.12	0.39	1.39	0	0.31	0.26	0.25	0.7	0.32	0.27	0.7	0.6	0.57
tRF-17-W9RKM8N	TCTTCGGGGGCGTGGGT	17	LeuTAG, LeuAAG	i-tRF	exclusive	Auto	1.64	0.9	1.33	5.23	1.41	1.88	2.11	2.37	2	0.65	1.1	2.05	1.79	3.17	2.12	1.3	1.05	0.89	1.7	1.12	1.6	1.25	3.81	2.42	0.3	0.42	0.58	0.58	0.36	2.01	1.05	1.03	3.2	0.31	0.52	0.83	0.88	0.76	1.53	1.07	1.22	2.32	0.98
tRF-42-DKNPNOYB7JXNXW83P	AAGGGCTTAGCTTAATTAAAGTGGCTGATTTGCGTTCAGTTG	42	AlaTGC, MT_AlaTGC	5'-tRF	exclusive	MT	1.6	0.18	0.21	0.33	0.42	0.64	0	0.04	0.08	0	0	0.07	0.51	0.51	0.3	0.11	0.06	0.03	0.04	0	0.18	0.29	0.12	0.06	0.09	0.48	1.49	0.98	1.67	0.61	0.4	1.81	0.74	3.14	5.46	6.06	0.54	0.88	0.74	0	0.07	0.02	0.16
tRF-17-08F4BD3	ACCGGAGATGAAAACCT	17	MT_ThrTGT	i-tRF	exclusive	MT	1.6	1.12	2.52	1.74	1.37	0.76	1.74	2.48	1.12	0.2	0.85	0.55	0.64	0.93	1.52	1.47	1.11	0.97	1.29	0.96	2.8	5.49	7.02	12.59	0.3	0.11	2.4	0	0	0	0.73	2.35	9.41	6.89	20.02	29.63	0.64	1.35	2.46	0.56	15.75	9.99	4.28
tRF-39-EH623K7SIR3DR2I2	ACGCGGGAGACCGGGGTTCGATTCCCCGACGGGGAGCCA	39	AspGTC	3'-tRF	exclusive	Auto	1.6	1.48	5.25	2.12	1.48	1.96	1.47	0.92	0.96	4.3	7.92	15.58	1.83	2.42	1.82	4.69	7.85	4.02	3.07	0.44	2.04	0.46	1.84	1.89	3.45	2.55	2.83	2.42	2.32	2.45	3.47	5.44	5.29	0.96	2.97	1.61	8.2	6.04	3.02	2.35	1.94	2.2	1.98
tRF-33-F900BY4D84KRD0	AGCTCACAAGAACTGCTAACTCATGCCCCCATG	33	MT_SerGCT	i-tRF	exclusive	MT	1.6	0.99	0.35	1.27	1.18	0.96	1.19	1.59	0.65	0.16	0.5	0.75	0.68	0.56	1.06	1.44	0.68	0.92	1.82	0.68	1.64	0	0.71	0.24	0	0.27	0.43	0.29	0.3	0.39	0.4	0.2	0.32	0.39	0.61	0.39	0.74	0.29	0.42	0.4	0.37	0.36	0.66
tRF-19-1690PQIY	AGTCATGGAGGCCATGGGG	19	SerTGA, MT_SerTGA	i-tRF	exclusive	MT	1.6	1.17	1.05	2.59	0.72	1.08	1.09	0.88	0.88	1.24	2.91	2.31	0.94	1.07	0.99	1.84	0.4	0.38	2.27	0.44	1.75	0.79	0.83	0.83	0.26	0.37	0.29	0.81	0.06	0.5	0.28	0.64	0.65	0.57	2.8	2.79	0.64	0.53	1.11	0.56	1.47	1.62	1.61
tRF-28-18VBY9PYKHD4	AGTGGTAGAATTCTCGCCTGCCACGCGG	28	GlyGCC	i-tRF	exclusive	Auto	1.6	1.26	0.91	0.75	0.76	0.28	0.58	0.74	0.96	0.46	0.25	0.33	0.64	1.07	0.4	0.59	0.25	0.08	1.06	0.44	0.58	1.79	5	3.55	0.09	0	0	0.69	0.3	0.89	0.16	1.03	1.21	0.22	0.48	0.52	0.83	0.53	1.67	0.35	0.75	1.14	0.19
tRF-32-HP3R6J9KIWRNK	ATCAGCCTCCGGAGCTGGGGATTGTGGGTTCG	32	ArgCCG	i-tRF	exclusive	Auto	1.6	2.02	0.91	2.78	1.48	0.96	1.19	0.99	0.5	0	0.04	0.03	1.45	2.23	1.85	0.37	0.4	0.32	0.38	0.16	0.55	3.16	3.09	2.01	0	0	0.14	0.17	0.71	0.61	0.44	0.88	0.37	1.44	1.35	1.39	0.49	0.12	0.46	0.29	0.35	0.77	0.16
tRF-43-I3Z9HMI8W47W1R7HX	ATGGTTTTTCATATCATTGGTCGTGGTTGTAGTCCGTGCGAGA	43	MT_GluTTC, GluTTC	i-tRF	exclusive	MT	1.6	0.45	1.47	0.75	1.64	0.96	0.03	0.14	0.15	0.2	0.14	1.11	0.81	0.93	0.2	0.17	0.8	0.24	0.38	0.04	1.45	0.12	0.59	0.65	0.43	0.16	0.86	0.81	0.54	0.33	0.4	1.57	0.32	1.79	1.31	1.96	0.59	0.76	0.6	0.45	0.49	1.14	0.88
tRF-46-L47Z8L8NRS9NS334L2B	CGATGGTTTTTCATATCATTGGTCGTGGTTGTAGTCCGTGCGAGAA	46	MT_GluTTC, GluTTC	i-tRF	exclusive	MT	1.6	0.31	0.42	0.42	1.79	1.48	0.03	0.21	0.15	0	0	0.13	0.47	0.7	0.07	0.06	0.18	0	0.3	0	0.91	0.21	0.18	0.24	0.21	0.85	1.58	1.5	1.19	0.61	0.24	0.69	0.46	4.63	2.93	4.27	1.23	1.35	2.88	0.24	0.37	0.99	1.04
tRF-17-L85J3KQ	CGCGGGAGGCCCGGGTT	17	GlyGCC	i-tRF	exclusive	Auto	1.6	2.11	1.33	3.11	1.52	1.16	2.18	2.3	1.04	0.2	0.64	0.49	0.51	1.4	1.19	1.19	0.83	0.51	0.98	0.16	1.27	13.94	29.45	34.09	0.21	0.05	0.34	1.38	2.62	7.36	1.45	3.23	7.09	0.31	2.49	2.57	4.12	6.04	7.01	0.43	1.99	1.14	0.91
tRF-40-NMEH623K7SIR3DR2	CTGTCACGCGGGAGACCGGGGTTCGATTCCCCGACGGGGA	40	AspGTC	i-tRF	exclusive	Auto	1.6	1.44	1.26	1.27	0.87	0.6	2.28	3.15	2.58	0.23	0.64	1.79	1.41	2.65	2.71	0.99	0.62	0.3	1.67	0.28	1.85	1.42	2.74	2.72	0.21	0.21	0.53	0.58	0.59	1.51	0.97	1.42	2.32	2.18	3.37	3.36	2.16	2.29	2.55	0.77	1.66	3.94	4.47
tRF-23-R3SJ83RP9	GGGGTGTAGCTCAGTGGTAGAGC	23	AlaAGC, AlaTGC, CysGCA, AlaCGC, ValAAC	i-tRF	exclusive	Auto	1.6	1.21	1.33	0.8	0.61	1.16	0.99	0.64	0.62	1.83	1.49	0.55	0.55	0.37	0.56	0.62	0.34	1.05	0.27	0.28	0.65	0.33	0.12	0.12	2.13	0.69	0.77	0.52	0.36	0.28	1.37	0.2	0.46	0.74	0.35	0.17	0.05	0.41	0.19	0.21	0.14	0.39	0.16
tRF-37-R918VBY9PYKHM24	GGTTCAGTGGTAGAATTCTCGCCTGCCACGCGGGAGG	37	GlyGCC	i-tRF	exclusive	Auto	1.6	1.84	1.61	2.5	0.99	0.72	0.82	0.67	0.96	0.23	0.11	0.29	0.6	1.4	1.29	0.48	0.37	0.19	0.42	0.4	0.47	0.33	1.37	2.13	0.13	0.11	0.14	0.17	0.42	0.89	0.89	0.64	0.37	0	0.17	0.22	0.44	0.23	1.11	0.19	0.21	0.39	0.28
tRF-42-S8V0J8O9YEKPRS935	GTCGGTAGAGCATGGGACTCTTAATCCCAGGGTCGTGGGTTC	42	LysCTT	i-tRF	exclusive	Auto	1.6	1.98	0.91	4.05	2.05	1.44	1.12	2.23	1.81	0.07	0.18	0.1	1.28	1.12	0.79	0.2	0.22	0.11	1.25	0.08	1.96	2.08	2.2	4.55	0	0	0	0.98	0.42	1.17	0.93	2.06	0.88	0.74	0.44	0.78	2.01	1.29	3.29	0.51	0.42	0.92	0.06
tRF-23-S9Y8RH930K	GTCTCTTCGGGGGCGTGGGTTCG	23	LeuTAG, LeuAAG	i-tRF	exclusive	Auto	1.6	1.39	0.91	6.5	2.55	1.56	2.22	1.95	2.61	0.23	0.11	0.03	1.62	4.47	4.53	0.62	0.46	0.35	0.61	0.04	0.76	0.25	1.01	0.3	0.13	0	0.05	0.46	0.18	0.17	0	0.29	0.74	0.17	0.09	0.09	0.05	0.12	0.28	0.19	0.49	1.43	0.76
tRF-21-73VL4YMYE	GTGGTTAGTACTCTGCGTTGT	21	HisGTG	i-tRF	exclusive	Auto	1.6	2.56	2.45	3.77	2.59	2.12	3.58	2.44	2.38	1.69	2.2	2.08	2.13	2.7	3.51	1.81	2.19	1.37	2.65	1.64	3.13	0.42	0.59	1.18	2.26	1.54	1.34	1.44	1.96	2.01	3.75	6.91	1.67	1.18	0.92	1.05	2.7	1.93	3.25	0.53	1.61	1.52	0.85
tRF-20-79MP9PMN	GTTTCCGTAGTGTAGCGGTT	20	ValCAC	5'-tRF	exclusive	Auto	1.6	1.98	1.82	1.89	0.91	2.24	0.48	0.14	0.62	5.31	3.76	2.18	0.43	0.37	0.6	2.2	0.83	2.61	0.53	0.6	1.05	0.12	0.12	0	0.89	0.9	0.34	0.4	0.12	0.56	0.2	0	0	0.13	0.13	0	0.15	0.12	0.23	1.17	0.44	1.09	0.82
tRF-37-7Z2R1HPSR9O933N	GTTTTCACCCAGGCGGCCCGGGTTCGACTCCCGGTGT	37	GluTTC	i-tRF	exclusive	Auto	1.6	1.66	1.47	0.9	1.03	1.04	1.98	3.68	2.58	0.07	0.21	0.33	1.79	3.21	2.58	0.08	0.22	0.13	1.93	0.64	1.24	1.79	3.33	2.3	0.13	0.42	0.58	1.15	1.43	3.79	1.09	1.52	0.93	2.53	3.85	4.18	4.91	8.26	8.54	0.56	2.34	2.32	2.11
tRF-24-V6Z3M8ZL2J	TATCATTGGTCGTGGTTGTAGTCC	24	MT_GluTTC, GluTTC	i-tRF	exclusive	MT	1.6	1.98	1.05	1.65	1.45	1	0.78	0.92	0.54	0.68	0.71	1.56	1.02	1.26	1.42	1.33	0.65	0.62	1.17	0.64	1.42	0	0.18	0.47	0.89	0.58	1.44	0.86	0.18	0.56	0.12	0.34	0	0.61	0.57	0.83	1.47	0.7	0.93	0.13	0.37	0.56	0.85
tRF-38-8L8NRS9NS334L2DB	TCATATCATTGGTCGTGGTTGTAGTCCGTGCGAGAATA	38	MT_GluTTC, GluTTC	i-tRF	exclusive	MT	1.6	1.57	1.4	2.73	1.79	1.04	2.15	1.91	1.35	0.49	0.39	1.07	1.49	1.72	2.55	0.42	0.55	0.75	2.04	0.44	1.09	0.33	0.48	0.06	1.15	1.38	0.96	0.4	0.59	0.17	0.36	1.27	0	3.14	1.35	2.96	0.44	0.7	0.74	0.64	0.87	1.98	1.73
tRF-36-WURMJKYOSR99RHD	TCTGAGGGTCCAGGGTTCAAGTCCCTGTTCGGGCGC	36	LysTTT	3'-tRF	exclusive	Auto	1.6	6.96	6.37	0.61	0.11	0.88	0.07	0.07	0.23	18.32	8.98	3.38	0.09	0.23	0.5	1.02	0.59	1.75	0.27	0.04	0.58	0.62	0.42	0.12	10.91	1.54	0.86	0.4	0.42	0.72	0.93	0.15	0.7	0	0.39	0.17	0.34	1.11	0.05	0.37	0.02	0	1.16
tRF-16-9EDJSYB	TGGATAAGGCGTCTGA	16	ArgTCG, ArgCCG	i-tRF	exclusive	Auto	1.6	0.81	5.11	2.12	0.38	2.08	0.68	0.18	0.15	2.57	7.1	3.25	0.55	0.42	0.5	1.7	1.17	1.05	0.23	0.12	0.47	2.33	1.67	1.83	12.02	3.5	1.87	6.79	1.61	3.18	9.07	2.3	5.29	3.01	3.1	1.44	2.55	8.56	1.48	1.57	1.36	3.99	0
tRF-35-9LVPZO0BEBXNWD	TGGTATATAGTTTAAACAAAACGAATGATTTCGAC	35	MT_ArgTCG	5'-tRF	exclusive	MT	1.6	1.3	1.33	1.13	0.76	0.6	0.27	0.18	0.04	0.1	0.32	0.52	0.55	0.84	1.29	0.37	0.34	0.11	0.61	0.12	0.87	0.04	0.06	0	0.34	0.32	1.01	0.81	0.24	1.39	0.2	2.01	0.46	1.61	3.41	4.14	0.93	0.76	1.16	0.05	0.28	0.8	0.72
tRF-27-9N1EWJQ72SJ	TGGTTAGGATTCGGCGCTCTCACCGCC	27	GluCTC	i-tRF	exclusive	Auto	1.6	1.48	11.33	4.43	1.94	6.68	1.19	0.71	0.35	3.16	13.74	6.7	0.72	1.16	2.48	5.03	2.22	3.48	2.42	0.88	1.24	0.62	0.3	0.77	10.65	2.28	1.44	3.91	0.83	0.84	7.09	1.22	0.6	1.7	0.83	0.09	0.79	3.87	0.46	7.33	2.25	8.03	0.47
tRF-41-96L85DMKYUYRLHR0D	TGTCACGCGGGAGACCGGGGTTCGATTCCCCGACGGGGAGC	41	AspGTC	3'-half	exclusive	Auto	1.6	2.16	1.82	1.41	0.99	1.36	1.26	2.34	2.42	4.5	1.35	1.79	3.24	4.33	2.55	0.96	1.14	2.32	0.95	0.36	1.56	0.46	1.07	0.59	0.89	0.27	0.48	0.4	0.18	0.61	0.4	0.69	1.76	0.65	1.31	1	0.79	0.7	1.81	1.71	1.1	2.56	2.99
tRF-34-EH623K7SIR3DIY	ACGCGGGAGACCGGGGTTCGATTCCCCGACGGGG	34	AspGTC	i-tRF	exclusive	Auto	1.56	1.08	2.1	1.13	0.68	1.52	1.4	1.2	0.5	2.77	6.32	2.89	0.98	1.07	1.62	2.12	1.88	1.67	0.72	0.44	1.13	1.5	1.73	1.24	2.09	2.18	1.82	2.01	2.68	2.12	2.82	1.81	4.59	0.87	1.57	0.39	1.42	1.64	1.07	1.01	1.43	1.18	1.32
tRF-27-HJ83RL5FZU3	ATAGCTCAGTGGGTAGAGCATTTGACT	27	CysGCA	i-tRF	exclusive	Auto	1.56	1.53	1.47	1.32	0.53	0.8	1.6	1.8	1.58	0.33	0.71	0.59	0.09	0.42	0.33	0.76	0.59	0.4	1.86	0.6	1.82	0	0.18	0.3	0.17	0	0.05	0.12	0.24	0	0.28	0.29	0	0.35	0.13	0.04	0.2	0.29	0.37	0.59	0.7	1.14	0.19
tRF-43-IWOMXF026ZEDKZIXDJ	ATTGTGAATCTGACAACAGAGGCTTACGACCCCTTATTTACCC	43	MT_HisGTG	3'-tRF	exclusive	MT	1.56	0.58	1.68	0.66	1.45	0.4	0.24	0.04	0.27	0.03	0.21	0.55	1.96	1.58	0.5	0.17	0.46	0.11	0.57	0.04	1.42	0.12	0.3	0.18	0.64	1.33	1.25	0.92	1.55	0.67	0.12	0.29	0	0.92	0.87	0.92	0.64	0.7	0.79	0.51	0.37	0.31	0.63
tRF-39-JY7383RPD9W18618	CATTGGTGGTTCAGTGGTAGAATTCTCGCCTCCCACGCG	39	GlyCCC	i-tRF	exclusive	Auto	1.56	1.62	1.26	1.7	0.68	0.92	0.89	1.88	1.92	0.16	0	0.42	0.72	0.93	0.26	0.4	0.18	0	0.53	0.08	0.95	1.21	0.95	1.36	0.04	0	0	0.92	0.71	0.84	0.69	0.78	0.65	1.66	1.79	2.44	1.67	1.05	1.86	0.67	0.37	1.38	0.63
[truncated: 44,678 more rows]
[truncated: 3 more columns]
