# Supplementary material for: Human sperm displays rapid responses to diet
Source: PLoS Biol. 2019 Dec 26;17(12):e3000559. doi: 10.1371/journal.pbio.3000559 (PMC6932762; doi:10.1371/journal.pbio.3000559)
Supplement: S3 Data — RPM and Ct values generated in and prior to the qPCR validation experiment. (XLSX) [file pbio.3000559.s018.xlsx]

## Sheet: For_R
Data S3. Quantitative PCR data.
			Small RNA-seq*							Stem-loop RT qPCR
				LysCTT			MT_SerTGA				LysCTT		MT-SerTGA
Participant	Diet			RPM	Log10 RPM		RPM	Log10 RPM			Ct		Ct
S1	Healthy			1219.53	3.08619		41.34	1.61637			22.9783		22.2786
S1	Sugar			1460.23	3.16442		30.84	1.48911			22.6183		22.0572
S2	Healthy			7.75	0.889302		13.38	1.12646			28.5464		24.2586
S2	Sugar			10.37	1.01578		21.4	1.33041			29.0047		23.6757
S4	Healthy			85.79	1.93344		16.9	1.22789			26.2794		23.1362
S4	Sugar			249.95	2.39785		27.99	1.447			25.4566		23.0511
S5	Healthy			275.84	2.44066		55.41	1.74359			24.6307		22.4993
S5	Sugar			833.01	2.92065		67.05	1.8264			24.2793		22.5426
S6	Healthy			63.28	1.80127		208.03	2.31813			25.8601		20.3975
S6	Sugar			102.02	2.00869		214.72	2.33187			24.9849		19.8537
S7	Healthy			184.86	2.26684		23.62	1.37328			24.7549		22.3501
S7	Sugar			572.1	2.75747		29.65	1.47202			23.5658		22.1215
S8	Healthy			156.87	2.19554		95.17	1.9785			25.5961		22.0867
S8	Sugar			395.88	2.59756		101.38	2.00595			25.3797		22.312
S9	Healthy			47.4	1.67578		88.93	1.94905			26.6176		21.7225
S9	Sugar			39.61	1.5978		123.89	2.09304			26.2597		20.8811
S10	Healthy			229.47	2.36073		60.43	1.78125			24.4439		21.5055
S10	Sugar			133.29	2.1248		53.32	1.72689			24.4716		21.3937
S11	Healthy			201.07	2.30335		45.94	1.66219			25.4278		21.9061
S11	Sugar			149.91	2.17583		39.3	1.59439			25.5454		21.9548
S12	Healthy			400.58	2.60269		58.03	1.76365			24.9861		22.323
S12	Sugar			376.97	2.57631		35.34	1.54827			24.8476		22.2915
S13	Healthy			28.55	1.45561		105.94	2.02506			27.213		22.7465
S13	Sugar			16.88	1.22737		116.27	2.06547			26.6645		21.3088
S14	Healthy			235.08	2.37122		60.7	1.78319			25.6049		22.4014
S14	Sugar			231.28	2.36414		87.2	1.94052			25.0408		21.65
S15	Healthy			66.47	1.82263		35.39	1.54888			26.5276		23.1372
S15	Sugar			55.46	1.74398		35.49	1.55011			26.1812		25.7365
S16	Healthy			86.79	1.93847		32.21	1.50799			28.6902		25.2075
S16	Sugar			304	2.48287		70.99	1.8512			28.3751		21.0627
* Summarized from MINTmap output presented in S2 Data
